# Supplementary material for: A fungal sesquiterpene biosynthesis gene cluster critical for mutualist-pathogen transition in Colletotrichum tofieldiae
Source: Nat Commun. 2023 Sep 6;14:5288. doi: 10.1038/s41467-023-40867-w (PMC10482981; doi:10.1038/s41467-023-40867-w)
Supplement: Supplementary file 4 — Supplementary Data 1 [file 41467_2023_40867_MOESM4_ESM.xlsx]

## Sheet: Accession
Supplementary Data 1. Accessions of the 1,509 single-copy orthologous protein sequences used for phylogenetic analysis (Figure 2b).
	Botrytis_cinerea_B05.10	C. abscissum_Ca142	C. aenigma_Cg56	C. asianum_ICMP_18580	C. camelliae_CcLH18	C. chlorophyti_NTL11	C. filicis_CBS_101611	C. fioriniae_PJ7	C. fructicola_CGMCC3.17371	C. fructicola_Cf245	C. fructicola_Cf413	C. fructicola_Cf415	C. fructicola_CfS4	C. fructicola_Cg38_S1	C. fructicola_Nara_gc5	C. gloeosporioides_23	C. gloeosporioides_Cg-14	C. gloeosporioides_Lc1	C. graminicola_M1.001	C. higginsianum_IMI_349063	C. higginsianum_MAFF305635-RFP	C. higginsianum_MAFF_245053	C. incanum_MAFF238712	C. incanum_MAFF_238704	C. karsti_CkLH20	C. liriopes_MAFF_242679	C. lupini_IMI_504893	C. musicola_LFN0074	C. noveboracense	C. nymphaeae_SA-01	C. orbiculare_MAFF_240422_104-T	C. orchidophilum_IMI_309357	C. plurivorum_LFN00145	C. salicis_CBS_607.94	C. scovillei_Coll-153	C. scovillei_Coll-365	C. scovillei_Coll-524	C. scovillei_TJNH1	C. shisoi_PG-2018a	C. siamense_CAD1	C. siamense_CAD2	C. siamense_CAD4	C. siamense_CAD5	C. siamense_Cg363	C. sidae_CBS_518.97	C. simmondsii_CBS122122	C. sojae_LFN0009	C. sp._SAR11_239	C. sp._SAR11_240
OG0003656	jgi|Botci1|5724|BC1T_00602	KAI3540758.1	KAF5512208.1	KAF0318071.1	KAH0427338.1	OLN96355.1	KAI3545415.1	EXF80684.1	KAE9568182.1	KAF4939201.1	KAF5487797.1	KAF4911475.1	KAF4901116.1	KAF4412891.1	KAF4480569.1	KAH9235148.1	EQB57827.1	KAF3797316.1	EFQ26631.1	OBR08674.1	TIC95526.1	GJC97258.1	OHX00652.1	KZL86504.1	KAF9879447.1	GJC82800.1	UQC83069.1	KAF6826069.1	CAI0651381.1	KXH45714.1	TDZ21324.1	OHE96477.1	KAF6835939.1	KXH60956.1	KAH8422229.1	KAH8422015.1	KAH8422201.1	KAF4779213.1	TQN75220.1	KAF4871155.1	KAF4857342.1	KAF4840655.1	KAF4809210.1	KAF5489646.1	TEA13447.1	KXH35083.1	KAF6818297.1	KAI8254314.1	KAI8275864.1
OG0003015	jgi|Botci1|369|BC1T_00370	KAI3543821.1	KAF5528365.1	KAF0319812.1	KAH0423532.1	OLN94246.1	KAI3551645.1	EXF86569.1	KAE9581020.1	KAF4937976.1	KAF5514717.1	KAF4890940.1	KAF4898338.1	KAF4428095.1	KAF4491299.1	KAH9243460.1	EQB43335.1	KAF3804890.1	EFQ29301.1	OBR15855.1	TID04708.1	GJC91879.1	OHW95601.1	KZL87845.1	KAF9879013.1	GJC83823.1	UQC80545.1	KAF6843455.1	CAI0649822.1	KXH62375.1	TDZ15032.1	OHE91027.1	KAF6840068.1	KXH28542.1	KAG7043631.1	KAG7063081.1	KAG7043047.1	KAF4775289.1	TQN74816.1	KAF4861355.1	KAF4863024.1	KAF4850923.1	KAF4805836.1	KAF5516824.1	TEA15197.1	KXH48552.1	KAF6818618.1	KAI8265977.1	KAI8314585.1
OG0004668	jgi|Botci1|15056|BC1T_10736	KAI3538464.1	KAF5526536.1	KAF0325197.1	KAH0426812.1	OLN86666.1	KAI3540256.1	EXF81035.1	KAE9576575.1	KAF4941165.1	KAF5509599.1	KAF4914616.1	KAF4903746.1	KAF4430131.1	KAF4481798.1	KAH9234312.1	EQB55032.1	KAF3805429.1	EFQ31176.1	OBR06771.1	TIC97987.1	GJD04654.1	OHW96573.1	KZL79210.1	KAF9874507.1	GJC83715.1	UQC75540.1	KAF6844107.1	CAI0648495.1	KXH40141.1	TDZ17485.1	OHF02393.1	KAF6831773.1	KXH55585.1	KAG7053287.1	KAG7071583.1	KAG7079835.1	KAF4776114.1	TQN74609.1	KAF4869851.1	KAF4844241.1	KAF4851915.1	KAF4820644.1	KAF5511179.1	TEA18170.1	KXH41229.1	KAF6800176.1	KAI8261369.1	KAI8277503.1
OG0003084	jgi|Botci1|802|BC1T_12203	KAI3559104.1	KAF5528123.1	KAF0326734.1	KAH0425297.1	OLN87404.1	KAI3550570.1	EXF84777.1	KAE9570348.1	KAF4934431.1	KAF5513769.1	KAF4903190.1	KAF4887091.1	KAF4413852.1	KAF4491842.1	KAH9226314.1	EQB52145.1	KAF3798960.1	EFQ35558.1	OBR04335.1	TIC89721.1	GJC98982.1	OHW91833.1	KZL80957.1	KAF9870648.1	GJC83418.1	UQC86073.1	KAF6844622.1	CAI0654206.1	KXH53716.1	TDZ13874.1	OHE93268.1	KAF6838332.1	KXH50533.1	KAG7059465.1	KAG7078074.1	KAG7085167.1	KAF4777731.1	TQN65745.1	KAF4876349.1	KAF4853909.1	KAF4839657.1	KAF4810239.1	KAF5515916.1	TEA12738.1	KXH30097.1	KAF6809380.1	KAI8267240.1	KAI8309474.1
OG0003346	jgi|Botci1|2950|BC1T_14023	KAI3545953.1	KAF5521547.1	KAF0328795.1	KAH0441904.1	OLN94182.1	KAI3541131.1	EXF74906.1	KAE9572468.1	KAF4938367.1	KAF5499436.1	KAF4904622.1	KAF4893437.1	KAF4416693.1	KAF4483731.1	KAH9239279.1	EQB47786.1	KAF3806132.1	EFQ31774.1	OBR16014.1	TID04141.1	GJC91728.1	OHW99546.1	KZL72066.1	KAF9873577.1	GJC77731.1	UQC80774.1	KAF6833977.1	CAI0645177.1	KXH64230.1	TDZ24934.1	OHF04410.1	KAF6834826.1	KXH59495.1	KAG7043423.1	KAG7062875.1	KAG7042835.1	KAF4774720.1	TQN73233.1	KAF4865607.1	KAF4846244.1	KAF4833467.1	KAF4807004.1	KAF5501469.1	TEA11877.1	KXH50056.1	KAF6815584.1	KAI8263901.1	KAI8302780.1
OG0004190	jgi|Botci1|10890|BC1T_08186	KAI3533110.1	KAF5523898.1	KAF0331378.1	KAH0444967.1	OLN84991.1	KAI3535093.1	EXF78487.1	KAE9577333.1	KAF4942068.1	KAF5504059.1	KAF4917440.1	KAF4905933.1	KAF4412313.1	KAF4488966.1	KAH9241528.1	EQB45525.1	KAF3811241.1	EFQ27915.1	OBR11947.1	TIC98897.1	GJC93623.1	OHW91756.1	KZL83664.1	KAF9881180.1	GJC82012.1	UQC82578.1	KAF6837225.1	CAI0655199.1	KXH42421.1	TDZ22542.1	OHE91080.1	KAF6841594.1	KXH39001.1	KAG7057837.1	KAG7076434.1	KAG7083668.1	KAF4779337.1	TQN66551.1	KAF4876265.1	KAF4861571.1	KAF4848990.1	KAF4824421.1	KAF5505824.1	TEA11835.1	KXH49963.1	KAF6819740.1	KAI8250538.1	KAI8297091.1
OG0003171	jgi|Botci1|1662|BC1T_12859	KAI3557682.1	KAF5519494.1	KAF0322439.1	KAH0444360.1	OLN86826.1	KAI3538043.1	EXF78939.1	KAE9580023.1	KAF4933811.1	KAF5491221.1	KAF4902366.1	KAF4892175.1	KAF4431982.1	KAF4478661.1	KAH9230184.1	EQB51646.1	KAF3805872.1	EFQ30814.1	OBR10362.1	TID07788.1	GJD02626.1	OHW97315.1	KZL70606.1	KAF9876734.1	GJC84201.1	UQC88512.1	KAF6843581.1	CAI0653872.1	KXH34699.1	TDZ20493.1	OHF01160.1	KAF6838537.1	KXH64344.1	KAG7044978.1	KAG7064432.1	KAG7049694.1	KAF4784707.1	TQN74432.1	KAF4879284.1	KAF4865042.1	KAF4855114.1	KAF4818857.1	KAF5492540.1	TEA16755.1	KXH37065.1	KAF6818122.1	KAI8248639.1	KAI8298441.1
OG0004379	jgi|Botci1|12722|BC1T_02157	KAI3531225.1	KAF5525674.1	KAF0322338.1	KAH0426136.1	OLN86750.1	KAI3541992.1	EXF81447.1	KAE9576609.1	KAF4941220.1	KAF5508089.1	KAF4914660.1	KAF4903651.1	KAF4430019.1	KAF4482166.1	KAH9234421.1	EQB56932.1	KAF3801143.1	EFQ35127.1	OBR06703.1	TIC97220.1	GJD04586.1	OHW91387.1	KZL81879.1	KAF9874561.1	GJC83640.1	UQC75427.1	KAF6834429.1	CAI0646846.1	KXH52802.1	TDZ17417.1	OHF02325.1	KAF6835354.1	KXH68584.1	KAG7053373.1	KAG7071667.1	KAG7079915.1	KAF4776521.1	TQN66875.1	KAF4875298.1	KAF4859421.1	KAF4851875.1	KAF4820529.1	KAF5510304.1	TEA16881.1	KXH38055.1	KAF6813533.1	KAI8263196.1	KAI8290761.1
OG0003597	jgi|Botci1|5287|BC1T_15614	KAI3538981.1	KAF5511880.1	KAF0329732.1	KAH0438903.1	OLN96648.1	KAI3529260.1	EXF82785.1	KAE9583227.1	KAF4934654.1	KAF5488657.1	KAF4912249.1	KAF4902220.1	KAF4412423.1	KAF4480880.1	KAH9235068.1	EQB48797.1	KAF3797263.1	EFQ26695.1	OBR08741.1	TIC96118.1	GJC97193.1	OHX00707.1	KZL83699.1	KAF9879374.1	GJC82866.1	UQC83320.1	KAF6843206.1	CAI0650455.1	KXH64525.1	TDZ21116.1	OHF03496.1	KAF6837004.1	KXH59573.1	KAG7058394.1	KAG7077029.1	KAG7084114.1	KAF4779979.1	TQN71261.1	KAF4872347.1	KAF4858404.1	KAF4842320.1	KAF4809201.1	KAF5490101.1	TEA20148.1	KXH29916.1	KAF6803018.1	KAI8257689.1	KAI8275503.1
OG0004458	jgi|Botci1|13332|BC1T_09730	KAI3549161.1	KAF5520607.1	KAF0329157.1	KAH0424363.1	OLN97649.1	KAI3549596.1	EXF75963.1	KAE9575771.1	KAF4925521.1	KAF5496767.1	KAF4889722.1	KAF4886511.1	KAF4424166.1	KAF4486612.1	KAH9236826.1	EQB49106.1	KAF3798652.1	EFQ33200.1	OBR08992.1	TIC95488.1	GJC96947.1	OHW90472.1	KZL88220.1	KAF9870066.1	GJC77945.1	UQC75805.1	KAF6843495.1	CAI0642029.1	KXH30369.1	TDZ22834.1	OHF01483.1	KAF6840862.1	KXH68927.1	KAG7043729.1	KAG7063177.1	KAG7045833.1	KAF4778677.1	TQN72917.1	KAF4865791.1	KAF4843084.1	KAF4846418.1	KAF4807185.1	KAF5497289.1	TEA16860.1	KXH27355.1	KAF6815435.1	KAI8253552.1	KAI8296643.1
OG0003763	jgi|Botci1|6915|BC1T_04980	KAI3534325.1	KAF5525485.1	KAF0322327.1	KAH0423323.1	OLN86700.1	KAI3531031.1	EXF75066.1	KAE9576482.1	KAF4941342.1	KAF5508387.1	KAF4914774.1	KAF4903738.1	KAF4430014.1	KAF4482460.1	KAH9234409.1	EQB58623.1	KAF3801132.1	EFQ35121.1	OBR06709.1	TIC97972.1	GJD04591.1	OHW91391.1	KZL83350.1	KAF9874549.1	GJC83642.1	UQC75485.1	KAF6822587.1	CAI0649960.1	KXH48274.1	TDZ17605.1	OHF02354.1	KAF6825426.1	KXH61719.1	KAG7053352.1	KAG7071645.1	KAG7079895.1	KAF4776317.1	TQN70847.1	KAF4875171.1	KAF4859412.1	KAF4851871.1	KAF4820684.1	KAF5511091.1	TEA16868.1	KXH38026.1	KAF6813555.1	KAI8263190.1	KAI8290755.1
OG0003370	jgi|Botci1|3137|BC1T_13707	KAI3556933.1	KAF5520109.1	KAF0325713.1	KAH0443830.1	OLN98059.1	KAI3543798.1	EXF76579.1	KAE9584041.1	KAF4931036.1	KAF5496625.1	KAF4907934.1	KAF4891834.1	KAF4420806.1	KAF4475036.1	KAH9231187.1	EQB53744.1	KAF3800801.1	EFQ34711.1	OBR02389.1	TID06809.1	GJD00369.1	OHX00458.1	KZL79388.1	KAF9874636.1	GJC78470.1	UQC76659.1	KAF6842606.1	CAI0647012.1	KXH41444.1	TDZ18048.1	OHF00533.1	KAF6821181.1	KXH66729.1	KAG7042103.1	KAG7062137.1	KAG7039930.1	KAF4778617.1	TQN74044.1	KAF4872611.1	KAF4858808.1	KAF4844421.1	KAF4806616.1	KAF5496790.1	TEA10559.1	KXH45164.1	KAF6804425.1	KAI8258737.1	KAI8308728.1
OG0003175	jgi|Botci1|1701|BC1T_12898	KAI3557962.1	KAF5518102.1	KAF0317154.1	KAH0440503.1	OLN88309.1	KAI3538277.1	EXF78356.1	KAE9574276.1	KAF4929706.1	KAF5493051.1	KAF4911183.1	KAF4898813.1	KAF4431703.1	KAF4474374.1	KAH9238089.1	EQB56888.1	KAF3805138.1	EFQ35702.1	OBR14860.1	TID05091.1	GJC92860.1	OHX00186.1	KZL64844.1	KAF9873650.1	GJC80571.1	UQC79690.1	KAF6843120.1	CAI0645405.1	KXH53090.1	TDZ20729.1	OHE94478.1	KAF6836387.1	KXH24992.1	KAG7049773.1	KAG7068809.1	KAG7072765.1	KAF4781583.1	TQN73995.1	KAF4868293.1	KAF4866209.1	KAF4856157.1	KAF4811292.1	KAF5494565.1	TEA14104.1	KXH40184.1	KAF6811878.1	KAI8259899.1	KAI8294512.1
OG0003925	jgi|Botci1|8621|BC1T_06309	KAI3551104.1	KAF5523524.1	KAF0329695.1	KAH0428323.1	OLN86977.1	KAI3547511.1	EXF78045.1	KAE9572704.1	KAF4935137.1	KAF5503576.1	KAF4917307.1	KAF4905924.1	KAF4412008.1	KAF4489066.1	KAH9241238.1	EQB50670.1	KAF3804446.1	EFQ29736.1	OBR11755.1	TIC99080.1	GJC93416.1	OHW91612.1	KZL68237.1	KAF9881101.1	GJC81757.1	UQC82227.1	KAF6839339.1	CAI0646343.1	KXH60295.1	TDZ19205.1	OHF02795.1	KAF6834018.1	KXH62340.1	KAG7057563.1	KAG7076158.1	KAG7083294.1	KAF4779425.1	TQN75063.1	KAF4873953.1	KAF4852993.1	KAF4830265.1	KAF4808892.1	KAF5505978.1	TEA21987.1	KXH35518.1	KAF6819130.1	KAI8258462.1	KAI8297812.1
OG0003610	jgi|Botci1|5356|BC1T_04605	KAI3549789.1	KAF5517645.1	KAF0317436.1	KAH0427277.1	OLN95897.1	KAI3548582.1	EXF79683.1	KAE9570245.1	KAF4922443.1	KAF5492803.1	KAF4885367.1	KAF4896074.1	KAF4414154.1	KAF4478028.1	KAH9236081.1	EQB58507.1	KAF3803009.1	EFQ28817.1	OBR05040.1	TIC94199.1	GJC99675.1	OHW92427.1	KZL70746.1	KAF9870023.1	GJC86998.1	UQC86919.1	KAF6843651.1	CAI0645522.1	KXH42711.1	TDZ22292.1	OHF01048.1	KAF6833732.1	KXH67480.1	KAG7058696.1	KAG7077272.1	KAG7084412.1	KAF4778096.1	TQN70922.1	KAF4861408.1	KAF4845181.1	KAF4832241.1	KAF4813928.1	KAF5495001.1	TDZ10292.1	KXH31440.1	KAF6814585.1	KAI8251107.1	KAI8288246.1
OG0002986	jgi|Botci1|169|BC1T_00170	KAI3542891.1	KAF5502307.1	KAF0319299.1	KAH0428609.1	OLN97907.1	KAI3529368.1	EXF74708.1	KAE9571362.1	KAF4932561.1	KAF5484269.1	KAF4910019.1	KAF4900467.1	KAF4427235.1	KAF4476237.1	KAH9232693.1	EQB47440.1	KAF3806969.1	EFQ34391.1	OBR11103.1	TIC91164.1	GJD01327.1	OHW97911.1	KZL80636.1	KAF9880383.1	GJC89009.1	UQC91493.1	KAF6814216.1	CAI0645985.1	KXH52619.1	TDZ14829.1	OHF00870.1	KAF6823427.1	KXH26807.1	KAG7041388.1	KAG7061415.1	KAG7039240.1	KAF4780973.1	TQN67524.1	KAF4871047.1	KAF4843431.1	KAF4845933.1	KAF4814168.1	KAF5484512.1	TDZ99840.1	KXH38534.1	KAF6808542.1	KAI8267046.1	KAI8317498.1
OG0004545	jgi|Botci1|14015|BC1T_10286	KAI3527432.1	KAF5522357.1	KAF0320861.1	KAH0422247.1	OLN81173.1	KAI3550911.1	EXF74530.1	KAE9582503.1	KAF4938634.1	KAF5498314.1	KAF4899535.1	KAF4900111.1	KAF4434256.1	KAF4484441.1	KAH9227946.1	EQB48350.1	KAF3805644.1	EFQ27533.1	OBR16166.1	TID04423.1	GJC91582.1	OHW94699.1	KZL80426.1	KAF9872770.1	GJC77567.1	UQC81004.1	KAF6828998.1	CAI0653619.1	KXH61550.1	TDZ17233.1	OHF01206.1	KAF6817930.1	KXH57977.1	KAG7043229.1	KAG7062676.1	KAG7042639.1	KAF4774476.1	TQN68662.1	KAF4879929.1	KAF4864776.1	KAF4854228.1	KAF4807329.1	KAF5500246.1	TEA14609.1	KXH39967.1	KAF6796531.1	KAI8252969.1	KAI8297703.1
OG0004749	jgi|Botci1|15644|BC1T_02686	KAI3538483.1	KAF5526606.1	KAF0325174.1	KAH0426790.1	OLN86634.1	KAI3531006.1	EXF81018.1	KAE9576427.1	KAF4941251.1	KAF5509724.1	KAF4914632.1	KAF4903730.1	KAF4430098.1	KAF4481847.1	KAH9234337.1	EQB48232.1	KAF3811967.1	EFQ31193.1	OBR06749.1	TIC97939.1	GJD04635.1	OHW96553.1	KZL79252.1	KAF9874490.1	GJC83689.1	UQC75516.1	KAF6844130.1	CAI0653331.1	KXH58783.1	TDZ17507.1	OHF02375.1	KAF6831752.1	KXH68454.1	KAG7053308.1	KAG7071604.1	KAG7079854.1	KAF4776990.1	TQN74612.1	KAF4869884.1	KAF4844252.1	KAF4851798.1	KAF4820414.1	KAF5510117.1	TEA17058.1	KXH38002.1	KAF6803435.1	KAI8252262.1	KAI8285748.1
OG0003954	jgi|Botci1|8894|BC1T_06685	KAI3531117.1	KAF5526863.1	KAF0332212.1	KAH0434408.1	OLN88808.1	KAI3537671.1	EXF79799.1	KAE9579004.1	KAF4940134.1	KAF5513716.1	KAF4915451.1	KAF4904750.1	KAF4423407.1	KAF4490546.1	KAH9242792.1	EQB45439.1	KAF3803609.1	EFQ26506.1	OBR15336.1	TID04683.1	GJC92391.1	OHW92972.1	KZL83055.1	KAF9880009.1	GJC80156.1	UQC79989.1	KAF6844754.1	CAI0651899.1	KXH51110.1	TDZ26054.1	OHF01341.1	KAF6841360.1	KXH67219.1	KAG7050353.1	KAG7069393.1	KAG7073348.1	KAF4782484.1	TQN73740.1	KAF4872950.1	KAF4855490.1	KAF4841634.1	KAF4825732.1	KAF5517015.1	TEA16485.1	KXH37873.1	KAF6813351.1	KAI8266129.1	KAI8301936.1
OG0004291	jgi|Botci1|11889|BC1T_09086	KAI3535166.1	KAF5507730.1	KAF0323970.1	KAH0435877.1	OLN86448.1	KAI3549026.1	EXF84803.1	KAE9579857.1	KAF4940434.1	KAF5486242.1	KAF4912503.1	KAF4890063.1	KAF4429321.1	KAF4486591.1	KAH9228182.1	EQB45518.1	KAF3808781.1	EFQ32317.1	OBR07165.1	TIC92310.1	GJC98710.1	OHW93836.1	KZL68587.1	KAF9880740.1	GJC79719.1	UQC85582.1	KAF6844044.1	CAI0651026.1	KXH38366.1	TDZ15847.1	OHE90858.1	KAF6839441.1	KXH48400.1	KAG7054818.1	KAG7074227.1	KAG7081318.1	KAF4786088.1	TQN68434.1	KAF4873480.1	KAF4857720.1	KAF4843918.1	KAF4810639.1	KAF5487227.1	TEA20023.1	KXH50319.1	KAF6817967.1	KAI8253522.1	KAI8307766.1
OG0003349	jgi|Botci1|2954|BC1T_14027	KAI3554827.1	KAF5517328.1	KAF0317727.1	KAH0436858.1	OLN87711.1	KAI3540002.1	EXF77258.1	KAE9568078.1	KAF4942418.1	KAF5494080.1	KAF4904469.1	KAF4884199.1	KAF4411786.1	KAF4477451.1	KAH9236241.1	EQB57921.1	KAF3801090.1	EFQ30480.1	OBR05223.1	TIC94010.1	GJC99854.1	OHX00258.1	KZL87668.1	KAF9870416.1	GJC87367.1	UQC87119.1	KAF6841554.1	CAI0643967.1	KXH39699.1	TDZ19710.1	OHE98529.1	KAF6819658.1	KXH52448.1	KAG7046808.1	KAG7066575.1	KAG7056651.1	KAF4773151.1	TQN73804.1	KAF4868476.1	KAF4862338.1	KAF4850381.1	KAF4823751.1	KAF5494669.1	TEA11529.1	KXH26653.1	KAF6812548.1	KAI8248996.1	KAI8296334.1
OG0004270	jgi|Botci1|11694|BC1T_09010	KAI3531500.1	KAF5507170.1	KAF0323964.1	KAH0435883.1	OLN86412.1	KAI3549036.1	EXF84796.1	KAE9579645.1	KAF4940418.1	KAF5485809.1	KAF4912641.1	KAF4890109.1	KAF4429129.1	KAF4486589.1	KAH9228187.1	EQB52853.1	KAF3808775.1	EFQ32312.1	OBR07159.1	TIC92655.1	GJC98716.1	OHW93841.1	KZL68580.1	KAF9880745.1	GJC79727.1	UQC85570.1	KAF6844038.1	CAI0653258.1	KXH38360.1	TDZ15912.1	OHE91488.1	KAF6839449.1	KXH25718.1	KAG7054808.1	KAG7074216.1	KAG7081213.1	KAF4785351.1	TQN71351.1	KAF4873474.1	KAF4857726.1	KAF4843924.1	KAF4810619.1	KAF5486792.1	TEA20056.1	KXH50325.1	KAF6817961.1	KAI8253517.1	KAI8299463.1
OG0004180	jgi|Botci1|10784|BC1T_07881	KAI3531718.1	KAF5512721.1	KAF0329866.1	KAH0421698.1	OLN96511.1	KAI3529228.1	EXF75781.1	KAE9583060.1	KAF4934600.1	KAF5487754.1	KAF4912231.1	KAF4902102.1	KAF4412551.1	KAF4480410.1	KAH9234920.1	EQB45124.1	KAF3797162.1	EFQ36504.1	OBR08596.1	TIC95212.1	GJC97331.1	OHX00582.1	KZL71803.1	KAF9879467.1	GJC82723.1	UQC83433.1	KAF6806718.1	CAI0652030.1	KXH44978.1	TDZ21024.1	OHF03414.1	KAF6834258.1	KXH66582.1	KAG7058518.1	KAG7077120.1	KAG7084233.1	KAF4779783.1	TQN68772.1	KAF4872293.1	KAF4858396.1	KAF4842409.1	KAF4810925.1	KAF5489699.1	TEA14969.1	KXH31715.1	KAF6802869.1	KAI8256569.1	KAI8276194.1
OG0003144	jgi|Botci1|1375|BC1T_02947	KAI3541563.1	KAF5524745.1	KAF0331464.1	KAH0432830.1	OLN84893.1	KAI3550996.1	EXF76466.1	KAE9577465.1	KAF4942334.1	KAF5504703.1	KAF4917268.1	KAF4906112.1	KAF4411741.1	KAF4488673.1	KAH9241619.1	EQB43090.1	KAF3811314.1	EFQ27996.1	OBR12022.1	TIC99175.1	GJC93698.1	OHW91687.1	KZL87304.1	KAF9881240.1	GJC82101.1	UQC82680.1	KAF6837032.1	CAI0648152.1	KXH64309.1	TDZ26753.1	OHE96403.1	KAF6836247.1	KXH68668.1	KAG7057895.1	KAG7076502.1	KAG7083632.1	KAF4779555.1	TQN66440.1	KAF4876078.1	KAF4861664.1	KAF4849038.1	KAF4824257.1	KAF5506302.1	TEA22397.1	KXH43148.1	KAF6808349.1	KAI8259209.1	KAI8304189.1
OG0003477	jgi|Botci1|4130|BC1T_14937	KAI3554816.1	KAF5517916.1	KAF0317734.1	KAH0436865.1	OLN87664.1	KAI3527331.1	EXF77246.1	KAE9568070.1	KAF4942421.1	KAF5493685.1	KAF4904440.1	KAF4884179.1	KAF4414176.1	KAF4478353.1	KAH9236234.1	EQB54235.1	KAF3801083.1	EFQ30487.1	OBR05217.1	TIC94004.1	GJC99847.1	OHX00252.1	KZL87651.1	KAF9870409.1	GJC87358.1	UQC87105.1	KAF6841547.1	CAI0649372.1	KXH39262.1	TDZ19697.1	OHE98536.1	KAF6819651.1	KXH52442.1	KAG7046816.1	KAG7066583.1	KAG7056659.1	KAF4773204.1	TQN73791.1	KAF4868424.1	KAF4862401.1	KAF4850386.1	KAF4823680.1	KAF5495281.1	TEA10138.1	KXH26664.1	KAF6812541.1	KAI8252830.1	KAI8277874.1
OG0004030	jgi|Botci1|9699|BC1T_01349	KAI3556358.1	KAF5525670.1	KAF0331210.1	KAH0430567.1	OLN95237.1	KAI3529528.1	EXF83465.1	KAE9574055.1	KAF4938803.1	KAF5509777.1	KAF4908576.1	KAF4881267.1	KAF4430708.1	KAF4483202.1	KAH9234719.1	EQB59110.1	KAF3800205.1	EFQ34830.1	OBR06596.1	TIC97524.1	GJD04467.1	OHW90122.1	KZL84336.1	KAF9878651.1	GJC83528.1	UQC75133.1	KAF6842784.1	CAI0644984.1	KXH43780.1	TDZ17582.1	OHF00733.1	KAF6831618.1	KXH62427.1	KAG7053554.1	KAG7071849.1	KAG7080128.1	KAF4776161.1	TQN64961.1	KAF4875326.1	KAF4859314.1	KAF4852027.1	KAF4811590.1	KAF5511148.1	TEA21350.1	KXH36399.1	KAF6806650.1	KAI8267163.1	KAI8313599.1
OG0004506	jgi|Botci1|13603|BC1T_10113	KAI3534800.1	KAF5517488.1	KAF0330630.1	KAH0426674.1	OLN97098.1	KAI3533293.1	EXF79360.1	KAE9575220.1	KAF4934222.1	KAF5493740.1	KAF4909196.1	KAF4893121.1	KAF4428451.1	KAF4477270.1	KAH9235772.1	EQB48172.1	KAF3812110.1	EFQ36411.1	OBR04830.1	TIC93987.1	GJC99475.1	OHW92598.1	KZL63610.1	KAF9876613.1	GJC88921.1	UQC86604.1	KAF6821715.1	CAI0649453.1	KXH47797.1	TDZ21994.1	OHE93821.1	KAF6810822.1	KXH34837.1	KAG7058993.1	KAG7077563.1	KAG7084801.1	KAF4777376.1	TQN67404.1	KAF4877731.1	KAF4852937.1	KAF4839246.1	KAF4822437.1	KAF5495020.1	TEA17715.1	KXH50146.1	KAF6804857.1	KAI8270901.1	KAI8309638.1
OG0004165	jgi|Botci1|10646|BC1T_08287	KAI3554037.1	KAF5522788.1	KAF0320260.1	KAH0428242.1	OLN83431.1	KAI3535710.1	EXF84446.1	KAE9569339.1	KAF4936773.1	KAF5499298.1	KAF4907071.1	KAF4885067.1	KAF4421459.1	KAF4484174.1	KAH9238400.1	EQB57793.1	KAF3807848.1	EFQ26953.1	OBR14453.1	TID01805.1	GJC94885.1	OHW92195.1	KZL64143.1	KAF9875449.1	GJC86027.1	UQC78813.1	KAF6820839.1	CAI0654015.1	KXH65354.1	TDZ24470.1	OHE94161.1	KAF6820630.1	KXH66682.1	KAG7050880.1	KAG7069921.1	KAG7078202.1	KAF4783583.1	TQN69526.1	KAF4874044.1	KAF4863916.1	KAF4853347.1	KAF4811046.1	KAF5500823.1	TEA13705.1	KXH34385.1	KAF6811524.1	KAI8271193.1	KAI8300774.1
OG0003448	jgi|Botci1|3880|BC1T_14521	KAI3556976.1	KAF5520339.1	KAF0323879.1	KAH0443905.1	OLN95826.1	KAI3543749.1	EXF81258.1	KAE9567617.1	KAF4933267.1	KAF5495987.1	KAF4887240.1	KAF4885648.1	KAF4420986.1	KAF4475568.1	KAH9231263.1	EQB49451.1	KAF3803990.1	EFQ32131.1	OBR02428.1	TID06930.1	GJD00411.1	OHX00424.1	KZL79434.1	KAF9874748.1	GJC78425.1	UQC76610.1	KAF6816472.1	CAI0653539.1	KXH28785.1	TDZ17111.1	OHE97336.1	KAF6822332.1	KXH55663.1	KAG7042159.1	KAG7062192.1	KAG7039984.1	KAF4778631.1	TQN72021.1	KAF4872626.1	KAF4858739.1	KAF4844390.1	KAF4810089.1	KAF5497635.1	TEA14417.1	KXH45123.1	KAF6803244.1	KAI8268603.1	KAI8298063.1
OG0004550	jgi|Botci1|14063|BC1T_10334	KAI3551397.1	KAF5521697.1	KAF0315407.1	KAH0439399.1	OLN96176.1	KAI3550881.1	EXF76524.1	KAE9582268.1	KAF4938681.1	KAF5498902.1	KAF4899524.1	KAF4900032.1	KAF4434262.1	KAF4484270.1	KAH9228037.1	EQB52562.1	KAF3805564.1	EFQ27483.1	OBR16220.1	TID04160.1	GJC91533.1	OHW90800.1	KZL80384.1	KAF9872842.1	GJC77516.1	UQC81030.1	KAF6836919.1	CAI0654084.1	KXH39930.1	TDZ21690.1	OHF01234.1	KAF6828578.1	KXH67606.1	KAG7043216.1	KAG7062663.1	KAG7042627.1	KAF4775299.1	TQN73374.1	KAF4879530.1	KAF4864503.1	KAF4854091.1	KAF4810808.1	KAF5501751.1	TEA18369.1	KXH39993.1	KAF6809446.1	KAI8259036.1	KAI8290589.1
OG0004445	jgi|Botci1|13233|BC1T_09917	KAI3555405.1	KAF5512729.1	KAF0321593.1	KAH0437497.1	OLN96599.1	KAI3529042.1	EXF77697.1	KAE9570901.1	KAF4937083.1	KAF5488800.1	KAF4909712.1	KAF4896653.1	KAF4412768.1	KAF4481146.1	KAH9231007.1	EQB45910.1	KAF3807299.1	EFQ32679.1	OBR08457.1	TIC95257.1	GJC97467.1	OHW94271.1	KZL80271.1	KAF9879604.1	GJC84560.1	UQC83578.1	KAF6819427.1	CAI0647932.1	KXH39721.1	TDZ21036.1	OHE99831.1	KAF6822165.1	KXH50284.1	KAG7046896.1	KAG7066660.1	KAG7056737.1	KAF4780193.1	TQN67052.1	KAF4870070.1	KAF4863253.1	KAF4843609.1	KAF4821812.1	KAF5489491.1	TEA15033.1	KXH32506.1	KAF6812344.1	KAI8255504.1	KAI8295666.1
OG0004385	jgi|Botci1|12816|BC1T_09426	KAI3544981.1	KAF5519552.1	KAF0318580.1	KAH0438538.1	OLN85397.1	KAI3538672.1	EXF85502.1	KAE9574874.1	KAF4931942.1	KAF5491240.1	KAF4900664.1	KAF4890458.1	KAF4422313.1	KAF4479897.1	KAH9237363.1	EQB44761.1	KAF3799779.1	EFQ33634.1	OBR09703.1	TID07016.1	GJD03282.1	OHX00104.1	KZL79027.1	KAF9872548.1	GJC90330.1	UQC87618.1	KAF6826265.1	CAI0653133.1	KXH64875.1	TDZ16424.1	OHF01626.1	KAF6823912.1	KXH60394.1	KAG7054340.1	KAG7072632.1	KAG7080919.1	KAF4783784.1	TQN70108.1	KAF4878544.1	KAF4861141.1	KAF4847776.1	KAF4808768.1	KAF5491700.1	TEA20666.1	KXH33331.1	KAF6805054.1	KAI8250138.1	KAI8300187.1
OG0003462	jgi|Botci1|3987|BC1T_14193	KAI3557329.1	KAF5502532.1	KAF0323012.1	KAH0423446.1	OLN81931.1	KAI3551339.1	EXF85364.1	KAE9581275.1	KAF4934277.1	KAF5483488.1	KAF4900946.1	KAF4882028.1	KAF4427515.1	KAF4476195.1	KAH9229051.1	EQB56151.1	KAF3811687.1	EFQ35356.1	OBR03307.1	TIC89841.1	GJD02348.1	OHX00729.1	KZL85389.1	KAF9878210.1	GJC81544.1	UQC90582.1	KAF6807691.1	CAI0655307.1	KXH25652.1	TDZ24715.1	OHE92099.1	KAF6829574.1	KXH37608.1	KAG7045147.1	KAG7064601.1	KAG7052309.1	KAF4781074.1	TQN68484.1	KAF4869407.1	KAF4860673.1	KAF4845347.1	KAF4815157.1	KAF5484598.1	TEA17287.1	KXH33311.1	KAF6814476.1	KAI8271073.1	KAI8298659.1
OG0004829	jgi|Botci1|16355|BC1T_12331	KAI3551057.1	KAF5524092.1	KAF0326156.1	KAH0425754.1	OLN82122.1	KAI3550175.1	EXF83131.1	KAE9572687.1	KAF4942351.1	KAF5503673.1	KAF4917238.1	KAF4905870.1	KAF4411771.1	KAF4489962.1	KAH9241292.1	EQB43295.1	KAF3804486.1	EFQ29773.1	OBR11798.1	TIC99194.1	GJC93456.1	OHW91578.1	KZL81907.1	KAF9874806.1	GJC81801.1	UQC82281.1	KAF6836793.1	CAI0651587.1	KXH60343.1	TDZ19390.1	OHF02839.1	KAF6826449.1	KXH69395.1	KAG7057622.1	KAG7076219.1	KAG7083328.1	KAF4780540.1	TQN75333.1	KAF4868616.1	KAF4852977.1	KAF4841172.1	KAF4824218.1	KAF5504907.1	TEA17925.1	KXH38173.1	KAF6791658.1	KAI8250002.1	KAI8273618.1
OG0003586	jgi|Botci1|5170|BC1T_15442	KAI3551127.1	KAF5523459.1	KAF0329672.1	KAH0428344.1	OLN86874.1	KAI3538587.1	EXF81045.1	KAE9572638.1	KAF4935117.1	KAF5504613.1	KAF4917343.1	KAF4905985.1	KAF4411961.1	KAF4489137.1	KAH9241214.1	EQB56695.1	KAF3804425.1	EFQ29710.1	OBR11730.1	TIC98924.1	GJC93393.1	OHW95179.1	KZL81610.1	KAF9874862.1	GJC81737.1	UQC82202.1	KAF6845056.1	CAI0647915.1	KXH45497.1	TDZ19661.1	OHF02767.1	KAF6834042.1	KXH60690.1	KAG7057566.1	KAG7076161.1	KAG7083299.1	KAF4779445.1	TQN73944.1	KAF4873958.1	KAF4853094.1	KAF4830274.1	KAF4808860.1	KAF5505688.1	TEA22008.1	KXH35540.1	KAF6819108.1	KAI8258443.1	KAI8297793.1
OG0004528	jgi|Botci1|13774|BC1T_02288	KAI3555753.1	KAF5528635.1	KAF0332088.1	KAH0435292.1	OLN88204.1	KAI3532660.1	EXF75504.1	KAE9578845.1	KAF4933496.1	KAF5513403.1	KAF4915509.1	KAF4904868.1	KAF4432865.1	KAF4492555.1	KAH9242662.1	EQB57612.1	KAF3803705.1	EFQ35277.1	OBR15229.1	TID04740.1	GJC92504.1	OHW93076.1	KZL81370.1	KAF9879731.1	GJC80263.1	UQC79754.1	KAF6842916.1	CAI0651252.1	KXH44766.1	TDZ26773.1	OHE98975.1	KAF6841465.1	KXH57762.1	KAG7050169.1	KAG7069207.1	KAG7073160.1	KAF4782324.1	TQN68481.1	KAF4873117.1	KAF4855578.1	KAF4841712.1	KAF4825480.1	KAF5515434.1	TEA13064.1	KXH50803.1	KAF6811104.1	KAI8263863.1	KAI8303987.1
OG0003494	jgi|Botci1|4294|BC1T_03733	KAI3553992.1	KAF5522409.1	KAF0320786.1	KAH0432364.1	OLN83273.1	KAI3528624.1	EXF82624.1	KAE9575590.1	KAF4942913.1	KAF5498801.1	KAF4915823.1	KAF4905189.1	KAF4411383.1	KAF4484730.1	KAH9238754.1	EQB51592.1	KAF3800320.1	EFQ26981.1	OBR14424.1	TID01832.1	GJC94920.1	OHW92168.1	KZL64160.1	KAF9872966.1	GJC85999.1	UQC78755.1	KAF6826536.1	CAI0648206.1	KXH65308.1	TDZ24279.1	OHE91942.1	KAF6838788.1	KXH66354.1	KAG7050938.1	KAG7069977.1	KAG7078230.1	KAF4783334.1	TQN64786.1	KAF4866384.1	KAF4863865.1	KAF4853649.1	KAF4806158.1	KAF5501728.1	TEA14204.1	KXH34433.1	KAF6821077.1	KAI8269170.1	KAI8294546.1
OG0003032	jgi|Botci1|480|BC1T_00481	KAI3556318.1	KAF5528199.1	KAF0332380.1	KAH0436996.1	OLN88585.1	KAI3534744.1	EXF81538.1	KAE9578685.1	KAF4927197.1	KAF5514450.1	KAF4891576.1	KAF4885287.1	KAF4423455.1	KAF4490906.1	KAH9242962.1	EQB53785.1	KAF3803474.1	EFQ26353.1	OBR15487.1	TID04720.1	GJC92241.1	OHW89848.1	KZL86634.1	KAF9879869.1	GJC79995.1	UQC80071.1	KAF6842473.1	CAI0643028.1	KXH53865.1	TDZ25935.1	OHE98857.1	KAF6841225.1	KXH67951.1	KAG7050461.1	KAG7069502.1	KAG7073449.1	KAF4782369.1	TQN70175.1	KAF4870667.1	KAF4858016.1	KAF4842738.1	KAF4825568.1	KAF5515154.1	TEA22766.1	KXH49048.1	KAF6808073.1	KAI8254705.1	KAI8301459.1
OG0004044	jgi|Botci1|9811|BC1T_01461	KAI3557568.1	KAF5524454.1	KAF0331553.1	KAH0431212.1	OLN84477.1	KAI3550825.1	EXF74571.1	KAE9577383.1	KAF4923334.1	KAF5504457.1	KAF4889229.1	KAF4891454.1	KAF4412015.1	KAF4488451.1	KAH9241715.1	EQB45447.1	KAF3811385.1	EFQ28075.1	OBR12104.1	TIC99157.1	GJC93780.1	OHW91002.1	KZL82011.1	KAF9881310.1	GJC82185.1	UQC82800.1	KAF6845407.1	CAI0642141.1	KXH61772.1	TDZ22580.1	OHE95893.1	KAF6827425.1	KXH24860.1	KAG7058006.1	KAG7076603.1	KAG7083851.1	KAF4780145.1	TQN73858.1	KAF4876299.1	KAF4861592.1	KAF4849157.1	KAF4824358.1	KAF5506078.1	TEA19071.1	KXH28139.1	KAF6812889.1	KAI8255773.1	KAI8284709.1
OG0004537	jgi|Botci1|13912|BC1T_02426	KAI3535670.1	KAF5512132.1	KAF0323625.1	KAH0424174.1	OLN96446.1	KAI3530342.1	EXF72908.1	KAE9572152.1	KAF4937418.1	KAF5488223.1	KAF4895785.1	KAF4897081.1	KAF4432551.1	KAF4481111.1	KAH9230715.1	EQB47380.1	KAF3805385.1	EFQ32546.1	OBR08206.1	TIC89537.1	GJC97713.1	OHW95704.1	KZL84650.1	KAF9875205.1	GJC84800.1	UQC83896.1	KAF6842571.1	CAI0649761.1	KXH39568.1	TDZ19970.1	OHE92999.1	KAF6833098.1	KXH49031.1	KAG7047179.1	KAG7066946.1	KAG7057043.1	KAF4779490.1	TQN64843.1	KAF4872061.1	KAF4842054.1	KAF4829011.1	KAF4821910.1	KAF5489941.1	TDZ99627.1	KXH29190.1	KAF6816089.1	KAI8249305.1	KAI8299887.1
OG0004450	jgi|Botci1|13291|BC1T_09975	KAI3540458.1	KAF5512938.1	KAF0318979.1	KAH0430936.1	OLN96427.1	KAI3532993.1	EXF76750.1	KAE9568146.1	KAF4939300.1	KAF5488454.1	KAF4911547.1	KAF4901140.1	KAF4412509.1	KAF4481425.1	KAH9235206.1	EQB45585.1	KAF3797364.1	EFQ26586.1	OBR08627.1	TIC95450.1	GJC97304.1	OHX00606.1	KZL86353.1	KAF9879416.1	GJC82751.1	UQC83387.1	KAF6844539.1	CAI0644766.1	KXH46115.1	TDZ21264.1	OHF03446.1	KAF6835884.1	KXH57110.1	KAG7058508.1	KAG7077110.1	KAG7084222.1	KAF4780548.1	TQN66059.1	KAF4871099.1	KAF4857349.1	KAF4840711.1	KAF4811896.1	KAF5489163.1	TEA20389.1	KXH31685.1	KAF6799488.1	KAI8259959.1	KAI8281285.1
OG0004410	jgi|Botci1|12948|BC1T_09197	KAI3553648.1	KAF5524433.1	KAF0330433.1	KAH0445045.1	OLN85036.1	KAI3550275.1	EXF75393.1	KAE9571181.1	KAF4942224.1	KAF5504683.1	KAF4917333.1	KAF4906082.1	KAF4412249.1	KAF4489289.1	KAH9241433.1	EQB52683.1	KAF3811162.1	EFQ29894.1	OBR10964.1	TID06153.1	GJD01191.1	OHW94671.1	KZL82066.1	KAF9881012.1	GJC81927.1	UQC82395.1	KAF6824509.1	CAI0650088.1	KXH40315.1	TDZ17710.1	OHE96772.1	KAF6841760.1	KXH40362.1	KAG7057671.1	KAG7076320.1	KAG7083437.1	KAF4779493.1	TQN65567.1	KAF4860950.1	KAF4861632.1	KAF4849060.1	KAF4824216.1	KAF5505876.1	TEA21273.1	KXH47690.1	KAF6817329.1	KAI8255088.1	KAI8312462.1
OG0004553	jgi|Botci1|14108|BC1T_10532	KAI3531848.1	KAF5517764.1	KAF0318711.1	KAH0426287.1	OLN95959.1	KAI3548520.1	EXF79628.1	KAE9570298.1	KAF4931115.1	KAF5493425.1	KAF4893541.1	KAF4884493.1	KAF4414044.1	KAF4477384.1	KAH9236124.1	EQB43634.1	KAF3802977.1	EFQ28742.1	OBR05118.1	TIC94270.1	GJC99748.1	OHW94299.1	KZL86313.1	KAF9869779.1	GJC86912.1	UQC86983.1	KAF6844146.1	CAI0645683.1	KXH39550.1	TDZ22239.1	OHF01098.1	KAF6820370.1	KXH58389.1	KAG7058675.1	KAG7077192.1	KAG7084389.1	KAF4777593.1	TQN74710.1	KAF4868004.1	KAF4847602.1	KAF4831819.1	KAF4813889.1	KAF5495136.1	TEA16509.1	KXH31397.1	KAF6810164.1	KAI8251642.1	KAI8282665.1
OG0003509	jgi|Botci1|4415|BC1T_15140	KAI3546986.1	KAF5512290.1	KAF0321382.1	KAH0438065.1	OLN86128.1	KAI3537203.1	EXF82666.1	KAE9578661.1	KAF4933595.1	KAF5488714.1	KAF4906679.1	KAF4895539.1	KAF4426362.1	KAF4481399.1	KAH9235447.1	EQB45538.1	KAF3802262.1	EFQ29494.1	OBR05855.1	TIC90553.1	GJD03867.1	OHW97820.1	KZL81077.1	KAF9872186.1	GJC85679.1	UQC89209.1	KAF6833420.1	CAI0651887.1	KXH37724.1	TDZ18316.1	OHF03300.1	KAF6840644.1	KXH58944.1	KAG7048921.1	KAG7068685.1	KAG7066084.1	KAF4774361.1	TQN75242.1	KAF4871486.1	KAF4853715.1	KAF4840307.1	KAF4812962.1	KAF5489151.1	TEA20962.1	KXH34160.1	KAF6810261.1	KAI8259530.1	KAI8300727.1
OG0004046	jgi|Botci1|9846|BC1T_01496	KAI3544925.1	KAF5519512.1	KAF0318543.1	KAH0435427.1	OLN85433.1	KAI3548077.1	EXF82771.1	KAE9574968.1	KAF4939084.1	KAF5490460.1	KAF4910649.1	KAF4893888.1	KAF4422435.1	KAF4478692.1	KAH9237482.1	EQB49787.1	KAF3799677.1	EFQ33601.1	OBR09752.1	TID06813.1	GJD03231.1	OHX00057.1	KZL81677.1	KAF9872514.1	GJC90015.1	UQC87686.1	KAF6835773.1	CAI0653085.1	KXH57668.1	TDZ16378.1	OHF01580.1	KAF6833682.1	KXH66504.1	KAG7054278.1	KAG7072571.1	KAG7080671.1	KAF4784312.1	TQN64994.1	KAF4878568.1	KAF4861218.1	KAF4847799.1	KAF4808822.1	KAF5491811.1	TEA13188.1	KXH31253.1	KAF6802224.1	KAI8270725.1	KAI8312611.1
OG0004197	jgi|Botci1|10963|BC1T_07625	KAI3543066.1	KAF5511937.1	KAF0329769.1	KAH0438931.1	OLN97251.1	KAI3544815.1	EXF80262.1	KAE9583279.1	KAF4934673.1	KAF5488061.1	KAF4912237.1	KAF4902157.1	KAF4412784.1	KAF4480215.1	KAH9235028.1	EQB55272.1	KAF3797236.1	EFQ26667.1	OBR08713.1	TIC96098.1	GJC97224.1	OHX00681.1	KZL83066.1	KAF9871522.1	GJC82836.1	UQC83273.1	KAF6827600.1	CAI0642431.1	KXH39203.1	TDZ21153.1	OHF03531.1	KAF6836972.1	KXH32870.1	KAG7058376.1	KAG7076956.1	KAG7084095.1	KAF4779647.1	TQN73412.1	KAF4872336.1	KAF4858455.1	KAF4842423.1	KAF4807236.1	KAF5489176.1	TEA18004.1	KXH44011.1	KAF6810023.1	KAI8254214.1	KAI8294431.1
OG0003880	jgi|Botci1|8260|BC1T_01212	KAI3559604.1	KAF5519873.1	KAF0329295.1	KAH0431411.1	OLN97450.1	KAI3549332.1	EXF77739.1	KAE9576323.1	KAF4940324.1	KAF5495447.1	KAF4916724.1	KAF4886580.1	KAF4423866.1	KAF4486696.1	KAH9236682.1	EQB50233.1	KAF3806597.1	EFQ30989.1	OBR09121.1	TIC95404.1	GJC96820.1	OHX00872.1	KZL86228.1	KAF9869559.1	GJC78074.1	UQC76102.1	KAF6828874.1	CAI0641722.1	KXH32598.1	TDZ17169.1	OHE94730.1	KAF6829399.1	KXH42389.1	KAG7043997.1	KAG7063446.1	KAG7046098.1	KAF4778446.1	TQN71799.1	KAF4878012.1	KAF4851533.1	KAF4846356.1	KAF4816699.1	KAF5497730.1	TEA22101.1	KXH31930.1	KAF6816969.1	KAI8262946.1	KAI8316602.1
OG0003957	jgi|Botci1|8918|BC1T_06709	KAI3539813.1	KAF5527459.1	KAF0316608.1	KAH0426703.1	OLN94268.1	KAI3551586.1	EXF83155.1	KAE9580983.1	KAF4937932.1	KAF5514813.1	KAF4905720.1	KAF4898257.1	KAF4428015.1	KAF4492922.1	KAH9243415.1	EQB45359.1	KAF3804865.1	EFQ29279.1	OBR15880.1	TID04410.1	GJC91856.1	OHW95582.1	KZL87856.1	KAF9879029.1	GJC77859.1	UQC80613.1	KAF6841265.1	CAI0651211.1	KXH37751.1	TDZ14953.1	OHE93032.1	KAF6836872.1	KXH61100.1	KAG7043565.1	KAG7063019.1	KAG7043004.1	KAF4775214.1	TQN73785.1	KAF4874816.1	KAF4862809.1	KAF4850956.1	KAF4819612.1	KAF5515300.1	TEA12518.1	KXH37539.1	KAF6812708.1	KAI8265950.1	KAI8314611.1
OG0004465	jgi|Botci1|13374|BC1T_09772	KAI3545515.1	KAF5523850.1	KAF0319116.1	KAH0434302.1	OLN95687.1	KAI3533781.1	EXF74354.1	KAE9570954.1	KAF4934065.1	KAF5503956.1	KAF4903896.1	KAF4893217.1	KAF4414526.1	KAF4488182.1	KAH9241864.1	EQB54513.1	KAF3811504.1	EFQ27580.1	OBR12243.1	TIC99021.1	GJC93925.1	OHW96756.1	KZL79065.1	KAF9881372.1	GJC88260.1	UQC89360.1	KAF6843108.1	CAI0641173.1	KXH62237.1	TDZ16526.1	OHE98761.1	KAF6841932.1	KXH53783.1	KAG7048787.1	KAG7068552.1	KAG7065952.1	KAF4773591.1	TQN74543.1	KAF4868205.1	KAF4850818.1	KAF4836859.1	KAF4807060.1	KAF5505426.1	TEA01320.1	KXH33266.1	KAF6821600.1	KAI8252850.1	KAI8301084.1
OG0003411	jgi|Botci1|3579|BC1T_14724	KAI3532428.1	KAF5502493.1	KAF0323446.1	KAH0425895.1	OLN85079.1	KAI3536116.1	EXF75014.1	KAE9581276.1	KAF4935645.1	KAF5484005.1	KAF4907358.1	KAF4895654.1	KAF4433393.1	KAF4476224.1	KAH9228493.1	EQB56867.1	KAF3801611.1	EFQ33547.1	OBR02856.1	TID06484.1	GJD00819.1	OHW90703.1	KZL84995.1	KAF9876044.1	GJC81362.1	UQC90876.1	KAF6836512.1	CAI0652520.1	KXH58064.1	TDZ24784.1	OHF00245.1	KAF6834138.1	KXH56051.1	KAG7045390.1	KAG7064843.1	KAG7052553.1	KAF4781391.1	TQN69769.1	KAF4868136.1	KAF4846709.1	KAF4839989.1	KAF4808566.1	KAF5485221.1	TEA20364.1	KXH52721.1	KAF6807210.1	KAI8265249.1	KAI8294115.1
OG0004172	jgi|Botci1|10695|BC1T_08336	KAI3533193.1	KAF5518329.1	KAF0316889.1	KAH0426279.1	OLN95848.1	KAI3548533.1	EXF79636.1	KAE9570272.1	KAF4931102.1	KAF5492749.1	KAF4893576.1	KAF4883178.1	KAF4414079.1	KAF4478125.1	KAH9236114.1	EQB44736.1	KAF3802986.1	EFQ28751.1	OBR05109.1	TIC93820.1	GJC99738.1	OHW94307.1	KZL68946.1	KAF9870001.1	GJC86923.1	UQC86966.1	KAF6844153.1	CAI0646211.1	KXH39559.1	TDZ21912.1	OHF01087.1	KAF6833759.1	KXH34081.1	KAG7058747.1	KAG7077350.1	KAG7084463.1	KAF4777583.1	TQN74719.1	KAF4868072.1	KAF4847626.1	KAF4831792.1	KAF4813968.1	KAF5494193.1	TEA12913.1	KXH31407.1	KAF6814558.1	KAI8251473.1	KAI8284128.1
OG0004374	jgi|Botci1|12658|BC1T_02093	KAI3531223.1	KAF5525675.1	KAF0322341.1	KAH0426133.1	OLN86752.1	KAI3541990.1	EXF78712.1	KAE9576604.1	KAF4941227.1	KAF5508086.1	KAF4914657.1	KAF4903656.1	KAF4430089.1	KAF4482160.1	KAH9234424.1	EQB55963.1	KAF3801145.1	EFQ35129.1	OBR06701.1	TIC97222.1	GJD04583.1	OHW91385.1	KZL81878.1	KAF9874566.1	GJC83638.1	UQC75429.1	KAF6830927.1	CAI0646843.1	KXH43812.1	TDZ17448.1	OHF02323.1	KAF6835336.1	KXH68582.1	KAG7053365.1	KAG7071659.1	KAG7079908.1	KAF4776680.1	TQN65096.1	KAF4875303.1	KAF4859301.1	KAF4851868.1	KAF4820690.1	KAF5510312.1	TEA16876.1	KXH38053.1	KAF6813515.1	KAI8263198.1	KAI8290763.1
OG0003619	jgi|Botci1|5407|BC1T_04656	KAI3544731.1	KAF5527987.1	KAF0332482.1	KAH0434635.1	OLN88631.1	KAI3531566.1	EXF81699.1	KAE9573280.1	KAF4933895.1	KAF5513941.1	KAF4909825.1	KAF4892336.1	KAF4423610.1	KAF4491135.1	KAH9243067.1	EQB57623.1	KAF3803386.1	EFQ26416.1	OBR15428.1	TID04762.1	GJC92305.1	OHW92338.1	KZL63373.1	KAF9879925.1	GJC80066.1	UQC79881.1	KAF6841813.1	CAI0647825.1	KXH43196.1	TDZ26744.1	OHE99522.1	KAF6837620.1	KXH69125.1	KAG7050272.1	KAG7069312.1	KAG7073262.1	KAF4782212.1	TQN65720.1	KAF4864252.1	KAF4858100.1	KAF4842650.1	KAF4808000.1	KAF5516530.1	TEA13647.1	KXH45259.1	KAF6808124.1	KAI8262738.1	KAI8302489.1
OG0002989	jgi|Botci1|180|BC1T_00181	KAI3544744.1	KAF5526922.1	KAF0332191.1	KAH0434425.1	OLN88148.1	KAI3531580.1	EXF80185.1	KAE9579043.1	KAF4940016.1	KAF5513789.1	KAF4915308.1	KAF4904696.1	KAF4423429.1	KAF4492131.1	KAH9242770.1	EQB45642.1	KAF3803626.1	EFQ26521.1	OBR15319.1	TID04619.1	GJC92408.1	OHW92987.1	KZL86711.1	KAF9880026.1	GJC80175.1	UQC79865.1	KAF6841568.1	CAI0651464.1	KXH43381.1	TDZ25702.1	OHE99535.1	KAF6841378.1	KXH26984.1	KAG7050251.1	KAG7069290.1	KAG7073239.1	KAF4782189.1	TQN69191.1	KAF4872968.1	KAF4855548.1	KAF4841578.1	KAF4825712.1	KAF5515207.1	TEA09951.1	KXH45272.1	KAF6813334.1	KAI8266144.1	KAI8301951.1
OG0003622	jgi|Botci1|5452|BC1T_04701	KAI3558140.1	KAF5518087.1	KAF0324268.1	KAH0422633.1	OLN87890.1	KAI3539751.1	EXF83993.1	KAE9574437.1	KAF4936869.1	KAF5493848.1	KAF4910987.1	KAF4884529.1	KAF4431589.1	KAF4474535.1	KAH9231532.1	EQB53016.1	KAF3805673.1	EFQ32487.1	OBR15068.1	TID03947.1	GJC92660.1	OHW93452.1	KZL87404.1	KAF9873789.1	GJC80414.1	UQC79482.1	KAF6823343.1	CAI0650307.1	KXH60128.1	TDZ20770.1	OHE94915.1	KAF6835674.1	KXH67525.1	KAG7049969.1	KAG7069008.1	KAG7072960.1	KAF4781982.1	TQN67220.1	KAF4868945.1	KAF4865938.1	KAF4855882.1	KAF4815774.1	KAF5495227.1	TEA11890.1	KXH35233.1	KAF6815178.1	KAI8265625.1	KAI8309020.1
OG0004096	jgi|Botci1|10223|BC1T_07586	KAI3536150.1	KAF5528495.1	KAF0328237.1	KAH0435109.1	OLN85680.1	KAI3530792.1	EXF82411.1	KAE9569724.1	KAF4933336.1	KAF5513686.1	KAF4903433.1	KAF4888335.1	KAF4429533.1	KAF4492821.1	KAH9228735.1	EQB54453.1	KAF3808613.1	EFQ25150.1	OBR13386.1	TID02501.1	GJC95941.1	OHW91144.1	KZL86808.1	KAF9877510.1	GJC80869.1	UQC77383.1	KAF6832683.1	CAI0653949.1	KXH52789.1	TDZ18848.1	OHF03659.1	KAF6822910.1	KXH45829.1	KAG7052079.1	KAG7071112.1	KAG7079325.1	KAF4774649.1	TQN73392.1	KAF4876856.1	KAF4866726.1	KAF4852669.1	KAF4824909.1	KAF5516257.1	TEA13510.1	KXH37406.1	KAF6799400.1	KAI8267566.1	KAI8316902.1
OG0003727	jgi|Botci1|6432|BC1T_04021	KAI3540473.1	KAF5512501.1	KAF0318963.1	KAH0424547.1	OLN96531.1	KAI3532977.1	EXF83390.1	KAE9568139.1	KAF4939283.1	KAF5488366.1	KAF4911444.1	KAF4901056.1	KAF4412527.1	KAF4480734.1	KAH9235187.1	EQB53186.1	KAF3797349.1	EFQ26601.1	OBR08644.1	TIC95369.1	GJC97287.1	OHX00621.1	KZL86342.1	KAF9879401.1	GJC82766.1	UQC83370.1	KAF6844521.1	CAI0650844.1	KXH25158.1	TDZ21284.1	OHF03461.1	KAF6835905.1	KXH69621.1	KAG7058436.1	KAG7077072.1	KAG7084213.1	KAF4779626.1	TQN68651.1	KAF4871214.1	KAF4857464.1	KAF4840723.1	KAF4811897.1	KAF5489097.1	TEA20370.1	KXH31670.1	KAF6818262.1	KAI8259946.1	KAI8275356.1
OG0002985	jgi|Botci1|166|BC1T_00167	KAI3542857.1	KAF5502822.1	KAF0327479.1	KAH0432663.1	OLN97815.1	KAI3528172.1	EXF86220.1	KAE9571306.1	KAF4930042.1	KAF5484177.1	KAF4892450.1	KAF4888116.1	KAF4424430.1	KAF4476724.1	KAH9232621.1	EQB47655.1	KAF3806903.1	EFQ34502.1	OBR11075.1	TIC90959.1	GJD01299.1	OHW97930.1	KZL63725.1	KAF9873410.1	GJC88984.1	UQC91455.1	KAF6810611.1	CAI0648975.1	KXH52654.1	TDZ14805.1	OHF00900.1	KAF6816019.1	KXH26776.1	KAG7041343.1	KAG7061371.1	KAG7039163.1	KAF4780642.1	TQN70275.1	KAF4866654.1	KAF4852087.1	KAF4845999.1	KAF4807979.1	KAF5484356.1	TEA11170.1	KXH38501.1	KAF6792696.1	KAI8261907.1	KAI8279515.1
OG0003984	jgi|Botci1|9265|BC1T_07125	KAI3542533.1	KAF5507642.1	KAF0326886.1	KAH0432313.1	OLN85575.1	KAI3531092.1	EXF77940.1	KAE9577620.1	KAF4926416.1	KAF5486571.1	KAF4891089.1	KAF4894919.1	KAF4419852.1	KAF4486519.1	KAH9233663.1	EQB57041.1	KAF3809244.1	EFQ35016.1	OBR07559.1	TIC92692.1	GJC98328.1	OHW94477.1	KZL71758.1	KAF9882139.1	GJC79344.1	UQC85087.1	KAF6839823.1	CAI0645996.1	KXH51370.1	TDZ26592.1	OHE95353.1	KAF6824019.1	KXH35400.1	KAG7055139.1	KAG7074618.1	KAG7081522.1	KAF4785554.1	TQN69235.1	KAF4880248.1	KAF4851477.1	KAF4838251.1	KAF4809748.1	KAF5486991.1	TEA17613.1	KXH32152.1	KAF6813022.1	KAI8259743.1	KAI8296902.1
OG0004310	jgi|Botci1|12093|BC1T_09635	KAI3554682.1	KAF5525222.1	KAF0321755.1	KAH0433991.1	OLN85197.1	KAI3527529.1	EXF82035.1	KAE9576100.1	KAF4940990.1	KAF5509298.1	KAF4913153.1	KAF4899613.1	KAF4427126.1	KAF4492898.1	KAH9240354.1	EQB55476.1	KAF3810125.1	EFQ34406.1	OBR09441.1	TIC95699.1	GJC96486.1	OHW97392.1	KZL64360.1	KAF9876218.1	GJC89737.1	UQC73548.1	KAF6817908.1	CAI0653414.1	KXH65455.1	TDZ17072.1	OHE94273.1	KAF6830699.1	KXH38741.1	KAG7047388.1	KAG7067123.1	KAG7059704.1	KAF4775732.1	TQN71045.1	KAF4863756.1	KAF4847071.1	KAF4841984.1	KAF4821075.1	KAF5511169.1	TEA18950.1	KXH33901.1	KAF6795001.1	KAI8260253.1	KAI8276577.1
OG0003852	jgi|Botci1|7911|BC1T_06150	KAI3532431.1	KAF5502490.1	KAF0323449.1	KAH0425898.1	OLN85072.1	KAI3536119.1	EXF75017.1	KAE9581282.1	KAF4935640.1	KAF5483247.1	KAF4907304.1	KAF4895653.1	KAF4433386.1	KAF4476833.1	KAH9228496.1	EQB51462.1	KAF3801608.1	EFQ33550.1	OBR02852.1	TID06487.1	GJD00814.1	OHW90706.1	KZL84992.1	KAF9876041.1	GJC81366.1	UQC90873.1	KAF6836509.1	CAI0652523.1	KXH58061.1	TDZ24781.1	OHF00242.1	KAF6834141.1	KXH56054.1	KAG7045401.1	KAG7064854.1	KAG7052564.1	KAF4781047.1	TQN69766.1	KAF4868139.1	KAF4846715.1	KAF4839918.1	KAF4808542.1	KAF5485224.1	TEA20361.1	KXH52718.1	KAF6807207.1	KAI8265252.1	KAI8294112.1
OG0004642	jgi|Botci1|14837|BC1T_02578	KAI3556295.1	KAF5528249.1	KAF0332358.1	KAH0437017.1	OLN88649.1	KAI3534722.1	EXF81560.1	KAE9578704.1	KAF4927164.1	KAF5514914.1	KAF4891594.1	KAF4885275.1	KAF4423516.1	KAF4490973.1	KAH9242939.1	EQB45511.1	KAF3803496.1	EFQ26332.1	OBR15509.1	TID04628.1	GJC92217.1	OHW95507.1	KZL64952.1	KAF9879888.1	GJC79974.1	UQC80094.1	KAF6840763.1	CAI0648550.1	KXH45211.1	TDZ26277.1	OHE98878.1	KAF6841203.1	KXH57704.1	KAG7050441.1	KAG7069483.1	KAG7073461.1	KAF4781672.1	TQN75280.1	KAF4870546.1	KAF4857976.1	KAF4842777.1	KAF4825826.1	KAF5516810.1	TEA22769.1	KXH41536.1	KAF6808095.1	KAI8253580.1	KAI8301480.1
OG0004790	jgi|Botci1|15971|BC1T_11957	KAI3558240.1	KAF5526211.1	KAF0328146.1	KAH0444606.1	OLN95339.1	KAI3532594.1	EXF79675.1	KAE9573886.1	KAF4939916.1	KAF5508705.1	KAF4910351.1	KAF4901743.1	KAF4413429.1	KAF4482970.1	KAH9239999.1	EQB59349.1	KAF3800597.1	EFQ32927.1	OBR03563.1	TIC97552.1	GJD02092.1	OHW97169.1	KZL88115.1	KAF9878544.1	GJC82278.1	UQC74085.1	KAF6839130.1	CAI0646812.1	KXH42351.1	TDZ25083.1	OHE96159.1	KAF6832129.1	KXH58296.1	KAG7047853.1	KAG7067620.1	KAG7060168.1	KAF4776943.1	TQN72280.1	KAF4872844.1	KAF4852256.1	KAF4838486.1	KAF4813393.1	KAF5509974.1	TEA22714.1	KXH33184.1	KAF6821347.1	KAI8260890.1	KAI8298763.1
OG0003401	jgi|Botci1|3471|BC1T_14794	KAI3539667.1	KAF5523785.1	KAF0320704.1	KAH0440708.1	OLN89066.1	KAI3542741.1	EXF82458.1	KAE9579442.1	KAF4940854.1	KAF5504298.1	KAF4914390.1	KAF4902579.1	KAF4429899.1	KAF4488491.1	KAH9225839.1	EQB47981.1	KAF3799243.1	EFQ34924.1	OBR11368.1	TID00001.1	GJC93020.1	OHW98317.1	KZL79305.1	KAF9877184.1	GJC87729.1	UQC81720.1	KAF6818808.1	CAI0653791.1	KXH31349.1	TDZ13803.1	OHF01892.1	KAF6823523.1	KXH25839.1	KAG7057141.1	KAG7075741.1	KAG7082864.1	KAF4780357.1	TQN74601.1	KAF4873319.1	KAF4860000.1	KAF4847277.1	KAF4809327.1	KAF5506164.1	TEA17184.1	KXH32548.1	KAF6809854.1	KAI8264648.1	KAI8308179.1
OG0004505	jgi|Botci1|13594|BC1T_10104	KAI3554137.1	KAF5519987.1	KAF0329177.1	KAH0433198.1	OLN97312.1	KAI3539552.1	EXF81083.1	KAE9575750.1	KAF4923539.1	KAF5495923.1	KAF4916695.1	KAF4886484.1	KAF4423969.1	KAF4487078.1	KAH9236804.1	EQB49686.1	KAF3806497.1	EFQ33220.1	OBR09016.1	TIC95009.1	GJC96923.1	OHW90452.1	KZL88298.1	KAF9870302.1	GJC77966.1	UQC75954.1	KAF6825620.1	CAI0648092.1	KXH40529.1	TDZ22893.1	OHE95729.1	KAF6840880.1	KXH60457.1	KAG7043844.1	KAG7063293.1	KAG7045948.1	KAF4778923.1	TQN73169.1	KAF4865753.1	KAF4843101.1	KAF4846563.1	KAF4807189.1	KAF5497865.1	TEA22735.1	KXH47216.1	KAF6815456.1	KAI8260314.1	KAI8273359.1
OG0004283	jgi|Botci1|11804|BC1T_08081	KAI3539399.1	KAF5517474.1	KAF0315591.1	KAH0431916.1	OLN97683.1	KAI3532230.1	EXF84293.1	KAE9570128.1	KAF4933130.1	KAF5493213.1	KAF4904936.1	KAF4888991.1	KAF4421600.1	KAF4477968.1	KAH9226566.1	EQB51571.1	KAF3798171.1	EFQ34133.1	OBR05565.1	TIC93538.1	GJD00193.1	OHW98506.1	KZL82645.1	KAF9870703.1	GJC88457.1	UQC87501.1	KAF6839838.1	CAI0646572.1	KXH61611.1	TDZ15379.1	OHE95076.1	KAF6818816.1	KXH68521.1	KAG7046432.1	KAG7066201.1	KAG7056271.1	KAF4773211.1	TQN66584.1	KAF4865649.1	KAF4862631.1	KAF4850544.1	KAF4808413.1	KAF5495265.1	TEA20614.1	KXH52024.1	KAF6805898.1	KAI8259569.1	KAI8273911.1
OG0003839	jgi|Botci1|7739|BC1T_05842	KAI3557789.1	KAF5518649.1	KAF0327898.1	KAH0443111.1	OLN92746.1	KAI3539449.1	EXF85701.1	KAE9580057.1	KAF4941597.1	KAF5490923.1	KAF4907659.1	KAF4898536.1	KAF4433892.1	KAF4479266.1	KAH9226208.1	EQB56819.1	KAF3810573.1	EFQ31840.1	OBR10509.1	TID06382.1	GJD04789.1	OHW96904.1	KZL85098.1	KAF9876878.1	GJC84338.1	UQC88643.1	KAF6823248.1	CAI0654902.1	KXH38752.1	TDZ17839.1	OHE94401.1	KAF6822869.1	KXH65989.1	KAG7042195.1	KAG7062228.1	KAG7040017.1	KAF4784299.1	TQN69174.1	KAF4879362.1	KAF4865215.1	KAF4854883.1	KAF4820130.1	KAF5492718.1	TEA14066.1	KXH36960.1	KAF6814691.1	KAI8259161.1	KAI8297205.1
OG0004739	jgi|Botci1|15529|BC1T_11305	KAI3545294.1	KAF5521397.1	KAF0321103.1	KAH0423901.1	OLN81440.1	KAI3548330.1	EXF85991.1	KAE9573517.1	KAF4938090.1	KAF5498479.1	KAF4913768.1	KAF4903065.1	KAF4421377.1	KAF4483899.1	KAH9229460.1	EQB43887.1	KAF3808248.1	EFQ32846.1	OBR14649.1	TID01758.1	GJD05352.1	OHW95125.1	KZL80595.1	KAF9875351.1	GJC86184.1	UQC79045.1	KAF6839288.1	CAI0647263.1	KXH35193.1	TDZ24304.1	OHE98373.1	KAF6827795.1	KXH60734.1	KAG7053059.1	KAG7071350.1	KAG7079630.1	KAF4783213.1	TQN70265.1	KAF4874061.1	KAF4859918.1	KAF4845037.1	KAF4812107.1	KAF5501515.1	TEA19626.1	KXH49558.1	KAF6812083.1	KAI8252318.1	KAI8312310.1
OG0003646	jgi|Botci1|5649|BC1T_00527	KAI3536680.1	KAF5524669.1	KAF0331441.1	KAH0432814.1	OLN84927.1	KAI3550972.1	EXF73385.1	KAE9577343.1	KAF4942304.1	KAF5503717.1	KAF4917375.1	KAF4905867.1	KAF4412090.1	KAF4488752.1	KAH9241591.1	EQB46803.1	KAF3811298.1	EFQ27976.1	OBR12004.1	TIC99011.1	GJC93681.1	OHW91703.1	KZL85472.1	KAF9881224.1	GJC82081.1	UQC82652.1	KAF6845173.1	CAI0647610.1	KXH51212.1	TDZ26974.1	OHE96383.1	KAF6836137.1	KXH57731.1	KAG7057872.1	KAG7076530.1	KAG7083544.1	KAF4779025.1	TQN70300.1	KAF4876209.1	KAF4861524.1	KAF4849054.1	KAF4824434.1	KAF5506212.1	TEA12291.1	KXH36199.1	KAF6819806.1	KAI8251228.1	KAI8299640.1
OG0004393	jgi|Botci1|12869|BC1T_09579	KAI3536158.1	KAF5528345.1	KAF0328222.1	KAH0435119.1	OLN83744.1	KAI3527301.1	EXF82403.1	KAE9569740.1	KAF4933348.1	KAF5514259.1	KAF4903429.1	KAF4888361.1	KAF4429470.1	KAF4493097.1	KAH9228751.1	EQB43228.1	KAF3808629.1	EFQ25171.1	OBR13366.1	TID02456.1	GJC95962.1	OHW97277.1	KZL85357.1	KAF9877530.1	GJC80891.1	UQC77393.1	KAF6804519.1	CAI0653490.1	KXH52781.1	TDZ18841.1	OHF03651.1	KAF6834460.1	KXH45819.1	KAG7052072.1	KAG7071105.1	KAG7079314.1	KAF4774788.1	TQN67364.1	KAF4876682.1	KAF4867129.1	KAF4852652.1	KAF4825032.1	KAF5516019.1	TEA21530.1	KXH37398.1	KAF6806380.1	KAI8267558.1	KAI8316915.1
OG0004664	jgi|Botci1|15029|BC1T_11511	KAI3553846.1	KAF5523648.1	KAF0331787.1	KAH0439921.1	OLN81284.1	KAI3547580.1	EXF85673.1	KAE9569093.1	KAF4922214.1	KAF5503877.1	KAF4901534.1	KAF4892682.1	KAF4425960.1	KAF4489146.1	KAH9233334.1	EQB58978.1	KAF3798512.1	EFQ30600.1	OBR12673.1	TID00291.1	GJC94343.1	OHX01105.1	KZL87920.1	KAF9881576.1	GJC78934.1	UQC89902.1	KAF6807849.1	CAI0655238.1	KXH47042.1	TDZ14770.1	OHE93322.1	KAF6833455.1	KXH61879.1	KAG7048348.1	KAG7068114.1	KAG7065512.1	KAF4774457.1	TQN74267.1	KAF4869675.1	KAF4862176.1	KAF4857041.1	KAF4816344.1	KAF5506272.1	TEA18417.1	KXH30013.1	KAF6790711.1	KAI8267816.1	KAI8317035.1
OG0004108	jgi|Botci1|10321|BC1T_07463	KAI3558019.1	KAF5518336.1	KAF0317979.1	KAH0440448.1	OLN88180.1	KAI3534655.1	EXF78303.1	KAE9574334.1	KAF4936315.1	KAF5494030.1	KAF4911254.1	KAF4898793.1	KAF4431635.1	KAF4474173.1	KAH9238155.1	EQB48685.1	KAF3805083.1	EFQ36064.1	OBR14913.1	TID04091.1	GJC92809.1	OHW99471.1	KZL85711.1	KAF9873696.1	GJC80526.1	UQC79619.1	KAF6829655.1	CAI0645886.1	KXH53150.1	TDZ20950.1	OHF00801.1	KAF6836449.1	KXH66825.1	KAG7049843.1	KAG7068879.1	KAG7072835.1	KAF4781821.1	TQN64594.1	KAF4868330.1	KAF4866314.1	KAF4856009.1	KAF4811328.1	KAF5495356.1	TEA18142.1	KXH40240.1	KAF6814040.1	KAI8256553.1	KAI8306378.1
OG0003179	jgi|Botci1|1719|BC1T_13069	KAI3554568.1	KAF5525748.1	KAF0317821.1	KAH0436341.1	OLN96246.1	KAI3528439.1	EXF82152.1	KAE9568807.1	KAF4932362.1	KAF5508096.1	KAF4898982.1	KAF4890211.1	KAF4431956.1	KAF4493149.1	KAH9225959.1	EQB45612.1	KAF3798104.1	EFQ35503.1	OBR09618.1	TIC95143.1	GJC96308.1	OHW93656.1	KZL84413.1	KAF9870873.1	GJC89569.1	UQC73395.1	KAF6822714.1	CAI0645151.1	KXH30264.1	TDZ15248.1	OHE98222.1	KAF6814199.1	KXH66764.1	KAG7047247.1	KAG7067012.1	KAG7059564.1	KAF4776363.1	TQN67385.1	KAF4866519.1	KAF4848317.1	KAF4835408.1	KAF4809078.1	KAF5510395.1	TEA14653.1	KXH40788.1	KAF6802695.1	KAI8255458.1	KAI8302107.1
OG0003499	jgi|Botci1|4320|BC1T_03759	KAI3549486.1	KAF5521906.1	KAF0327645.1	KAH0443321.1	OLN93949.1	KAI3539174.1	EXF79721.1	KAE9567379.1	KAF4928039.1	KAF5499685.1	KAF4905102.1	KAF4894693.1	KAF4416459.1	KAF4484715.1	KAH9239139.1	EQB43818.1	KAF3810698.1	EFQ28611.1	OBR13947.1	TID02293.1	GJC95392.1	OHW96305.1	KZL83827.1	KAF9871644.1	GJC90497.1	UQC78139.1	KAF6844961.1	CAI0642516.1	KXH46240.1	TDZ23833.1	OHF00137.1	KAF6838123.1	KXH69276.1	KAG7051463.1	KAG7070500.1	KAG7078773.1	KAF4782944.1	TQN72894.1	KAF4875466.1	KAF4849421.1	KAF4835330.1	KAF4821314.1	KAF5501788.1	TEA19330.1	KXH30761.1	KAF6802186.1	KAI8256299.1	KAI8292380.1
OG0003328	jgi|Botci1|2830|BC1T_14121	KAI3549476.1	KAF5522812.1	KAF0327636.1	KAH0443331.1	OLN86520.1	KAI3539184.1	EXF80355.1	KAE9567403.1	KAF4928032.1	KAF5498805.1	KAF4905146.1	KAF4894743.1	KAF4416734.1	KAF4484094.1	KAH9239130.1	EQB45779.1	KAF3810708.1	EFQ28600.1	OBR13957.1	TID01482.1	GJC95381.1	OHW96296.1	KZL83834.1	KAF9871654.1	GJC90488.1	UQC78151.1	KAF6844951.1	CAI0647701.1	KXH46251.1	TDZ23618.1	OHF00147.1	KAF6838113.1	KXH61689.1	KAG7051467.1	KAG7070504.1	KAG7078752.1	KAF4782892.1	TQN74839.1	KAF4875612.1	KAF4849457.1	KAF4835279.1	KAF4821512.1	KAF5500911.1	TEA19327.1	KXH30771.1	KAF6788178.1	KAI8256309.1	KAI8278826.1
OG0004748	jgi|Botci1|15640|BC1T_02682	KAI3538484.1	KAF5526605.1	KAF0325172.1	KAH0426788.1	OLN86633.1	KAI3531007.1	EXF75759.1	KAE9576426.1	KAF4941250.1	KAF5509723.1	KAF4914633.1	KAF4903735.1	KAF4430030.1	KAF4481850.1	KAH9234339.1	EQB48231.1	KAF3811968.1	EFQ31194.1	OBR06748.1	TIC97938.1	GJD04634.1	OHW96552.1	KZL79255.1	KAF9874514.1	GJC83686.1	UQC75515.1	KAF6844133.1	CAI0650023.1	KXH58782.1	TDZ17508.1	OHF02374.1	KAF6831748.1	KXH68455.1	KAG7053323.1	KAG7071616.1	KAG7079867.1	KAF4775941.1	TQN74613.1	KAF4869882.1	KAF4844225.1	KAF4851795.1	KAF4820418.1	KAF5510118.1	TEA17054.1	KXH38003.1	KAF6803437.1	KAI8255220.1	KAI8285747.1
OG0004102	jgi|Botci1|10278|BC1T_07420	KAI3551741.1	KAF5523683.1	KAF0330223.1	KAH0419677.1	OLN87961.1	KAI3544438.1	EXF85646.1	KAE9578032.1	KAF4941831.1	KAF5503994.1	KAF4916194.1	KAF4901402.1	KAF4414383.1	KAF4488109.1	KAH9242011.1	EQB55168.1	KAF3811617.1	EFQ27701.1	OBR12374.1	TID00259.1	GJC94056.1	OHW94103.1	KZL86962.1	KAF9881879.1	GJC79223.1	UQC89516.1	KAF6836093.1	CAI0649198.1	KXH28352.1	TDZ26396.1	OHE95234.1	KAF6842063.1	KXH65597.1	KAG7048647.1	KAG7068412.1	KAG7065813.1	KAF4773985.1	TQN71499.1	KAF4875043.1	KAF4860396.1	KAF4856731.1	KAF4807133.1	KAF5505192.1	TEA21755.1	KXH41948.1	KAF6814155.1	KAI8266482.1	KAI8283536.1
OG0004482	jgi|Botci1|13451|BC1T_10231	KAI3551111.1	KAF5523086.1	KAF0329688.1	KAH0428329.1	OLN86969.1	KAI3547519.1	EXF81061.1	KAE9572633.1	KAF4935129.1	KAF5503570.1	KAF4917311.1	KAF4905916.1	KAF4412324.1	KAF4489074.1	KAH9241231.1	EQB58874.1	KAF3804440.1	EFQ29728.1	OBR11746.1	TID00277.1	GJC93409.1	OHW95171.1	KZL81604.1	KAF9881095.1	GJC81745.1	UQC82219.1	KAF6845040.1	CAI0648373.1	KXH60289.1	TDZ19502.1	OHF02783.1	KAF6834026.1	KXH62334.1	KAG7057578.1	KAG7076173.1	KAG7083311.1	KAF4780259.1	TQN75061.1	KAF4873947.1	KAF4852995.1	KAF4830281.1	KAF4808885.1	KAF5505843.1	TEA21993.1	KXH35524.1	KAF6819124.1	KAI8258456.1	KAI8297806.1
OG0004765	jgi|Botci1|15799|BC1T_02841	KAI3555484.1	KAF5525628.1	KAF0330921.1	KAH0431335.1	OLN92124.1	KAI3552499.1	EXF86650.1	KAE9568514.1	KAF4942600.1	KAF5508405.1	KAF4913544.1	KAF4882496.1	KAF4418132.1	KAF4482107.1	KAH9239591.1	EQB55837.1	KAF3799567.1	EFQ30016.1	OBR06047.1	TIC97787.1	GJD01709.1	OHW99825.1	KZL82143.1	KAF9877727.1	GJC85705.1	UQC74582.1	KAF6842936.1	CAI0643591.1	KXH35271.1	TDZ23362.1	OHE99242.1	KAF6827986.1	KXH66100.1	KAG7054062.1	KAG7072358.1	KAG7080572.1	KAF4775720.1	TQN74634.1	KAF4877064.1	KAF4856513.1	KAF4846999.1	KAF4817943.1	KAF5510677.1	TEA17463.1	KXH48157.1	KAF6820010.1	KAI8261023.1	KAI8294300.1
OG0004113	jgi|Botci1|10348|BC1T_07490	KAI3553928.1	KAF5523630.1	KAF0331676.1	KAH0422099.1	OLN81208.1	KAI3547675.1	EXF74351.1	KAE9578215.1	KAF4935552.1	KAF5503802.1	KAF4916009.1	KAF4896404.1	KAF4425715.1	KAF4488411.1	KAH9233451.1	EQB57892.1	KAF3803269.1	EFQ30661.1	OBR12610.1	TIC99846.1	GJC94277.1	OHX01032.1	KZL79927.1	KAF9881665.1	GJC79004.1	UQC89803.1	KAF6808865.1	CAI0652622.1	KXH28365.1	TDZ14763.1	OHF02234.1	KAF6826807.1	KXH25103.1	KAG7048409.1	KAG7068176.1	KAG7065574.1	KAF4774049.1	TQN71378.1	KAF4874833.1	KAF4860428.1	KAF4856954.1	KAF4809451.1	KAF5505710.1	TEA17358.1	KXH27718.1	KAF6809183.1	KAI8264968.1	KAI8276190.1
OG0003443	jgi|Botci1|3830|BC1T_04257	KAI3555376.1	KAF5524774.1	KAF0331086.1	KAH0442264.1	OLN92028.1	KAI3552677.1	EXF83263.1	KAE9575867.1	KAF4928615.1	KAF5509400.1	KAF4893504.1	KAF4886363.1	KAF4418354.1	KAF4483089.1	KAH9239765.1	EQB52050.1	KAF3799427.1	EFQ33385.1	OBR03781.1	TIC97811.1	GJD01880.1	OHW91926.1	KZL86929.1	KAF9870506.1	GJC82494.1	UQC74386.1	KAF6843962.1	CAI0653649.1	KXH52270.1	TDZ23156.1	OHF00311.1	KAF6840472.1	KXH56810.1	KAG7054224.1	KAG7072518.1	KAG7080701.1	KAF4775887.1	TQN73933.1	KAF4877079.1	KAF4850044.1	KAF4833645.1	KAF4807799.1	KAF5511592.1	TEA20104.1	KXH34864.1	KAF6821681.1	KAI8258076.1	KAI8274264.1
OG0004687	jgi|Botci1|15283|BC1T_11752	KAI3556739.1	KAF5520716.1	KAF0316414.1	KAH0438733.1	OLN96704.1	KAI3539867.1	EXF77685.1	KAE9583665.1	KAF4922641.1	KAF5496276.1	KAF4885765.1	KAF4890898.1	KAF4427891.1	KAF4487474.1	KAH9231927.1	EQB53835.1	KAF3809498.1	EFQ25901.1	OBR04168.1	TIC90327.1	GJD03466.1	OHW90085.1	KZL85856.1	KAF9871742.1	GJC87209.1	UQC84132.1	KAF6836210.1	CAI0650561.1	KXH46533.1	TDZ16041.1	OHF03940.1	KAF6815277.1	KXH67305.1	KAG7048162.1	KAG7067931.1	KAG7065327.1	KAF4785186.1	TQN67608.1	KAF4864873.1	KAF4850204.1	KAF4836171.1	KAF4815868.1	KAF5497213.1	TEA18789.1	KXH28231.1	KAF6801206.1	KAI8255032.1	KAI8303042.1
OG0004186	jgi|Botci1|10849|BC1T_08145	KAI3543053.1	KAF5512808.1	KAF0318097.1	KAH0427358.1	OLN96506.1	KAI3544830.1	EXF80250.1	KAE9583195.1	KAF4939189.1	KAF5488746.1	KAF4911454.1	KAF4882256.1	KAF4412676.1	KAF4480652.1	KAH9235115.1	EQB48755.1	KAF3797294.1	EFQ26657.1	OBR08699.1	TIC95558.1	GJC97236.1	OHX00671.1	KZL80898.1	KAF9871535.1	GJC82826.1	UQC83259.1	KAF6840157.1	CAI0651050.1	KXH59471.1	TDZ21333.1	OHF03546.1	KAF6809344.1	KXH68085.1	KAG7058469.1	KAG7077012.1	KAG7084092.1	KAF4780073.1	TQN66593.1	KAF4872281.1	KAF4857417.1	KAF4840647.1	KAF4809184.1	KAF5489402.1	TEA17991.1	KXH44022.1	KAF6818320.1	KAI8251956.1	KAI8286299.1
OG0004764	jgi|Botci1|15795|BC1T_02837	KAI3555486.1	KAF5525630.1	KAF0330919.1	KAH0431333.1	OLN92128.1	KAI3552501.1	EXF86648.1	KAE9568519.1	KAF4942594.1	KAF5508407.1	KAF4913542.1	KAF4882500.1	KAF4418130.1	KAF4482110.1	KAH9239588.1	EQB55839.1	KAF3799569.1	EFQ30018.1	OBR06045.1	TIC97793.1	GJD01711.1	OHW99827.1	KZL82150.1	KAF9877725.1	GJC85703.1	UQC74580.1	KAF6842934.1	CAI0643593.1	KXH35269.1	TDZ23360.1	OHE99244.1	KAF6827984.1	KXH66098.1	KAG7054049.1	KAG7072346.1	KAG7080559.1	KAF4776170.1	TQN74636.1	KAF4877268.1	KAF4856578.1	KAF4846997.1	KAF4818010.1	KAF5510675.1	TEA17461.1	KXH48159.1	KAF6820008.1	KAI8261021.1	KAI8294298.1
OG0003596	jgi|Botci1|5262|BC1T_15653	KAI3553331.1	KAF5520554.1	KAF0323938.1	KAH0443968.1	OLN95754.1	KAI3542251.1	EXF86486.1	KAE9572983.1	KAF4933278.1	KAF5496750.1	KAF4896191.1	KAF4881280.1	KAF4420910.1	KAF4475700.1	KAH9231331.1	EQB59070.1	KAF3803935.1	EFQ32083.1	OBR02492.1	TID06213.1	GJD00467.1	OHX00382.1	KZL84163.1	KAF9874800.1	GJC78374.1	UQC76500.1	KAF6838020.1	CAI0646679.1	KXH30993.1	TDZ17117.1	OHE91466.1	KAF6828381.1	KXH59790.1	KAG7040752.1	KAG7060796.1	KAG7038573.1	KAF4778906.1	TQN73295.1	KAF4872423.1	KAF4858764.1	KAF4844509.1	KAF4810058.1	KAF5497369.1	TEA14374.1	KXH33601.1	KAF6811650.1	KAI8254396.1	KAI8301774.1
OG0004558	jgi|Botci1|14146|BC1T_10570	KAI3530859.1	KAF5526959.1	KAF0332730.1	KAH0419724.1	OLN81004.1	KAI3527545.1	EXF76602.1	KAE9580853.1	KAF4937961.1	KAF5513121.1	KAF4905735.1	KAF4898281.1	KAF4428071.1	KAF4493156.1	KAH9243339.1	EQB54413.1	KAF3804806.1	EFQ29369.1	OBR15784.1	TID05024.1	GJC91951.1	OHW95663.1	KZL81003.1	KAF9879091.1	GJC83895.1	UQC80460.1	KAF6827467.1	CAI0648716.1	KXH40552.1	TDZ23870.1	OHE97816.1	KAF6836855.1	KXH63792.1	KAG7050802.1	KAG7069844.1	KAG7073791.1	KAF4781857.1	TQN74169.1	KAF4874597.1	KAF4862782.1	KAF4851019.1	KAF4819560.1	KAF5516088.1	TEA16414.1	KXH48937.1	KAF6812725.1	KAI8259399.1	KAI8295716.1
OG0003911	jgi|Botci1|8508|BC1T_06057	KAI3542368.1	KAF5506927.1	KAF0325412.1	KAH0424733.1	OLN87110.1	KAI3546865.1	EXF83427.1	KAE9579628.1	KAF4935940.1	KAF5485686.1	KAF4896309.1	KAF4896843.1	KAF4429185.1	KAF4487569.1	KAH9225439.1	EQB51984.1	KAF3797660.1	EFQ31377.1	OBR06915.1	TIC92608.1	GJC98954.1	OHW92268.1	KZL86520.1	KAF9880531.1	GJC79940.1	UQC85936.1	KAF6838974.1	CAI0646403.1	KXH48385.1	TDZ16616.1	OHE92232.1	KAF6832304.1	KXH53366.1	KAG7054447.1	KAG7073891.1	KAG7081437.1	KAF4772924.1	TQN73303.1	KAF4864280.1	KAF4848916.1	KAF4829548.1	KAF4823423.1	KAF5487515.1	TEA19512.1	KXH42957.1	KAF6797062.1	KAI8256072.1	KAI8298708.1
OG0004821	jgi|Botci1|16319|BC1T_12668	KAI3556329.1	KAF5527571.1	KAF0332390.1	KAH0436986.1	OLN88750.1	KAI3534756.1	EXF81528.1	KAE9578884.1	KAF4927182.1	KAF5513519.1	KAF4891563.1	KAF4885261.1	KAF4423314.1	KAF4492310.1	KAH9242972.1	EQB48014.1	KAF3803464.1	EFQ26363.1	OBR15477.1	TID03878.1	GJC92254.1	OHW89858.1	KZL86674.1	KAF9879859.1	GJC80006.1	UQC80060.1	KAF6842462.1	CAI0646778.1	KXH53875.1	TDZ26730.1	OHF01403.1	KAF6841236.1	KXH67941.1	KAG7050428.1	KAG7069469.1	KAG7073443.1	KAF4781556.1	TQN75389.1	KAF4870612.1	KAF4858140.1	KAF4842660.1	KAF4825717.1	KAF5515425.1	TEA11279.1	KXH49058.1	KAF6815943.1	KAI8257590.1	KAI8301449.1
OG0003814	jgi|Botci1|7499|BC1T_05621	KAI3552150.1	KAF5524544.1	KAF0317694.1	KAH0429851.1	OLN86851.1	KAI3547863.1	EXF81434.1	KAE9579510.1	KAF4939337.1	KAF5504479.1	KAF4912066.1	KAF4892504.1	KAF4432343.1	KAF4489024.1	KAH9240959.1	EQB56357.1	KAF3804230.1	EFQ34212.1	OBR11553.1	TIC98820.1	GJC93203.1	OHW98163.1	KZL87599.1	KAF9876987.1	GJC90609.1	UQC81967.1	KAF6831659.1	CAI0652560.1	KXH41813.1	TDZ19517.1	OHF01799.1	KAF6837115.1	KXH64090.1	KAG7057403.1	KAG7076001.1	KAG7083082.1	KAF4779696.1	TQN69504.1	KAF4873981.1	KAF4841283.1	KAF4847418.1	KAF4812407.1	KAF5505207.1	TEA15918.1	KXH49863.1	KAF6803739.1	KAI8263276.1	KAI8281726.1
OG0003212	jgi|Botci1|2000|BC1T_03054	KAI3557213.1	KAF5519886.1	KAF0329947.1	KAH0429358.1	OLN97412.1	KAI3549418.1	EXF79563.1	KAE9580705.1	KAF4940275.1	KAF5495659.1	KAF4916434.1	KAF4894566.1	KAF4423923.1	KAF4487703.1	KAH9236595.1	EQB52472.1	KAF3798715.1	EFQ31038.1	OBR02753.1	TID06913.1	GJD00710.1	OHW94757.1	KZL80030.1	KAF9873199.1	GJC78144.1	UQC76193.1	KAF6830237.1	CAI0646768.1	KXH38459.1	TDZ22663.1	OHE92850.1	KAF6833005.1	KXH30986.1	KAG7044055.1	KAG7063504.1	KAG7046158.1	KAF4778751.1	TQN72208.1	KAF4877871.1	KAF4851634.1	KAF4846435.1	KAF4816522.1	KAF5497328.1	TEA19482.1	KXH31862.1	KAF6812238.1	KAI8255188.1	KAI8316545.1
OG0003317	jgi|Botci1|2721|BC1T_03532	KAI3553906.1	KAF5523701.1	KAF0331698.1	KAH0439998.1	OLN81257.1	KAI3547651.1	EXF74329.1	KAE9577994.1	KAF4935468.1	KAF5503868.1	KAF4916232.1	KAF4896394.1	KAF4425353.1	KAF4489646.1	KAH9233429.1	EQB52630.1	KAF3803295.1	EFQ30644.1	OBR12628.1	TIC99052.1	GJC94295.1	OHX01050.1	KZL79916.1	KAF9881645.1	GJC78986.1	UQC89830.1	KAF6832426.1	CAI0647064.1	KXH55183.1	TDZ14735.1	OHF02255.1	KAF6819207.1	KXH68333.1	KAG7048399.1	KAG7068165.1	KAG7065565.1	KAF4773600.1	TQN71133.1	KAF4869706.1	KAF4861858.1	KAF4856805.1	KAF4816101.1	KAF5506481.1	TEA19421.1	KXH27739.1	KAF6809194.1	KAI8264950.1	KAI8298142.1
OG0003810	jgi|Botci1|7479|BC1T_05601	KAI3555829.1	KAF5526420.1	KAF0315452.1	KAH0428874.1	OLN92228.1	KAI3552718.1	EXF84712.1	KAE9573092.1	KAF4930800.1	KAF5508893.1	KAF4891964.1	KAF4884733.1	KAF4413626.1	KAF4482185.1	KAH9239869.1	EQB53253.1	KAF3800491.1	EFQ32188.1	OBR03752.1	TIC98013.1	GJD01909.1	OHW90226.1	KZL78936.1	KAF9870480.1	GJC82459.1	UQC74340.1	KAF6843992.1	CAI0645797.1	KXH45344.1	TDZ22998.1	OHE92614.1	KAF6840500.1	KXH53480.1	KAG7054261.1	KAG7072555.1	KAG7080810.1	KAF4775840.1	TQN74462.1	KAF4866473.1	KAF4846230.1	KAF4833050.1	KAF4809007.1	KAF5510500.1	TEA09968.1	KXH31061.1	KAF6821651.1	KAI8257270.1	KAI8278661.1
OG0004035	jgi|Botci1|9733|BC1T_01383	KAI3532190.1	KAF5518505.1	KAF0322025.1	KAH0444274.1	OLN82902.1	KAI3530670.1	EXF76588.1	KAE9580915.1	KAF4935823.1	KAF5491052.1	KAF4909335.1	KAF4897933.1	KAF4422304.1	KAF4479319.1	KAH9230078.1	EQB51772.1	KAF3805277.1	EFQ25504.1	OBR10080.1	TID06323.1	GJD02900.1	OHW93237.1	KZL83248.1	KAF9875853.1	GJC85040.1	UQC88135.1	KAF6841905.1	CAI0651217.1	KXH44605.1	TDZ20377.1	OHE93682.1	KAF6833400.1	KXH61656.1	KAG7044653.1	KAG7064107.1	KAG7049362.1	KAF4784709.1	TQN71384.1	KAF4879355.1	KAF4865378.1	KAF4854918.1	KAF4818852.1	KAF5492437.1	TEA22482.1	KXH53584.1	KAF6820768.1	KAI8263601.1	KAI8297988.1
OG0004464	jgi|Botci1|13372|BC1T_09770	KAI3545514.1	KAF5523849.1	KAF0319117.1	KAH0434301.1	OLN95686.1	KAI3533780.1	EXF74353.1	KAE9570979.1	KAF4934108.1	KAF5503263.1	KAF4903882.1	KAF4893195.1	KAF4414532.1	KAF4488179.1	KAH9241865.1	EQB54514.1	KAF3811505.1	EFQ27581.1	OBR12244.1	TIC99020.1	GJC93926.1	OHW96758.1	KZL79066.1	KAF9881371.1	GJC88261.1	UQC89361.1	KAF6843107.1	CAI0641172.1	KXH62238.1	TDZ16527.1	OHE98762.1	KAF6841933.1	KXH53784.1	KAG7048800.1	KAG7068565.1	KAG7065966.1	KAF4773424.1	TQN74542.1	KAF4868206.1	KAF4850858.1	KAF4836860.1	KAF4807059.1	KAF5505423.1	TEA11511.1	KXH33267.1	KAF6821599.1	KAI8252851.1	KAI8301085.1
OG0004261	jgi|Botci1|11576|BC1T_08592	KAI3530297.1	KAF5520407.1	KAF0323921.1	KAH0443952.1	OLN95772.1	KAI3543710.1	EXF82800.1	KAE9573138.1	KAF4933256.1	KAF5495410.1	KAF4896202.1	KAF4882961.1	KAF4420936.1	KAF4475206.1	KAH9231311.1	EQB54350.1	KAF3803950.1	EFQ32093.1	OBR02478.1	TID07036.1	GJD00455.1	OHX00393.1	KZL79350.1	KAF9874754.1	GJC78388.1	UQC76561.1	KAF6802411.1	CAI0652623.1	KXH49672.1	TDZ17148.1	OHE97301.1	KAF6809100.1	KXH66849.1	KAG7040707.1	KAG7060751.1	KAG7038528.1	KAF4778533.1	TQN73286.1	KAF4872460.1	KAF4858952.1	KAF4844525.1	KAF4809993.1	KAF5497678.1	TEA14384.1	KXH45086.1	KAF6807073.1	KAI8268566.1	KAI8301761.1
OG0003755	jgi|Botci1|6740|BC1T_05306	KAI3550686.1	KAF5519105.1	KAF0328038.1	KAH0422839.1	OLN96940.1	KAI3533831.1	EXF76037.1	KAE9580238.1	KAF4941585.1	KAF5491366.1	KAF4889694.1	KAF4898602.1	KAF4434071.1	KAF4479594.1	KAH9225727.1	EQB59271.1	KAF3810449.1	EFQ31968.1	OBR02953.1	TIC90894.1	GJD04968.1	OHW92927.1	KZL63482.1	KAF9869386.1	GJC84486.1	UQC88922.1	KAF6837945.1	CAI0642585.1	KXH52397.1	TDZ17870.1	OHF04652.1	KAF6823663.1	KXH64456.1	KAG7042435.1	KAG7062467.1	KAG7040257.1	KAF4783823.1	TQN73465.1	KAF4879425.1	KAF4844670.1	KAF4855012.1	KAF4820022.1	KAF5491647.1	TEA07488.1	KXH52492.1	KAF6804103.1	KAI8256131.1	KAI8275731.1
OG0003873	jgi|Botci1|8178|BC1T_01130	KAI3541033.1	KAF5518929.1	KAF0325437.1	KAH0438367.1	OLN96968.1	KAI3526918.1	EXF76986.1	KAE9570091.1	KAF4935005.1	KAF5490829.1	KAF4901618.1	KAF4891693.1	KAF4434364.1	KAF4479759.1	KAH9226456.1	EQB46845.1	KAF3802711.1	EFQ31994.1	OBR02979.1	TIC91171.1	GJD04996.1	OHW97565.1	KZL87194.1	KAF9869691.1	GJC84523.1	UQC88950.1	KAF6812861.1	CAI0648600.1	KXH54167.1	TDZ19068.1	OHF04625.1	KAF6831451.1	KXH42931.1	KAG7042461.1	KAG7062494.1	KAG7040288.1	KAF4784225.1	TQN69551.1	KAF4869209.1	KAF4850753.1	KAF4836757.1	KAF4809562.1	KAF5492188.1	TEA16074.1	KXH38611.1	KAF6811353.1	KAI8254723.1	KAI8299684.1
OG0003571	jgi|Botci1|4984|BC1T_15388	KAI3553646.1	KAF5524016.1	KAF0326132.1	KAH0445134.1	OLN84936.1	KAI3550277.1	EXF75395.1	KAE9581670.1	KAF4942329.1	KAF5503313.1	KAF4917165.1	KAF4906293.1	KAF4412135.1	KAF4489881.1	KAH9241323.1	EQB52276.1	KAF3804509.1	EFQ29892.1	OBR10962.1	TID06151.1	GJD01189.1	OHW94669.1	KZL82068.1	KAF9874834.1	GJC81925.1	UQC82397.1	KAF6845088.1	CAI0654981.1	KXH40313.1	TDZ19424.1	OHE96770.1	KAF6814453.1	KXH40360.1	KAG7057675.1	KAG7076324.1	KAG7083439.1	KAF4779315.1	TQN65569.1	KAF4868580.1	KAF4853030.1	KAF4841223.1	KAF4824193.1	KAF5505654.1	TEA22230.1	KXH47692.1	KAF6819078.1	KAI8268423.1	KAI8303673.1
OG0003414	jgi|Botci1|3636|BC1T_14649	KAI3537846.1	KAF5502285.1	KAF0321525.1	KAH0440188.1	OLN95963.1	KAI3542165.1	EXF76692.1	KAE9573853.1	KAF4931409.1	KAF5483953.1	KAF4898121.1	KAF4889621.1	KAF4419284.1	KAF4476463.1	KAH9228350.1	EQB51458.1	KAF3801736.1	EFQ35430.1	OBR10734.1	TID06919.1	GJD00963.1	OHW96037.1	KZL80544.1	KAF9875939.1	GJC81217.1	UQC91054.1	KAF6826205.1	CAI0646661.1	KXH50934.1	TDZ25165.1	OHE93054.1	KAF6823613.1	KXH59958.1	KAG7045555.1	KAG7065010.1	KAG7052715.1	KAF4781258.1	TQN74131.1	KAF4867928.1	KAF4848223.1	KAF4834822.1	KAF4811813.1	KAF5485073.1	TEA13374.1	KXH46770.1	KAF6809919.1	KAI8257016.1	KAI8280054.1
OG0003544	jgi|Botci1|4758|BC1T_15291	KAI3548208.1	KAF5507848.1	KAF0328962.1	KAH0426326.1	OLN82206.1	KAI3546123.1	EXF73168.1	KAE9572847.1	KAF4929510.1	KAF5486438.1	KAF4895597.1	KAF4883222.1	KAF4419830.1	KAF4475666.1	KAH9228922.1	EQB58180.1	KAF3807609.1	EFQ28307.1	OBR07809.1	TIC91899.1	GJC98096.1	OHW94889.1	KZL82870.1	KAF9882357.1	GJC85181.1	UQC84753.1	KAF6815754.1	CAI0650248.1	KXH63805.1	TDZ26155.1	OHE95530.1	KAF6839105.1	KXH66180.1	KAG7055443.1	KAG7074887.1	KAG7082088.1	KAF4785240.1	TQN74886.1	KAF4880893.1	KAF4841829.1	KAF4842982.1	KAF4810442.1	KAF5487285.1	TEA22837.1	KXH39882.1	KAF6819584.1	KAI8252942.1	KAI8286480.1
OG0004467	jgi|Botci1|13376|BC1T_09774	KAI3554249.1	KAF5519927.1	KAF0329152.1	KAH0424360.1	OLN97628.1	KAI3549601.1	EXF75967.1	KAE9575890.1	KAF4925529.1	KAF5496730.1	KAF4889717.1	KAF4886492.1	KAF4424173.1	KAF4487267.1	KAH9236831.1	EQB49111.1	KAF3798656.1	EFQ33195.1	OBR08987.1	TIC95487.1	GJC96952.1	OHW90477.1	KZL88216.1	KAF9870069.1	GJC77939.1	UQC75810.1	KAF6843490.1	CAI0642024.1	KXH30364.1	TDZ22837.1	OHF01478.1	KAF6840857.1	KXH30713.1	KAG7043743.1	KAG7063191.1	KAG7045847.1	KAF4778936.1	TQN65843.1	KAF4865796.1	KAF4843108.1	KAF4846579.1	KAF4807175.1	KAF5497802.1	TEA16848.1	KXH27360.1	KAF6815430.1	KAI8253549.1	KAI8296640.1
OG0003657	jgi|Botci1|5726|BC1T_00604	KAI3540757.1	KAF5512147.1	KAF0318072.1	KAH0427339.1	OLN96356.1	KAI3545416.1	EXF80683.1	KAE9568181.1	KAF4939194.1	KAF5487800.1	KAF4911474.1	KAF4901115.1	KAF4412892.1	KAF4480570.1	KAH9235147.1	EQB57828.1	KAF3797315.1	EFQ26632.1	OBR08675.1	TIC95392.1	GJC97257.1	OHX00653.1	KZL86505.1	KAF9879448.1	GJC82801.1	UQC83067.1	KAF6826068.1	CAI0651382.1	KXH45715.1	TDZ21323.1	OHE96478.1	KAF6835940.1	KXH60957.1	KAG7058229.1	KAG7076907.1	KAG7083939.1	KAF4779368.1	TQN75215.1	KAF4871156.1	KAF4857449.1	KAF4840656.1	KAF4809211.1	KAF5489478.1	TEA13458.1	KXH35084.1	KAF6818298.1	KAI8254313.1	KAI8275865.1
OG0003916	jgi|Botci1|8544|BC1T_06232	KAI3542356.1	KAF5507288.1	KAF0325402.1	KAH0424741.1	OLN87021.1	KAI3546877.1	EXF83434.1	KAE9579537.1	KAF4935987.1	KAF5485768.1	KAF4896269.1	KAF4896835.1	KAF4428985.1	KAF4486543.1	KAH9225430.1	EQB46909.1	KAF3797669.1	EFQ31387.1	OBR06924.1	TIC92899.1	GJC98946.1	OHW92278.1	KZL63062.1	KAF9880540.1	GJC79932.1	UQC85921.1	KAF6806052.1	CAI0648471.1	KXH63276.1	TDZ16555.1	OHE92244.1	KAF6832283.1	KXH53357.1	KAG7054465.1	KAG7073909.1	KAG7081457.1	KAF4772953.1	TQN66371.1	KAF4864295.1	KAF4848854.1	KAF4829525.1	KAF4823151.1	KAF5486956.1	TEA19539.1	KXH42965.1	KAF6797072.1	KAI8256065.1	KAI8298714.1
OG0004660	jgi|Botci1|14989|BC1T_11471	KAI3557004.1	KAF5520058.1	KAF0323581.1	KAH0428418.1	OLN95793.1	KAI3527878.1	EXF86416.1	KAE9573131.1	KAF4930234.1	KAF5495880.1	KAF4899286.1	KAF4882527.1	KAF4420732.1	KAF4475481.1	KAH9226834.1	EQB55826.1	KAF3803856.1	EFQ32039.1	OBR02537.1	TID07395.1	GJD00510.1	OHW98774.1	KZL84156.1	KAF9872309.1	GJC78322.1	UQC76413.1	KAF6826540.1	CAI0653999.1	KXH60538.1	TDZ15750.1	OHE92589.1	KAF6827715.1	KXH36838.1	KAG7044253.1	KAG7063705.1	KAG7046354.1	KAF4778759.1	TQN69307.1	KAF4878100.1	KAF4858529.1	KAF4839794.1	KAF4817410.1	KAF5497562.1	TEA17194.1	KXH32780.1	KAF6799465.1	KAI8265989.1	KAI8317551.1
OG0003000	jgi|Botci1|282|BC1T_00283	KAI3551753.1	KAF5524614.1	KAF0330211.1	KAH0425509.1	OLN88012.1	KAI3544456.1	EXF76279.1	KAE9578205.1	KAF4941741.1	KAF5503899.1	KAF4916038.1	KAF4901323.1	KAF4414484.1	KAF4489041.1	KAH9242024.1	EQB58664.1	KAF3811627.1	EFQ27710.1	OBR12383.1	TIC99111.1	GJC94068.1	OHW94093.1	KZL69262.1	KAF9881865.1	GJC79212.1	UQC89543.1	KAF6837068.1	CAI0644671.1	KXH64391.1	TDZ27048.1	OHE94303.1	KAF6842074.1	KXH60212.1	KAG7048638.1	KAG7068403.1	KAG7065802.1	KAF4774149.1	TQN67507.1	KAF4874929.1	KAF4860560.1	KAF4857055.1	KAF4823746.1	KAF5506134.1	TEA21797.1	KXH41936.1	KAF6814166.1	KAI8266470.1	KAI8306607.1
OG0004278	jgi|Botci1|11775|BC1T_08052	KAI3554921.1	KAF5522040.1	KAF0319760.1	KAH0426992.1	OLN96069.1	KAI3534108.1	EXF74687.1	KAE9582437.1	KAF4939664.1	KAF5499361.1	KAF4908128.1	KAF4881597.1	KAF4431069.1	KAF4485212.1	KAH9227051.1	EQB44983.1	KAF3801266.1	EFQ27386.1	OBR16348.1	TID04825.1	GJC91406.1	OHW99385.1	KZL69574.1	KAF9871069.1	GJC77375.1	UQC81281.1	KAF6836633.1	CAI0655546.1	KXH62719.1	TDZ15723.1	OHF04151.1	KAF6824843.1	KXH65621.1	KAG7041666.1	KAG7061694.1	KAG7039488.1	KAF4774598.1	TQN65582.1	KAF4879759.1	KAF4864364.1	KAF4854254.1	KAF4809911.1	KAF5500428.1	TEA18329.1	KXH45595.1	KAF6790695.1	KAI8267714.1	KAI8301327.1
OG0004372	jgi|Botci1|12621|BC1T_02056	KAI3558813.1	KAF5502460.1	KAF0330778.1	KAH0421522.1	OLN97946.1	KAI3529116.1	EXF79389.1	KAE9568557.1	KAF4929858.1	KAF5483662.1	KAF4903994.1	KAF4885534.1	KAF4420460.1	KAF4476695.1	KAH9232334.1	EQB47233.1	KAF3801867.1	EFQ34612.1	OBR10826.1	TID07012.1	GJD01049.1	OHW96117.1	KZL63920.1	KAF9873335.1	GJC87905.1	UQC91205.1	KAF6826433.1	CAI0642415.1	KXH34276.1	TDZ16634.1	OHE90706.1	KAF6829266.1	KXH60892.1	KAG7045675.1	KAG7065128.1	KAG7052835.1	KAF4780907.1	TQN73215.1	KAF4871218.1	KAF4854488.1	KAF4840135.1	KAF4807618.1	KAF5485262.1	TEA16137.1	KXH43431.1	KAF6816390.1	KAI8264230.1	KAI8300651.1
OG0004609	jgi|Botci1|14643|BC1T_11202	KAI3540744.1	KAF5512497.1	KAF0318411.1	KAH0430899.1	OLN85762.1	KAI3545432.1	EXF80672.1	KAE9581786.1	KAF4939157.1	KAF5488256.1	KAF4911560.1	KAF4901092.1	KAF4412803.1	KAF4481507.1	KAH9235256.1	EQB44834.1	KAF3797395.1	EFQ26787.1	OBR08836.1	TIC95862.1	GJC97096.1	OHW97609.1	KZL82235.1	KAF9871573.1	GJC82969.1	UQC83051.1	KAF6836782.1	CAI0651504.1	KXH45725.1	TDZ15503.1	OHE96493.1	KAF6838942.1	KXH61538.1	KAG7058202.1	KAG7076802.1	KAG7083941.1	KAF4779568.1	TQN71487.1	KAF4871143.1	KAF4857402.1	KAF4840627.1	KAF4811903.1	KAF5489013.1	TEA19871.1	KXH35097.1	KAF6805396.1	KAI8267307.1	KAI8305707.1
OG0003031	jgi|Botci1|479|BC1T_00480	KAI3556310.1	KAF5527975.1	KAF0332371.1	KAH0437004.1	OLN88768.1	KAI3534736.1	EXF81546.1	KAE9578906.1	KAF4927152.1	KAF5513439.1	KAF4891552.1	KAF4885271.1	KAF4423263.1	KAF4492239.1	KAH9242953.1	EQB53357.1	KAF3803483.1	EFQ26345.1	OBR15496.1	TID03916.1	GJC92232.1	OHW89840.1	KZL86627.1	KAF9879876.1	GJC79987.1	UQC80079.1	KAF6842481.1	CAI0643019.1	KXH53857.1	TDZ27022.1	OHE98865.1	KAF6841217.1	KXH67959.1	KAG7050465.1	KAG7069506.1	KAG7073453.1	KAF4782333.1	TQN75263.1	KAF4870575.1	KAF4857961.1	KAF4842641.1	KAF4825551.1	KAF5516189.1	TEA22802.1	KXH49040.1	KAF6808081.1	KAI8254713.1	KAI8301467.1
OG0003235	jgi|Botci1|2167|BC1T_03221	KAI3553871.1	KAF5523931.1	KAF0331758.1	KAH0439942.1	OLN81017.1	KAI3547614.1	EXF82298.1	KAE9569047.1	KAF4936586.1	KAF5504767.1	KAF4901496.1	KAF4892712.1	KAF4425922.1	KAF4488280.1	KAH9233366.1	EQB45879.1	KAF3798534.1	EFQ30580.1	OBR12698.1	TIC99650.1	GJC94367.1	OHX01127.1	KZL87916.1	KAF9881597.1	GJC78912.1	UQC89866.1	KAF6831148.1	CAI0643098.1	KXH40427.1	TDZ14715.1	OHF02283.1	KAF6833486.1	KXH50629.1	KAG7048364.1	KAG7068131.1	KAG7065528.1	KAF4774267.1	TQN63803.1	KAF4869568.1	KAF4862192.1	KAF4856840.1	KAF4815918.1	KAF5505880.1	TEA18432.1	KXH29992.1	KAF6809781.1	KAI8254174.1	KAI8317016.1
OG0003920	jgi|Botci1|8599|BC1T_06287	KAI3551108.1	KAF5524473.1	KAF0329691.1	KAH0428327.1	OLN86926.1	KAI3547515.1	EXF81063.1	KAE9572629.1	KAF4935135.1	KAF5503572.1	KAF4917313.1	KAF4905920.1	KAF4412318.1	KAF4489068.1	KAH9241234.1	EQB58872.1	KAF3804442.1	EFQ29730.1	OBR11748.1	TID00279.1	GJC93411.1	OHW95173.1	KZL81606.1	KAF9881097.1	GJC81743.1	UQC82222.1	KAF6845038.1	CAI0653486.1	KXH60291.1	TDZ19201.1	OHF02787.1	KAF6834024.1	KXH62336.1	KAG7057575.1	KAG7076171.1	KAG7083308.1	KAF4779134.1	TQN75057.1	KAF4873949.1	KAF4853065.1	KAF4830267.1	KAF4808888.1	KAF5505847.1	TEA21991.1	KXH35522.1	KAF6819126.1	KAI8258458.1	KAI8297808.1
OG0004182	jgi|Botci1|10793|BC1T_07890	KAI3541362.1	KAF5512662.1	KAF0330521.1	KAH0430863.1	OLN94077.1	KAI3543144.1	EXF76818.1	KAE9581996.1	KAF4939179.1	KAF5488233.1	KAF4911519.1	KAF4901071.1	KAF4412630.1	KAF4481041.1	KAH9235309.1	EQB52813.1	KAF3797436.1	EFQ26829.1	OBR08881.1	TIC95611.1	GJC97050.1	OHW90199.1	KZL86769.1	KAF9872177.1	GJC83018.1	UQC82961.1	KAF6842508.1	CAI0642458.1	KXH44921.1	TDZ15470.1	OHE93384.1	KAF6816137.1	KXH67688.1	KAG7058127.1	KAG7076728.1	KAG7083814.1	KAF4779706.1	TQN68491.1	KAF4871188.1	KAF4857360.1	KAF4840618.1	KAF4811930.1	KAF5489931.1	TEA12814.1	KXH35149.1	KAF6810771.1	KAI8267276.1	KAI8277345.1
OG0003710	jgi|Botci1|6292|BC1T_15808	KAI3537950.1	KAF5507692.1	KAF0328983.1	KAH0426344.1	OLN86475.1	KAI3546062.1	EXF83027.1	KAE9572837.1	KAF4929537.1	KAF5486490.1	KAF4895570.1	KAF4883227.1	KAF4419769.1	KAF4475683.1	KAH9228945.1	EQB56117.1	KAF3807625.1	EFQ28286.1	OBR07789.1	TIC91623.1	GJC98119.1	OHW94870.1	KZL78874.1	KAF9882338.1	GJC85161.1	UQC84817.1	KAF6822358.1	CAI0648230.1	KXH36754.1	TDZ26876.1	OHE95581.1	KAF6835473.1	KXH39392.1	KAG7055419.1	KAG7074808.1	KAG7081898.1	KAF4785832.1	TQN72353.1	KAF4880921.1	KAF4841842.1	KAF4843038.1	KAF4810340.1	KAF5487450.1	TEA22887.1	KXH35994.1	KAF6817618.1	KAI8260847.1	KAI8300381.1
OG0004690	jgi|Botci1|15324|BC1T_11793	KAI3536533.1	KAF5520732.1	KAF0319472.1	KAH0441633.1	OLN97430.1	KAI3543923.1	EXF76959.1	KAE9583593.1	KAF4932934.1	KAF5495521.1	KAF4914026.1	KAF4894410.1	KAF4433692.1	KAF4486352.1	KAH9236961.1	EQB47479.1	KAF3797483.1	EFQ26121.1	OBR03866.1	TIC90488.1	GJD03764.1	OHW96667.1	KZL83483.1	KAF9870819.1	GJC88788.1	UQC84551.1	KAF6842541.1	CAI0654802.1	KXH62271.1	TDZ21572.1	OHE97372.1	KAF6835808.1	KXH27214.1	KAG7055692.1	KAG7075111.1	KAG7082382.1	KAF4785034.1	TQN74684.1	KAF4874555.1	KAF4859583.1	KAF4849672.1	KAF4808593.1	KAF5496975.1	TEA15157.1	KXH47006.1	KAF6813439.1	KAI8260221.1	KAI8278710.1
OG0004273	jgi|Botci1|11705|BC1T_09021	KAI3553512.1	KAF5507023.1	KAF0324009.1	KAH0435840.1	OLN86419.1	KAI3548982.1	EXF84841.1	KAE9579902.1	KAF4940461.1	KAF5485858.1	KAF4912482.1	KAF4890102.1	KAF4429090.1	KAF4487442.1	KAH9228140.1	EQB55134.1	KAF3808817.1	EFQ32353.1	OBR07202.1	TIC92327.1	GJC98673.1	OHW93798.1	KZL68449.1	KAF9880781.1	GJC79680.1	UQC85625.1	KAF6824825.1	CAI0653226.1	KXH48972.1	TDZ14154.1	OHE91377.1	KAF6839402.1	KXH43971.1	KAG7054755.1	KAG7074196.1	KAG7081359.1	KAF4784981.1	TQN71296.1	KAF4873522.1	KAF4857865.1	KAF4843956.1	KAF4810505.1	KAF5486644.1	TEA20050.1	KXH25067.1	KAF6818006.1	KAI8258363.1	KAI8307730.1
OG0003714	jgi|Botci1|6304|BC1T_15882	KAI3555148.1	KAF5522231.1	KAF0320620.1	KAH0432383.1	OLN83069.1	KAI3530905.1	EXF78410.1	KAE9575568.1	KAF4943049.1	KAF5498907.1	KAF4915832.1	KAF4905184.1	KAF4411345.1	KAF4484224.1	KAH9238780.1	EQB57460.1	KAF3800301.1	EFQ27099.1	OBR14273.1	TID01411.1	GJC95065.1	OHW93361.1	KZL80767.1	KAF9872694.1	GJC90219.1	UQC78555.1	KAF6835858.1	CAI0653814.1	KXH60934.1	TDZ23549.1	OHE93786.1	KAF6831547.1	KXH60370.1	KAG7051106.1	KAG7070141.1	KAG7078389.1	KAF4782838.1	TQN67967.1	KAF4866374.1	KAF4863834.1	KAF4853432.1	KAF4806148.1	KAF5501452.1	TEA22144.1	KXH53018.1	KAF6820579.1	KAI8269183.1	KAI8278295.1
OG0004446	jgi|Botci1|13240|BC1T_09924	KAI3552821.1	KAF5512592.1	KAF0315182.1	KAH0437493.1	OLN96392.1	KAI3544314.1	EXF75365.1	KAE9570826.1	KAF4937144.1	KAF5488277.1	KAF4909708.1	KAF4896659.1	KAF4412931.1	KAF4480482.1	KAH9230994.1	EQB44881.1	KAF3807295.1	EFQ32668.1	OBR08443.1	TIC95822.1	GJC97479.1	OHW94260.1	KZL66056.1	KAF9879608.1	GJC84572.1	UQC83596.1	KAF6823051.1	CAI0647049.1	KXH46720.1	TDZ21220.1	OHE91178.1	KAF6828064.1	KXH28010.1	KAG7046903.1	KAG7066667.1	KAG7056770.1	KAF4780140.1	TQN73321.1	KAF4870138.1	KAF4863255.1	KAF4843517.1	KAF4822065.1	KAF5489777.1	TEA10131.1	KXH26890.1	KAF6812336.1	KAI8265694.1	KAI8284932.1
OG0003808	jgi|Botci1|7447|BC1T_05569	KAI3552194.1	KAF5523272.1	KAF0329544.1	KAH0429050.1	OLN86861.1	KAI3547909.1	EXF81395.1	KAE9572710.1	KAF4939379.1	KAF5504662.1	KAF4912019.1	KAF4905874.1	KAF4424799.1	KAF4488228.1	KAH9241060.1	EQB52767.1	KAF3804313.1	EFQ34240.1	OBR11589.1	TIC98985.1	GJC93244.1	OHW89770.1	KZL87524.1	KAF9877062.1	GJC90728.1	UQC82021.1	KAF6837998.1	CAI0644695.1	KXH45692.1	TDZ19632.1	OHF01765.1	KAF6840596.1	KXH68380.1	KAG7057429.1	KAG7076055.1	KAG7083141.1	KAF4779856.1	TQN69188.1	KAF4873945.1	KAF4848843.1	KAF4837558.1	KAF4812289.1	KAF5505264.1	TEA17905.1	KXH49824.1	KAF6813243.1	KAI8257348.1	KAI8304101.1
OG0003050	jgi|Botci1|567|BC1T_03274	KAI3554449.1	KAF5518109.1	KAF0323154.1	KAH0424320.1	OLN97056.1	KAI3537110.1	EXF75163.1	KAE9571791.1	KAF4924457.1	KAF5494047.1	KAF4888273.1	KAF4884673.1	KAF4428476.1	KAF4477990.1	KAH9231760.1	EQB51674.1	KAF3800935.1	EFQ31287.1	OBR04682.1	TIC94175.1	GJC99318.1	OHW96215.1	KZL86307.1	KAF9871427.1	GJC83130.1	UQC86418.1	KAF6820605.1	CAI0655127.1	KXH60752.1	TDZ22003.1	OHE98159.1	KAF6826979.1	KXH54805.1	KAG7059173.1	KAG7077813.1	KAG7084936.1	KAF4777573.1	TQN67716.1	KAF4877719.1	KAF4866152.1	KAF4856199.1	KAF4822666.1	KAF5495367.1	TEA19155.1	KXH33994.1	KAF6805430.1	KAI8267433.1	KAI8312871.1
OG0004067	jgi|Botci1|10028|BC1T_07193	KAI3551032.1	KAF5524430.1	KAF0330442.1	KAH0445053.1	OLN82105.1	KAI3550208.1	EXF81711.1	KAE9571106.1	KAF4942108.1	KAF5503687.1	KAF4917367.1	KAF4905992.1	KAF4411948.1	KAF4489301.1	KAH9241422.1	EQB52691.1	KAF3811153.1	EFQ29799.1	OBR11823.1	TID00114.1	GJC93487.1	OHW90322.1	KZL88016.1	KAF9881024.1	GJC81829.1	UQC82318.1	KAF6823010.1	CAI0641418.1	KXH61912.1	TDZ17783.1	OHF02867.1	KAF6841751.1	KXH68473.1	KAG7057688.1	KAG7076274.1	KAG7083450.1	KAF4780063.1	TQN71184.1	KAF4860962.1	KAF4861459.1	KAF4849190.1	KAF4824213.1	KAF5505270.1	TEA21298.1	KXH52892.1	KAF6817319.1	KAI8255081.1	KAI8312469.1
OG0003565	jgi|Botci1|4910|BC1T_15404	KAI3536562.1	KAF5519740.1	KAF0319440.1	KAH0441608.1	OLN97470.1	KAI3543958.1	EXF76825.1	KAE9583788.1	KAF4932887.1	KAF5495840.1	KAF4914066.1	KAF4894357.1	KAF4433658.1	KAF4485953.1	KAH9236926.1	EQB55122.1	KAF3808023.1	EFQ26147.1	OBR03840.1	TIC90708.1	GJD03788.1	OHW96693.1	KZL83495.1	KAF9870843.1	GJC88812.1	UQC84589.1	KAF6836101.1	CAI0644778.1	KXH46613.1	TDZ21440.1	OHE92421.1	KAF6835832.1	KXH30325.1	KAG7055681.1	KAG7075102.1	KAG7082399.1	KAF4785136.1	TQN75169.1	KAF4874483.1	KAF4841274.1	KAF4827794.1	KAF4808622.1	KAF5497683.1	TEA04265.1	KXH47032.1	KAF6813414.1	KAI8253075.1	KAI8271418.1
OG0004141	jgi|Botci1|10490|BC1T_07722	KAI3551393.1	KAF5522083.1	KAF0315411.1	KAH0439403.1	OLN96173.1	KAI3550885.1	EXF76528.1	KAE9582451.1	KAF4938685.1	KAF5498898.1	KAF4899477.1	KAF4899980.1	KAF4434259.1	KAF4484266.1	KAH9228033.1	EQB45566.1	KAF3805568.1	EFQ27487.1	OBR16216.1	TID04164.1	GJC91537.1	OHW90804.1	KZL80389.1	KAF9872838.1	GJC77521.1	UQC81026.1	KAF6836923.1	CAI0654986.1	KXH39926.1	TDZ21813.1	OHF01230.1	KAF6828574.1	KXH67602.1	KAG7043211.1	KAG7062658.1	KAG7042621.1	KAF4774973.1	TQN73371.1	KAF4879505.1	KAF4864507.1	KAF4854320.1	KAF4810734.1	KAF5501755.1	TEA18396.1	KXH39989.1	KAF6809442.1	KAI8259032.1	KAI8290593.1
OG0004350	jgi|Botci1|12433|BC1T_09296	KAI3528553.1	KAF5520258.1	KAF0325807.1	KAH0430425.1	OLN96711.1	KAI3547079.1	EXF81922.1	KAE9583812.1	KAF4933995.1	KAF5496415.1	KAF4902029.1	KAF4893774.1	KAF4414301.1	KAF4486385.1	KAH9232077.1	EQB57159.1	KAF3808066.1	EFQ25845.1	OBR04239.1	TIC90106.1	GJD03396.1	OHW97712.1	KZL84486.1	KAF9869831.1	GJC87140.1	UQC84033.1	KAF6828880.1	CAI0643927.1	KXH25592.1	TDZ16110.1	OHF03872.1	KAF6828822.1	KXH60267.1	KAG7048042.1	KAG7067809.1	KAG7065207.1	KAF4785761.1	TQN71837.1	KAF4870436.1	KAF4844732.1	KAF4831775.1	KAF4816081.1	KAF5497088.1	TEA18712.1	KXH35664.1	KAF6807114.1	KAI8268177.1	KAI8305876.1
OG0003097	jgi|Botci1|910|BC1T_12613	KAI3556344.1	KAF5520148.1	KAF0329210.1	KAH0433227.1	OLN97602.1	KAI3527783.1	EXF78072.1	KAE9575900.1	KAF4940287.1	KAF5495443.1	KAF4916514.1	KAF4885435.1	KAF4424193.1	KAF4487067.1	KAH9236771.1	EQB52740.1	KAF3806527.1	EFQ30915.1	OBR09048.1	TIC95043.1	GJC96893.1	OHX00804.1	KZL80072.1	KAF9870328.1	GJC77995.1	UQC75997.1	KAF6842267.1	CAI0648781.1	KXH40328.1	TDZ22739.1	OHE95693.1	KAF6840915.1	KXH28077.1	KAG7043908.1	KAG7063357.1	KAG7046007.1	KAF4778385.1	TQN68465.1	KAF4865768.1	KAF4845763.1	KAF4846386.1	KAF4816585.1	KAF5497233.1	TEA12972.1	KXH47185.1	KAF6813725.1	KAI8260341.1	KAI8297433.1
OG0003243	jgi|Botci1|2225|BC1T_13677	KAI3532247.1	KAF5528436.1	KAF0317562.1	KAH0427907.1	OLN82022.1	KAI3551673.1	EXF86548.1	KAE9581133.1	KAF4938016.1	KAF5514177.1	KAF4905713.1	KAF4898237.1	KAF4428129.1	KAF4491115.1	KAH9243369.1	EQB56546.1	KAF3804834.1	EFQ29344.1	OBR15814.1	TID04250.1	GJC91924.1	OHW95639.1	KZL81026.1	KAF9879064.1	GJC83871.1	UQC80514.1	KAF6833247.1	CAI0652267.1	KXH26132.1	TDZ24915.1	OHE91235.1	KAF6826156.1	KXH63757.1	KAG7050842.1	KAG7069883.1	KAG7073842.1	KAF4782058.1	TQN72053.1	KAF4874582.1	KAF4862823.1	KAF4850974.1	KAF4819726.1	KAF5516737.1	TEA18640.1	KXH48902.1	KAF6818573.1	KAI8256098.1	KAI8283358.1
OG0004803	jgi|Botci1|16061|BC1T_12047	KAI3555297.1	KAF5526085.1	KAF0330995.1	KAH0442190.1	OLN92270.1	KAI3552585.1	EXF78047.1	KAE9575964.1	KAF4942525.1	KAF5509601.1	KAF4886474.1	KAF4894221.1	KAF4418239.1	KAF4482835.1	KAH9239667.1	EQB52662.1	KAF3799502.1	EFQ30087.1	OBR05968.1	TIC97097.1	GJD01791.1	OHW99898.1	KZL79876.1	KAF9877794.1	GJC82607.1	UQC74483.1	KAF6844695.1	CAI0653115.1	KXH41474.1	TDZ23254.1	OHE97638.1	KAF6834385.1	KXH66871.1	KAG7054146.1	KAG7072441.1	KAG7080658.1	KAF4775775.1	TQN66467.1	KAF4877168.1	KAF4856623.1	KAF4847001.1	KAF4817829.1	KAF5510795.1	TEA19552.1	KXH45373.1	KAF6816839.1	KAI8257996.1	KAI8275111.1
OG0003082	jgi|Botci1|800|BC1T_12201	KAI3559106.1	KAF5528121.1	KAF0326732.1	KAH0425299.1	OLN87398.1	KAI3550568.1	EXF84775.1	KAE9570350.1	KAF4934407.1	KAF5513767.1	KAF4903188.1	KAF4887085.1	KAF4413850.1	KAF4490574.1	KAH9226316.1	EQB52143.1	KAF3798962.1	EFQ35560.1	OBR04333.1	TIC89727.1	GJC98980.1	OHW91835.1	KZL80963.1	KAF9870650.1	GJC83420.1	UQC86075.1	KAF6844624.1	CAI0651452.1	KXH53718.1	TDZ13854.1	OHE93266.1	KAF6838330.1	KXH50535.1	KAG7059467.1	KAG7078076.1	KAG7085170.1	KAF4777385.1	TQN65743.1	KAF4876519.1	KAF4853911.1	KAF4839664.1	KAF4810237.1	KAF5515910.1	TEA12736.1	KXH30095.1	KAF6809382.1	KAI8267238.1	KAI8309472.1
OG0003102	jgi|Botci1|1003|BC1T_12394	KAI3549770.1	KAF5517605.1	KAF0317457.1	KAH0436845.1	OLN95880.1	KAI3548605.1	EXF80203.1	KAE9570255.1	KAF4937293.1	KAF5492860.1	KAF4890047.1	KAF4896168.1	KAF4414005.1	KAF4477428.1	KAH9236061.1	EQB43736.1	KAF3803029.1	EFQ28801.1	OBR05056.1	TIC93897.1	GJC99691.1	OHW92411.1	KZL86065.1	KAF9870050.1	GJC86980.1	UQC86893.1	KAF6843633.1	CAI0645035.1	KXH42729.1	TDZ21923.1	OHF01030.1	KAF6839958.1	KXH57542.1	KAG7058728.1	KAG7077330.1	KAG7084447.1	KAF4777771.1	TQN70748.1	KAF4864353.1	KAF4845163.1	KAF4832232.1	KAF4813947.1	KAF5494961.1	TEA12287.1	KXH31457.1	KAF6815049.1	KAI8252526.1	KAI8293222.1
OG0004839	jgi|Botci1|16427|BC1T_12094	KAI3543454.1	KAF5528064.1	KAF0332245.1	KAH0434380.1	OLN88696.1	KAI3537708.1	EXF73487.1	KAE9578778.1	KAF4939989.1	KAF5514366.1	KAF4915301.1	KAF4904820.1	KAF4423551.1	KAF4493124.1	KAH9242826.1	EQB49389.1	KAF3803582.1	EFQ26472.1	OBR15370.1	TID03664.1	GJC92358.1	OHW92944.1	KZL63159.1	KAF9879981.1	GJC80127.1	UQC79952.1	KAF6844725.1	CAI0642252.1	KXH51081.1	TDZ26733.1	OHF01309.1	KAF6841328.1	KXH62131.1	KAG7050352.1	KAG7069392.1	KAG7073382.1	KAF4782494.1	TQN66966.1	KAF4873106.1	KAF4855557.1	KAF4841626.1	KAF4825451.1	KAF5516099.1	TEA12595.1	KXH37901.1	KAF6805231.1	KAI8258263.1	KAI8290991.1
OG0003285	jgi|Botci1|2544|BC1T_13933	KAI3532961.1	KAF5521122.1	KAF0328878.1	KAH0441975.1	OLN96165.1	KAI3539275.1	EXF76348.1	KAE9572547.1	KAF4938513.1	KAF5498617.1	KAF4904595.1	KAF4893370.1	KAF4416878.1	KAF4484902.1	KAH9239368.1	EQB52232.1	KAF3806056.1	EFQ31698.1	OBR16108.1	TID05200.1	GJC91638.1	OHW99624.1	KZL70467.1	KAF9873499.1	GJC77639.1	UQC80888.1	KAF6833614.1	CAI0653652.1	KXH39519.1	TDZ21651.1	OHF04501.1	KAF6828916.1	KXH66585.1	KAG7043325.1	KAG7062772.1	KAG7042738.1	KAF4775650.1	TQN66033.1	KAF4880011.1	KAF4864450.1	KAF4854099.1	KAF4807274.1	KAF5500768.1	TEA12085.1	KXH51865.1	KAF6804462.1	KAI8268796.1	KAI8277555.1
OG0003924	jgi|Botci1|8620|BC1T_06308	KAI3551105.1	KAF5523525.1	KAF0329694.1	KAH0428324.1	OLN86976.1	KAI3547512.1	EXF78044.1	KAE9572703.1	KAF4935134.1	KAF5503577.1	KAF4917306.1	KAF4905925.1	KAF4412009.1	KAF4489071.1	KAH9241237.1	EQB50669.1	KAF3804445.1	EFQ29737.1	OBR11756.1	TIC99081.1	GJC93417.1	OHW91611.1	KZL68238.1	KAF9881100.1	GJC81759.1	UQC82225.1	KAF6839340.1	CAI0646344.1	KXH60294.1	TDZ19206.1	OHF02797.1	KAF6834017.1	KXH62339.1	KAG7057580.1	KAG7076175.1	KAG7083313.1	KAF4779873.1	TQN75055.1	KAF4873952.1	KAF4852991.1	KAF4830278.1	KAF4808891.1	KAF5505844.1	TEA21984.1	KXH35519.1	KAF6819129.1	KAI8258461.1	KAI8297811.1
OG0004628	jgi|Botci1|14768|BC1T_02509	KAI3547970.1	KAF5518774.1	KAF0320159.1	KAH0444199.1	OLN81783.1	KAI3539613.1	EXF78744.1	KAE9580788.1	KAF4935797.1	KAF5491344.1	KAF4909326.1	KAF4898036.1	KAF4422541.1	KAF4479766.1	KAH9238058.1	EQB51888.1	KAF3806705.1	EFQ25426.1	OBR10162.1	TID07633.1	GJD02822.1	OHW92875.1	KZL87083.1	KAF9875776.1	GJC85117.1	UQC88237.1	KAF6823932.1	CAI0645942.1	KXH37934.1	TDZ20592.1	OHE90767.1	KAF6829787.1	KXH69523.1	KAG7044749.1	KAG7064202.1	KAG7049459.1	KAF4784823.1	TQN71554.1	KAF4879251.1	KAF4865302.1	KAF4841095.1	KAF4818738.1	KAF5492082.1	TEA14693.1	KXH48361.1	KAF6801145.1	KAI8255540.1	KAI8279106.1
OG0004039	jgi|Botci1|9756|BC1T_01406	KAI3555367.1	KAF5524776.1	KAF0331074.1	KAH0442257.1	OLN92025.1	KAI3552664.1	EXF83270.1	KAE9575849.1	KAF4928591.1	KAF5509578.1	KAF4893505.1	KAF4886375.1	KAF4418356.1	KAF4483366.1	KAH9239753.1	EQB59387.1	KAF3799434.1	EFQ33378.1	OBR03793.1	TIC97457.1	GJD01874.1	OHW91918.1	KZL86917.1	KAF9870513.1	GJC82501.1	UQC74398.1	KAF6841304.1	CAI0646638.1	KXH52277.1	TDZ23313.1	OHE91635.1	KAF6840464.1	KXH69667.1	KAG7054215.1	KAG7072512.1	KAG7080695.1	KAF4776416.1	TQN73926.1	KAF4877287.1	KAF4850046.1	KAF4833650.1	KAF4807754.1	KAF5511594.1	TEA20130.1	KXH34872.1	KAF6821691.1	KAI8249858.1	KAI8293321.1
OG0004420	jgi|Botci1|13088|BC1T_09514	KAI3530447.1	KAF5506951.1	KAF0321480.1	KAH0442722.1	OLN85913.1	KAI3543017.1	EXF84065.1	KAE9583004.1	KAF4937491.1	KAF5486089.1	KAF4912939.1	KAF4903268.1	KAF4425730.1	KAF4486654.1	KAH9233824.1	EQB55950.1	KAF3809118.1	EFQ29080.1	OBR07420.1	TIC92464.1	GJC98462.1	OHW97122.1	KZL78893.1	KAF9882111.1	GJC79483.1	UQC85284.1	KAF6845214.1	CAI0644044.1	KXH32129.1	TDZ26842.1	OHE90844.1	KAF6839585.1	KXH63908.1	KAG7055005.1	KAG7074423.1	KAG7081533.1	KAF4786075.1	TQN68582.1	KAF4880399.1	KAF4855356.1	KAF4840503.1	KAF4812722.1	KAF5486784.1	TEA11536.1	KXH51695.1	KAF6818480.1	KAI8250650.1	KAI8288884.1
OG0003828	jgi|Botci1|7618|BC1T_05122	KAI3536556.1	KAF5519742.1	KAF0319446.1	KAH0441614.1	OLN97284.1	KAI3543952.1	EXF76831.1	KAE9583790.1	KAF4932911.1	KAF5495838.1	KAF4914068.1	KAF4894401.1	KAF4433583.1	KAF4485959.1	KAH9236932.1	EQB51560.1	KAF3808017.1	EFQ26141.1	OBR03846.1	TIC90714.1	GJD03782.1	OHW96687.1	KZL83501.1	KAF9870837.1	GJC88807.1	UQC84583.1	KAF6836107.1	CAI0649028.1	KXH46607.1	TDZ21558.1	OHE92415.1	KAF6835826.1	KXH30319.1	KAG7055691.1	KAG7075110.1	KAG7082404.1	KAF4785808.1	TQN75163.1	KAF4874366.1	KAF4859523.1	KAF4849525.1	KAF4808610.1	KAF5497015.1	TEA09975.1	KXH47026.1	KAF6813420.1	KAI8253069.1	KAI8285961.1
OG0003469	jgi|Botci1|4066|BC1T_14865	KAI3544552.1	KAF5518149.1	KAF0317258.1	KAH0428828.1	OLN97039.1	KAI3533325.1	EXF79334.1	KAE9575426.1	KAF4928236.1	KAF5492910.1	KAF4909224.1	KAF4884984.1	KAF4428724.1	KAF4477403.1	KAH9235817.1	EQB48244.1	KAF3812150.1	EFQ36451.1	OBR04868.1	TIC93724.1	GJC99512.1	OHW92577.1	KZL63545.1	KAF9876586.1	GJC88897.1	UQC86630.1	KAF6814903.1	CAI0654064.1	KXH62369.1	TDZ22146.1	OHE93845.1	KAF6836554.1	KXH34811.1	KAG7058954.1	KAG7077604.1	KAG7084770.1	KAF4777618.1	TQN65715.1	KAF4877476.1	KAF4852829.1	KAF4839234.1	KAF4822514.1	KAF5494507.1	TEA17724.1	KXH50173.1	KAF6802982.1	KAI8270868.1	KAI8304532.1
OG0003013	jgi|Botci1|353|BC1T_00354	KAI3559062.1	KAF5528205.1	KAF0326710.1	KAH0425315.1	OLN93238.1	KAI3550626.1	EXF77387.1	KAE9570465.1	KAF4934350.1	KAF5513853.1	KAF4903184.1	KAF4897689.1	KAF4413884.1	KAF4493116.1	KAH9226337.1	EQB49306.1	KAF3798980.1	EFQ35524.1	OBR04379.1	TIC89768.1	GJC99022.1	OHW91798.1	KZL79526.1	KAF9870613.1	GJC83377.1	UQC86013.1	KAF6823531.1	CAI0645619.1	KXH37709.1	TDZ25740.1	OHE98415.1	KAF6838365.1	KXH55781.1	KAG7059481.1	KAG7078090.1	KAG7085213.1	KAF4777951.1	TQN70682.1	KAF4876333.1	KAF4853852.1	KAF4839626.1	KAF4810165.1	KAF5515850.1	TEA19732.1	KXH30139.1	KAF6797524.1	KAI8267224.1	KAI8309460.1
OG0003409	jgi|Botci1|3555|BC1T_14301	KAI3539492.1	KAF5506990.1	KAF0321507.1	KAH0442746.1	OLN85978.1	KAI3530968.1	EXF78618.1	KAE9583012.1	KAF4937538.1	KAF5485731.1	KAF4912857.1	KAF4903292.1	KAF4425464.1	KAF4487039.1	KAH9233795.1	EQB51636.1	KAF3809144.1	EFQ29091.1	OBR07434.1	TIC92813.1	GJC98448.1	OHW94586.1	KZL84091.1	KAF9882087.1	GJC79470.1	UQC85268.1	KAF6845190.1	CAI0653200.1	KXH33794.1	TDZ25759.1	OHE93980.1	KAF6839609.1	KXH66149.1	KAG7055008.1	KAG7074426.1	KAG7081630.1	KAF4785069.1	TQN73686.1	KAF4880646.1	KAF4855376.1	KAF4840376.1	KAF4812698.1	KAF5487427.1	TEA21947.1	KXH51709.1	KAF6818455.1	KAI8257897.1	KAI8279726.1
OG0003826	jgi|Botci1|7610|BC1T_05114	KAI3554252.1	KAF5521043.1	KAF0319232.1	KAH0425846.1	OLN96823.1	KAI3545637.1	EXF83035.1	KAE9583532.1	KAF4933751.1	KAF5496076.1	KAF4894833.1	KAF4890872.1	KAF4427609.1	KAF4487274.1	KAH9231849.1	EQB44072.1	KAF3809578.1	EFQ25946.1	OBR04086.1	TIC90136.1	GJD03553.1	OHW90189.1	KZL76642.1	KAF9871804.1	GJC87278.1	UQC84227.1	KAF6828221.1	CAI0647914.1	KXH32440.1	TDZ21600.1	OHF04015.1	KAF6824949.1	KXH69257.1	KAG7055850.1	KAG7075331.1	KAG7082319.1	KAF4784944.1	TQN72404.1	KAF4874372.1	KAF4850221.1	KAF4836080.1	KAF4814351.1	KAF5496865.1	TEA20879.1	KXH26336.1	KAF6806324.1	KAI8270075.1	KAI8307538.1
OG0004177	jgi|Botci1|10724|BC1T_07821	KAI3557913.1	KAF5518867.1	KAF0327949.1	KAH0443063.1	OLN92773.1	KAI3546317.1	EXF81802.1	KAE9580323.1	KAF4941558.1	KAF5490233.1	KAF4907788.1	KAF4898462.1	KAF4433825.1	KAF4479134.1	KAH9226259.1	EQB53678.1	KAF3810528.1	EFQ31880.1	OBR10579.1	TIC91006.1	GJD04860.1	OHW95974.1	KZL83378.1	KAF9876907.1	GJC84379.1	UQC88790.1	KAF6827588.1	CAI0651732.1	KXH32010.1	TDZ17851.1	OHE99874.1	KAF6821785.1	KXH68821.1	KAG7042330.1	KAG7062364.1	KAG7040145.1	KAF4783929.1	TQN65379.1	KAF4878949.1	KAF4865249.1	KAF4855224.1	KAF4820042.1	KAF5491517.1	TEA18581.1	KXH24913.1	KAF6796973.1	KAI8263696.1	KAI8306187.1
OG0004797	jgi|Botci1|16008|BC1T_11994	KAI3550068.1	KAF5513046.1	KAF0315653.1	KAH0427465.1	OLN86563.1	KAI3540786.1	EXF74597.1	KAE9578411.1	KAF4927324.1	KAF5487751.1	KAF4892115.1	KAF4886112.1	KAF4426498.1	KAF4481497.1	KAH9226867.1	EQB53539.1	KAF3802117.1	EFQ29604.1	OBR05737.1	TIC90743.1	GJD03982.1	OHW95734.1	KZL86050.1	KAF9871925.1	GJC85561.1	UQC89070.1	KAF6841017.1	CAI0647993.1	KXH43608.1	TDZ18096.1	OHE99353.1	KAF6822078.1	KXH26862.1	KAG7040897.1	KAG7060941.1	KAG7038715.1	KAF4773481.1	TQN63937.1	KAF4871427.1	KAF4848698.1	KAF4834648.1	KAF4813733.1	KAF5489560.1	TEA20251.1	KXH26146.1	KAF6784446.1	KAI8265300.1	KAI8290284.1
OG0003475	jgi|Botci1|4125|BC1T_14932	KAI3551414.1	KAF5521623.1	KAF0316632.1	KAH0439419.1	OLN96056.1	KAI3550860.1	EXF76511.1	KAE9582706.1	KAF4938671.1	KAF5499926.1	KAF4899522.1	KAF4900094.1	KAF4434312.1	KAF4484794.1	KAH9228015.1	EQB45041.1	KAF3805584.1	EFQ27508.1	OBR16196.1	TID04342.1	GJC91558.1	OHW94737.1	KZL80437.1	KAF9872813.1	GJC77539.1	UQC81052.1	KAF6835409.1	CAI0651396.1	KXH29708.1	TDZ15658.1	OHF01245.1	KAF6825531.1	KXH68727.1	KAG7043219.1	KAG7062666.1	KAG7042629.1	KAF4775490.1	TQN69029.1	KAF4879696.1	KAF4864463.1	KAF4854259.1	KAF4810815.1	KAF5500122.1	TEA11955.1	KXH32383.1	KAF6802170.1	KAI8251301.1	KAI8276862.1
OG0003535	jgi|Botci1|4651|BC1T_04480	KAI3544018.1	KAF5507886.1	KAF0326831.1	KAH0442795.1	OLN85977.1	KAI3529671.1	EXF74112.1	KAE9577731.1	KAF4934946.1	KAF5486361.1	KAF4912879.1	KAF4903297.1	KAF4425816.1	KAF4486668.1	KAH9233728.1	EQB56560.1	KAF3809196.1	EFQ29158.1	OBR07504.1	TIC92589.1	GJC98378.1	OHW94521.1	KZL72091.1	KAF9882029.1	GJC79398.1	UQC85170.1	KAF6842205.1	CAI0644605.1	KXH48700.1	TDZ26270.1	OHE91552.1	KAF6832863.1	KXH47669.1	KAG7055153.1	KAG7074569.1	KAG7081598.1	KAF4785246.1	TQN70659.1	KAF4880611.1	KAF4851393.1	KAF4838301.1	KAF4809771.1	KAF5487150.1	TEA20539.1	KXH46268.1	KAF6816236.1	KAI8255826.1	KAI8299307.1
OG0004297	jgi|Botci1|11978|BC1T_08353	KAI3529821.1	KAF5511966.1	KAF0330469.1	KAH0423240.1	OLN85766.1	KAI3543088.1	EXF76777.1	KAE9581967.1	KAF4939261.1	KAF5488937.1	KAF4911487.1	KAF4901103.1	KAF4412941.1	KAF4480910.1	KAH9235290.1	EQB57942.1	KAF3797422.1	EFQ26815.1	OBR08866.1	TIC95170.1	GJC97064.1	OHW97583.1	KZL84284.1	KAF9869508.1	GJC83002.1	UQC83021.1	KAF6825338.1	CAI0642447.1	KXH61682.1	TDZ15523.1	OHE96808.1	KAF6825305.1	KXH64387.1	KAG7058282.1	KAG7076837.1	KAG7083804.1	KAF4780221.1	TQN64478.1	KAF4871067.1	KAF4857337.1	KAF4840697.1	KAF4811884.1	KAF5489505.1	TEA15779.1	KXH35113.1	KAF6796448.1	KAI8267284.1	KAI8283109.1
OG0003333	jgi|Botci1|2867|BC1T_14050	KAI3530049.1	KAF5524146.1	KAF0330265.1	KAH0433594.1	OLN95658.1	KAI3529836.1	EXF85880.1	KAE9571004.1	KAF4941824.1	KAF5504548.1	KAF4916117.1	KAF4901484.1	KAF4414350.1	KAF4489309.1	KAH9241967.1	EQB52759.1	KAF3811584.1	EFQ27664.1	OBR12332.1	TIC98863.1	GJC94015.1	OHW91435.1	KZL86531.1	KAF9881912.1	GJC79255.1	UQC89472.1	KAF6843385.1	CAI0651367.1	KXH41383.1	TDZ25688.1	OHE95196.1	KAF6842024.1	KXH66245.1	KAG7048698.1	KAG7068465.1	KAG7065862.1	KAF4774235.1	TQN73136.1	KAF4875021.1	KAF4860404.1	KAF4828298.1	KAF4807156.1	KAF5505044.1	TDZ29188.1	KXH41986.1	KAF6821513.1	KAI8252107.1	KAI8300129.1
OG0004738	jgi|Botci1|15527|BC1T_11303	KAI3545295.1	KAF5521398.1	KAF0321104.1	KAH0423900.1	OLN81441.1	KAI3548331.1	EXF85990.1	KAE9573500.1	KAF4938082.1	KAF5498480.1	KAF4913769.1	KAF4903066.1	KAF4421376.1	KAF4484262.1	KAH9229459.1	EQB43888.1	KAF3808249.1	EFQ32847.1	OBR14648.1	TID01751.1	GJD05354.1	OHW95124.1	KZL80613.1	KAF9875352.1	GJC86183.1	UQC79044.1	KAF6839287.1	CAI0647264.1	KXH35192.1	TDZ24305.1	OHE98372.1	KAF6827794.1	KXH60733.1	KAG7053053.1	KAG7071344.1	KAG7079595.1	KAF4782916.1	TQN67511.1	KAF4874060.1	KAF4859922.1	KAF4845036.1	KAF4812103.1	KAF5501514.1	TEA19633.1	KXH49557.1	KAF6812081.1	KAI8252317.1	KAI8312309.1
OG0004395	jgi|Botci1|12883|BC1T_09593	KAI3548979.1	KAF5512430.1	KAF0324506.1	KAH0431058.1	OLN96625.1	KAI3533912.1	EXF83799.1	KAE9572064.1	KAF4927030.1	KAF5488007.1	KAF4896500.1	KAF4882913.1	KAF4420082.1	KAF4481518.1	KAH9230867.1	EQB47076.1	KAF3807399.1	EFQ32625.1	OBR08302.1	TIC96097.1	GJC97614.1	OHW93650.1	KZL83578.1	KAF9875089.1	GJC84691.1	UQC83759.1	KAF6808629.1	CAI0651905.1	KXH37592.1	TDZ20049.1	OHE99443.1	KAF6826394.1	KXH30619.1	KAG7047079.1	KAG7066845.1	KAG7056917.1	KAF4780610.1	TQN66619.1	KAF4872196.1	KAF4863390.1	KAF4849601.1	KAF4822119.1	KAF5489269.1	TEA16297.1	KXH29325.1	KAF6811439.1	KAI8265156.1	KAI8281411.1
OG0004572	jgi|Botci1|14258|BC1T_10682	KAI3533096.1	KAF5523717.1	KAF0331366.1	KAH0444979.1	OLN85046.1	KAI3535109.1	EXF78501.1	KAE9577464.1	KAF4942142.1	KAF5502995.1	KAF4917411.1	KAF4905912.1	KAF4412069.1	KAF4490064.1	KAH9241516.1	EQB55411.1	KAF3811229.1	EFQ27867.1	OBR11897.1	TIC98880.1	GJC93570.1	OHW91074.1	KZL67003.1	KAF9880986.1	GJC81963.1	UQC82562.1	KAF6841285.1	CAI0646734.1	KXH42407.1	TDZ26523.1	OHE91066.1	KAF6841653.1	KXH39014.1	KAG7057836.1	KAG7076433.1	KAG7083517.1	KAF4779141.1	TQN72675.1	KAF4876114.1	KAF4861740.1	KAF4849126.1	KAF4824372.1	KAF5504912.1	TEA22390.1	KXH49949.1	KAF6807572.1	KAI8268007.1	KAI8297080.1
OG0003129	jgi|Botci1|1262|BC1T_12928	KAI3534798.1	KAF5518426.1	KAF0330632.1	KAH0426676.1	OLN97103.1	KAI3533291.1	EXF79362.1	KAE9575214.1	KAF4934141.1	KAF5493742.1	KAF4909151.1	KAF4893069.1	KAF4428443.1	KAF4477628.1	KAH9235770.1	EQB48174.1	KAF3812108.1	EFQ36413.1	OBR04828.1	TIC93948.1	GJC99473.1	OHW92600.1	KZL63612.1	KAF9876615.1	GJC88923.1	UQC86600.1	KAF6830759.1	CAI0649451.1	KXH47795.1	TDZ21988.1	OHE93819.1	KAF6826994.1	KXH67059.1	KAG7058998.1	KAG7077569.1	KAG7084807.1	KAF4777938.1	TQN67403.1	KAF4877483.1	KAF4852943.1	KAF4839229.1	KAF4822433.1	KAF5494305.1	TEA17717.1	KXH50144.1	KAF6805447.1	KAI8270903.1	KAI8309636.1
OG0003685	jgi|Botci1|6023|BC1T_00901	KAI3537735.1	KAF5522839.1	KAF0325517.1	KAH0443532.1	OLN83688.1	KAI3527921.1	EXF77980.1	KAE9575520.1	KAF4942816.1	KAF5499537.1	KAF4902270.1	KAF4905390.1	KAF4411282.1	KAF4484545.1	KAH9238677.1	EQB57281.1	KAF3807657.1	EFQ27040.1	OBR14363.1	TID02712.1	GJC94986.1	OHW93422.1	KZL86439.1	KAF9872650.1	GJC90156.1	UQC78667.1	KAF6825581.1	CAI0648908.1	KXH45355.1	TDZ24308.1	OHE98736.1	KAF6838733.1	KXH68686.1	KAG7050996.1	KAG7070034.1	KAG7078260.1	KAF4783502.1	TQN71227.1	KAF4870285.1	KAF4864117.1	KAF4853316.1	KAF4814755.1	KAF5500211.1	TEA11216.1	KXH34489.1	KAF6821015.1	KAI8269740.1	KAI8293441.1
OG0003928	jgi|Botci1|8654|BC1T_06342	KAI3527931.1	KAF5520498.1	KAF0329280.1	KAH0431396.1	OLN97334.1	KAI3549316.1	EXF77724.1	KAE9576657.1	KAF4940219.1	KAF5496132.1	KAF4916620.1	KAF4886596.1	KAF4423877.1	KAF4486850.1	KAH9236698.1	EQB54168.1	KAF3806584.1	EFQ30975.1	OBR09106.1	TIC95357.1	GJC96836.1	OHX00858.1	KZL86190.1	KAF9869549.1	GJC78060.1	UQC76084.1	KAF6838142.1	CAI0652684.1	KXH48591.1	TDZ22849.1	OHE94744.1	KAF6829414.1	KXH43831.1	KAG7043954.1	KAG7063403.1	KAG7046056.1	KAF4778193.1	TQN68307.1	KAF4877978.1	KAF4851516.1	KAF4846513.1	KAF4816566.1	KAF5497422.1	TEA16151.1	KXH31945.1	KAF6816985.1	KAI8262959.1	KAI8274438.1
OG0003209	jgi|Botci1|1960|BC1T_13505	KAI3554821.1	KAF5517462.1	KAF0317729.1	KAH0436860.1	OLN87710.1	KAI3527155.1	EXF77252.1	KAE9568090.1	KAF4942424.1	KAF5493277.1	KAF4904467.1	KAF4884197.1	KAF4412003.1	KAF4477453.1	KAH9236239.1	EQB57923.1	KAF3801088.1	EFQ30482.1	OBR05221.1	TIC94008.1	GJC99851.1	OHX00256.1	KZL87670.1	KAF9870414.1	GJC87364.1	UQC87113.1	KAF6841552.1	CAI0650376.1	KXH39693.1	TDZ19725.1	OHE98531.1	KAF6819656.1	KXH52446.1	KAG7046811.1	KAG7066578.1	KAG7056654.1	KAF4773062.1	TQN73789.1	KAF4868477.1	KAF4862477.1	KAF4850383.1	KAF4823687.1	KAF5494667.1	TEA11527.1	KXH26659.1	KAF6812546.1	KAI8252835.1	KAI8277879.1
OG0004133	jgi|Botci1|10449|BC1T_08007	KAI3544615.1	KAF5518027.1	KAF0326322.1	KAH0426540.1	OLN97015.1	KAI3528154.1	EXF79276.1	KAE9575285.1	KAF4926520.1	KAF5493502.1	KAF4908803.1	KAF4888631.1	KAF4414075.1	KAF4478470.1	KAH9235902.1	EQB53229.1	KAF3812221.1	EFQ28915.1	OBR04925.1	TIC93516.1	GJC99567.1	OHW92524.1	KZL63555.1	KAF9876522.1	GJC88831.1	UQC86710.1	KAF6830173.1	CAI0645314.1	KXH46413.1	TDZ21950.1	OHE92311.1	KAF6826024.1	KXH60948.1	KAG7058832.1	KAG7077408.1	KAG7084577.1	KAF4777429.1	TQN69001.1	KAF4877700.1	KAF4852951.1	KAF4839311.1	KAF4822561.1	KAF5495372.1	TEA15993.1	KXH48668.1	KAF6817492.1	KAI8270806.1	KAI8306823.1
OG0004298	jgi|Botci1|12000|BC1T_08375	KAI3551081.1	KAF5523341.1	KAF0326180.1	KAH0425729.1	OLN82066.1	KAI3550151.1	EXF83105.1	KAE9572732.1	KAF4935112.1	KAF5504355.1	KAF4917256.1	KAF4906046.1	KAF4411830.1	KAF4489000.1	KAH9241267.1	EQB55363.1	KAF3804462.1	EFQ29754.1	OBR11781.1	TIC99387.1	GJC93440.1	OHW91595.1	KZL81892.1	KAF9880981.1	GJC81777.1	UQC82256.1	KAF6805371.1	CAI0644709.1	KXH60314.1	TDZ19621.1	OHF02815.1	KAF6824909.1	KXH66365.1	KAG7057589.1	KAG7076184.1	KAG7083187.1	KAF4780354.1	TQN75345.1	KAF4873723.1	KAF4853082.1	KAF4841094.1	KAF4808934.1	KAF5506032.1	TEA18224.1	KXH38146.1	KAF6819151.1	KAI8260780.1	KAI8298268.1
OG0003147	jgi|Botci1|1407|BC1T_02979	KAI3558209.1	KAF5524947.1	KAF0328113.1	KAH0444576.1	OLN95286.1	KAI3532627.1	EXF84238.1	KAE9573691.1	KAF4939961.1	KAF5509541.1	KAF4910380.1	KAF4901871.1	KAF4413554.1	KAF4482112.1	KAH9239965.1	EQB45419.1	KAF3800568.1	EFQ32240.1	OBR03596.1	TIC97282.1	GJD02059.1	OHW97138.1	KZL84846.1	KAF9878569.1	GJC82310.1	UQC74118.1	KAF6824890.1	CAI0650692.1	KXH31107.1	TDZ23081.1	OHE96188.1	KAF6832094.1	KXH63576.1	KAG7047877.1	KAG7067644.1	KAG7060194.1	KAF4776277.1	TQN70918.1	KAF4872759.1	KAF4852311.1	KAF4838456.1	KAF4813483.1	KAF5510718.1	TEA22686.1	KXH33214.1	KAF6821315.1	KAI8259084.1	KAI8298794.1
OG0003260	jgi|Botci1|2363|BC1T_13456	KAI3553561.1	KAF5522907.1	KAF0330391.1	KAH0445005.1	OLN84975.1	KAI3550368.1	EXF73682.1	KAE9571160.1	KAF4942244.1	KAF5503504.1	KAF4917234.1	KAF4905887.1	KAF4412304.1	KAF4489465.1	KAH9241477.1	EQB53868.1	KAF3811203.1	EFQ27898.1	OBR11929.1	TIC99616.1	GJC93605.1	OHW91105.1	KZL83105.1	KAF9881141.1	GJC81996.1	UQC82491.1	KAF6837205.1	CAI0649971.1	KXH65284.1	TDZ26293.1	OHE95420.1	KAF6841614.1	KXH61257.1	KAG7057812.1	KAG7076409.1	KAG7083574.1	KAF4780301.1	TQN73658.1	KAF4876010.1	KAF4861655.1	KAF4849112.1	KAF4824544.1	KAF5505920.1	TEA22417.1	KXH48731.1	KAF6819721.1	KAI8267983.1	KAI8304412.1
OG0003339	jgi|Botci1|2907|BC1T_14163	KAI3542081.1	KAF5522241.1	KAF0322134.1	KAH0430617.1	OLN96225.1	KAI3531879.1	EXF74768.1	KAE9582591.1	KAF4938701.1	KAF5498185.1	KAF4902779.1	KAF4900016.1	KAF4411760.1	KAF4483874.1	KAH9227148.1	EQB52420.1	KAF3801349.1	EFQ31348.1	OBR04610.1	TIC93668.1	GJC99243.1	OHW96277.1	KZL80218.1	KAF9872870.1	GJC83196.1	UQC86300.1	KAF6807137.1	CAI0647771.1	KXH28470.1	TDZ21737.1	OHE96265.1	KAF6822373.1	KXH47917.1	KAG7059262.1	KAG7077902.1	KAG7084967.1	KAF4777748.1	TQN67345.1	KAF4879681.1	KAF4864524.1	KAF4854314.1	KAF4806262.1	KAF5500388.1	TEA18366.1	KXH53683.1	KAF6797639.1	KAI8264003.1	KAI8315212.1
OG0004574	jgi|Botci1|14292|BC1T_10716	KAI3530578.1	KAF5523556.1	KAF0330403.1	KAH0445017.1	OLN84981.1	KAI3550265.1	EXF75385.1	KAE9571135.1	KAF4942122.1	KAF5503563.1	KAF4917189.1	KAF4905834.1	KAF4412029.1	KAF4488095.1	KAH9241463.1	EQB50295.1	KAF3811191.1	EFQ29902.1	OBR10975.1	TID06579.1	GJD01201.1	OHW94680.1	KZL82092.1	KAF9881003.1	GJC81937.1	UQC82387.1	KAF6836323.1	CAI0642706.1	KXH49236.1	TDZ26463.1	OHE96781.1	KAF6841681.1	KXH59204.1	KAG7057666.1	KAG7076315.1	KAG7083428.1	KAF4780532.1	TQN72569.1	KAF4875995.1	KAF4861483.1	KAF4849261.1	KAF4824501.1	KAF5505009.1	TEA22820.1	KXH47682.1	KAF6808414.1	KAI8267973.1	KAI8304402.1
OG0004359	jgi|Botci1|12481|BC1T_09344	KAI3555482.1	KAF5525622.1	KAF0330923.1	KAH0431337.1	OLN91962.1	KAI3552497.1	EXF86652.1	KAE9568484.1	KAF4942602.1	KAF5508411.1	KAF4913546.1	KAF4882498.1	KAF4418134.1	KAF4482068.1	KAH9239594.1	EQB49206.1	KAF3799565.1	EFQ30014.1	OBR06049.1	TIC97151.1	GJD01706.1	OHW99823.1	KZL82145.1	KAF9877729.1	GJC85708.1	UQC74584.1	KAF6842938.1	CAI0643589.1	KXH35273.1	TDZ23359.1	OHE99240.1	KAF6827988.1	KXH66102.1	KAG7054061.1	KAG7072357.1	KAG7080571.1	KAF4776899.1	TQN74651.1	KAF4877066.1	KAF4856635.1	KAF4846993.1	KAF4817901.1	KAF5510679.1	TEA17439.1	KXH48155.1	KAF6820012.1	KAI8261025.1	KAI8294303.1
OG0003400	jgi|Botci1|3466|BC1T_14789	KAI3553638.1	KAF5523036.1	KAF0326124.1	KAH0445127.1	OLN84932.1	KAI3550285.1	EXF75402.1	KAE9581908.1	KAF4942163.1	KAF5503155.1	KAF4917070.1	KAF4906240.1	KAF4412131.1	KAF4490099.1	KAH9241331.1	EQB46243.1	KAF3804517.1	EFQ29884.1	OBR10954.1	TID06949.1	GJD01180.1	OHW94661.1	KZL82087.1	KAF9874841.1	GJC81917.1	UQC82405.1	KAF6845097.1	CAI0646751.1	KXH40305.1	TDZ19425.1	OHE96762.1	KAF6814445.1	KXH40352.1	KAG7057668.1	KAG7076317.1	KAG7083434.1	KAF4780318.1	TQN73442.1	KAF4868586.1	KAF4853117.1	KAF4841168.1	KAF4824271.1	KAF5505253.1	TEA22259.1	KXH47700.1	KAF6819071.1	KAI8268431.1	KAI8303680.1
OG0004170	jgi|Botci1|10682|BC1T_08323	KAI3531842.1	KAF5517649.1	KAF0316886.1	KAH0426281.1	OLN95846.1	KAI3548528.1	EXF79634.1	KAE9570267.1	KAF4931129.1	KAF5493422.1	KAF4893575.1	KAF4884472.1	KAF4414040.1	KAF4478130.1	KAH9236116.1	EQB43394.1	KAF3802984.1	EFQ28749.1	OBR05111.1	TIC93775.1	GJC99741.1	OHW94305.1	KZL68944.1	KAF9869999.1	GJC86920.1	UQC86974.1	KAF6844151.1	CAI0651815.1	KXH39557.1	TDZ22058.1	OHF01091.1	KAF6833761.1	KXH34078.1	KAG7058674.1	KAG7077191.1	KAG7084474.1	KAF4777914.1	TQN74721.1	KAF4868074.1	KAF4847597.1	KAF4831826.1	KAF4813966.1	KAF5495128.1	TEA12901.1	KXH31405.1	KAF6814556.1	KAI8251418.1	KAI8272494.1
OG0003023	jgi|Botci1|419|BC1T_00420	KAI3542035.1	KAF5527936.1	KAF0332755.1	KAH0427913.1	OLN82021.1	KAI3551681.1	EXF86541.1	KAE9580956.1	KAF4937938.1	KAF5514187.1	KAF4905757.1	KAF4898232.1	KAF4428151.1	KAF4491109.1	KAH9243362.1	EQB47184.1	KAF3804828.1	EFQ29362.1	OBR15795.1	TID04195.1	GJC91945.1	OHW95657.1	KZL81037.1	KAF9879070.1	GJC83889.1	UQC80506.1	KAF6834071.1	CAI0650998.1	KXH26139.1	TDZ24070.1	OHE91226.1	KAF6840029.1	KXH63764.1	KAG7050844.1	KAG7069885.1	KAG7073847.1	KAF4781746.1	TQN74167.1	KAF4874580.1	KAF4862829.1	KAF4851136.1	KAF4819713.1	KAF5515700.1	TEA16410.1	KXH48909.1	KAF6818580.1	KAI8256092.1	KAI8295696.1
OG0003009	jgi|Botci1|341|BC1T_00342	KAI3542705.1	KAF5527033.1	KAF0332713.1	KAH0423810.1	OLN81389.1	KAI3529413.1	EXF83260.1	KAE9580865.1	KAF4923123.1	KAF5514196.1	KAF4886270.1	KAF4881947.1	KAF4428065.1	KAF4490625.1	KAH9243319.1	EQB57578.1	KAF3804794.1	EFQ29381.1	OBR15771.1	TID04113.1	GJC91962.1	OHW95674.1	KZL81058.1	KAF9879102.1	GJC83904.1	UQC80443.1	KAF6814408.1	CAI0649679.1	KXH64647.1	TDZ24404.1	OHE90360.1	KAF6836842.1	KXH33129.1	KAG7050760.1	KAG7069804.1	KAG7073718.1	KAF4782102.1	TQN73484.1	KAF4874786.1	KAF4863089.1	KAF4851159.1	KAF4819512.1	KAF5515625.1	TEA13836.1	KXH40911.1	KAF6813611.1	KAI8259387.1	KAI8299546.1
OG0003054	jgi|Botci1|590|BC1T_03297	KAI3558041.1	KAF5518038.1	KAF0317999.1	KAH0440430.1	OLN87843.1	KAI3534631.1	EXF78279.1	KAE9574289.1	KAF4936336.1	KAF5493603.1	KAF4911246.1	KAF4898780.1	KAF4431523.1	KAF4474037.1	KAH9238174.1	EQB57207.1	KAF3805065.1	EFQ36048.1	OBR14935.1	TID04036.1	GJC92788.1	OHW99456.1	KZL85695.1	KAF9873716.1	GJC80506.1	UQC79589.1	KAF6834501.1	CAI0651312.1	KXH53129.1	TDZ20829.1	OHF00821.1	KAF6830272.1	KXH63084.1	KAG7049863.1	KAG7068900.1	KAG7072854.1	KAF4782470.1	TQN70856.1	KAF4868315.1	KAF4865913.1	KAF4856112.1	KAF4811273.1	KAF5494106.1	TEA18125.1	KXH40264.1	KAF6784020.1	KAI8266688.1	KAI8315747.1
OG0004259	jgi|Botci1|11571|BC1T_08587	KAI3557168.1	KAF5520543.1	KAF0330060.1	KAH0427971.1	OLN97349.1	KAI3536396.1	EXF79521.1	KAE9569502.1	KAF4932697.1	KAF5496150.1	KAF4916668.1	KAF4889808.1	KAF4423919.1	KAF4486230.1	KAH9236465.1	EQB52028.1	KAF3798831.1	EFQ31066.1	OBR02706.1	TID07053.1	GJD00668.1	OHW94792.1	KZL81459.1	KAF9873150.1	GJC78182.1	UQC76254.1	KAF6823993.1	CAI0645951.1	KXH60682.1	TDZ22859.1	OHE96858.1	KAF6813973.1	KXH67252.1	KAG7044129.1	KAG7063578.1	KAG7046228.1	KAF4778638.1	TQN69803.1	KAF4878008.1	KAF4858519.1	KAF4830659.1	KAF4817369.1	KAF5497187.1	TEA10037.1	KXH44294.1	KAF6801027.1	KAI8270608.1	KAI8303536.1
OG0003497	jgi|Botci1|4308|BC1T_03747	KAI3553961.1	KAF5522370.1	KAF0320763.1	KAH0443499.1	OLN83379.1	KAI3533225.1	EXF82596.1	KAE9575670.1	KAF4942840.1	KAF5498728.1	KAF4915893.1	KAF4905270.1	KAF4411320.1	KAF4483866.1	KAH9238730.1	EQB45011.1	KAF3807689.1	EFQ27005.1	OBR14398.1	TID01777.1	GJC94948.1	OHW92141.1	KZL66079.1	KAF9872677.1	GJC85973.1	UQC78715.1	KAF6837383.1	CAI0647589.1	KXH38624.1	TDZ24087.1	OHE98696.1	KAF6838769.1	KXH38274.1	KAG7050979.1	KAG7070017.1	KAG7078286.1	KAF4783120.1	TQN70974.1	KAF4866435.1	KAF4863882.1	KAF4853557.1	KAF4814778.1	KAF5501624.1	TEA12406.1	KXH34460.1	KAF6821053.1	KAI8269151.1	KAI8295647.1
OG0003870	jgi|Botci1|8153|BC1T_01105	KAI3546714.1	KAF5507139.1	KAF0316713.1	KAH0427524.1	OLN93094.1	KAI3549112.1	EXF74458.1	KAE9570669.1	KAF4931301.1	KAF5486217.1	KAF4901204.1	KAF4889512.1	KAF4425797.1	KAF4485763.1	KAH9234036.1	EQB56214.1	KAF3808941.1	EFQ28967.1	OBR07285.1	TIC92752.1	GJC98590.1	OHW93737.1	KZL68636.1	KAF9880861.1	GJC79613.1	UQC85481.1	KAF6841840.1	CAI0649408.1	KXH39040.1	TDZ26762.1	OHE97897.1	KAF6818050.1	KXH67561.1	KAG7054893.1	KAG7074275.1	KAG7081561.1	KAF4785448.1	TQN65205.1	KAF4880419.1	KAF4857766.1	KAF4832591.1	KAF4807458.1	KAF5487014.1	TEA10868.1	KXH50387.1	KAF6793731.1	KAI8264565.1	KAI8308823.1
OG0003347	jgi|Botci1|2951|BC1T_14024	KAI3545957.1	KAF5521545.1	KAF0328793.1	KAH0441902.1	OLN94183.1	KAI3541135.1	EXF74909.1	KAE9572467.1	KAF4938462.1	KAF5499438.1	KAF4904610.1	KAF4893377.1	KAF4416699.1	KAF4484255.1	KAH9239278.1	EQB47788.1	KAF3806134.1	EFQ31776.1	OBR16012.1	TID04139.1	GJC91730.1	OHW99545.1	KZL72072.1	KAF9873579.1	GJC77734.1	UQC80770.1	KAF6833975.1	CAI0645176.1	KXH60402.1	TDZ24935.1	OHF04407.1	KAF6834824.1	KXH48876.1	KAG7043450.1	KAG7062897.1	KAG7042862.1	KAF4775488.1	TQN73235.1	KAF4865609.1	KAF4846246.1	KAF4833462.1	KAF4806983.1	KAF5500562.1	TEA11876.1	KXH50061.1	KAF6815582.1	KAI8263899.1	KAI8302782.1
OG0003472	jgi|Botci1|4093|BC1T_14402	KAI3556814.1	KAF5520901.1	KAF0325609.1	KAH0428053.1	OLN87359.1	KAI3538144.1	EXF81629.1	KAE9567033.1	KAF4938491.1	KAF5496225.1	KAF4907914.1	KAF4884298.1	KAF4420684.1	KAF4475043.1	KAH9231083.1	EQB52304.1	KAF3800888.1	EFQ36195.1	OBR02277.1	TID06460.1	GJD00251.1	OHW97046.1	KZL78859.1	KAF9874596.1	GJC78566.1	UQC76796.1	KAF6803983.1	CAI0647138.1	KXH64556.1	TDZ24598.1	OHF00432.1	KAF6827659.1	KXH68736.1	KAG7042004.1	KAG7062035.1	KAG7039829.1	KAF4778468.1	TQN69681.1	KAF4872469.1	KAF4858967.1	KAF4844519.1	KAF4807523.1	KAF5497725.1	TEA17363.1	KXH52233.1	KAF6815343.1	KAI8250777.1	KAI8302651.1
OG0003801	jgi|Botci1|7324|BC1T_05466	KAI3559681.1	KAF5521917.1	KAF0319589.1	KAH0442446.1	OLN85827.1	KAI3528656.1	EXF77045.1	KAE9582176.1	KAF4936461.1	KAF5499689.1	KAF4907457.1	KAF4883103.1	KAF4431326.1	KAF4485381.1	KAH9229750.1	EQB59091.1	KAF3800092.1	EFQ27280.1	OBR16514.1	TID05173.1	GJC91259.1	OHW97513.1	KZL78329.1	KAF9874286.1	GJC77236.1	UQC81490.1	KAF6833226.1	CAI0655252.1	KXH52192.1	TDZ14583.1	OHF04309.1	KAF6816897.1	KXH27593.1	KAG7041819.1	KAG7061850.1	KAG7039644.1	KAF4775241.1	TQN66855.1	KAF4880123.1	KAF4861299.1	KAF4841307.1	KAF4814997.1	KAF5501503.1	TEA21707.1	KXH36120.1	KAF6794217.1	KAI8262810.1	KAI8317680.1
OG0004155	jgi|Botci1|10569|BC1T_07801	KAI3551096.1	KAF5523528.1	KAF0326194.1	KAH0425714.1	OLN86905.1	KAI3550136.1	EXF83090.1	KAE9572721.1	KAF4935188.1	KAF5503706.1	KAF4917019.1	KAF4906181.1	KAF4412004.1	KAF4490079.1	KAH9241250.1	EQB54594.1	KAF3804450.1	EFQ29749.1	OBR11759.1	TIC99083.1	GJC93419.1	OHW91609.1	KZL81930.1	KAF9881105.1	GJC81761.1	UQC82242.1	KAF6839342.1	CAI0653118.1	KXH60301.1	TDZ19189.1	OHF02800.1	KAF6824925.1	KXH69541.1	KAG7057603.1	KAG7076199.1	KAG7083197.1	KAF4779972.1	TQN75042.1	KAF4873873.1	KAF4853052.1	KAF4841190.1	KAF4808941.1	KAF5505001.1	TEA21960.1	KXH35513.1	KAF6819137.1	KAI8260767.1	KAI8298255.1
OG0004483	jgi|Botci1|13464|BC1T_10244	KAI3536238.1	KAF5521235.1	KAF0327612.1	KAH0443355.1	OLN86515.1	KAI3536827.1	EXF78674.1	KAE9568885.1	KAF4928980.1	KAF5498427.1	KAF4905089.1	KAF4886820.1	KAF4416899.1	KAF4484016.1	KAH9239105.1	EQB52105.1	KAF3810732.1	EFQ28481.1	OBR14075.1	TID02860.1	GJC95265.1	OHW90893.1	KZL83796.1	KAF9871678.1	GJC86565.1	UQC78314.1	KAF6844925.1	CAI0654886.1	KXH46007.1	TDZ23940.1	OHF02620.1	KAF6838085.1	KXH66945.1	KAG7051303.1	KAG7070340.1	KAG7078588.1	KAF4782556.1	TQN73921.1	KAF4875553.1	KAF4858182.1	KAF4842104.1	KAF4821535.1	KAF5500981.1	TEA16736.1	KXH30901.1	KAF6806852.1	KAI8269092.1	KAI8295338.1
OG0004811	jgi|Botci1|16209|BC1T_12252	KAI3540731.1	KAF5512346.1	KAF0330517.1	KAH0430866.1	OLN85768.1	KAI3545442.1	EXF77608.1	KAE9581716.1	KAF4939178.1	KAF5487998.1	KAF4911520.1	KAF4901132.1	KAF4412627.1	KAF4481167.1	KAH9235304.1	EQB52810.1	KAF3797432.1	EFQ26823.1	OBR08875.1	TIC95606.1	GJC97055.1	OHW90194.1	KZL86723.1	KAF9872181.1	GJC83011.1	UQC83036.1	KAF6842497.1	CAI0642454.1	KXH45729.1	TDZ15487.1	OHE96817.1	KAF6825318.1	KXH49214.1	KAG7058186.1	KAG7076786.1	KAG7083788.1	KAF4779623.1	TQN64226.1	KAF4871131.1	KAF4857353.1	KAF4840614.1	KAF4811931.1	KAF5488984.1	TEA12809.1	KXH35101.1	KAF6797613.1	KAI8267279.1	KAI8277342.1
OG0004820	jgi|Botci1|16317|BC1T_12666	KAI3535583.1	KAF5527361.1	KAF0319844.1	KAH0432565.1	OLN82057.1	KAI3551615.1	EXF83136.1	KAE9581107.1	KAF4937903.1	KAF5513777.1	KAF4890961.1	KAF4881073.1	KAF4428200.1	KAF4490551.1	KAH9243494.1	EQB51245.1	KAF3804913.1	EFQ29323.1	OBR15833.1	TID04263.1	GJC91904.1	OHW95619.1	KZL82426.1	KAF9878993.1	GJC83847.1	UQC80580.1	KAF6827883.1	CAI0654662.1	KXH51195.1	TDZ15009.1	OHE97847.1	KAF6840087.1	KXH58433.1	KAG7043629.1	KAG7063062.1	KAG7043045.1	KAF4775540.1	TQN73150.1	KAF4867576.1	KAF4863104.1	KAF4850941.1	KAF4807701.1	KAF5516410.1	TEA15626.1	KXH37560.1	KAF6818634.1	KAI8255054.1	KAI8274188.1
OG0003314	jgi|Botci1|2693|BC1T_03504	KAI3556021.1	KAF5522880.1	KAF0320306.1	KAH0425156.1	OLN87591.1	KAI3546591.1	EXF77869.1	KAE9569290.1	KAF4927887.1	KAF5503026.1	KAF4886946.1	KAF4881356.1	KAF4425590.1	KAF4488138.1	KAH9233075.1	EQB56237.1	KAF3802578.1	EFQ33970.1	OBR12815.1	TIC99202.1	GJC94490.1	OHW99650.1	KZL78996.1	KAF9881410.1	GJC78809.1	UQC90119.1	KAF6804620.1	CAI0654809.1	KXH51169.1	TDZ20070.1	OHF02960.1	KAF6828255.1	KXH47136.1	KAG7055977.1	KAG7075421.1	KAG7082432.1	KAF4774087.1	TQN64481.1	KAF4871767.1	KAF4862138.1	KAF4856877.1	KAF4816381.1	KAF5505458.1	TEA12182.1	KXH33031.1	KAF6810639.1	KAI8251853.1	KAI8280734.1
OG0003115	jgi|Botci1|1144|BC1T_13013	KAI3547945.1	KAF5518703.1	KAF0320135.1	KAH0444218.1	OLN82872.1	KAI3549703.1	EXF80328.1	KAE9580810.1	KAF4935911.1	KAF5490498.1	KAF4909476.1	KAF4898020.1	KAF4422246.1	KAF4479830.1	KAH9230009.1	EQB51429.1	KAF3806685.1	EFQ25448.1	OBR10137.1	TID06989.1	GJD02842.1	OHW93290.1	KZL87095.1	KAF9875797.1	GJC85096.1	UQC88206.1	KAF6844200.1	CAI0648810.1	KXH31002.1	TDZ20698.1	OHE93500.1	KAF6829758.1	KXH66609.1	KAG7044712.1	KAG7064165.1	KAG7049426.1	KAF4784103.1	TQN74243.1	KAF4879460.1	KAF4865121.1	KAF4854994.1	KAF4818756.1	KAF5492207.1	TEA18913.1	KXH48339.1	KAF6820827.1	KAI8258618.1	KAI8279198.1
OG0004147	jgi|Botci1|10512|BC1T_07744	KAI3551390.1	KAF5521358.1	KAF0315414.1	KAH0439406.1	OLN96170.1	KAI3550888.1	EXF76531.1	KAE9582454.1	KAF4938688.1	KAF5499014.1	KAF4899480.1	KAF4899981.1	KAF4434309.1	KAF4484267.1	KAH9228030.1	EQB45569.1	KAF3805571.1	EFQ27490.1	OBR16213.1	TID04161.1	GJC91540.1	OHW90807.1	KZL80390.1	KAF9872835.1	GJC77524.1	UQC81023.1	KAF6836927.1	CAI0653138.1	KXH39923.1	TDZ21796.1	OHF01227.1	KAF6828570.1	KXH67599.1	KAG7043221.1	KAG7062668.1	KAG7042661.1	KAF4775539.1	TQN73376.1	KAF4879508.1	KAF4864732.1	KAF4854323.1	KAF4810737.1	KAF5500895.1	TEA18393.1	KXH39986.1	KAF6809438.1	KAI8259029.1	KAI8290596.1
OG0003593	jgi|Botci1|5227|BC1T_15597	KAI3546684.1	KAF5507000.1	KAF0317232.1	KAH0424231.1	OLN86359.1	KAI3549075.1	EXF74429.1	KAE9579882.1	KAF4940557.1	KAF5486329.1	KAF4912696.1	KAF4891293.1	KAF4429199.1	KAF4487573.1	KAH9228227.1	EQB43981.1	KAF3808741.1	EFQ32272.1	OBR07116.1	TIC92283.1	GJC98758.1	OHW93872.1	KZL68626.1	KAF9880711.1	GJC79758.1	UQC85530.1	KAF6806855.1	CAI0654693.1	KXH44221.1	TDZ15900.1	OHE91365.1	KAF6823018.1	KXH66065.1	KAG7054793.1	KAG7074261.1	KAG7081087.1	KAF4785383.1	TQN69515.1	KAF4873562.1	KAF4849931.1	KAF4844057.1	KAF4823125.1	KAF5487135.1	TEA13424.1	KXH50358.1	KAF6803288.1	KAI8261679.1	KAI8299492.1
OG0003731	jgi|Botci1|6476|BC1T_04065	KAI3542696.1	KAF5528104.1	KAF0332698.1	KAH0419746.1	OLN81401.1	KAI3529400.1	EXF83250.1	KAE9568312.1	KAF4926063.1	KAF5514106.1	KAF4890303.1	KAF4884076.1	KAF4426870.1	KAF4491990.1	KAH9243305.1	EQB46839.1	KAF3804783.1	EFQ29389.1	OBR15761.1	TID04106.1	GJC91971.1	OHW89452.1	KZL81023.1	KAF9879110.1	GJC83915.1	UQC80432.1	KAF6837358.1	CAI0654068.1	KXH64637.1	TDZ23624.1	OHE93662.1	KAF6836828.1	KXH62811.1	KAG7050762.1	KAG7069806.1	KAG7073720.1	KAF4781969.1	TQN73472.1	KAF4874667.1	KAF4862965.1	KAF4851176.1	KAF4819587.1	KAF5516557.1	TEA13825.1	KXH40919.1	KAF6813624.1	KAI8261478.1	KAI8299556.1
OG0004613	jgi|Botci1|14691|BC1T_02432	KAI3555436.1	KAF5526344.1	KAF0330864.1	KAH0431283.1	OLN91997.1	KAI3552445.1	EXF80446.1	KAE9568504.1	KAF4942515.1	KAF5509091.1	KAF4913500.1	KAF4899334.1	KAF4418324.1	KAF4483349.1	KAH9239530.1	EQB54783.1	KAF3799616.1	EFQ29967.1	OBR06099.1	TIC97071.1	GJD01656.1	OHW91483.1	KZL66082.1	KAF9877683.1	GJC85756.1	UQC74642.1	KAF6819690.1	CAI0646303.1	KXH63162.1	TDZ23204.1	OHE99197.1	KAF6834966.1	KXH64173.1	KAG7053990.1	KAG7072293.1	KAG7080732.1	KAF4776129.1	TQN75076.1	KAF4877097.1	KAF4856655.1	KAF4846890.1	KAF4817994.1	KAF5511833.1	TEA17422.1	KXH51231.1	KAF6819959.1	KAI8258541.1	KAI8310390.1
OG0004060	jgi|Botci1|9958|BC1T_01608	KAI3538358.1	KAF5519645.1	KAF0328744.1	KAH0420268.1	OLN81864.1	KAI3548139.1	EXF75120.1	KAE9575109.1	KAF4938967.1	KAF5490537.1	KAF4910576.1	KAF4888764.1	KAF4422515.1	KAF4479696.1	KAH9237542.1	EQB44121.1	KAF3810307.1	EFQ25756.1	OBR09816.1	TID06512.1	GJD03159.1	OHX00012.1	KZL80576.1	KAF9869990.1	GJC89965.1	UQC87759.1	KAF6805496.1	CAI0645850.1	KXH56362.1	TDZ16221.1	OHE92926.1	KAF6815028.1	KXH62643.1	KAG7044314.1	KAG7063767.1	KAG7049023.1	KAF4784600.1	TQN70361.1	KAF4878407.1	KAF4861261.1	KAF4848020.1	KAF4806811.1	KAF5491822.1	TEA20711.1	KXH42622.1	KAF6807917.1	KAI8270687.1	KAI8297339.1
OG0002964	jgi|Botci1|3|BC1T_00004	KAI3558992.1	KAF5502774.1	KAF0327380.1	KAH0423021.1	OLN82382.1	KAI3548727.1	EXF86184.1	KAE9567731.1	KAF4928805.1	KAF5484018.1	KAF4897477.1	KAF4886740.1	KAF4424387.1	KAF4475930.1	KAH9232523.1	EQB51701.1	KAF3806807.1	EFQ34546.1	OBR11014.1	TID07205.1	GJD01243.1	OHW97975.1	KZL82476.1	KAF9880451.1	GJC88027.1	UQC91379.1	KAF6822082.1	CAI0654598.1	KXH42085.1	TDZ16860.1	OHF00930.1	KAF6825886.1	KXH56757.1	KAG7041321.1	KAG7061351.1	KAG7039141.1	KAF4781319.1	TQN65480.1	KAF4871420.1	KAF4852133.1	KAF4846082.1	KAF4820449.1	KAF5484351.1	TEA11455.1	KXH38463.1	KAF6809535.1	KAI8257166.1	KAI8307971.1
OG0003838	jgi|Botci1|7737|BC1T_05840	KAI3536438.1	KAF5518764.1	KAF0317068.1	KAH0437964.1	OLN84318.1	KAI3540334.1	EXF75599.1	KAE9580659.1	KAF4922541.1	KAF5491129.1	KAF4914954.1	KAF4900874.1	KAF4422483.1	KAF4479141.1	KAH9237765.1	EQB56996.1	KAF3802870.1	EFQ25620.1	OBR09951.1	TID07026.1	GJD03021.1	OHW99916.1	KZL86112.1	KAF9870245.1	GJC84923.1	UQC87952.1	KAF6804594.1	CAI0653718.1	KXH50111.1	TDZ20610.1	OHE90630.1	KAF6824153.1	KXH63577.1	KAG7044493.1	KAG7063945.1	KAG7049203.1	KAF4784289.1	TQN74059.1	KAF4878612.1	KAF4853155.1	KAF4839487.1	KAF4819315.1	KAF5492585.1	TDZ27514.1	KXH26716.1	KAF6818743.1	KAI8269323.1	KAI8284178.1
OG0003969	jgi|Botci1|9107|BC1T_06759	KAI3550457.1	KAF5528402.1	KAF0328466.1	KAH0436047.1	OLN87129.1	KAI3549896.1	EXF74172.1	KAE9581893.1	KAF4941915.1	KAF5514715.1	KAF4891949.1	KAF4891158.1	KAF4425025.1	KAF4491586.1	KAH9230436.1	EQB58705.1	KAF3804578.1	EFQ35411.1	OBR13143.1	TID01725.1	GJC96188.1	OHX00987.1	KZL82935.1	KAF9878036.1	GJC81107.1	UQC77009.1	KAF6837542.1	CAI0654110.1	KXH29832.1	TDZ18958.1	OHE96584.1	KAF6828205.1	KXH63889.1	KAG7041165.1	KAG7061197.1	KAG7038985.1	KAF4775329.1	TQN74492.1	KAF4863207.1	KAF4866691.1	KAF4848382.1	KAF4807828.1	KAF5516120.1	TEA14457.1	KXH25251.1	KAF6807663.1	KAI8267945.1	KAI8280272.1
OG0004750	jgi|Botci1|15651|BC1T_02693	KAI3554886.1	KAF5522423.1	KAF0324128.1	KAH0429242.1	OLN91669.1	KAI3533981.1	EXF79067.1	KAE9582109.1	KAF4939570.1	KAF5499310.1	KAF4908107.1	KAF4895860.1	KAF4431102.1	KAF4485224.1	KAH9229934.1	EQB51090.1	KAF3809718.1	EFQ27347.1	OBR16403.1	TID04075.1	GJC91355.1	OHW98683.1	KZL64039.1	KAF9874160.1	GJC77333.1	UQC81324.1	KAF6822237.1	CAI0648032.1	KXH62751.1	TDZ17217.1	OHF04183.1	KAF6825201.1	KXH61697.1	KAG7041708.1	KAG7061736.1	KAG7039529.1	KAF4775426.1	TQN65362.1	KAF4879900.1	KAF4864669.1	KAF4854414.1	KAF4809957.1	KAF5500097.1	TEA22091.1	KXH29086.1	KAF6787638.1	KAI8267646.1	KAI8317798.1
OG0003790	jgi|Botci1|7229|BC1T_05371	KAI3558664.1	KAF5517753.1	KAF0319631.1	KAH0439196.1	OLN87723.1	KAI3544697.1	EXF73253.1	KAE9567764.1	KAF4931662.1	KAF5493906.1	KAF4887385.1	KAF4882398.1	KAF4411846.1	KAF4477873.1	KAH9236330.1	EQB45714.1	KAF3799878.1	EFQ30422.1	OBR05297.1	TIC93448.1	GJC99935.1	OHW89699.1	KZL80126.1	KAF9871363.1	GJC87439.1	UQC87231.1	KAF6834881.1	CAI0645790.1	KXH38847.1	TDZ16774.1	OHF02085.1	KAF6825954.1	KXH65919.1	KAG7046670.1	KAG7066438.1	KAG7056510.1	KAF4773264.1	TQN67824.1	KAF4862266.1	KAF4862637.1	KAF4850284.1	KAF4823814.1	KAF5494402.1	TEA18478.1	KXH26550.1	KAF6810493.1	KAI8269795.1	KAI8301849.1
OG0004700	jgi|Botci1|15349|BC1T_11818	KAI3558897.1	KAF5502681.1	KAF0319201.1	KAH0432956.1	OLN97981.1	KAI3548833.1	EXF80815.1	KAE9566863.1	KAF4923651.1	KAF5483469.1	KAF4884852.1	KAF4882177.1	KAF4419374.1	KAF4477005.1	KAH9232447.1	EQB45735.1	KAF3801969.1	EFQ35858.1	OBR10897.1	TID07673.1	GJD01123.1	OHW98021.1	KZL82421.1	KAF9873388.1	GJC87975.1	UQC91281.1	KAF6827817.1	CAI0655764.1	KXH48309.1	TDZ14905.1	OHE91287.1	KAF6835541.1	KXH63954.1	KAG7045699.1	KAG7065152.1	KAG7052855.1	KAF4780847.1	TQN65455.1	KAF4871249.1	KAF4854615.1	KAF4840187.1	KAF4820555.1	KAF5484854.1	TEA11501.1	KXH47407.1	KAF6797505.1	KAI8262671.1	KAI8277778.1
OG0004324	jgi|Botci1|12264|BC1T_08855	KAI3541890.1	KAF5527692.1	KAF0328535.1	KAH0425004.1	OLN85493.1	KAI3549982.1	EXF78565.1	KAE9581818.1	KAF4926827.1	KAF5513549.1	KAF4891267.1	KAF4899730.1	KAF4425019.1	KAF4492157.1	KAH9230360.1	EQB48260.1	KAF3797916.1	EFQ36126.1	OBR13087.1	TID02194.1	GJC96239.1	OHW98542.1	KZL83441.1	KAF9878082.1	GJC81160.1	UQC76916.1	KAF6843347.1	CAI0641510.1	KXH44648.1	TDZ19014.1	OHE96524.1	KAF6833270.1	KXH67548.1	KAG7041248.1	KAG7061279.1	KAG7039069.1	KAF4775567.1	TQN72957.1	KAF4863195.1	KAF4866903.1	KAF4848610.1	KAF4807841.1	KAF5515345.1	TEA15249.1	KXH46671.1	KAF6812448.1	KAI8260034.1	KAI8299402.1
OG0003449	jgi|Botci1|3896|BC1T_14537	KAI3558184.1	KAF5526031.1	KAF0328083.1	KAH0421418.1	OLN95291.1	KAI3528456.1	EXF76898.1	KAE9573813.1	KAF4924131.1	KAF5508053.1	KAF4887760.1	KAF4882670.1	KAF4413422.1	KAF4482416.1	KAH9239935.1	EQB50858.1	KAF3800548.1	EFQ32221.1	OBR03609.1	TIC97458.1	GJD02045.1	OHW92048.1	KZL84834.1	KAF9878587.1	GJC82324.1	UQC74147.1	KAF6842322.1	CAI0641768.1	KXH46582.1	TDZ23060.1	OHE91005.1	KAF6831117.1	KXH58798.1	KAG7047908.1	KAG7067675.1	KAG7060224.1	KAF4776468.1	TQN67848.1	KAF4872752.1	KAF4852263.1	KAF4838411.1	KAF4806732.1	KAF5511217.1	TEA17812.1	KXH36073.1	KAF6821287.1	KAI8258947.1	KAI8293177.1
OG0002988	jgi|Botci1|173|BC1T_00174	KAI3529039.1	KAF5502860.1	KAF0321159.1	KAH0423263.1	OLN97961.1	KAI3529623.1	EXF82183.1	KAE9566270.1	KAF4931425.1	KAF5483512.1	KAF4898109.1	KAF4889623.1	KAF4419209.1	KAF4476420.1	KAH9232223.1	EQB50693.1	KAF3801773.1	EFQ34666.1	OBR10760.1	TID07148.1	GJD00987.1	OHW96060.1	KZL63968.1	KAF9878111.1	GJC81193.1	UQC91103.1	KAF6843900.1	CAI0653512.1	KXH50898.1	TDZ25145.1	OHE93090.1	KAF6826286.1	KXH66601.1	KAG7045593.1	KAG7065046.1	KAG7052756.1	KAF4781335.1	TQN65753.1	KAF4867940.1	KAF4848195.1	KAF4834845.1	KAF4811765.1	KAF5484982.1	TEA17761.1	KXH39577.1	KAF6792067.1	KAI8264421.1	KAI8296598.1
OG0004608	jgi|Botci1|14636|BC1T_11195	KAI3552827.1	KAF5512828.1	KAF0315183.1	KAH0437494.1	OLN96601.1	KAI3544320.1	EXF75371.1	KAE9570863.1	KAF4937145.1	KAF5488278.1	KAF4909717.1	KAF4896660.1	KAF4412929.1	KAF4480556.1	KAH9230995.1	EQB44882.1	KAF3807296.1	EFQ32676.1	OBR08452.1	TIC95260.1	GJC97470.1	OHW94268.1	KZL66087.1	KAF9879607.1	GJC84564.1	UQC83591.1	KAF6823050.1	CAI0647050.1	KXH46714.1	TDZ21219.1	OHE91184.1	KAF6828065.1	KXH28007.1	KAG7046895.1	KAG7066659.1	KAG7056736.1	KAF4780263.1	TQN73324.1	KAF4870139.1	KAF4863248.1	KAF4843613.1	KAF4822064.1	KAF5489776.1	TEA10132.1	KXH26884.1	KAF6812337.1	KAI8265693.1	KAI8284931.1
OG0003041	jgi|Botci1|529|BC1T_03236	KAI3557981.1	KAF5517792.1	KAF0317175.1	KAH0440486.1	OLN88039.1	KAI3538254.1	EXF78339.1	KAE9574223.1	KAF4929698.1	KAF5493727.1	KAF4911274.1	KAF4898824.1	KAF4431596.1	KAF4474342.1	KAH9238112.1	EQB45053.1	KAF3805121.1	EFQ35686.1	OBR14879.1	TID05046.1	GJC92841.1	OHX00203.1	KZL85714.1	KAF9873666.1	GJC80548.1	UQC79666.1	KAF6823197.1	CAI0653367.1	KXH53109.1	TDZ20920.1	OHE94498.1	KAF6836404.1	KXH69466.1	KAG7049787.1	KAG7068822.1	KAG7072778.1	KAF4782051.1	TQN73120.1	KAF4868346.1	KAF4866264.1	KAF4855893.1	KAF4811304.1	KAF5495252.1	TEA10682.1	KXH40201.1	KAF6811894.1	KAI8256986.1	KAI8306344.1
OG0003874	jgi|Botci1|8185|BC1T_01137	KAI3548001.1	KAF5518570.1	KAF0320193.1	KAH0420390.1	OLN81721.1	KAI3537378.1	EXF78774.1	KAE9580835.1	KAF4935699.1	KAF5490665.1	KAF4915051.1	KAF4892031.1	KAF4422867.1	KAF4479691.1	KAH9238020.1	EQB55756.1	KAF3806737.1	EFQ25391.1	OBR10197.1	TID07657.1	GJD02789.1	OHW98904.1	KZL87102.1	KAF9875740.1	GJC88309.1	UQC88284.1	KAF6826599.1	CAI0648375.1	KXH47958.1	TDZ20415.1	OHE93743.1	KAF6825746.1	KXH54732.1	KAG7044786.1	KAG7064239.1	KAG7049500.1	KAF4784422.1	TQN65584.1	KAF4879193.1	KAF4865161.1	KAF4841110.1	KAF4818882.1	KAF5492168.1	TEA14435.1	KXH52685.1	KAF6784893.1	KAI8253424.1	KAI8296202.1
OG0004428	jgi|Botci1|13129|BC1T_09813	KAI3533640.1	KAF5507122.1	KAF0321435.1	KAH0426505.1	OLN93112.1	KAI3542991.1	EXF81012.1	KAE9583199.1	KAF4937513.1	KAF5486201.1	KAF4912816.1	KAF4903343.1	KAF4426005.1	KAF4487699.1	KAH9233874.1	EQB50785.1	KAF3809070.1	EFQ29054.1	OBR07389.1	TIC92497.1	GJC98491.1	OHW97098.1	KZL71500.1	KAF9881979.1	GJC79517.1	UQC85315.1	KAF6845249.1	CAI0643411.1	KXH38225.1	TDZ25976.1	OHE92948.1	KAF6839552.1	KXH67710.1	KAG7054985.1	KAG7074457.1	KAG7081378.1	KAF4785218.1	TQN67702.1	KAF4880452.1	KAF4855413.1	KAF4840378.1	KAF4812769.1	KAF5486704.1	TEA13296.1	KXH51675.1	KAF6794292.1	KAI8268875.1	KAI8296929.1
OG0003729	jgi|Botci1|6470|BC1T_04059	KAI3555672.1	KAF5517251.1	KAF0319867.1	KAH0421742.1	OLN88326.1	KAI3527474.1	EXF84895.1	KAE9571970.1	KAF4936835.1	KAF5492890.1	KAF4910876.1	KAF4887513.1	KAF4428697.1	KAF4478360.1	KAH9231635.1	EQB57313.1	KAF3805765.1	EFQ32443.1	OBR15138.1	TID04130.1	GJC92595.1	OHW99247.1	KZL81396.1	KAF9871489.1	GJC80363.1	UQC79343.1	KAF6832416.1	CAI0644592.1	KXH48657.1	TDZ13660.1	OHE99050.1	KAF6830892.1	KXH65157.1	KAG7050055.1	KAG7069094.1	KAG7073046.1	KAF4782345.1	TQN69547.1	KAF4868992.1	KAF4866280.1	KAF4856082.1	KAF4815745.1	KAF5494867.1	TEA17273.1	KXH50723.1	KAF6800340.1	KAI8262056.1	KAI8279545.1
OG0004241	jgi|Botci1|11350|BC1T_01842	KAI3555851.1	KAF5518615.1	KAF0326521.1	KAH0437947.1	OLN84343.1	KAI3533510.1	EXF82846.1	KAE9580463.1	KAF4934824.1	KAF5490326.1	KAF4914977.1	KAF4900745.1	KAF4422380.1	KAF4479000.1	KAH9237796.1	EQB51741.1	KAF3802886.1	EFQ25591.1	OBR09981.1	TID06271.1	GJD02991.1	OHW93158.1	KZL88048.1	KAF9870257.1	GJC84953.1	UQC87996.1	KAF6831993.1	CAI0652954.1	KXH50577.1	TDZ20328.1	OHE97481.1	KAF6829047.1	KXH55918.1	KAG7044544.1	KAG7063995.1	KAG7049254.1	KAF4784333.1	TQN70599.1	KAF4878403.1	KAF4853146.1	KAF4839472.1	KAF4819249.1	KAF5491856.1	TEA18975.1	KXH27512.1	KAF6818726.1	KAI8261596.1	KAI8302989.1
OG0003378	jgi|Botci1|3215|BC1T_03830	KAI3548221.1	KAF5507101.1	KAF0316499.1	KAH0426166.1	OLN82226.1	KAI3546138.1	EXF86121.1	KAE9572916.1	KAF4933508.1	KAF5485808.1	KAF4896948.1	KAF4889267.1	KAF4419866.1	KAF4475198.1	KAH9228908.1	EQB48508.1	KAF3807595.1	EFQ28322.1	OBR07821.1	TIC91826.1	GJC98083.1	OHW94903.1	KZL82840.1	KAF9882367.1	GJC85195.1	UQC84736.1	KAF6844771.1	CAI0654952.1	KXH63817.1	TDZ14360.1	OHE95311.1	KAF6839091.1	KXH68159.1	KAG7055509.1	KAG7074942.1	KAG7082077.1	KAF4785281.1	TQN74906.1	KAF4880708.1	KAF4843893.1	KAF4831364.1	KAF4810417.1	KAF5486806.1	TEA13970.1	KXH39869.1	KAF6819570.1	KAI8252156.1	KAI8310785.1
OG0003941	jgi|Botci1|8736|BC1T_06536	KAI3531559.1	KAF5524142.1	KAF0329657.1	KAH0421449.1	OLN86882.1	KAI3538564.1	EXF78980.1	KAE9572761.1	KAF4935162.1	KAF5503779.1	KAF4917087.1	KAF4906303.1	KAF4411925.1	KAF4488151.1	KAH9241195.1	EQB49598.1	KAF3804414.1	EFQ29689.1	OBR11711.1	TIC99599.1	GJC93370.1	OHW95196.1	KZL81619.1	KAF9874880.1	GJC81715.1	UQC82172.1	KAF6803445.1	CAI0646122.1	KXH47649.1	TDZ19471.1	OHF02746.1	KAF6826462.1	KXH64238.1	KAG7057542.1	KAG7076137.1	KAG7083272.1	KAF4779759.1	TQN71576.1	KAF4873934.1	KAF4853020.1	KAF4830283.1	KAF4808947.1	KAF5506686.1	TEA21981.1	KXH35555.1	KAF6808897.1	KAI8252014.1	KAI8293669.1
OG0003367	jgi|Botci1|3116|BC1T_13686	KAI3540120.1	KAF5523128.1	KAF0327714.1	KAH0440854.1	OLN81077.1	KAI3541674.1	EXF85903.1	KAE9571506.1	KAF4936996.1	KAF5503619.1	KAF4899933.1	KAF4886322.1	KAF4422003.1	KAF4489031.1	KAH9232957.1	EQB54030.1	KAF3809842.1	EFQ33810.1	OBR12907.1	TIC99672.1	GJC94581.1	OHW95833.1	KZL81503.1	KAF9880129.1	GJC78731.1	UQC90266.1	KAF6821163.1	CAI0654373.1	KXH37947.1	TDZ20193.1	OHE91926.1	KAF6813582.1	KXH68322.1	KAG7056120.1	KAG7075563.1	KAG7082611.1	KAF4773671.1	TQN68740.1	KAF4867781.1	KAF4851285.1	KAF4837379.1	KAF4823058.1	KAF5506009.1	TEA18103.1	KXH44079.1	KAF6791053.1	KAI8270228.1	KAI8286882.1
OG0004061	jgi|Botci1|9970|BC1T_01620	KAI3544928.1	KAF5519510.1	KAF0318539.1	KAH0435425.1	OLN85426.1	KAI3548071.1	EXF82773.1	KAE9574966.1	KAF4938976.1	KAF5490458.1	KAF4910657.1	KAF4893892.1	KAF4422429.1	KAF4478690.1	KAH9237488.1	EQB49785.1	KAF3799675.1	EFQ33603.1	OBR09748.1	TID06336.1	GJD03233.1	OHX00059.1	KZL81680.1	KAF9872515.1	GJC90018.1	UQC87680.1	KAF6807287.1	CAI0653678.1	KXH57666.1	TDZ16380.1	OHF01585.1	KAF6833680.1	KXH67770.1	KAG7054291.1	KAG7072584.1	KAG7080685.1	KAF4783840.1	TQN68873.1	KAF4878566.1	KAF4861216.1	KAF4847972.1	KAF4806757.1	KAF5492600.1	TEA13190.1	KXH33381.1	KAF6802229.1	KAI8270723.1	KAI8312609.1
OG0003985	jgi|Botci1|9274|BC1T_07134	KAI3542519.1	KAF5506988.1	KAF0326904.1	KAH0432298.1	OLN85601.1	KAI3531074.1	EXF80951.1	KAE9577859.1	KAF4926422.1	KAF5486546.1	KAF4891091.1	KAF4894854.1	KAF4419891.1	KAF4486650.1	KAH9233647.1	EQB55627.1	KAF3809259.1	EFQ35031.1	OBR07573.1	TIC92548.1	GJC98315.1	OHW94463.1	KZL81512.1	KAF9882183.1	GJC79331.1	UQC85068.1	KAF6839807.1	CAI0651722.1	KXH51385.1	TDZ25842.1	OHE95369.1	KAF6831034.1	KXH53257.1	KAG7055133.1	KAG7074612.1	KAG7081673.1	KAF4785144.1	TQN73423.1	KAF4880591.1	KAF4851447.1	KAF4838235.1	KAF4808700.1	KAF5487550.1	TEA14885.1	KXH32167.1	KAF6813005.1	KAI8259757.1	KAI8296888.1
OG0004743	jgi|Botci1|15592|BC1T_11592	KAI3553371.1	KAF5519787.1	KAF0323909.1	KAH0443939.1	OLN95840.1	KAI3543694.1	EXF84537.1	KAE9567562.1	KAF4933290.1	KAF5496191.1	KAF4896221.1	KAF4885643.1	KAF4420853.1	KAF4475247.1	KAH9231299.1	EQB46499.1	KAF3803961.1	EFQ32105.1	OBR02465.1	TID07219.1	GJD00440.1	OHX00404.1	KZL79360.1	KAF9874765.1	GJC78401.1	UQC76548.1	KAF6829143.1	CAI0654226.1	KXH49686.1	TDZ17261.1	OHE97287.1	KAF6817101.1	KXH66861.1	KAG7040700.1	KAG7060744.1	KAG7038521.1	KAF4778622.1	TQN74080.1	KAF4872655.1	KAF4858840.1	KAF4844359.1	KAF4810115.1	KAF5497142.1	TEA14349.1	KXH45071.1	KAF6807087.1	KAI8268576.1	KAI8301750.1
OG0003819	jgi|Botci1|7548|BC1T_05052	KAI3544585.1	KAF5517501.1	KAF0317269.1	KAH0428819.1	OLN97045.1	KAI3535453.1	EXF79305.1	KAE9575299.1	KAF4928250.1	KAF5493572.1	KAF4909256.1	KAF4884991.1	KAF4428484.1	KAF4477287.1	KAH9235829.1	EQB50498.1	KAF3812159.1	EFQ28942.1	OBR04892.1	TIC94316.1	GJC99535.1	OHW92559.1	KZL63548.1	KAF9876562.1	GJC88874.1	UQC86663.1	KAF6839169.1	CAI0642982.1	KXH27937.1	TDZ22225.1	OHE91500.1	KAF6836587.1	KXH34780.1	KAG7058947.1	KAG7077597.1	KAG7084654.1	KAF4778080.1	TQN73869.1	KAF4877517.1	KAF4852886.1	KAF4839275.1	KAF4822707.1	KAF5495173.1	TEA11995.1	KXH50204.1	KAF6817454.1	KAI8270859.1	KAI8304522.1
OG0003660	jgi|Botci1|5782|BC1T_00660	KAI3555386.1	KAF5525015.1	KAF0316557.1	KAH0427075.1	OLN92138.1	KAI3552690.1	EXF84733.1	KAE9573838.1	KAF4930778.1	KAF5508962.1	KAF4887657.1	KAF4882640.1	KAF4413532.1	KAF4482545.1	KAH9239898.1	EQB49254.1	KAF3800515.1	EFQ33397.1	OBR03771.1	TIC97785.1	GJD01890.1	OHW91935.1	KZL86944.1	KAF9870496.1	GJC82482.1	UQC74371.1	KAF6843974.1	CAI0654366.1	KXH52258.1	TDZ23319.1	OHE92636.1	KAF6840483.1	KXH49299.1	KAG7054235.1	KAG7072531.1	KAG7080811.1	KAF4776253.1	TQN70775.1	KAF4866481.1	KAF4852304.1	KAF4838391.1	KAF4806743.1	KAF5510646.1	TEA03240.1	KXH34853.1	KAF6821669.1	KAI8251409.1	KAI8283733.1
OG0003746	jgi|Botci1|6613|BC1T_05179	KAI3550680.1	KAF5518856.1	KAF0325455.1	KAH0438349.1	OLN96935.1	KAI3533826.1	EXF76042.1	KAE9570098.1	KAF4934976.1	KAF5490905.1	KAF4901648.1	KAF4891606.1	KAF4434394.1	KAF4479784.1	KAH9226437.1	EQB46595.1	KAF3802693.1	EFQ31976.1	OBR02962.1	TIC91278.1	GJD04977.1	OHW92917.1	KZL63488.1	KAF9869674.1	GJC84498.1	UQC88927.1	KAF6822119.1	CAI0643705.1	KXH52402.1	TDZ19074.1	OHF04646.1	KAF6831469.1	KXH64451.1	KAG7042426.1	KAG7062458.1	KAG7040282.1	KAF4784770.1	TQN73467.1	KAF4869275.1	KAF4850745.1	KAF4836771.1	KAF4809609.1	KAF5492070.1	TEA16094.1	KXH52486.1	KAF6811334.1	KAI8254519.1	KAI8288432.1
OG0003421	jgi|Botci1|3701|BC1T_04128	KAI3558193.1	KAF5525815.1	KAF0328105.1	KAH0444571.1	OLN95405.1	KAI3528466.1	EXF84226.1	KAE9573692.1	KAF4939834.1	KAF5508105.1	KAF4910383.1	KAF4901898.1	KAF4413700.1	KAF4482732.1	KAH9239957.1	EQB57890.1	KAF3800563.1	EFQ32232.1	OBR03603.1	TIC97281.1	GJD02051.1	OHW97131.1	KZL84847.1	KAF9878581.1	GJC82318.1	UQC74136.1	KAF6822830.1	CAI0652242.1	KXH31094.1	TDZ23026.1	OHE91013.1	KAF6831140.1	KXH48198.1	KAG7047866.1	KAG7067633.1	KAG7060207.1	KAF4777212.1	TQN72563.1	KAF4872801.1	KAF4852373.1	KAF4838434.1	KAF4806021.1	KAF5510719.1	TEA17798.1	KXH33226.1	KAF6821308.1	KAI8259080.1	KAI8283175.1
OG0004181	jgi|Botci1|10792|BC1T_07889	KAI3559547.1	KAF5527078.1	KAF0317355.1	KAH0427764.1	OLN85687.1	KAI3527085.1	EXF82364.1	KAE9567875.1	KAF4934501.1	KAF5513670.1	KAF4906591.1	KAF4904299.1	KAF4413229.1	KAF4492382.1	KAH9228553.1	EQB47731.1	KAF3808460.1	EFQ25090.1	OBR13475.1	TID02037.1	GJC95852.1	OHW91213.1	KZL67477.1	KAF9877411.1	GJC80781.1	UQC77471.1	KAF6845512.1	CAI0644092.1	KXH28041.1	TDZ18842.1	OHF03614.1	KAF6829994.1	KXH46112.1	KAG7052011.1	KAG7071046.1	KAG7079356.1	KAF4782723.1	TQN64018.1	KAF4860973.1	KAF4866951.1	KAF4852646.1	KAF4824724.1	KAF5515324.1	TEA11415.1	KXH35969.1	KAF6802339.1	KAI8269518.1	KAI8302574.1
OG0004649	jgi|Botci1|14896|BC1T_02637	KAI3555491.1	KAF5526500.1	KAF0330914.1	KAH0431329.1	OLN91959.1	KAI3552507.1	EXF86643.1	KAE9568517.1	KAF4942410.1	KAF5509218.1	KAF4913474.1	KAF4882503.1	KAF4418141.1	KAF4482864.1	KAH9239582.1	EQB55845.1	KAF3799574.1	EFQ30024.1	OBR06039.1	TIC97791.1	GJD01717.1	OHW99834.1	KZL82112.1	KAF9877720.1	GJC85696.1	UQC74575.1	KAF6842928.1	CAI0643599.1	KXH35264.1	TDZ23176.1	OHE99250.1	KAF6827978.1	KXH66093.1	KAG7054051.1	KAG7072348.1	KAG7080561.1	KAF4776198.1	TQN74642.1	KAF4877274.1	KAF4856580.1	KAF4846866.1	KAF4817798.1	KAF5511711.1	TEA17518.1	KXH48164.1	KAF6820002.1	KAI8261016.1	KAI8294293.1
OG0004702	jgi|Botci1|15356|BC1T_11825	KAI3556265.1	KAF5527391.1	KAF0332324.1	KAH0434691.1	OLN88716.1	KAI3533684.1	EXF79704.1	KAE9578932.1	KAF4940056.1	KAF5513893.1	KAF4915277.1	KAF4904789.1	KAF4423213.1	KAF4492141.1	KAH9242903.1	EQB46713.1	KAF3803521.1	EFQ26296.1	OBR15551.1	TID04520.1	GJC92176.1	OHW95469.1	KZL82288.1	KAF9879916.1	GJC84148.1	UQC80131.1	KAF6835155.1	CAI0650349.1	KXH52465.1	TDZ26102.1	OHE98911.1	KAF6841168.1	KXH65613.1	KAG7050504.1	KAG7069545.1	KAG7073495.1	KAF4781822.1	TQN74356.1	KAF4870645.1	KAF4858001.1	KAF4842723.1	KAF4825515.1	KAF5515789.1	TEA22814.1	KXH46180.1	KAF6805518.1	KAI8251245.1	KAI8307010.1
OG0003756	jgi|Botci1|6748|BC1T_05314	KAI3550699.1	KAF5518454.1	KAF0328026.1	KAH0442993.1	OLN96952.1	KAI3533845.1	EXF77529.1	KAE9580016.1	KAF4941472.1	KAF5490744.1	KAF4907763.1	KAF4898604.1	KAF4433912.1	KAF4478909.1	KAH9225739.1	EQB59282.1	KAF3810458.1	EFQ31940.1	OBR10654.1	TIC91149.1	GJD04938.1	OHW94023.1	KZL85670.1	KAF9876974.1	GJC84456.1	UQC88908.1	KAF6844353.1	CAI0642575.1	KXH52384.1	TDZ17381.1	OHF04665.1	KAF6830954.1	KXH64469.1	KAG7042414.1	KAG7062446.1	KAG7040235.1	KAF4784031.1	TQN68240.1	KAF4878977.1	KAF4844662.1	KAF4855248.1	KAF4820163.1	KAF5492298.1	TEA09595.1	KXH52505.1	KAF6804093.1	KAI8251908.1	KAI8286093.1
OG0004493	jgi|Botci1|13536|BC1T_10046	KAI3529925.1	KAF5507699.1	KAF0328980.1	KAH0426341.1	OLN86477.1	KAI3546097.1	EXF77205.1	KAE9572840.1	KAF4929536.1	KAF5486487.1	KAF4895576.1	KAF4883223.1	KAF4419562.1	KAF4475685.1	KAH9228941.1	EQB56114.1	KAF3807622.1	EFQ28288.1	OBR07791.1	TIC91625.1	GJC98116.1	OHW94872.1	KZL78898.1	KAF9882341.1	GJC85163.1	UQC84781.1	KAF6843433.1	CAI0648227.1	KXH63518.1	TDZ27065.1	OHE95551.1	KAF6814650.1	KXH66803.1	KAG7055409.1	KAG7074798.1	KAG7081974.1	KAF4785292.1	TQN72352.1	KAF4880581.1	KAF4841845.1	KAF4843045.1	KAF4810378.1	KAF5487573.1	TEA22843.1	KXH39902.1	KAF6817640.1	KAI8260849.1	KAI8300378.1
OG0004436	jgi|Botci1|13185|BC1T_09869	KAI3535766.1	KAF5506902.1	KAF0321893.1	KAH0429317.1	OLN85556.1	KAI3542396.1	EXF85428.1	KAE9577824.1	KAF4934795.1	KAF5486400.1	KAF4888903.1	KAF4888001.1	KAF4419779.1	KAF4475518.1	KAH9233553.1	EQB55813.1	KAF3809339.1	EFQ28177.1	OBR07647.1	TIC92602.1	GJC98251.1	OHW98657.1	KZL83320.1	KAF9882223.1	GJC89181.1	UQC84958.1	KAF6811151.1	CAI0654614.1	KXH32961.1	TDZ25868.1	OHE99139.1	KAF6825602.1	KXH31383.1	KAG7055278.1	KAG7074756.1	KAG7081929.1	KAF4785199.1	TQN66941.1	KAF4880844.1	KAF4856482.1	KAF4843000.1	KAF4808733.1	KAF5487410.1	TEA12424.1	KXH44519.1	KAF6805106.1	KAI8255885.1	KAI8281848.1
OG0003732	jgi|Botci1|6491|BC1T_04080	KAI3532429.1	KAF5502840.1	KAF0323447.1	KAH0425896.1	OLN85074.1	KAI3536117.1	EXF75015.1	KAE9581284.1	KAF4935642.1	KAF5483232.1	KAF4907357.1	KAF4895657.1	KAF4433392.1	KAF4476707.1	KAH9228494.1	EQB56866.1	KAF3801610.1	EFQ33548.1	OBR02855.1	TID06481.1	GJD00817.1	OHW90704.1	KZL84994.1	KAF9876043.1	GJC81363.1	UQC90875.1	KAF6836511.1	CAI0652521.1	KXH58063.1	TDZ24785.1	OHF00244.1	KAF6834139.1	KXH56052.1	KAG7045397.1	KAG7064850.1	KAG7052560.1	KAF4780956.1	TQN69768.1	KAF4868137.1	KAF4846732.1	KAF4839988.1	KAF4808565.1	KAF5485133.1	TEA20363.1	KXH52720.1	KAF6807209.1	KAI8265250.1	KAI8294114.1
OG0003348	jgi|Botci1|2953|BC1T_14026	KAI3551425.1	KAF5522439.1	KAF0320819.1	KAH0439442.1	OLN96141.1	KAI3550845.1	EXF74619.1	KAE9582459.1	KAF4938660.1	KAF5498177.1	KAF4899500.1	KAF4899994.1	KAF4434292.1	KAF4484125.1	KAH9227991.1	EQB54500.1	KAF3805604.1	EFQ27518.1	OBR16185.1	TID05245.1	GJC91568.1	OHW94727.1	KZL80448.1	KAF9872804.1	GJC77548.1	UQC81065.1	KAF6835412.1	CAI0645375.1	KXH26964.1	TDZ15712.1	OHF01256.1	KAF6825528.1	KXH66779.1	KAG7043176.1	KAG7062625.1	KAG7042590.1	KAF4775047.1	TQN70795.1	KAF4880075.1	KAF4864534.1	KAF4854236.1	KAF4810760.1	KAF5500124.1	TEA11957.1	KXH32373.1	KAF6802167.1	KAI8258094.1	KAI8278201.1
OG0004673	jgi|Botci1|15161|BC1T_10991	KAI3546211.1	KAF5512060.1	KAF0329851.1	KAH0427882.1	OLN85716.1	KAI3544879.1	EXF76092.1	KAE9583074.1	KAF4934630.1	KAF5487856.1	KAF4912273.1	KAF4902193.1	KAF4412816.1	KAF4481119.1	KAH9234936.1	EQB58106.1	KAF3797173.1	EFQ26766.1	OBR08814.1	TIC95809.1	GJC97118.1	OHW97627.1	KZL88021.1	KAF9871543.1	GJC82948.1	UQC83193.1	KAF6819464.1	CAI0649836.1	KXH30616.1	TDZ15048.1	OHE96621.1	KAF6838925.1	KXH67844.1	KAG7058338.1	KAG7076939.1	KAG7084073.1	KAF4779723.1	TQN73229.1	KAF4872376.1	KAF4858355.1	KAF4842345.1	KAF4806664.1	KAF5489190.1	TEA08980.1	KXH46333.1	KAF6809499.1	KAI8262430.1	KAI8305589.1
OG0003718	jgi|Botci1|6343|BC1T_15895	KAI3527936.1	KAF5519808.1	KAF0329276.1	KAH0431392.1	OLN97479.1	KAI3549311.1	EXF77720.1	KAE9576661.1	KAF4940336.1	KAF5496559.1	KAF4916619.1	KAF4886583.1	KAF4423881.1	KAF4486835.1	KAH9236702.1	EQB50928.1	KAF3806580.1	EFQ30971.1	OBR09102.1	TIC95353.1	GJC96840.1	OHX00854.1	KZL86192.1	KAF9869545.1	GJC78056.1	UQC76080.1	KAF6838138.1	CAI0649552.1	KXH48587.1	TDZ22675.1	OHE94749.1	KAF6829418.1	KXH43827.1	KAG7043960.1	KAG7063409.1	KAG7046063.1	KAF4778901.1	TQN72980.1	KAF4877982.1	KAF4851572.1	KAF4846375.1	KAF4816562.1	KAF5497426.1	TEA16170.1	KXH31949.1	KAF6816989.1	KAI8255523.1	KAI8274442.1
OG0004207	jgi|Botci1|11067|BC1T_08461	KAI3529926.1	KAF5507010.1	KAF0328969.1	KAH0426333.1	OLN82238.1	KAI3546098.1	EXF77206.1	KAE9572949.1	KAF4929511.1	KAF5485936.1	KAF4895601.1	KAF4883215.1	KAF4419828.1	KAF4475222.1	KAH9228930.1	EQB54204.1	KAF3807616.1	EFQ28297.1	OBR07800.1	TIC91832.1	GJC98107.1	OHW94880.1	KZL82845.1	KAF9882349.1	GJC85173.1	UQC84780.1	KAF6843445.1	CAI0648010.1	KXH63517.1	TDZ26908.1	OHE95550.1	KAF6839113.1	KXH66804.1	KAH8422178.1	KAH8421939.1	KAH8422151.1	KAF4785786.1	TQN74895.1	KAF4880902.1	KAF4841833.1	KAF4842956.1	KAF4810439.1	KAF5487308.1	TEA22871.1	KXH39901.1	KAF6819593.1	KAI8252934.1	KAI8286474.1
OG0003614	jgi|Botci1|5378|BC1T_04627	KAI3549779.1	KAF5518225.1	KAF0317444.1	KAH0420431.1	OLN95921.1	KAI3548594.1	EXF79691.1	KAE9570302.1	KAF4937242.1	KAF5494042.1	KAF4890041.1	KAF4896142.1	KAF4413970.1	KAF4478039.1	KAH9236073.1	EQB58218.1	KAF3803017.1	EFQ28809.1	OBR05048.1	TIC93459.1	GJC99683.1	OHW92419.1	KZL86055.1	KAF9870031.1	GJC86990.1	UQC86907.1	KAF6843642.1	CAI0653610.1	KXH42720.1	TDZ22110.1	OHF01039.1	KAF6833723.1	KXH55963.1	KAG7058695.1	KAG7077271.1	KAG7084432.1	KAF4777613.1	TQN70929.1	KAF4861414.1	KAF4845151.1	KAF4832269.1	KAF4813864.1	KAF5494198.1	TDZ10294.1	KXH31448.1	KAF6814596.1	KAI8253444.1	KAI8288238.1
OG0004390	jgi|Botci1|12866|BC1T_09576	KAI3532734.1	KAF5526831.1	KAF0319041.1	KAH0441453.1	OLN82697.1	KAI3531515.1	EXF80539.1	KAE9581989.1	KAF4941935.1	KAF5513539.1	KAF4911693.1	KAF4897345.1	KAF4420361.1	KAF4490764.1	KAH9230593.1	EQB43720.1	KAF3804705.1	EFQ25268.1	OBR13259.1	TID02893.1	GJC96066.1	OHW90054.1	KZL83673.1	KAF9877904.1	GJC80982.1	UQC77150.1	KAF6825922.1	CAI0655478.1	KXH64132.1	TDZ18763.1	OHE94453.1	KAF6831916.1	KXH27993.1	KAG7041040.1	KAG7061073.1	KAG7038857.1	KAF4775646.1	TQN75121.1	KAF4876783.1	KAF4866919.1	KAF4848653.1	KAF4824896.1	KAF5516605.1	TEA19973.1	KXH28912.1	KAF6812772.1	KAI8260802.1	KAI8307098.1
OG0003186	jgi|Botci1|1808|BC1T_13170	KAI3544007.1	KAF5507624.1	KAF0326820.1	KAH0442786.1	OLN85895.1	KAI3532528.1	EXF74101.1	KAE9577892.1	KAF4934912.1	KAF5485831.1	KAF4912971.1	KAF4903383.1	KAF4425421.1	KAF4485778.1	KAH9233740.1	EQB46133.1	KAF3809186.1	EFQ29148.1	OBR07494.1	TIC92879.1	GJC98389.1	OHW94531.1	KZL83678.1	KAF9882041.1	GJC79411.1	UQC85183.1	KAF6842193.1	CAI0654112.1	KXH48690.1	TDZ27016.1	OHE91541.1	KAF6813599.1	KXH47657.1	KAG7055158.1	KAG7074574.1	KAG7081603.1	KAF4784969.1	TQN65925.1	KAF4880363.1	KAF4851438.1	KAF4838315.1	KAF4809760.1	KAF5487676.1	TEA21913.1	KXH46257.1	KAF6816247.1	KAI8255836.1	KAI8299317.1
OG0003476	jgi|Botci1|4127|BC1T_14934	KAI3554805.1	KAF5517359.1	KAF0317746.1	KAH0423840.1	OLN87704.1	KAI3527345.1	EXF77234.1	KAE9568058.1	KAF4942441.1	KAF5492902.1	KAF4904387.1	KAF4884191.1	KAF4414060.1	KAF4477699.1	KAH9236222.1	EQB58235.1	KAF3801072.1	EFQ30501.1	OBR05202.1	TIC94122.1	GJC99834.1	OHX00238.1	KZL87674.1	KAF9870398.1	GJC87345.1	UQC87090.1	KAF6841535.1	CAI0652764.1	KXH39250.1	TDZ19730.1	OHE98552.1	KAF6818409.1	KXH52430.1	KAG7046846.1	KAG7066615.1	KAG7056686.1	KAF4773175.1	TQN67750.1	KAF4868482.1	KAF4862608.1	KAF4850405.1	KAF4823868.1	KAF5494606.1	TEA12324.1	KXH26677.1	KAF6812529.1	KAI8248975.1	KAI8272186.1
OG0004547	jgi|Botci1|14047|BC1T_10318	KAI3551457.1	KAF5521758.1	KAF0315913.1	KAH0439383.1	OLN96138.1	KAI3541503.1	EXF73093.1	KAE9582492.1	KAF4938744.1	KAF5498336.1	KAF4902695.1	KAF4900140.1	KAF4434185.1	KAF4485181.1	KAH9228065.1	EQB50443.1	KAF3801422.1	EFQ27470.1	OBR16235.1	TID04241.1	GJC91515.1	OHW90786.1	KZL69589.1	KAF9872861.1	GJC77488.1	UQC81102.1	KAF6822580.1	CAI0653237.1	KXH31653.1	TDZ21678.1	OHE90920.1	KAF6822381.1	KXH26420.1	KAG7043146.1	KAG7062594.1	KAG7042556.1	KAF4774813.1	TQN65915.1	KAF4879934.1	KAF4864677.1	KAF4854160.1	KAF4810777.1	KAF5500944.1	TEA18404.1	KXH32343.1	KAF6799606.1	KAI8259052.1	KAI8295010.1
OG0004599	jgi|Botci1|14517|BC1T_11366	KAI3545972.1	KAF5522482.1	KAF0328780.1	KAH0441890.1	OLN94276.1	KAI3541151.1	EXF74922.1	KAE9572491.1	KAF4938364.1	KAF5499397.1	KAF4904554.1	KAF4893380.1	KAF4416947.1	KAF4484660.1	KAH9239264.1	EQB59151.1	KAF3806147.1	EFQ31789.1	OBR15998.1	TID04987.1	GJC91745.1	OHW99533.1	KZL72098.1	KAF9873592.1	GJC77747.1	UQC80753.1	KAF6837527.1	CAI0646073.1	KXH60473.1	TDZ25001.1	OHF04393.1	KAF6834812.1	KXH54178.1	KAG7043463.1	KAG7062913.1	KAG7042877.1	KAF4774802.1	TQN70673.1	KAF4865596.1	KAF4846273.1	KAF4833555.1	KAF4806975.1	KAF5500654.1	TDZ99546.1	KXH50074.1	KAF6815570.1	KAI8263888.1	KAI8302793.1
OG0003296	jgi|Botci1|2583|BC1T_13801	KAI3557034.1	KAF5520758.1	KAF0323567.1	KAH0428400.1	OLN95721.1	KAI3536692.1	EXF86395.1	KAE9573123.1	KAF4930221.1	KAF5495816.1	KAF4899267.1	KAF4882521.1	KAF4420995.1	KAF4475151.1	KAH9231400.1	EQB53178.1	KAF3803872.1	EFQ32059.1	OBR02517.1	TID06899.1	GJD00491.1	OHW98757.1	KZL84146.1	KAF9872304.1	GJC78347.1	UQC76378.1	KAF6823949.1	CAI0643538.1	KXH60566.1	TDZ15668.1	OHE92604.1	KAF6827722.1	KXH36817.1	KAG7044218.1	KAG7063672.1	KAG7046320.1	KAF4778545.1	TQN67354.1	KAF4877890.1	KAF4858567.1	KAF4839811.1	KAF4817451.1	KAF5497847.1	TEA17224.1	KXH32810.1	KAF6794957.1	KAI8266001.1	KAI8317537.1
OG0003684	jgi|Botci1|6022|BC1T_00900	KAI3537736.1	KAF5522838.1	KAF0325518.1	KAH0443533.1	OLN83689.1	KAI3527920.1	EXF77981.1	KAE9575521.1	KAF4942815.1	KAF5499538.1	KAF4902271.1	KAF4905389.1	KAF4411283.1	KAF4484546.1	KAH9238676.1	EQB57280.1	KAF3807656.1	EFQ27041.1	OBR14362.1	TID02437.1	GJC94987.1	OHW93421.1	KZL86472.1	KAF9872649.1	GJC90157.1	UQC78666.1	KAF6825580.1	CAI0648907.1	KXH45356.1	TDZ24307.1	OHE98737.1	KAF6838732.1	KXH68687.1	KAG7051014.1	KAG7070052.1	KAG7078302.1	KAF4783684.1	TQN71222.1	KAF4870293.1	KAF4864116.1	KAF4853525.1	KAF4814756.1	KAF5500210.1	TEA11215.1	KXH34490.1	KAF6821014.1	KAI8269739.1	KAI8293440.1
OG0004577	jgi|Botci1|14301|BC1T_10725	KAI3557611.1	KAF5524062.1	KAF0331599.1	KAH0431250.1	OLN95454.1	KAI3532007.1	EXF75232.1	KAE9577326.1	KAF4929449.1	KAF5503083.1	KAF4895313.1	KAF4891520.1	KAF4411855.1	KAF4488631.1	KAH9241762.1	EQB56254.1	KAF3811420.1	EFQ28117.1	OBR12142.1	TID00123.1	GJC93820.1	OHW98089.1	KZL84678.1	KAF9881347.1	GJC88166.1	UQC82854.1	KAF6845367.1	CAI0649894.1	KXH43513.1	TDZ22449.1	OHE93206.1	KAF6831861.1	KXH24896.1	KAG7058094.1	KAG7076695.1	KAG7083748.1	KAF4780321.1	TQN74208.1	KAF4876130.1	KAF4861566.1	KAF4849101.1	KAF4805977.1	KAF5505925.1	TEA13174.1	KXH51900.1	KAF6815808.1	KAI8256960.1	KAI8271667.1
OG0004097	jgi|Botci1|10225|BC1T_07588	KAI3539104.1	KAF5526750.1	KAF0328314.1	KAH0437641.1	OLN85704.1	KAI3541326.1	EXF76097.1	KAE9568705.1	KAF4922794.1	KAF5513503.1	KAF4906555.1	KAF4887710.1	KAF4413399.1	KAF4493011.1	KAH9228648.1	EQB43424.1	KAF3808541.1	EFQ25126.1	OBR13416.1	TID02462.1	GJC95911.1	OHW91171.1	KZL67453.1	KAF9877471.1	GJC80833.1	UQC77322.1	KAF6822923.1	CAI0650861.1	KXH64516.1	TDZ18982.1	OHF03702.1	KAF6832211.1	KXH25357.1	KAG7052104.1	KAG7071137.1	KAG7079411.1	KAF4775180.1	TQN74559.1	KAF4876951.1	KAF4866823.1	KAF4852524.1	KAF4825074.1	KAF5516565.1	TEA17880.1	KXH37451.1	KAF6807459.1	KAI8268547.1	KAI8309753.1
OG0003207	jgi|Botci1|1937|BC1T_13439	KAI3554022.1	KAF5521285.1	KAF0325043.1	KAH0443617.1	OLN83380.1	KAI3535691.1	EXF84462.1	KAE9575685.1	KAF4933018.1	KAF5499879.1	KAF4900258.1	KAF4881965.1	KAF4411392.1	KAF4485084.1	KAH9238557.1	EQB56301.1	KAF3807724.1	EFQ26961.1	OBR14445.1	TID02615.1	GJC94895.1	OHW92187.1	KZL64305.1	KAF9872998.1	GJC86021.1	UQC78795.1	KAF6820649.1	CAI0653787.1	KXH65337.1	TDZ24007.1	OHE91967.1	KAF6812936.1	KXH66333.1	KAG7050913.1	KAG7069954.1	KAG7078201.1	KAF4782617.1	TQN66038.1	KAF4870186.1	KAF4864010.1	KAF4853333.1	KAF4814740.1	KAF5501300.1	TEA19047.1	KXH34401.1	KAF6805475.1	KAI8269661.1	KAI8317126.1
OG0004073	jgi|Botci1|10059|BC1T_07224	KAI3543819.1	KAF5527294.1	KAF0319815.1	KAH0423529.1	OLN94318.1	KAI3551647.1	EXF86567.1	KAE9580993.1	KAF4937915.1	KAF5514040.1	KAF4890944.1	KAF4898340.1	KAF4428176.1	KAF4491298.1	KAH9243463.1	EQB43333.1	KAF3804892.1	EFQ29303.1	OBR15853.1	TID04370.1	GJC91881.1	OHW95603.1	KZL87841.1	KAF9879011.1	GJC83825.1	UQC80542.1	KAF6843457.1	CAI0649824.1	KXH59861.1	TDZ14970.1	OHE91029.1	KAF6840066.1	KXH28544.1	KAG7043630.1	KAG7063080.1	KAG7043046.1	KAF4775495.1	TQN74814.1	KAF4861351.1	KAF4863022.1	KAF4851068.1	KAF4805839.1	KAF5517140.1	TEA15202.1	KXH48550.1	KAF6818616.1	KAI8265979.1	KAI8314583.1
OG0003034	jgi|Botci1|488|BC1T_00489	KAI3556307.1	KAF5527972.1	KAF0332368.1	KAH0437007.1	OLN88594.1	KAI3534733.1	EXF81549.1	KAE9578909.1	KAF4927171.1	KAF5513444.1	KAF4891559.1	KAF4885249.1	KAF4423264.1	KAF4492238.1	KAH9242950.1	EQB53360.1	KAF3803486.1	EFQ26342.1	OBR15499.1	TID03915.1	GJC92228.1	OHW89837.1	KZL86679.1	KAF9879878.1	GJC79984.1	UQC80081.1	KAF6842484.1	CAI0643016.1	KXH53854.1	TDZ27020.1	OHE98867.1	KAF6841214.1	KXH67962.1	KAG7050437.1	KAG7069479.1	KAG7073426.1	KAF4781951.1	TQN75264.1	KAF4870585.1	KAF4858062.1	KAF4842643.1	KAF4825552.1	KAF5516186.1	TEA22809.1	KXH49037.1	KAF6808084.1	KAI8254716.1	KAI8301470.1
OG0004323	jgi|Botci1|12261|BC1T_08852	KAI3543061.1	KAF5512426.1	KAF0329774.1	KAH0438935.1	OLN97249.1	KAI3544821.1	EXF80257.1	KAE9583016.1	KAF4934708.1	KAF5488734.1	KAF4912235.1	KAF4902152.1	KAF4412457.1	KAF4480868.1	KAH9235023.1	EQB58094.1	KAF3797231.1	EFQ26664.1	OBR08710.1	TIC95084.1	GJC97226.1	OHX00678.1	KZL87505.1	KAF9871527.1	GJC82834.1	UQC83267.1	KAF6812665.1	CAI0642436.1	KXH59478.1	TDZ21160.1	OHF03537.1	KAF6836961.1	KXH32865.1	KAG7058363.1	KAG7076943.1	KAG7084077.1	KAF4779064.1	TQN73411.1	KAF4872320.1	KAF4858451.1	KAF4842374.1	KAF4807224.1	KAF5488975.1	TEA18001.1	KXH44015.1	KAF6818332.1	KAI8254219.1	KAI8294425.1
OG0003932	jgi|Botci1|8688|BC1T_06488	KAI3533342.1	KAF5522524.1	KAF0320576.1	KAH0421589.1	OLN85801.1	KAI3527758.1	EXF85081.1	KAE9576980.1	KAF4942768.1	KAF5499003.1	KAF4915853.1	KAF4905199.1	KAF4411415.1	KAF4484084.1	KAH9238829.1	EQB45386.1	KAF3800263.1	EFQ27137.1	OBR14232.1	TID01430.1	GJC95105.1	OHW93327.1	KZL80155.1	KAF9874158.1	GJC90902.1	UQC78510.1	KAF6843755.1	CAI0652059.1	KXH38422.1	TDZ23538.1	OHE92345.1	KAF6837266.1	KXH30488.1	KAG7051173.1	KAG7070211.1	KAG7078460.1	KAF4782764.1	TQN71974.1	KAF4875479.1	KAF4863940.1	KAF4853656.1	KAF4821382.1	KAF5501003.1	TEA15525.1	KXH40683.1	KAF6820534.1	KAI8256421.1	KAI8291959.1
OG0003667	jgi|Botci1|5852|BC1T_00730	KAI3556510.1	KAF5525410.1	KAF0331330.1	KAH0429734.1	OLN95236.1	KAI3531647.1	EXF75873.1	KAE9576896.1	KAF4938843.1	KAF5509212.1	KAF4888662.1	KAF4887915.1	KAF4420177.1	KAF4482297.1	KAH9234524.1	EQB47825.1	KAF3811888.1	EFQ34780.1	OBR06654.1	TIC97876.1	GJD04533.1	OHW90913.1	KZL85888.1	KAF9871161.1	GJC83595.1	UQC75361.1	KAF6839527.1	CAI0649304.1	KXH30509.1	TDZ15195.1	OHE94774.1	KAF6822016.1	KXH61219.1	KAG7053443.1	KAG7071740.1	KAG7079955.1	KAF4776988.1	TQN64678.1	KAF4875239.1	KAF4859423.1	KAF4851992.1	KAF4811463.1	KAF5510016.1	TEA15832.1	KXH45049.1	KAF6806936.1	KAI8255730.1	KAI8282069.1
OG0002991	jgi|Botci1|191|BC1T_00192	KAI3556247.1	KAF5528393.1	KAF0332313.1	KAH0434700.1	OLN88614.1	KAI3533660.1	EXF84219.1	KAE9578755.1	KAF4940010.1	KAF5515051.1	KAF4915334.1	KAF4904751.1	KAF4423444.1	KAF4493034.1	KAH9242892.1	EQB49702.1	KAF3803528.1	EFQ26289.1	OBR15558.1	TID04514.1	GJC92168.1	OHW95462.1	KZL82324.1	KAF9880037.1	GJC84139.1	UQC80156.1	KAF6835165.1	CAI0653100.1	KXH45415.1	TDZ17731.1	OHE98930.1	KAF6841160.1	KXH65000.1	KAG7050519.1	KAG7069561.1	KAG7073511.1	KAF4781689.1	TQN67903.1	KAF4870682.1	KAF4858131.1	KAF4842767.1	KAF4825522.1	KAF5516969.1	TEA21283.1	KXH46164.1	KAF6805528.1	KAI8251238.1	KAI8307003.1
OG0003445	jgi|Botci1|3852|BC1T_14882	KAI3531169.1	KAF5522004.1	KAF0327578.1	KAH0443388.1	OLN93888.1	KAI3527949.1	EXF78705.1	KAE9568865.1	KAF4928989.1	KAF5498505.1	KAF4905069.1	KAF4886852.1	KAF4416604.1	KAF4483719.1	KAH9239069.1	EQB50513.1	KAF3810768.1	EFQ28504.1	OBR14049.1	TID01908.1	GJC95288.1	OHW90870.1	KZL63890.1	KAF9871690.1	GJC86589.1	UQC78272.1	KAF6844910.1	CAI0650226.1	KXH34065.1	TDZ24421.1	OHF02653.1	KAF6838069.1	KXH30934.1	KAG7051375.1	KAG7070412.1	KAG7078625.1	KAF4783123.1	TQN74925.1	KAF4875443.1	KAF4858260.1	KAF4842267.1	KAF4821542.1	KAF5501774.1	TEA16730.1	KXH30867.1	KAF6815677.1	KAI8269062.1	KAI8293909.1
OG0004043	jgi|Botci1|9804|BC1T_01454	KAI3535484.1	KAF5524735.1	KAF0326065.1	KAH0445072.1	OLN82088.1	KAI3550246.1	EXF77188.1	KAE9571102.1	KAF4942263.1	KAF5503745.1	KAF4917076.1	KAF4905851.1	KAF4412160.1	KAF4488442.1	KAH9241395.1	EQB43782.1	KAF3811135.1	EFQ29827.1	OBR11850.1	TIC99820.1	GJC93512.1	OHW94610.1	KZL63133.1	KAF9881046.1	GJC81859.1	UQC82365.1	KAF6842562.1	CAI0650555.1	KXH65089.1	TDZ17761.1	OHE92651.1	KAF6841727.1	KXH65473.1	KAG7057708.1	KAG7076242.1	KAG7083355.1	KAF4779480.1	TQN69244.1	KAF4868528.1	KAF4841805.1	KAF4828825.1	KAF4824239.1	KAF5506647.1	TEA21287.1	KXH52917.1	KAF6817296.1	KAI8268483.1	KAI8312489.1
OG0004232	jgi|Botci1|11279|BC1T_01771	KAI3536042.1	KAF5519442.1	KAF0322061.1	KAH0444306.1	OLN86819.1	KAI3531368.1	EXF74149.1	KAE9566481.1	KAF4940196.1	KAF5490791.1	KAF4909375.1	KAF4897912.1	KAF4422736.1	KAF4479630.1	KAH9230115.1	EQB54810.1	KAF3805247.1	EFQ27814.1	OBR10310.1	TID07588.1	GJD02679.1	OHW94146.1	KZL70645.1	KAF9878637.1	GJC88425.1	UQC88445.1	KAF6812939.1	CAI0652385.1	KXH44188.1	TDZ20482.1	OHE96707.1	KAF6838589.1	KXH67878.1	KAG7044926.1	KAG7064380.1	KAG7049637.1	KAF4784773.1	TQN65786.1	KAF4879081.1	KAF4865100.1	KAF4855118.1	KAF4818921.1	KAF5492681.1	TEA10798.1	KXH37109.1	KAF6818172.1	KAI8260745.1	KAI8302026.1
OG0004339	jgi|Botci1|12344|BC1T_08725	KAI3557027.1	KAF5520684.1	KAF0316456.1	KAH0428381.1	OLN95720.1	KAI3536684.1	EXF86402.1	KAE9573063.1	KAF4930243.1	KAF5496174.1	KAF4888534.1	KAF4883030.1	KAF4420835.1	KAF4474800.1	KAH9231374.1	EQB46006.1	KAF3803893.1	EFQ32054.1	OBR02526.1	TID06087.1	GJD00499.1	OHW98764.1	KZL84123.1	KAF9872294.1	GJC78337.1	UQC76386.1	KAF6825072.1	CAI0653060.1	KXH60558.1	TDZ15617.1	OHE92597.1	KAF6827735.1	KXH36824.1	KAG7044272.1	KAG7063725.1	KAG7046377.1	KAF4778602.1	TQN69816.1	KAF4878129.1	KAF4842068.1	KAF4844467.1	KAF4817586.1	KAF5497668.1	TEA17217.1	KXH32803.1	KAF6811606.1	KAI8266019.1	KAI8317515.1
OG0004202	jgi|Botci1|11035|BC1T_07697	KAI3529922.1	KAF5507895.1	KAF0329003.1	KAH0422756.1	OLN86499.1	KAI3546092.1	EXF77202.1	KAE9572963.1	KAF4929522.1	KAF5486397.1	KAF4895574.1	KAF4887347.1	KAF4419819.1	KAF4475513.1	KAH9228964.1	EQB47312.1	KAF3807641.1	EFQ28267.1	OBR07770.1	TIC91664.1	GJC98134.1	OHW94855.1	KZL86110.1	KAF9882324.1	GJC85142.1	UQC84784.1	KAF6843430.1	CAI0655051.1	KXH65216.1	TDZ26349.1	OHE95555.1	KAF6814647.1	KXH64333.1	KAG7055402.1	KAG7074791.1	KAG7081972.1	KAF4784965.1	TQN66740.1	KAF4880602.1	KAF4856425.1	KAF4842971.1	KAF4812568.1	KAF5486847.1	TEA22840.1	KXH39905.1	KAF6817637.1	KAI8260834.1	KAI8300393.1
OG0003899	jgi|Botci1|8409|BC1T_05958	KAI3554704.1	KAF5526274.1	KAF0325900.1	KAH0434010.1	OLN85233.1	KAI3545757.1	EXF82013.1	KAE9576144.1	KAF4940968.1	KAF5509353.1	KAF4913182.1	KAF4899656.1	KAF4427107.1	KAF4490881.1	KAH9240376.1	EQB43329.1	KAF3810147.1	EFQ34428.1	OBR09462.1	TIC95645.1	GJC96465.1	OHW97371.1	KZL64367.1	KAF9876303.1	GJC91022.1	UQC73573.1	KAF6842979.1	CAI0655709.1	KXH26816.1	TDZ25443.1	OHE94253.1	KAF6821473.1	KXH55160.1	KAG7047389.1	KAG7067154.1	KAG7059705.1	KAF4776735.1	TQN69621.1	KAF4863741.1	KAF4847142.1	KAF4841941.1	KAF4821012.1	KAF5511692.1	TEA21113.1	KXH40904.1	KAF6808698.1	KAI8255969.1	KAI8301205.1
OG0004758	jgi|Botci1|15707|BC1T_02749	KAI3543419.1	KAF5527894.1	KAF0332454.1	KAH0424102.1	OLN88516.1	KAI3531757.1	EXF79822.1	KAE9573190.1	KAF4933934.1	KAF5514666.1	KAF4909841.1	KAF4892355.1	KAF4423346.1	KAF4491209.1	KAH9243039.1	EQB49437.1	KAF3803412.1	EFQ26441.1	OBR15405.1	TID04950.1	GJC92330.1	OHW92315.1	KZL79595.1	KAF9879949.1	GJC80092.1	UQC79912.1	KAF6837819.1	CAI0651891.1	KXH59286.1	TDZ25918.1	OHF01272.1	KAF6837589.1	KXH66201.1	KAG7050276.1	KAG7069316.1	KAG7073297.1	KAF4782314.1	TQN71525.1	KAF4870529.1	KAF4858122.1	KAF4842788.1	KAF4808049.1	KAF5516602.1	TEA16238.1	KXH43676.1	KAF6797027.1	KAI8255640.1	KAI8302513.1
OG0003436	jgi|Botci1|3757|BC1T_04184	KAI3546738.1	KAF5507237.1	KAF0322515.1	KAH0424572.1	OLN93105.1	KAI3549132.1	EXF74477.1	KAE9570772.1	KAF4931320.1	KAF5485495.1	KAF4901283.1	KAF4889551.1	KAF4425751.1	KAF4486759.1	KAH9233987.1	EQB45375.1	KAF3808986.1	EFQ28979.1	OBR07302.1	TIC92781.1	GJC98572.1	OHW93719.1	KZL68490.1	KAF9880892.1	GJC79596.1	UQC85464.1	KAF6830463.1	CAI0649868.1	KXH39021.1	TDZ26131.1	OHE97924.1	KAF6821935.1	KXH54215.1	KAG7054863.1	KAG7074340.1	KAG7081568.1	KAF4785371.1	TQN72097.1	KAF4880461.1	KAF4857776.1	KAF4832577.1	KAF4807462.1	KAF5487602.1	TEA20566.1	KXH50407.1	KAF6802320.1	KAI8251619.1	KAI8308857.1
OG0003543	jgi|Botci1|4757|BC1T_15290	KAI3548209.1	KAF5507548.1	KAF0328961.1	KAH0426325.1	OLN82205.1	KAI3546124.1	EXF73169.1	KAE9572848.1	KAF4929509.1	KAF5486439.1	KAF4895596.1	KAF4883206.1	KAF4419831.1	KAF4475670.1	KAH9228921.1	EQB58181.1	KAF3807608.1	EFQ28308.1	OBR07810.1	TIC91891.1	GJC98095.1	OHW94890.1	KZL82869.1	KAF9882358.1	GJC85182.1	UQC84752.1	KAF6815755.1	CAI0650249.1	KXH63806.1	TDZ26173.1	OHE95529.1	KAF6839104.1	KXH66181.1	KAG7055428.1	KAG7074872.1	KAG7082070.1	KAF4785312.1	TQN74887.1	KAF4880896.1	KAF4841816.1	KAF4842985.1	KAF4810419.1	KAF5487278.1	TEA22830.1	KXH39881.1	KAF6819583.1	KAI8252943.1	KAI8286481.1
OG0003671	jgi|Botci1|5908|BC1T_00786	KAI3553200.1	KAF5502002.1	KAF0323404.1	KAH0423145.1	OLN85108.1	KAI3530731.1	EXF74979.1	KAE9581467.1	KAF4935623.1	KAF5483446.1	KAF4907379.1	KAF4895740.1	KAF4433348.1	KAF4476330.1	KAH9228452.1	EQB52854.1	KAF3801645.1	EFQ33511.1	OBR02895.1	TID07251.1	GJD00861.1	OHW90668.1	KZL84967.1	KAF9876032.1	GJC81323.1	UQC90922.1	KAF6813790.1	CAI0645629.1	KXH43955.1	TDZ24766.1	OHF00284.1	KAF6824697.1	KXH68935.1	KAG7045407.1	KAG7064860.1	KAG7052605.1	KAF4781332.1	TQN72934.1	KAF4868171.1	KAF4846777.1	KAF4839921.1	KAF4808556.1	KAF5484787.1	TEA11946.1	KXH44988.1	KAF6805312.1	KAI8265220.1	KAI8280890.1
OG0004837	jgi|Botci1|16424|BC1T_12091	KAI3559694.1	KAF5522288.1	KAF0319579.1	KAH0442438.1	OLN85852.1	KAI3545530.1	EXF77058.1	KAE9582207.1	KAF4936379.1	KAF5498209.1	KAF4907558.1	KAF4890566.1	KAF4431119.1	KAF4483696.1	KAH9229740.1	EQB45178.1	KAF3800102.1	EFQ27272.1	OBR16524.1	TID05006.1	GJC91246.1	OHW97519.1	KZL78355.1	KAF9874295.1	GJC77229.1	UQC81505.1	KAF6833235.1	CAI0641079.1	KXH48237.1	TDZ14655.1	OHE98580.1	KAF6816750.1	KXH27579.1	KAG7041862.1	KAG7061892.1	KAG7039684.1	KAF4775006.1	TQN64074.1	KAF4879599.1	KAF4861111.1	KAF4841411.1	KAF4814882.1	KAF5500601.1	TEA21745.1	KXH36134.1	KAF6794579.1	KAI8262802.1	KAI8317673.1
OG0004356	jgi|Botci1|12461|BC1T_09324	KAI3529657.1	KAF5521888.1	KAF0320570.1	KAH0421582.1	OLN85777.1	KAI3537924.1	EXF79587.1	KAE9577121.1	KAF4942979.1	KAF5499920.1	KAF4915718.1	KAF4905498.1	KAF4411581.1	KAF4484092.1	KAH9238836.1	EQB56831.1	KAF3804029.1	EFQ27143.1	OBR14224.1	TID02119.1	GJC95114.1	OHW93321.1	KZL82018.1	KAF9872737.1	GJC90894.1	UQC78504.1	KAF6843748.1	CAI0646060.1	KXH38429.1	TDZ23600.1	OHE92352.1	KAF6837273.1	KXH30495.1	KAG7051171.1	KAG7070206.1	KAG7078456.1	KAF4783015.1	TQN71982.1	KAF4875629.1	KAF4863981.1	KAF4853662.1	KAF4821505.1	KAF5501643.1	TEA15530.1	KXH40676.1	KAF6820527.1	KAI8256414.1	KAI8294122.1
OG0003033	jgi|Botci1|487|BC1T_00488	KAI3556308.1	KAF5527973.1	KAF0332369.1	KAH0437006.1	OLN88766.1	KAI3534734.1	EXF81548.1	KAE9578904.1	KAF4927151.1	KAF5513445.1	KAF4891550.1	KAF4885265.1	KAF4423261.1	KAF4492235.1	KAH9242951.1	EQB53359.1	KAF3803485.1	EFQ26343.1	OBR15498.1	TID03914.1	GJC92229.1	OHW89838.1	KZL86630.1	KAF9879877.1	GJC79985.1	UQC80080.1	KAF6842483.1	CAI0643017.1	KXH53855.1	TDZ27021.1	OHE98866.1	KAF6841215.1	KXH67961.1	KAG7050462.1	KAG7069503.1	KAG7073450.1	KAF4782132.1	TQN75265.1	KAF4870586.1	KAF4858061.1	KAF4842591.1	KAF4825553.1	KAF5516187.1	TEA22808.1	KXH49038.1	KAF6808083.1	KAI8254715.1	KAI8301469.1
OG0003871	jgi|Botci1|8156|BC1T_01108	KAI3550710.1	KAF5519476.1	KAF0325473.1	KAH0438336.1	OLN96932.1	KAI3533860.1	EXF77519.1	KAE9570086.1	KAF4935077.1	KAF5490129.1	KAF4901676.1	KAF4891614.1	KAF4434388.1	KAF4479170.1	KAH9226419.1	EQB58206.1	KAF3802681.1	EFQ31927.1	OBR10641.1	TIC90834.1	GJD04925.1	OHW94011.1	KZL87126.1	KAF9869661.1	GJC84441.1	UQC88892.1	KAF6831326.1	CAI0647618.1	KXH64048.1	TDZ19104.1	OHF04675.1	KAF6812735.1	KXH59467.1	KAG7042378.1	KAG7062412.1	KAG7040240.1	KAF4784223.1	TQN68134.1	KAF4869263.1	KAF4850685.1	KAF4836830.1	KAF4809673.1	KAF5492116.1	TEA16063.1	KXH42169.1	KAF6811322.1	KAI8254533.1	KAI8288419.1
OG0003374	jgi|Botci1|3170|BC1T_03785	KAI3544015.1	KAF5507455.1	KAF0326829.1	KAH0442793.1	OLN85968.1	KAI3532519.1	EXF74109.1	KAE9577900.1	KAF4934948.1	KAF5486341.1	KAF4912975.1	KAF4903387.1	KAF4425390.1	KAF4485776.1	KAH9233731.1	EQB56558.1	KAF3809194.1	EFQ29155.1	OBR07500.1	TIC92591.1	GJC98382.1	OHW94524.1	KZL72085.1	KAF9882032.1	GJC79402.1	UQC85172.1	KAF6842202.1	CAI0644607.1	KXH48698.1	TDZ26272.1	OHE91549.1	KAF6832866.1	KXH47666.1	KAG7055157.1	KAG7074573.1	KAG7081602.1	KAF4785872.1	TQN70663.1	KAF4880609.1	KAF4851387.1	KAF4838263.1	KAF4809777.1	KAF5487152.1	TEA20580.1	KXH46265.1	KAF6816239.1	KAI8255828.1	KAI8299309.1
OG0003589	jgi|Botci1|5177|BC1T_15449	KAI3537480.1	KAF5527065.1	KAF0319020.1	KAH0441438.1	OLN85497.1	KAI3535515.1	EXF79157.1	KAE9581834.1	KAF4941923.1	KAF5513460.1	KAF4911650.1	KAF4897353.1	KAF4420330.1	KAF4493001.1	KAH9230615.1	EQB56035.1	KAF3804718.1	EFQ25249.1	OBR13279.1	TID01668.1	GJC96043.1	OHW90036.1	KZL84943.1	KAF9877915.1	GJC80962.1	UQC77181.1	KAF6832805.1	CAI0645510.1	KXH41088.1	TDZ18749.1	OHE91524.1	KAF6831937.1	KXH65811.1	KAG7040984.1	KAG7061017.1	KAG7038805.1	KAF4775424.1	TQN69798.1	KAF4876754.1	KAF4866937.1	KAF4848482.1	KAF4824848.1	KAF5516669.1	TEA19929.1	KXH28892.1	KAF6812794.1	KAI8259303.1	KAI8307113.1
OG0003728	jgi|Botci1|6442|BC1T_04031	KAI3554745.1	KAF5518415.1	KAF0318733.1	KAH0426307.1	OLN92876.1	KAI3548494.1	EXF79606.1	KAE9570326.1	KAF4931154.1	KAF5493347.1	KAF4893537.1	KAF4884487.1	KAF4414031.1	KAF4477639.1	KAH9236149.1	EQB45766.1	KAF3802957.1	EFQ28722.1	OBR05140.1	TIC93607.1	GJC99771.1	OHW92822.1	KZL81817.1	KAF9869798.1	GJC86888.1	UQC87015.1	KAF6844138.1	CAI0648068.1	KXH29699.1	TDZ22202.1	OHF01123.1	KAF6820378.1	KXH59327.1	KAG7058652.1	KAG7077223.1	KAG7084335.1	KAF4778081.1	TQN74234.1	KAF4868030.1	KAF4847620.1	KAF4831829.1	KAF4813881.1	KAF5495236.1	TEA16544.1	KXH43753.1	KAF6810172.1	KAI8249424.1	KAI8271858.1
OG0004594	jgi|Botci1|14475|BC1T_11324	KAI3545974.1	KAF5521597.1	KAF0328778.1	KAH0441888.1	OLN94190.1	KAI3541153.1	EXF74924.1	KAE9572497.1	KAF4938390.1	KAF5499395.1	KAF4904578.1	KAF4893451.1	KAF4416939.1	KAF4483640.1	KAH9239262.1	EQB59153.1	KAF3806149.1	EFQ31791.1	OBR15996.1	TID04232.1	GJC91747.1	OHW99531.1	KZL72096.1	KAF9873594.1	GJC77749.1	UQC80751.1	KAF6837525.1	CAI0646075.1	KXH60475.1	TDZ15211.1	OHF04391.1	KAF6834810.1	KXH54176.1	KAH8421637.1	KAH8421610.1	KAH8421801.1	KAF4775309.1	TQN70670.1	KAF4865604.1	KAF4846271.1	KAF4833557.1	KAF4807008.1	KAF5500659.1	TEA06086.1	KXH50076.1	KAF6815568.1	KAI8263886.1	KAI8302795.1
OG0003964	jgi|Botci1|9005|BC1T_06399	KAI3555323.1	KAF5524999.1	KAF0331028.1	KAH0442220.1	OLN92286.1	KAI3552613.1	EXF83312.1	KAE9575787.1	KAF4942454.1	KAF5508654.1	KAF4891802.1	KAF4894233.1	KAF4418110.1	KAF4482431.1	KAH9239703.1	EQB58020.1	KAF3799472.1	EFQ30112.1	OBR05939.1	TIC96844.1	GJD01819.1	OHW92689.1	KZL79557.1	KAF9877815.1	GJC82560.1	UQC74454.1	KAF6844668.1	CAI0642827.1	KXH41497.1	TDZ23307.1	OHE97609.1	KAF6840425.1	KXH53831.1	KAG7054162.1	KAG7072459.1	KAG7080826.1	KAF4775999.1	TQN71906.1	KAF4877239.1	KAF4850032.1	KAF4833590.1	KAF4807735.1	KAF5511842.1	TEA20082.1	KXH28197.1	KAF6816814.1	KAI8264497.1	KAI8301560.1
OG0004659	jgi|Botci1|14984|BC1T_11466	KAI3557002.1	KAF5520825.1	KAF0323583.1	KAH0428420.1	OLN95787.1	KAI3527876.1	EXF86418.1	KAE9573129.1	KAF4930235.1	KAF5495877.1	KAF4899231.1	KAF4882530.1	KAF4420745.1	KAF4475104.1	KAH9226836.1	EQB55829.1	KAF3803854.1	EFQ32042.1	OBR02535.1	TID06078.1	GJD00508.1	OHW98772.1	KZL84142.1	KAF9872311.1	GJC78325.1	UQC76415.1	KAF6826543.1	CAI0654000.1	KXH60536.1	TDZ15640.1	OHE92587.1	KAF6827713.1	KXH36840.1	KAG7044248.1	KAG7063700.1	KAG7046348.1	KAF4778161.1	TQN69305.1	KAF4878292.1	KAF4858531.1	KAF4839796.1	KAF4817417.1	KAF5497574.1	TEA17196.1	KXH32778.1	KAF6799463.1	KAI8265987.1	KAI8317553.1
OG0004219	jgi|Botci1|11121|BC1T_08515	KAI3553659.1	KAF5525949.1	KAF0316548.1	KAH0427067.1	OLN95345.1	KAI3536639.1	EXF80962.1	KAE9573738.1	KAF4930761.1	KAF5507946.1	KAF4887662.1	KAF4882633.1	KAF4413660.1	KAF4482315.1	KAH9239907.1	EQB50010.1	KAF3800524.1	EFQ33433.1	OBR03664.1	TIC97160.1	GJD01988.1	OHW92091.1	KZL87981.1	KAF9870145.1	GJC82382.1	UQC74214.1	KAF6838839.1	CAI0649711.1	KXH26535.1	TDZ23118.1	OHF00358.1	KAF6825357.1	KXH69294.1	KAG7047947.1	KAG7067714.1	KAG7060264.1	KAF4777071.1	TQN75140.1	KAF4866461.1	KAF4852293.1	KAF4838480.1	KAF4806728.1	KAF5511613.1	TEA16035.1	KXH44670.1	KAF6821262.1	KAI8251400.1	KAI8273772.1
OG0003196	jgi|Botci1|1881|BC1T_13243	KAI3529058.1	KAF5519458.1	KAF0326531.1	KAH0437937.1	OLN84393.1	KAI3528131.1	EXF84284.1	KAE9580405.1	KAF4934871.1	KAF5490504.1	KAF4915156.1	KAF4900831.1	KAF4422571.1	KAF4478831.1	KAH9237807.1	EQB57440.1	KAF3802896.1	EFQ25605.1	OBR09969.1	TID07794.1	GJD03004.1	OHW93148.1	KZL67457.1	KAF9869628.1	GJC84939.1	UQC87973.1	KAF6831339.1	CAI0650137.1	KXH63199.1	TDZ20353.1	OHE91127.1	KAF6837800.1	KXH51326.1	KAG7044533.1	KAG7063984.1	KAG7049244.1	KAF4784248.1	TQN74037.1	KAF4878669.1	KAF4853222.1	KAF4839392.1	KAF4819222.1	KAF5492460.1	TEA18979.1	KXH43925.1	KAF6818707.1	KAI8261606.1	KAI8302979.1
OG0003620	jgi|Botci1|5423|BC1T_04672	KAI3548420.1	KAF5522039.1	KAF0326386.1	KAH0423330.1	OLN85820.1	KAI3537756.1	EXF77502.1	KAE9577147.1	KAF4942945.1	KAF5498790.1	KAF4915813.1	KAF4905447.1	KAF4416838.1	KAF4483834.1	KAH9238887.1	EQB44791.1	KAF3804065.1	EFQ27177.1	OBR14183.1	TID01559.1	GJC95149.1	OHW91515.1	KZL85437.1	KAF9874128.1	GJC86450.1	UQC78449.1	KAF6825181.1	CAI0649617.1	KXH62993.1	TDZ24394.1	OHE94636.1	KAF6837283.1	KXH64398.1	KAG7051219.1	KAG7070255.1	KAG7078506.1	KAF4782880.1	TQN71325.1	KAF4875491.1	KAF4863810.1	KAF4853583.1	KAF4821555.1	KAF5500199.1	TEA15576.1	KXH40640.1	KAF6820513.1	KAI8266628.1	KAI8295178.1
OG0003621	jgi|Botci1|5445|BC1T_04694	KAI3555127.1	KAF5522062.1	KAF0325578.1	KAH0443585.1	OLN96722.1	KAI3540490.1	EXF86157.1	KAE9575642.1	KAF4942975.1	KAF5499449.1	KAF4902287.1	KAF4905285.1	KAF4411449.1	KAF4485466.1	KAH9238614.1	EQB55960.1	KAF3800335.1	EFQ27089.1	OBR14304.1	TID01489.1	GJC95041.1	OHW93372.1	KZL66340.1	KAF9872929.1	GJC90207.1	UQC78579.1	KAF6827331.1	CAI0654949.1	KXH31089.1	TDZ24224.1	OHE93764.1	KAF6831524.1	KXH63716.1	KAG7051103.1	KAG7070138.1	KAG7078385.1	KAF4783424.1	TQN70006.1	KAF4870211.1	KAF4863969.1	KAF4853418.1	KAF4814680.1	KAF5500650.1	TEA22132.1	KXH52998.1	KAF6820963.1	KAI8269689.1	KAI8317154.1
OG0003762	jgi|Botci1|6910|BC1T_04975	KAI3534318.1	KAF5526217.1	KAF0322301.1	KAH0421032.1	OLN86691.1	KAI3541948.1	EXF75059.1	KAE9576452.1	KAF4941241.1	KAF5508008.1	KAF4914792.1	KAF4903598.1	KAF4430039.1	KAF4482586.1	KAH9234382.1	EQB53821.1	KAF3812012.1	EFQ35098.1	OBR06725.1	TIC97347.1	GJD04609.1	OHW91406.1	KZL79234.1	KAF9874544.1	GJC83656.1	UQC75477.1	KAF6819223.1	CAI0655524.1	KXH43789.1	TDZ17457.1	OHF02348.1	KAF6825421.1	KXH65032.1	KAG7053341.1	KAG7071634.1	KAG7079885.1	KAF4776792.1	TQN72038.1	KAF4875180.1	KAF4859223.1	KAF4851841.1	KAF4820709.1	KAF5511186.1	TEA12867.1	KXH38031.1	KAF6813560.1	KAI8257328.1	KAI8271892.1
OG0003159	jgi|Botci1|1526|BC1T_12795	KAI3533899.1	KAF5527766.1	KAF0332412.1	KAH0436967.1	OLN88553.1	KAI3537627.1	EXF81510.1	KAE9573221.1	KAF4933874.1	KAF5513580.1	KAF4909857.1	KAF4892332.1	KAF4423625.1	KAF4492094.1	KAH9242993.1	EQB48199.1	KAF3803448.1	EFQ26396.1	OBR15459.1	TID04049.1	GJC92275.1	OHW89876.1	KZL69651.1	KAF9879842.1	GJC80027.1	UQC80040.1	KAF6842343.1	CAI0641440.1	KXH38199.1	TDZ26685.1	OHF01386.1	KAF6837655.1	KXH66455.1	KAG7050434.1	KAG7069476.1	KAG7073421.1	KAF4781971.1	TQN75399.1	KAF4870587.1	KAF4858116.1	KAF4842716.1	KAF4825489.1	KAF5515363.1	TEA14181.1	KXH49076.1	KAF6796325.1	KAI8257607.1	KAI8298232.1
OG0004798	jgi|Botci1|16020|BC1T_12006	KAI3544918.1	KAF5518908.1	KAF0318551.1	KAH0435434.1	OLN85436.1	KAI3548085.1	EXF82765.1	KAE9575116.1	KAF4939090.1	KAF5491081.1	KAF4910547.1	KAF4893995.1	KAF4422958.1	KAF4479532.1	KAH9237474.1	EQB48129.1	KAF3799684.1	EFQ33595.1	OBR09758.1	TID07236.1	GJD03223.1	OHX00050.1	KZL63254.1	KAF9872508.1	GJC90008.1	UQC87696.1	KAF6835766.1	CAI0655547.1	KXH57674.1	TDZ16505.1	OHF01572.1	KAF6833689.1	KXH66160.1	KAH8422112.1	KAH8421871.1	KAH8422134.1	KAF4784647.1	TQN67614.1	KAF4878650.1	KAF4861031.1	KAF4847801.1	KAF4808776.1	KAF5491861.1	TEA13202.1	KXH31247.1	KAF6803234.1	KAI8270731.1	KAI8312617.1
OG0003956	jgi|Botci1|8909|BC1T_06700	KAI3556604.1	KAF5526713.1	KAF0332593.1	KAH0436213.1	OLN88573.1	KAI3544107.1	EXF74307.1	KAE9573338.1	KAF4921991.1	KAF5514462.1	KAF4884781.1	KAF4881424.1	KAF4423376.1	KAF4490637.1	KAH9243191.1	EQB50632.1	KAF3806675.1	EFQ26181.1	OBR15675.1	TID04780.1	GJC92049.1	OHW95798.1	KZL85156.1	KAF9879193.1	GJC83998.1	UQC80328.1	KAF6812677.1	CAI0650687.1	KXH47502.1	TDZ23692.1	OHE96966.1	KAF6829869.1	KXH67097.1	KAG7050674.1	KAG7069720.1	KAG7073666.1	KAF4782185.1	TQN73973.1	KAF4874765.1	KAF4862894.1	KAF4850946.1	KAF4819532.1	KAF5515884.1	TEA16578.1	KXH51477.1	KAF6810304.1	KAI8258420.1	KAI8314762.1
OG0004025	jgi|Botci1|9645|BC1T_07371	KAI3549496.1	KAF5521080.1	KAF0327657.1	KAH0443310.1	OLN94053.1	KAI3539164.1	EXF79731.1	KAE9567387.1	KAF4928054.1	KAF5498735.1	KAF4905161.1	KAF4894762.1	KAF4416752.1	KAF4484802.1	KAH9239152.1	EQB50661.1	KAF3810688.1	EFQ28622.1	OBR13936.1	TID01536.1	GJC95404.1	OHW96316.1	KZL79680.1	KAF9871633.1	GJC90508.1	UQC78129.1	KAF6843321.1	CAI0642528.1	KXH46230.1	TDZ24382.1	OHF00126.1	KAF6830524.1	KXH40943.1	KAG7051489.1	KAG7070525.1	KAG7078776.1	KAF4782671.1	TQN72900.1	KAF4860632.1	KAF4849398.1	KAF4835303.1	KAF4821489.1	KAF5500707.1	TEA19287.1	KXH30751.1	KAF6802382.1	KAI8254748.1	KAI8292370.1
OG0003161	jgi|Botci1|1540|BC1T_13118	KAI3531040.1	KAF5519536.1	KAF0318636.1	KAH0438588.1	OLN86590.1	KAI3538623.1	EXF84519.1	KAE9574896.1	KAF4931979.1	KAF5490852.1	KAF4900672.1	KAF4890456.1	KAF4422890.1	KAF4478821.1	KAH9237303.1	EQB50582.1	KAF3799073.1	EFQ33667.1	OBR09668.1	TID07726.1	GJD03318.1	OHX00135.1	KZL79008.1	KAF9872587.1	GJC90364.1	UQC87569.1	KAF6843697.1	CAI0641024.1	KXH40992.1	TDZ16453.1	OHF01666.1	KAF6826904.1	KXH58473.1	KAG7054407.1	KAG7072697.1	KAG7080954.1	KAF4784649.1	TQN72587.1	KAF4878439.1	KAF4861060.1	KAF4847866.1	KAF4806863.1	KAF5492559.1	TEA12838.1	KXH53324.1	KAF6809064.1	KAI8261849.1	KAI8304795.1
OG0004317	jgi|Botci1|12225|BC1T_08816	KAI3550374.1	KAF5527710.1	KAF0316947.1	KAH0441488.1	OLN82731.1	KAI3549800.1	EXF81234.1	KAE9582095.1	KAF4941872.1	KAF5514131.1	KAF4911808.1	KAF4897384.1	KAF4420263.1	KAF4490559.1	KAH9230545.1	EQB49727.1	KAF3804671.1	EFQ25295.1	OBR13228.1	TID01868.1	GJC96097.1	OHX00925.1	KZL81959.1	KAF9877949.1	GJC81019.1	UQC77109.1	KAF6829297.1	CAI0642372.1	KXH50294.1	TDZ19032.1	OHE94421.1	KAF6838206.1	KXH59888.1	KAG7041093.1	KAG7061126.1	KAG7038913.1	KAF4775665.1	TQN72752.1	KAF4877014.1	KAF4866751.1	KAF4848510.1	KAF4808318.1	KAF5516774.1	TEA20000.1	KXH25173.1	KAF6812634.1	KAI8254159.1	KAI8294163.1
OG0003024	jgi|Botci1|436|BC1T_00437	KAI3539971.1	KAF5526329.1	KAF0325923.1	KAH0434027.1	OLN85240.1	KAI3551842.1	EXF74795.1	KAE9576298.1	KAF4940952.1	KAF5509195.1	KAF4913190.1	KAF4899616.1	KAF4426841.1	KAF4493092.1	KAH9240399.1	EQB57227.1	KAF3810163.1	EFQ30221.1	OBR09265.1	TIC96169.1	GJC96678.1	OHX01256.1	KZL63088.1	KAF9876283.1	GJC87554.1	UQC73813.1	KAF6826308.1	CAI0651919.1	KXH26380.1	TDZ16930.1	OHE90949.1	KAF6833558.1	KXH61727.1	KAG7047596.1	KAG7067361.1	KAG7059907.1	KAF4775803.1	TQN66160.1	KAF4863775.1	KAF4847147.1	KAF4842028.1	KAF4820874.1	KAF5511623.1	TEA15949.1	KXH46848.1	KAF6813815.1	KAI8255986.1	KAI8301221.1
OG0004095	jgi|Botci1|10217|BC1T_07580	KAI3537486.1	KAF5528051.1	KAF0319014.1	KAH0441430.1	OLN85506.1	KAI3535507.1	EXF79150.1	KAE9582102.1	KAF4941917.1	KAF5514396.1	KAF4911714.1	KAF4897402.1	KAF4420269.1	KAF4492274.1	KAH9230624.1	EQB44492.1	KAF3804724.1	EFQ25257.1	OBR13271.1	TID02137.1	GJC96053.1	OHW90044.1	KZL84955.1	KAF9877923.1	GJC80970.1	UQC77174.1	KAF6832796.1	CAI0652442.1	KXH52864.1	TDZ18744.1	OHE91533.1	KAF6831945.1	KXH65819.1	KAG7040996.1	KAG7061029.1	KAG7038847.1	KAF4774741.1	TQN75104.1	KAF4876698.1	KAF4866942.1	KAF4848639.1	KAF4825140.1	KAF5515730.1	TEA19939.1	KXH28899.1	KAF6812803.1	KAI8259296.1	KAI8307120.1
OG0004266	jgi|Botci1|11628|BC1T_08644	KAI3554238.1	KAF5519914.1	KAF0329146.1	KAH0424354.1	OLN97607.1	KAI3549614.1	EXF75979.1	KAE9575894.1	KAF4925517.1	KAF5495542.1	KAF4889716.1	KAF4886487.1	KAF4423979.1	KAF4487593.1	KAH9236837.1	EQB52720.1	KAF3798661.1	EFQ33181.1	OBR08974.1	TIC95538.1	GJC96964.1	OHW90489.1	KZL63393.1	KAF9870074.1	GJC77927.1	UQC75824.1	KAF6843483.1	CAI0642018.1	KXH31741.1	TDZ22725.1	OHF01466.1	KAF6840851.1	KXH61904.1	KAG7043751.1	KAG7063199.1	KAG7045855.1	KAF4778364.1	TQN72379.1	KAF4865798.1	KAF4843086.1	KAF4846588.1	KAF4807174.1	KAF5497359.1	TEA16839.1	KXH27372.1	KAF6815423.1	KAI8250291.1	KAI8296635.1
OG0003276	jgi|Botci1|2487|BC1T_13875	KAI3527535.1	KAF5520477.1	KAF0325875.1	KAH0430998.1	OLN89651.1	KAI3547160.1	EXF80311.1	KAE9583629.1	KAF4934032.1	KAF5495449.1	KAF4902006.1	KAF4893731.1	KAF4414223.1	KAF4487512.1	KAH9232148.1	EQB47356.1	KAF3808124.1	EFQ25786.1	OBR04303.1	TIC90125.1	GJD03333.1	OHW97763.1	KZL87323.1	KAF9869887.1	GJC90936.1	UQC83945.1	KAF6823318.1	CAI0642960.1	KXH25526.1	TDZ16044.1	OHF03807.1	KAF6835038.1	KXH69161.1	KAG7040494.1	KAG7060542.1	KAG7038152.1	KAF4785149.1	TQN64216.1	KAF4870482.1	KAF4840749.1	KAF4827612.1	KAF4806495.1	KAF5497539.1	TEA16976.1	KXH35727.1	KAF6800270.1	KAI8261151.1	KAI8303869.1
OG0004404	jgi|Botci1|12907|BC1T_09617	KAI3541350.1	KAF5511986.1	KAF0330539.1	KAH0430848.1	OLN94064.1	KAI3543161.1	EXF82728.1	KAE9581753.1	KAF4923882.1	KAF5487913.1	KAF4885008.1	KAF4901086.1	KAF4412597.1	KAF4480393.1	KAH9235329.1	EQB51523.1	KAF3797626.1	EFQ26848.1	OBR08900.1	TIC95582.1	GJC97032.1	OHX01013.1	KZL83707.1	KAF9872163.1	GJC83035.1	UQC82945.1	KAF6831008.1	CAI0646388.1	KXH28742.1	TDZ15400.1	OHE93394.1	KAF6825783.1	KXH67459.1	KAG7058131.1	KAG7076732.1	KAG7083816.1	KAF4780056.1	TQN71535.1	KAF4871127.1	KAF4843717.1	KAF4828053.1	KAF4811967.1	KAF5489334.1	TEA12329.1	KXH35160.1	KAF6810789.1	KAI8252728.1	KAI8272075.1
OG0004239	jgi|Botci1|11336|BC1T_01828	KAI3555496.1	KAF5526491.1	KAF0330909.1	KAH0431324.1	OLN91956.1	KAI3552512.1	EXF86638.1	KAE9568468.1	KAF4942619.1	KAF5509217.1	KAF4913467.1	KAF4882509.1	KAF4418306.1	KAF4482867.1	KAH9239576.1	EQB54565.1	KAF3799579.1	EFQ30029.1	OBR06034.1	TIC97181.1	GJD01722.1	OHW99839.1	KZL82124.1	KAF9877715.1	GJC85691.1	UQC74570.1	KAF6842923.1	CAI0643604.1	KXH35259.1	TDZ23169.1	OHE99255.1	KAF6827973.1	KXH66088.1	KAG7054058.1	KAG7072354.1	KAG7080568.1	KAF4776869.1	TQN74627.1	KAF4877055.1	KAF4856626.1	KAF4846861.1	KAF4817931.1	KAF5511708.1	TEA17490.1	KXH48169.1	KAF6819997.1	KAI8261012.1	KAI8294288.1
OG0003712	jgi|Botci1|6295|BC1T_15811	KAI3557795.1	KAF5519323.1	KAF0327889.1	KAH0443120.1	OLN92751.1	KAI3539455.1	EXF85707.1	KAE9580027.1	KAF4941622.1	KAF5491043.1	KAF4907752.1	KAF4898569.1	KAF4434039.1	KAF4479939.1	KAH9226201.1	EQB59345.1	KAF3810581.1	EFQ31833.1	OBR10504.1	TID06910.1	GJD04781.1	OHW96898.1	KZL85096.1	KAF9876863.1	GJC84330.1	UQC88650.1	KAF6840729.1	CAI0655383.1	KXH38758.1	TDZ17867.1	OHE94407.1	KAF6822857.1	KXH65995.1	KAG7042194.1	KAG7062227.1	KAG7040016.1	KAF4784527.1	TQN69175.1	KAF4879062.1	KAF4865243.1	KAF4855306.1	KAF4820014.1	KAF5492058.1	TEA14065.1	KXH36954.1	KAF6814703.1	KAI8252457.1	KAI8272088.1
OG0004571	jgi|Botci1|14214|BC1T_10638	KAI3546740.1	KAF5507374.1	KAF0322513.1	KAH0424574.1	OLN93098.1	KAI3549134.1	EXF74479.1	KAE9570684.1	KAF4931326.1	KAF5485803.1	KAF4901212.1	KAF4889553.1	KAF4425753.1	KAF4486755.1	KAH9233989.1	EQB52361.1	KAF3808984.1	EFQ28981.1	OBR07304.1	TIC92782.1	GJC98570.1	OHW93717.1	KZL68588.1	KAF9880890.1	GJC79594.1	UQC85462.1	KAF6830465.1	CAI0649870.1	KXH39019.1	TDZ26133.1	OHE97922.1	KAF6821933.1	KXH54213.1	KAG7054868.1	KAG7074345.1	KAG7081571.1	KAF4785583.1	TQN72096.1	KAF4880463.1	KAF4857781.1	KAF4832594.1	KAF4807464.1	KAF5487501.1	TEA20568.1	KXH50409.1	KAF6802318.1	KAI8251621.1	KAI8308855.1
OG0004403	jgi|Botci1|12903|BC1T_09613	KAI3557501.1	KAF5512439.1	KAF0324959.1	KAH0435661.1	OLN96674.1	KAI3535174.1	EXF76407.1	KAE9582924.1	KAF4935421.1	KAF5488524.1	KAF4905563.1	KAF4886200.1	KAF4412728.1	KAF4480672.1	KAH9227475.1	EQB58402.1	KAF3797090.1	EFQ32744.1	OBR08541.1	TIC95787.1	GJC97385.1	OHX00538.1	KZL83873.1	KAF9879517.1	GJC82681.1	UQC83485.1	KAF6829388.1	CAI0654166.1	KXH25438.1	TDZ21090.1	OHE99747.1	KAF6837428.1	KXH48998.1	KAG7058599.1	KAG7077257.1	KAG7084368.1	KAF4780173.1	TQN70966.1	KAF4869281.1	KAF4863469.1	KAF4843644.1	KAF4810891.1	KAF5489443.1	TEA19183.1	KXH30052.1	KAF6806894.1	KAI8262994.1	KAI8303422.1
OG0003198	jgi|Botci1|1903|BC1T_13265	KAI3555867.1	KAF5519288.1	KAF0326552.1	KAH0437924.1	OLN84368.1	KAI3533486.1	EXF82860.1	KAE9580448.1	KAF4934842.1	KAF5491251.1	KAF4915172.1	KAF4900735.1	KAF4422409.1	KAF4479605.1	KAH9237828.1	EQB44743.1	KAF3802910.1	EFQ25579.1	OBR09997.1	TID07403.1	GJD02977.1	OHW93170.1	KZL88073.1	KAF9869611.1	GJC84965.1	UQC88022.1	KAF6839645.1	CAI0651021.1	KXH44369.1	TDZ20379.1	OHE97465.1	KAF6837787.1	KXH68024.1	KAG7044538.1	KAG7063989.1	KAG7049248.1	KAF4784252.1	TQN74209.1	KAF4878743.1	KAF4853205.1	KAF4839422.1	KAF4819227.1	KAF5491707.1	TEA22506.1	KXH52581.1	KAF6820684.1	KAI8257736.1	KAI8302965.1
OG0004438	jgi|Botci1|13195|BC1T_09879	KAI3546748.1	KAF5507633.1	KAF0322507.1	KAH0424579.1	OLN93035.1	KAI3549143.1	EXF74487.1	KAE9570688.1	KAF4931321.1	KAF5486290.1	KAF4901284.1	KAF4889491.1	KAF4425748.1	KAF4486961.1	KAH9233997.1	EQB49999.1	KAF3808977.1	EFQ28990.1	OBR07314.1	TIC92742.1	GJC98562.1	OHW93708.1	KZL68658.1	KAF9880881.1	GJC79585.1	UQC85452.1	KAF6830467.1	CAI0651761.1	KXH46437.1	TDZ26078.1	OHE97913.1	KAF6821931.1	KXH54205.1	KAG7054865.1	KAG7074342.1	KAG7081570.1	KAF4784967.1	TQN66264.1	KAF4880456.1	KAF4857734.1	KAF4832623.1	KAF4807441.1	KAF5487495.1	TEA20516.1	KXH50417.1	KAF6802316.1	KAI8264536.1	KAI8308851.1
OG0004038	jgi|Botci1|9755|BC1T_01405	KAI3551125.1	KAF5523457.1	KAF0329674.1	KAH0428342.1	OLN86916.1	KAI3526932.1	EXF81047.1	KAE9572636.1	KAF4935169.1	KAF5503153.1	KAF4917064.1	KAF4905987.1	KAF4411963.1	KAF4489131.1	KAH9241216.1	EQB58888.1	KAF3804427.1	EFQ29713.1	OBR11732.1	TIC99496.1	GJC93395.1	OHW95177.1	KZL81611.1	KAF9874860.1	GJC81739.1	UQC82204.1	KAF6845054.1	CAI0654681.1	KXH45495.1	TDZ19659.1	OHF02769.1	KAF6834040.1	KXH60688.1	KAG7057570.1	KAG7076165.1	KAG7083303.1	KAF4779475.1	TQN73950.1	KAF4873762.1	KAF4853096.1	KAF4830276.1	KAF4808916.1	KAF5505686.1	TEA22006.1	KXH35538.1	KAF6819110.1	KAI8258445.1	KAI8297795.1
OG0004498	jgi|Botci1|13548|BC1T_10058	KAI3553509.1	KAF5507192.1	KAF0324015.1	KAH0435837.1	OLN86421.1	KAI3527850.1	EXF84844.1	KAE9579906.1	KAF4940460.1	KAF5485861.1	KAF4912487.1	KAF4890070.1	KAF4429282.1	KAF4487233.1	KAH9228134.1	EQB55130.1	KAF3808820.1	EFQ32357.1	OBR07205.1	TIC92324.1	GJC98670.1	OHW93795.1	KZL68447.1	KAF9880784.1	GJC79677.1	UQC85632.1	KAF6824829.1	CAI0654820.1	KXH48976.1	TDZ14147.1	OHE97174.1	KAF6839396.1	KXH48533.1	KAG7054713.1	KAG7074155.1	KAG7081366.1	KAF4786086.1	TQN68022.1	KAF4873504.1	KAF4857894.1	KAF4843951.1	KAF4810503.1	KAF5486755.1	TEA20047.1	KXH25070.1	KAF6818010.1	KAI8258366.1	KAI8307727.1
OG0003607	jgi|Botci1|5351|BC1T_04600	KAI3549776.1	KAF5518219.1	KAF0317448.1	KAH0420428.1	OLN95908.1	KAI3548598.1	EXF80209.1	KAE9570306.1	KAF4937295.1	KAF5493304.1	KAF4890027.1	KAF4896138.1	KAF4414200.1	KAF4478042.1	KAH9236069.1	EQB55944.1	KAF3803021.1	EFQ28806.1	OBR05051.1	TIC93900.1	GJC99686.1	OHW92416.1	KZL86060.1	KAF9870034.1	GJC86986.1	UQC86902.1	KAF6843639.1	CAI0645030.1	KXH42723.1	TDZ22144.1	OHF01036.1	KAF6839964.1	KXH59843.1	KAG7058690.1	KAG7077267.1	KAG7084429.1	KAF4777428.1	TQN70749.1	KAF4861418.1	KAF4845154.1	KAF4832272.1	KAF4813942.1	KAF5494965.1	TDZ10304.1	KXH31451.1	KAF6814599.1	KAI8253440.1	KAI8276364.1
OG0003754	jgi|Botci1|6714|BC1T_05280	KAI3556194.1	KAF5528704.1	KAF0332282.1	KAH0434727.1	OLN88480.1	KAI3545065.1	EXF77310.1	KAE9578996.1	KAF4940075.1	KAF5514059.1	KAF4915398.1	KAF4904780.1	KAF4423349.1	KAF4491522.1	KAH9242862.1	EQB55644.1	KAF3803555.1	EFQ26224.1	OBR15623.1	TID04446.1	GJC92096.1	OHW92029.1	KZL84022.1	KAF9879278.1	GJC84046.1	UQC80213.1	KAF6844392.1	CAI0644835.1	KXH45463.1	TDZ17741.1	OHE95790.1	KAF6841131.1	KXH57886.1	KAG7050605.1	KAG7069649.1	KAG7073581.1	KAF4782137.1	TQN73344.1	KAF4870597.1	KAF4858143.1	KAF4842751.1	KAF4825919.1	KAF5515926.1	TEA15108.1	KXH39412.1	KAF6813955.1	KAI8256819.1	KAI8306977.1
OG0004535	jgi|Botci1|13893|BC1T_02407	KAI3545299.1	KAF5521399.1	KAF0321112.1	KAH0421837.1	OLN81429.1	KAI3548336.1	EXF85986.1	KAE9573566.1	KAF4938085.1	KAF5499122.1	KAF4913774.1	KAF4903067.1	KAF4421544.1	KAF4484648.1	KAH9229451.1	EQB45718.1	KAF3808254.1	EFQ32851.1	OBR14644.1	TID02485.1	GJD05360.1	OHW95121.1	KZL80596.1	KAF9875356.1	GJC86180.1	UQC79039.1	KAF6821100.1	CAI0647268.1	KXH35189.1	TDZ24297.1	OHE98368.1	KAF6827790.1	KXH60730.1	KAG7053083.1	KAG7071377.1	KAG7079598.1	KAF4782815.1	TQN69492.1	KAF4874201.1	KAF4859925.1	KAF4844997.1	KAF4808299.1	KAF5501519.1	TEA19629.1	KXH49554.1	KAF6812076.1	KAI8252313.1	KAI8312305.1
OG0003919	jgi|Botci1|8598|BC1T_06286	KAI3551107.1	KAF5524478.1	KAF0329692.1	KAH0428326.1	OLN86973.1	KAI3547514.1	EXF81064.1	KAE9572701.1	KAF4935136.1	KAF5503575.1	KAF4917314.1	KAF4905919.1	KAF4412011.1	KAF4489069.1	KAH9241235.1	EQB50667.1	KAF3804443.1	EFQ29731.1	OBR11749.1	TID00278.1	GJC93413.1	OHW95174.1	KZL81608.1	KAF9881098.1	GJC81742.1	UQC82223.1	KAF6845037.1	CAI0653485.1	KXH60292.1	TDZ19204.1	OHF02788.1	KAF6834023.1	KXH62337.1	KAG7057567.1	KAG7076162.1	KAG7083300.1	KAF4779310.1	TQN75056.1	KAF4873950.1	KAF4853048.1	KAF4830266.1	KAF4808889.1	KAF5505848.1	TEA21990.1	KXH35521.1	KAF6819127.1	KAI8258459.1	KAI8297809.1
OG0004325	jgi|Botci1|12277|BC1T_08868	KAI3540767.1	KAF5512097.1	KAF0318062.1	KAH0427328.1	OLN96346.1	KAI3545406.1	EXF80693.1	KAE9568160.1	KAF4939268.1	KAF5487933.1	KAF4911524.1	KAF4901038.1	KAF4412498.1	KAF4481318.1	KAH9235158.1	EQB47337.1	KAF3797326.1	EFQ26620.1	OBR08663.1	TIC95082.1	GJC97269.1	OHX00640.1	KZL86455.1	KAF9879438.1	GJC82788.1	UQC83078.1	KAF6825675.1	CAI0653548.1	KXH49882.1	TDZ21086.1	OHE96468.1	KAF6835927.1	KXH69222.1	KAG7058221.1	KAG7076899.1	KAG7083932.1	KAF4780387.1	TQN75203.1	KAF4871084.1	KAF4857435.1	KAF4840587.1	KAF4809222.1	KAF5489757.1	TEA13456.1	KXH46961.1	KAF6818284.1	KAI8257555.1	KAI8293535.1
OG0003574	jgi|Botci1|5038|BC1T_04321	KAI3537364.1	KAF5524810.1	KAF0315611.1	KAH0420587.1	OLN85209.1	KAI3545792.1	EXF86098.1	KAE9576304.1	KAF4940915.1	KAF5508074.1	KAF4913246.1	KAF4895273.1	KAF4427056.1	KAF4493184.1	KAH9240559.1	EQB59366.1	KAF3810266.1	EFQ35827.1	OBR09411.1	TIC95335.1	GJC96516.1	OHW97420.1	KZL64356.1	KAF9876176.1	GJC89702.1	UQC73612.1	KAF6824188.1	CAI0654698.1	KXH36017.1	TDZ16969.1	OHE91319.1	KAF6830746.1	KXH65465.1	KAG7047422.1	KAG7067187.1	KAG7059740.1	KAF4777254.1	TQN68204.1	KAF4868797.1	KAF4855657.1	KAF4834068.1	KAF4820959.1	KAF5510835.1	TEA18936.1	KXH40875.1	KAF6811031.1	KAI8265109.1	KAI8305006.1
OG0003096	jgi|Botci1|905|BC1T_12608	KAI3539248.1	KAF5520644.1	KAF0329252.1	KAH0431376.1	OLN97305.1	KAI3549283.1	EXF73049.1	KAE9576629.1	KAF4940229.1	KAF5495934.1	KAF4916446.1	KAF4886612.1	KAF4423827.1	KAF4486907.1	KAH9236722.1	EQB47819.1	KAF3806563.1	EFQ30955.1	OBR09086.1	TIC95284.1	GJC96855.1	OHX00841.1	KZL86202.1	KAF9870370.1	GJC78040.1	UQC76055.1	KAF6821175.1	CAI0653602.1	KXH48566.1	TDZ22816.1	OHE94769.1	KAF6829434.1	KXH62490.1	KAG7043925.1	KAG7063374.1	KAG7046025.1	KAF4778436.1	TQN67063.1	KAF4878302.1	KAF4845741.1	KAF4846608.1	KAF4816743.1	KAF5497487.1	TEA13485.1	KXH31974.1	KAF6817006.1	KAI8255701.1	KAI8279126.1
OG0004065	jgi|Botci1|10003|BC1T_01653	KAI3555871.1	KAF5519279.1	KAF0326558.1	KAH0437917.1	OLN84402.1	KAI3533480.1	EXF83381.1	KAE9580446.1	KAF4934807.1	KAF5490686.1	KAF4915169.1	KAF4900812.1	KAF4422852.1	KAF4479750.1	KAH9237835.1	EQB49718.1	KAF3802915.1	EFQ25575.1	OBR10001.1	TID07179.1	GJD02973.1	OHW93174.1	KZL88066.1	KAF9869606.1	GJC84968.1	UQC88031.1	KAF6839651.1	CAI0648489.1	KXH44373.1	TDZ20620.1	OHE97463.1	KAF6837782.1	KXH68202.1	KAG7044570.1	KAG7063997.1	KAG7049282.1	KAF4784370.1	TQN74217.1	KAF4878738.1	KAF4853202.1	KAF4839415.1	KAF4819182.1	KAF5491711.1	TEA18984.1	KXH52577.1	KAF6820690.1	KAI8257740.1	KAI8302961.1
OG0003070	jgi|Botci1|718|BC1T_03425	KAI3549784.1	KAF5518221.1	KAF0317441.1	KAH0427282.1	OLN95928.1	KAI3548587.1	EXF79688.1	KAE9570240.1	KAF4922446.1	KAF5493517.1	KAF4885370.1	KAF4896146.1	KAF4413971.1	KAF4477578.1	KAH9236076.1	EQB58221.1	KAF3803014.1	EFQ28812.1	OBR05045.1	TIC93811.1	GJC99680.1	OHW92422.1	KZL70742.1	KAF9870028.1	GJC86993.1	UQC86914.1	KAF6843646.1	CAI0645528.1	KXH42716.1	TDZ22076.1	OHF01043.1	KAF6833727.1	KXH67475.1	KAG7058706.1	KAG7077282.1	KAG7084417.1	KAF4778099.1	TQN70924.1	KAF4861413.1	KAF4845183.1	KAF4832244.1	KAF4813868.1	KAF5494201.1	TDZ10284.1	KXH31445.1	KAF6814590.1	KAI8251102.1	KAI8288241.1
OG0004157	jgi|Botci1|10579|BC1T_07811	KAI3544325.1	KAF5518277.1	KAF0326290.1	KAH0424429.1	OLN81107.1	KAI3527040.1	EXF77457.1	KAE9583172.1	KAF4937324.1	KAF5493002.1	KAF4908762.1	KAF4888605.1	KAF4414143.1	KAF4478465.1	KAH9235938.1	EQB50904.1	KAF3812252.1	EFQ28906.1	OBR04938.1	TIC93870.1	GJC99578.1	OHW92513.1	KZL88301.1	KAF9876494.1	GJC87092.1	UQC86724.1	KAF6845318.1	CAI0646500.1	KXH54010.1	TDZ22328.1	OHE93622.1	KAF6825997.1	KXH44918.1	KAG7058836.1	KAG7077412.1	KAG7084496.1	KAF4777780.1	TQN71766.1	KAF4877592.1	KAF4845534.1	KAF4832669.1	KAF4822498.1	KAF5494828.1	TEA13013.1	KXH44400.1	KAF6817520.1	KAI8253280.1	KAI8306796.1
OG0004786	jgi|Botci1|15953|BC1T_11939	KAI3542706.1	KAF5528021.1	KAF0332716.1	KAH0423809.1	OLN81390.1	KAI3529414.1	EXF74162.1	KAE9580875.1	KAF4938026.1	KAF5514199.1	KAF4905773.1	KAF4898350.1	KAF4428159.1	KAF4491887.1	KAH9243325.1	EQB57577.1	KAF3804795.1	EFQ29380.1	OBR15772.1	TID04112.1	GJC91961.1	OHW95673.1	KZL81059.1	KAF9879101.1	GJC83903.1	UQC80444.1	KAF6814407.1	CAI0652440.1	KXH64648.1	TDZ24405.1	OHE90821.1	KAF6836843.1	KXH47640.1	KAG7050774.1	KAG7069818.1	KAG7073733.1	KAF4781599.1	TQN73481.1	KAF4874682.1	KAF4862958.1	KAF4851160.1	KAF4819620.1	KAF5515622.1	TEA13835.1	KXH48950.1	KAF6813610.1	KAI8259388.1	KAI8299545.1
OG0003578	jgi|Botci1|5084|BC1T_04367	KAI3541708.1	KAF5524682.1	KAF0320654.1	KAH0440749.1	OLN89047.1	KAI3542824.1	EXF78517.1	KAE9579171.1	KAF4940813.1	KAF5504071.1	KAF4914299.1	KAF4902556.1	KAF4429870.1	KAF4488291.1	KAH9225894.1	EQB51663.1	KAF3799200.1	EFQ34867.1	OBR11297.1	TID00071.1	GJC92943.1	OHW98383.1	KZL80499.1	KAF9877239.1	GJC90802.1	UQC81636.1	KAF6828530.1	CAI0641012.1	KXH39710.1	TDZ13809.1	OHF01963.1	KAF6828123.1	KXH52296.1	KAG7057071.1	KAG7075672.1	KAG7082786.1	KAF4779460.1	TQN65623.1	KAF4873294.1	KAF4860276.1	KAF4847295.1	KAF4809379.1	KAF5505624.1	TEA17175.1	KXH52848.1	KAF6807364.1	KAI8264686.1	KAI8293418.1
OG0004014	jgi|Botci1|9545|BC1T_06945	KAI3537010.1	KAF5521279.1	KAF0328854.1	KAH0441959.1	OLN94216.1	KAI3531473.1	EXF75444.1	KAE9572506.1	KAF4938507.1	KAF5499557.1	KAF4904519.1	KAF4893480.1	KAF4416909.1	KAF4484226.1	KAH9239343.1	EQB51021.1	KAF3806075.1	EFQ31714.1	OBR16082.1	TID04663.1	GJC91665.1	OHW99610.1	KZL64961.1	KAF9873514.1	GJC77654.1	UQC80866.1	KAF6809953.1	CAI0641569.1	KXH42126.1	TDZ21664.1	OHF04485.1	KAF6816705.1	KXH43633.1	KAG7043354.1	KAG7062801.1	KAG7042766.1	KAF4774895.1	TQN67557.1	KAF4879845.1	KAF4864540.1	KAF4854073.1	KAF4807278.1	KAF5500697.1	TEA10694.1	KXH51878.1	KAF6793013.1	KAI8268816.1	KAI8297229.1
OG0004646	jgi|Botci1|14868|BC1T_02609	KAI3552148.1	KAF5524542.1	KAF0317696.1	KAH0429853.1	OLN86853.1	KAI3547861.1	EXF81436.1	KAE9579290.1	KAF4939456.1	KAF5504481.1	KAF4912068.1	KAF4892487.1	KAF4432345.1	KAF4489418.1	KAH9240957.1	EQB56355.1	KAF3804228.1	EFQ34214.1	OBR11555.1	TIC98824.1	GJC93205.1	OHW98161.1	KZL87601.1	KAF9876989.1	GJC90606.1	UQC81965.1	KAF6831657.1	CAI0655864.1	KXH50431.1	TDZ19311.1	OHF01801.1	KAF6837117.1	KXH64092.1	KAG7057409.1	KAG7076006.1	KAG7083088.1	KAF4779769.1	TQN69497.1	KAF4873840.1	KAF4841303.1	KAF4847251.1	KAF4812379.1	KAF5505205.1	TEA15920.1	KXH49865.1	KAF6803741.1	KAI8263274.1	KAI8281724.1
OG0003470	jgi|Botci1|4073|BC1T_14872	KAI3558126.1	KAF5517439.1	KAF0324279.1	KAH0422519.1	OLN88027.1	KAI3539771.1	EXF78200.1	KAE9574393.1	KAF4936795.1	KAF5492732.1	KAF4910822.1	KAF4884541.1	KAF4431735.1	KAF4474142.1	KAH9231518.1	EQB58850.1	KAF3797453.1	EFQ32509.1	OBR15034.1	TID03706.1	GJC92689.1	OHW93468.1	KZL63056.1	KAF9873782.1	GJC80431.1	UQC79502.1	KAF6840398.1	CAI0648906.1	KXH62499.1	TDZ20907.1	OHE92377.1	KAF6835683.1	KXH66209.1	KAG7049924.1	KAG7068961.1	KAG7072913.1	KAF4781570.1	TQN69382.1	KAF4868875.1	KAF4866219.1	KAF4856106.1	KAF4815696.1	KAF5494622.1	TEA12078.1	KXH31753.1	KAF6815168.1	KAI8249417.1	KAI8278178.1
OG0004330	jgi|Botci1|12293|BC1T_08674	KAI3540612.1	KAF5523964.1	KAF0322214.1	KAH0437338.1	OLN87969.1	KAI3528838.1	EXF73940.1	KAE9578098.1	KAF4941771.1	KAF5504313.1	KAF4916136.1	KAF4896414.1	KAF4425681.1	KAF4489258.1	KAH9242184.1	EQB53915.1	KAF3803192.1	EFQ30734.1	OBR12513.1	TID00324.1	GJC94187.1	OHW91357.1	KZL87752.1	KAF9881721.1	GJC79086.1	UQC89707.1	KAF6844477.1	CAI0645094.1	KXH32263.1	TDZ26935.1	OHF02162.1	KAF6835205.1	KXH55644.1	KAG7048503.1	KAG7068267.1	KAG7065696.1	KAF4774385.1	TQN68866.1	KAF4874899.1	KAF4860452.1	KAF4856736.1	KAF4809518.1	KAF5506043.1	TEA20766.1	KXH29312.1	KAF6820247.1	KAI8261656.1	KAI8317216.1
OG0004130	jgi|Botci1|10428|BC1T_07986	KAI3532248.1	KAF5528434.1	KAF0317560.1	KAH0427909.1	OLN82031.1	KAI3551674.1	EXF86547.1	KAE9580952.1	KAF4937943.1	KAF5514181.1	KAF4905752.1	KAF4898235.1	KAF4428131.1	KAF4491113.1	KAH9243367.1	EQB58028.1	KAF3804832.1	EFQ29342.1	OBR15812.1	TID04252.1	GJC91926.1	OHW95641.1	KZL81032.1	KAF9879066.1	GJC83873.1	UQC80513.1	KAF6833250.1	CAI0652548.1	KXH26133.1	TDZ24919.1	OHE91232.1	KAF6826154.1	KXH63758.1	KAG7050817.1	KAG7069858.1	KAG7073808.1	KAF4782152.1	TQN65593.1	KAF4874584.1	KAF4862825.1	KAF4850952.1	KAF4819728.1	KAF5515704.1	TEA18644.1	KXH48903.1	KAF6818575.1	KAI8256096.1	KAI8272241.1
OG0004308	jgi|Botci1|12061|BC1T_08436	KAI3554324.1	KAF5520428.1	KAF0329400.1	KAH0433905.1	OLN96744.1	KAI3542601.1	EXF81177.1	KAE9583401.1	KAF4937709.1	KAF5495761.1	KAF4914034.1	KAF4885393.1	KAF4433633.1	KAF4485882.1	KAH9237144.1	EQB48941.1	KAF3809653.1	EFQ25982.1	OBR04025.1	TIC90072.1	GJD03616.1	OHW89935.1	KZL84352.1	KAF9872102.1	GJC89222.1	UQC84304.1	KAF6814551.1	CAI0644728.1	KXH63504.1	TDZ21431.1	OHE97107.1	KAF6826495.1	KXH68235.1	KAG7055821.1	KAG7075266.1	KAG7082236.1	KAF4786063.1	TQN64515.1	KAF4874540.1	KAF4859581.1	KAF4849685.1	KAF4814411.1	KAF5497854.1	TEA15702.1	KXH38986.1	KAF6800922.1	KAI8248953.1	KAI8278762.1
OG0004568	jgi|Botci1|14209|BC1T_10633	KAI3527223.1	KAF5507724.1	KAF0323974.1	KAH0435874.1	OLN86424.1	KAI3549006.1	EXF84822.1	KAE9579852.1	KAF4940559.1	KAF5486245.1	KAF4912612.1	KAF4890093.1	KAF4429326.1	KAF4486407.1	KAH9228178.1	EQB45515.1	KAF3808784.1	EFQ32335.1	OBR07185.1	TIC92841.1	GJC98691.1	OHW93818.1	KZL68500.1	KAF9880761.1	GJC79698.1	UQC85601.1	KAF6844063.1	CAI0653967.1	KXH48953.1	TDZ14199.1	OHE91401.1	KAF6839422.1	KXH60228.1	KAG7054734.1	KAG7074176.1	KAG7081305.1	KAF4785952.1	TQN69848.1	KAF4873452.1	KAF4857824.1	KAF4844075.1	KAF4810622.1	KAF5487228.1	TEA20036.1	KXH44822.1	KAF6817986.1	KAI8253525.1	KAI8307763.1
OG0003098	jgi|Botci1|964|BC1T_12540	KAI3556414.1	KAF5524860.1	KAF0324812.1	KAH0434857.1	OLN87314.1	KAI3534374.1	EXF81764.1	KAE9571739.1	KAF4937766.1	KAF5508849.1	KAF4886349.1	KAF4892909.1	KAF4424588.1	KAF4482834.1	KAH9227664.1	EQB51828.1	KAF3810977.1	EFQ31573.1	OBR06355.1	TIC97237.1	GJD04241.1	OHW89805.1	KZL82795.1	KAF9878855.1	GJC89772.1	UQC75250.1	KAF6829907.1	CAI0646859.1	KXH42504.1	TDZ15069.1	OHE93550.1	KAF6823970.1	KXH68072.1	KAG7053535.1	KAG7071831.1	KAG7080081.1	KAF4775890.1	TQN65025.1	KAF4869090.1	KAF4857596.1	KAF4840965.1	KAF4818409.1	KAF5511513.1	TEA15494.1	KXH33810.1	KAF6806275.1	KAI8270404.1	KAI8295952.1
OG0004501	jgi|Botci1|13561|BC1T_10071	KAI3557747.1	KAF5518458.1	KAF0323826.1	KAH0437798.1	OLN89315.1	KAI3537977.1	EXF86043.1	KAE9580372.1	KAF4924230.1	KAF5490203.1	KAF4888567.1	KAF4882688.1	KAF4433839.1	KAF4479299.1	KAH9230265.1	EQB51044.1	KAF3805942.1	EFQ30863.1	OBR10419.1	TID06673.1	GJD02570.1	OHW96838.1	KZL85584.1	KAF9876779.1	GJC84261.1	UQC88590.1	KAF6824603.1	CAI0651169.1	KXH42484.1	TDZ14282.1	OHE94371.1	KAF6813468.1	KXH56883.1	KAG7040420.1	KAG7060469.1	KAG7038079.1	KAF4784155.1	TQN66271.1	KAF4879322.1	KAF4865091.1	KAF4855045.1	KAF4820097.1	KAF5492282.1	TEA12764.1	KXH37007.1	KAF6805997.1	KAI8265874.1	KAI8300080.1
OG0003848	jgi|Botci1|7875|BC1T_06114	KAI3558436.1	KAF5525648.1	KAF0324693.1	KAH0432138.1	OLN86174.1	KAI3551890.1	EXF83666.1	KAE9576096.1	KAF4924603.1	KAF5509554.1	KAF4900300.1	KAF4882852.1	KAF4421079.1	KAF4482302.1	KAH9240230.1	EQB52257.1	KAF3810032.1	EFQ30192.1	OBR09225.1	TIC95098.1	GJC96723.1	OHX01225.1	KZL79682.1	KAF9876408.1	GJC87586.1	UQC73857.1	KAF6826315.1	CAI0641641.1	KXH31200.1	TDZ25261.1	OHF02566.1	KAF6840292.1	KXH69593.1	KAG7047621.1	KAG7067386.1	KAG7059939.1	KAF4776324.1	TQN67819.1	KAF4869790.1	KAF4847173.1	KAF4841859.1	KAF4806546.1	KAF5511799.1	TEA12690.1	KXH35327.1	KAF6813809.1	KAI8254193.1	KAI8293943.1
OG0003643	jgi|Botci1|5627|BC1T_15783	KAI3551766.1	KAF5523286.1	KAF0330199.1	KAH0425522.1	OLN88066.1	KAI3544472.1	EXF76289.1	KAE9578045.1	KAF4941761.1	KAF5504836.1	KAF4916214.1	KAF4901438.1	KAF4414376.1	KAF4489269.1	KAH9242039.1	EQB56715.1	KAF3811640.1	EFQ27726.1	OBR12398.1	TIC99955.1	GJC94083.1	OHW94078.1	KZL69276.1	KAF9881877.1	GJC79199.1	UQC89559.1	KAF6837054.1	CAI0645165.1	KXH45771.1	TDZ26351.1	OHE94316.1	KAF6842087.1	KXH66328.1	KAG7048611.1	KAG7068376.1	KAG7065771.1	KAF4774278.1	TQN74790.1	KAF4875079.1	KAF4860515.1	KAF4856792.1	KAF4823925.1	KAF5505281.1	TEA21803.1	KXH41920.1	KAF6814180.1	KAI8266457.1	KAI8306620.1
OG0003999	jgi|Botci1|9403|BC1T_07033	KAI3535163.1	KAF5507385.1	KAF0323988.1	KAH0435861.1	OLN86452.1	KAI3549021.1	EXF84807.1	KAE9579609.1	KAF4940458.1	KAF5485743.1	KAF4912491.1	KAF4890090.1	KAF4429148.1	KAF4487317.1	KAH9228163.1	EQB54214.1	KAF3808797.1	EFQ32321.1	OBR07169.1	TIC92315.1	GJC98705.1	OHW93832.1	KZL68424.1	KAF9880748.1	GJC79715.1	UQC85587.1	KAF6844049.1	CAI0655368.1	KXH38369.1	TDZ15941.1	OHE90862.1	KAF6839437.1	KXH65777.1	KAG7054817.1	KAG7074226.1	KAG7081317.1	KAF4785678.1	TQN73701.1	KAF4873560.1	KAF4857932.1	KAF4843935.1	KAF4810651.1	KAF5487016.1	TEA20027.1	KXH44836.1	KAF6817971.1	KAI8256222.1	KAI8307749.1
OG0003485	jgi|Botci1|4215|BC1T_03654	KAI3535887.1	KAF5520311.1	KAF0325780.1	KAH0430450.1	OLN96729.1	KAI3547048.1	EXF81952.1	KAE9583865.1	KAF4932177.1	KAF5496516.1	KAF4888691.1	KAF4893760.1	KAF4414261.1	KAF4487392.1	KAH9232051.1	EQB52032.1	KAF3808041.1	EFQ25856.1	OBR04227.1	TIC90193.1	GJD03408.1	OHW97702.1	KZL84429.1	KAF9872119.1	GJC87151.1	UQC84066.1	KAF6828000.1	CAI0647045.1	KXH25620.1	TDZ16089.1	OHF03892.1	KAF6835103.1	KXH25677.1	KAG7048066.1	KAG7067833.1	KAG7065231.1	KAF4785127.1	TQN66622.1	KAF4870516.1	KAF4844736.1	KAF4831755.1	KAF4816096.1	KAF5497765.1	TEA18820.1	KXH35637.1	KAF6807128.1	KAI8268199.1	KAI8305897.1
OG0004255	jgi|Botci1|11495|BC1T_08934	KAI3557624.1	KAF5523144.1	KAF0331614.1	KAH0426413.1	OLN95415.1	KAI3532022.1	EXF73297.1	KAE9577346.1	KAF4929440.1	KAF5504003.1	KAF4895345.1	KAF4891533.1	KAF4412191.1	KAF4490004.1	KAH9241779.1	EQB44338.1	KAF3811434.1	EFQ28132.1	OBR12159.1	TIC99510.1	GJC93836.1	OHW98102.1	KZL83392.1	KAF9869478.1	GJC88180.1	UQC82873.1	KAF6845350.1	CAI0642540.1	KXH55532.1	TDZ22489.1	OHE91887.1	KAF6831843.1	KXH55052.1	KAG7058093.1	KAG7076694.1	KAG7083747.1	KAF4779324.1	TQN74198.1	KAF4876291.1	KAF4861710.1	KAF4849116.1	KAF4805964.1	KAF5506109.1	TEA13158.1	KXH25708.1	KAF6815825.1	KAI8250563.1	KAI8298608.1
OG0003730	jgi|Botci1|6475|BC1T_04064	KAI3549736.1	KAF5517210.1	KAF0326214.1	KAH0436820.1	OLN95947.1	KAI3548644.1	EXF84325.1	KAE9583034.1	KAF4937219.1	KAF5493824.1	KAF4908792.1	KAF4896154.1	KAF4414112.1	KAF4478020.1	KAH9236019.1	EQB58131.1	KAF3803058.1	EFQ28823.1	OBR05032.1	TIC93977.1	GJC99670.1	OHW92433.1	KZL85675.1	KAF9876432.1	GJC87006.1	UQC86843.1	KAF6843516.1	CAI0642680.1	KXH44248.1	TDZ22115.1	OHE91821.1	KAF6839924.1	KXH66919.1	KAG7058810.1	KAG7077453.1	KAG7084558.1	KAF4778109.1	TQN73693.1	KAF4864337.1	KAF4845188.1	KAF4832262.1	KAF4813907.1	KAF5495297.1	TEA18836.1	KXH28660.1	KAF6815086.1	KAI8252802.1	KAI8283275.1
OG0004226	jgi|Botci1|11227|BC1T_01719	KAI3539374.1	KAF5512384.1	KAF0317769.1	KAH0431857.1	OLN90162.1	KAI3531132.1	EXF84317.1	KAE9566232.1	KAF4927649.1	KAF5488326.1	KAF4892627.1	KAF4888440.1	KAF4426246.1	KAF4480492.1	KAH9227024.1	EQB45673.1	KAF3797585.1	EFQ36273.1	OBR05592.1	TIC90507.1	GJD04157.1	OHW96442.1	KZL74437.1	KAF9869408.1	GJC85451.1	UQC87531.1	KAF6838513.1	CAI0655765.1	KXH61635.1	TDZ18142.1	OHE95061.1	KAF6833176.1	KXH26511.1	KAG7046396.1	KAG7066167.1	KAG7056237.1	KAF4773289.1	TQN71562.1	KAF4868724.1	KAF4844327.1	KAF4831409.1	KAF4813710.1	KAF5489017.1	TEA16330.1	KXH51999.1	KAF6806804.1	KAI8268683.1	KAI8313315.1
OG0003446	jgi|Botci1|3854|BC1T_14884	KAI3547430.1	KAF5522516.1	KAF0320974.1	KAH0420727.1	OLN87455.1	KAI3543528.1	EXF80741.1	KAE9573471.1	KAF4936569.1	KAF5498258.1	KAF4913793.1	KAF4902992.1	KAF4430408.1	KAF4484463.1	KAH9229558.1	EQB51821.1	KAF3808163.1	EFQ32802.1	OBR14732.1	TID01694.1	GJD05268.1	OHW89663.1	KZL84794.1	KAF9875297.1	GJC89396.1	UQC79139.1	KAF6840546.1	CAI0641849.1	KXH35034.1	TDZ24111.1	OHE91691.1	KAF6836678.1	KXH38130.1	KAG7052993.1	KAG7071286.1	KAG7079575.1	KAF4783759.1	TQN71869.1	KAF4863144.1	KAF4859812.1	KAF4844868.1	KAF4812160.1	KAF5500577.1	TEA22294.1	KXH42855.1	KAF6808307.1	KAI8268320.1	KAI8313095.1
OG0003184	jgi|Botci1|1805|BC1T_13409	KAI3555808.1	KAF5526630.1	KAF0315136.1	KAH0428893.1	OLN92009.1	KAI3536214.1	EXF82206.1	KAE9573115.1	KAF4930794.1	KAF5508828.1	KAF4891943.1	KAF4884705.1	KAF4413597.1	KAF4482252.1	KAH9239842.1	EQB43694.1	KAF3800472.1	EFQ33466.1	OBR03705.1	TIC96888.1	GJD01955.1	OHW89967.1	KZL83223.1	KAF9870555.1	GJC82417.1	UQC74315.1	KAF6830316.1	CAI0650360.1	KXH30343.1	TDZ22989.1	OHE92282.1	KAF6840525.1	KXH65385.1	KAG7048012.1	KAG7067779.1	KAG7060332.1	KAF4775726.1	TQN72091.1	KAF4866469.1	KAF4846215.1	KAF4833054.1	KAF4808975.1	KAF5510338.1	TEA06070.1	KXH35883.1	KAF6821624.1	KAI8248852.1	KAI8301807.1
OG0003193	jgi|Botci1|1865|BC1T_13227	KAI3555836.1	KAF5518442.1	KAF0326535.1	KAH0437935.1	OLN84395.1	KAI3528133.1	EXF84286.1	KAE9580673.1	KAF4934879.1	KAF5491216.1	KAF4915158.1	KAF4900833.1	KAF4422572.1	KAF4478835.1	KAH9237812.1	EQB45247.1	KAF3802898.1	EFQ25603.1	OBR09972.1	TID06939.1	GJD03000.1	OHW93150.1	KZL67522.1	KAF9869630.1	GJC84943.1	UQC87975.1	KAF6831336.1	CAI0650135.1	KXH63201.1	TDZ20356.1	OHE91132.1	KAF6829062.1	KXH51324.1	KAG7044527.1	KAG7063979.1	KAG7049236.1	KAF4784558.1	TQN74023.1	KAF4878703.1	KAF4853134.1	KAF4839413.1	KAF4819322.1	KAF5492461.1	TEA18995.1	KXH43923.1	KAF6818711.1	KAI8261608.1	KAI8302977.1
OG0004361	jgi|Botci1|12496|BC1T_01931	KAI3528541.1	KAF5524665.1	KAF0331448.1	KAH0432845.1	OLN84875.1	KAI3550981.1	EXF77160.1	KAE9577416.1	KAF4931664.1	KAF5503257.1	KAF4917388.1	KAF4905846.1	KAF4412238.1	KAF4488073.1	KAH9241603.1	EQB59487.1	KAF3811304.1	EFQ27984.1	OBR12011.1	TIC99974.1	GJC93685.1	OHW91698.1	KZL85481.1	KAF9881235.1	GJC82089.1	UQC82662.1	KAF6818564.1	CAI0651717.1	KXH27893.1	TDZ26288.1	OHE96391.1	KAF6836128.1	KXH69229.1	KAG7057897.1	KAG7076504.1	KAG7083548.1	KAF4780275.1	TQN66818.1	KAF4876218.1	KAF4861520.1	KAF4849052.1	KAF4824456.1	KAF5505299.1	TEA22430.1	KXH50268.1	KAF6819816.1	KAI8259197.1	KAI8304200.1
OG0004770	jgi|Botci1|15839|BC1T_11415	KAI3545323.1	KAF5521319.1	KAF0323363.1	KAH0422718.1	OLN83394.1	KAI3548367.1	EXF73586.1	KAE9573553.1	KAF4938160.1	KAF5499708.1	KAF4913717.1	KAF4902847.1	KAF4421429.1	KAF4484058.1	KAH9238250.1	EQB53571.1	KAF3808317.1	EFQ32880.1	OBR14605.1	TID01660.1	GJD05397.1	OHW90176.1	KZL81188.1	KAF9875408.1	GJC86147.1	UQC79008.1	KAF6813265.1	CAI0646487.1	KXH49281.1	TDZ23932.1	OHE98343.1	KAF6819679.1	KXH69647.1	KAG7053099.1	KAG7071394.1	KAG7079676.1	KAF4783435.1	TQN63886.1	KAF4874154.1	KAF4859804.1	KAF4844797.1	KAF4808219.1	KAF5501242.1	TEA10768.1	KXH49530.1	KAF6808240.1	KAI8271291.1	KAI8317349.1
OG0004253	jgi|Botci1|11466|BC1T_08905	KAI3534704.1	KAF5513053.1	KAF0315062.1	KAH0420352.1	OLN86114.1	KAI3531398.1	EXF75855.1	KAE9578392.1	KAF4933659.1	KAF5488881.1	KAF4906687.1	KAF4895448.1	KAF4421155.1	KAF4480330.1	KAH9235354.1	EQB59396.1	KAF3802325.1	EFQ29442.1	OBR05909.1	TIC90721.1	GJD03810.1	OHW90411.1	KZL83097.1	KAF9869534.1	GJC91084.1	UQC89313.1	KAF6840002.1	CAI0641702.1	KXH27080.1	TDZ15043.1	OHF03367.1	KAF6840720.1	KXH40842.1	KAG7048877.1	KAG7068617.1	KAG7066038.1	KAF4773780.1	TQN71407.1	KAF4863736.1	KAF4841545.1	KAF4828282.1	KAF4806580.1	KAF5489923.1	TEA06067.1	KXH43866.1	KAF6808665.1	KAI8259364.1	KAI8271805.1
OG0002990	jgi|Botci1|190|BC1T_00191	KAI3556336.1	KAF5527172.1	KAF0332399.1	KAH0436978.1	OLN88754.1	KAI3534764.1	EXF81520.1	KAE9578701.1	KAF4927187.1	KAF5514534.1	KAF4891566.1	KAF4885262.1	KAF4423418.1	KAF4490836.1	KAH9242981.1	EQB57589.1	KAF3803458.1	EFQ26406.1	OBR15468.1	TID04671.1	GJC92262.1	OHW89866.1	KZL86658.1	KAF9879851.1	GJC80017.1	UQC80053.1	KAF6842352.1	CAI0646786.1	KXH53883.1	TDZ25905.1	OHF01396.1	KAF6841246.1	KXH66464.1	KAG7050418.1	KAG7069459.1	KAG7073406.1	KAF4781859.1	TQN75371.1	KAF4870685.1	KAF4858022.1	KAF4842681.1	KAF4825765.1	KAF5516451.1	TEA14193.1	KXH49066.1	KAF6815932.1	KAI8257598.1	KAI8301441.1
OG0004153	jgi|Botci1|10565|BC1T_07797	KAI3551097.1	KAF5523529.1	KAF0326195.1	KAH0425713.1	OLN86902.1	KAI3550135.1	EXF83089.1	KAE9572720.1	KAF4935185.1	KAF5503391.1	KAF4917020.1	KAF4906180.1	KAF4412005.1	KAF4490080.1	KAH9241249.1	EQB54595.1	KAF3804449.1	EFQ29750.1	OBR11758.1	TIC99082.1	GJC93418.1	OHW91610.1	KZL81911.1	KAF9881104.1	GJC81760.1	UQC82241.1	KAF6839341.1	CAI0653923.1	KXH60300.1	TDZ19210.1	OHF02799.1	KAF6824926.1	KXH69542.1	KAG7057588.1	KAG7076183.1	KAG7083186.1	KAF4779378.1	TQN75041.1	KAF4873874.1	KAF4853049.1	KAF4841212.1	KAF4808940.1	KAF5505993.1	TEA21959.1	KXH35514.1	KAF6819136.1	KAI8260766.1	KAI8298254.1
OG0004233	jgi|Botci1|11306|BC1T_01798	KAI3551089.1	KAF5524551.1	KAF0326188.1	KAH0425720.1	OLN86897.1	KAI3550143.1	EXF83097.1	KAE9572602.1	KAF4935189.1	KAF5503387.1	KAF4917247.1	KAF4906188.1	KAF4411651.1	KAF4490087.1	KAH9241258.1	EQB55354.1	KAF3804455.1	EFQ29743.1	OBR11765.1	TIC99089.1	GJC93425.1	OHW91603.1	KZL81913.1	KAF9881111.1	GJC81768.1	UQC82250.1	KAF6839349.1	CAI0650419.1	KXH60306.1	TDZ19382.1	OHF02806.1	KAF6824918.1	KXH56626.1	KAG7057604.1	KAG7076200.1	KAG7083198.1	KAF4779034.1	TQN70053.1	KAF4873868.1	KAF4853058.1	KAF4841177.1	KAF4808869.1	KAF5505194.1	TEA18218.1	KXH38138.1	KAF6819143.1	KAI8260772.1	KAI8298260.1
OG0003217	jgi|Botci1|2020|BC1T_03074	KAI3553341.1	KAF5520556.1	KAF0323936.1	KAH0443966.1	OLN95746.1	KAI3542240.1	EXF79131.1	KAE9573029.1	KAF4933287.1	KAF5496754.1	KAF4896223.1	KAF4882970.1	KAF4420692.1	KAF4475653.1	KAH9231328.1	EQB44578.1	KAF3803937.1	EFQ32084.1	OBR02491.1	TID06214.1	GJD00466.1	OHX00383.1	KZL84186.1	KAF9874799.1	GJC78375.1	UQC76510.1	KAF6838019.1	CAI0646677.1	KXH49713.1	TDZ17157.1	OHE97274.1	KAF6828380.1	KXH69569.1	KAG7040721.1	KAG7060765.1	KAG7038542.1	KAF4778212.1	TQN73297.1	KAF4872562.1	KAF4858770.1	KAF4844507.1	KAF4810013.1	KAF5498062.1	TEA14378.1	KXH33592.1	KAF6811651.1	KAI8254398.1	KAI8301772.1
OG0003851	jgi|Botci1|7899|BC1T_06138	KAI3546189.1	KAF5526375.1	KAF0316365.1	KAH0436367.1	OLN96250.1	KAI3528416.1	EXF75220.1	KAE9568790.1	KAF4932397.1	KAF5508143.1	KAF4899009.1	KAF4890269.1	KAF4431889.1	KAF4491480.1	KAH9225996.1	EQB43772.1	KAF3798082.1	EFQ35516.1	OBR09635.1	TIC96052.1	GJC96292.1	OHW97781.1	KZL73475.1	KAF9870887.1	GJC89552.1	UQC73370.1	KAF6824927.1	CAI0654202.1	KXH45873.1	TDZ15378.1	OHE91062.1	KAF6824574.1	KXH57515.1	KAG7047240.1	KAG7067005.1	KAG7059559.1	KAF4777253.1	TQN67492.1	KAF4866533.1	KAF4848286.1	KAF4835421.1	KAF4809101.1	KAF5510467.1	TEA14672.1	KXH40801.1	KAF6799595.1	KAI8255337.1	KAI8293664.1
OG0003639	jgi|Botci1|5609|BC1T_15717	KAI3557642.1	KAF5523767.1	KAF0331631.1	KAH0426397.1	OLN95434.1	KAI3532042.1	EXF73280.1	KAE9577495.1	KAF4929471.1	KAF5503918.1	KAF4895310.1	KAF4891483.1	KAF4411862.1	KAF4488977.1	KAH9241798.1	EQB54431.1	KAF3811450.1	EFQ28150.1	OBR12177.1	TIC99687.1	GJC93854.1	OHW98119.1	KZL82731.1	KAF9869461.1	GJC88198.1	UQC82891.1	KAF6840810.1	CAI0642111.1	KXH55722.1	TDZ23460.1	OHE91902.1	KAF6824545.1	KXH57834.1	KAG7058171.1	KAG7076770.1	KAG7083905.1	KAF4780166.1	TQN74516.1	KAF4876110.1	KAF4861697.1	KAF4848935.1	KAF4806237.1	KAF5506297.1	TEA10209.1	KXH48820.1	KAF6815842.1	KAI8254884.1	KAI8298595.1
OG0003615	jgi|Botci1|5383|BC1T_04632	KAI3549787.1	KAF5518036.1	KAF0317438.1	KAH0427279.1	OLN95896.1	KAI3548584.1	EXF79685.1	KAE9570243.1	KAF4922448.1	KAF5492805.1	KAF4885365.1	KAF4896076.1	KAF4414152.1	KAF4477579.1	KAH9236079.1	EQB58224.1	KAF3803011.1	EFQ28815.1	OBR05042.1	TIC93462.1	GJC99677.1	OHW92425.1	KZL70747.1	KAF9870025.1	GJC86996.1	UQC86917.1	KAF6843649.1	CAI0645524.1	KXH42713.1	TDZ22294.1	OHF01046.1	KAF6833730.1	KXH67478.1	KAG7058699.1	KAG7077275.1	KAG7084413.1	KAF4777871.1	TQN70920.1	KAF4861409.1	KAF4845182.1	KAF4832239.1	KAF4813937.1	KAF5494911.1	TDZ10287.1	KXH31442.1	KAF6814587.1	KAI8251105.1	KAI8288244.1
OG0004326	jgi|Botci1|12279|BC1T_08870	KAI3535656.1	KAF5512464.1	KAF0323602.1	KAH0424155.1	OLN96578.1	KAI3530325.1	EXF72920.1	KAE9571987.1	KAF4937442.1	KAF5488566.1	KAF4895798.1	KAF4897226.1	KAF4432557.1	KAF4481309.1	KAH9230693.1	EQB55146.1	KAF3805408.1	EFQ32539.1	OBR08194.1	TIC89515.1	GJC97723.1	OHW95693.1	KZL84660.1	KAF9875225.1	GJC84809.1	UQC83913.1	KAF6839670.1	CAI0641404.1	KXH37628.1	TDZ19944.1	OHE92986.1	KAF6814785.1	KXH59519.1	KAG7047206.1	KAG7066972.1	KAG7057057.1	KAF4779717.1	TQN70815.1	KAF4872056.1	KAF4842061.1	KAF4829016.1	KAF4822076.1	KAF5489535.1	TEA14575.1	KXH29178.1	KAF6816108.1	KAI8251507.1	KAI8299906.1
OG0004771	jgi|Botci1|15844|BC1T_11420	KAI3557613.1	KAF5524060.1	KAF0331601.1	KAH0431252.1	OLN95452.1	KAI3532009.1	EXF75230.1	KAE9577322.1	KAF4929448.1	KAF5503085.1	KAF4895302.1	KAF4891521.1	KAF4411851.1	KAF4488907.1	KAH9241764.1	EQB56256.1	KAF3811422.1	EFQ28119.1	OBR12144.1	TID00353.1	GJC93822.1	OHW98091.1	KZL84680.1	KAF9881960.1	GJC88169.1	UQC82856.1	KAF6845365.1	CAI0649896.1	KXH43515.1	TDZ22448.1	OHE93208.1	KAF6831859.1	KXH24898.1	KAG7058112.1	KAG7076713.1	KAG7083764.1	KAF4779417.1	TQN74199.1	KAF4876132.1	KAF4861564.1	KAF4848974.1	KAF4805978.1	KAF5505167.1	TEA13176.1	KXH51898.1	KAF6815810.1	KAI8256962.1	KAI8276142.1
OG0003277	jgi|Botci1|2488|BC1T_13876	KAI3553801.1	KAF5523775.1	KAF0331713.1	KAH0439984.1	OLN81238.1	KAI3547536.1	EXF75761.1	KAE9578173.1	KAF4935449.1	KAF5504811.1	KAF4901514.1	KAF4892667.1	KAF4425327.1	KAF4489411.1	KAH9233414.1	EQB48810.1	KAF3803310.1	EFQ30628.1	OBR12644.1	TID00298.1	GJC94313.1	OHX01067.1	KZL79909.1	KAF9881620.1	GJC78962.1	UQC89949.1	KAF6829876.1	CAI0654182.1	KXH47085.1	TDZ14785.1	OHE94048.1	KAF6825471.1	KXH60145.1	KAG7048246.1	KAG7068014.1	KAG7065413.1	KAF4774024.1	TQN71128.1	KAF4869633.1	KAF4861849.1	KAF4857303.1	KAF4815985.1	KAF5506753.1	TEA19362.1	KXH36877.1	KAF6805633.1	KAI8264942.1	KAI8298152.1
OG0003453	jgi|Botci1|3907|BC1T_14548	KAI3556790.1	KAF5519696.1	KAF0325586.1	KAH0428074.1	OLN87346.1	KAI3538117.1	EXF81652.1	KAE9567051.1	KAF4938475.1	KAF5496714.1	KAF4907956.1	KAF4884322.1	KAF4420883.1	KAF4474932.1	KAH9231059.1	EQB45121.1	KAF3800904.1	EFQ36215.1	OBR02256.1	TID06409.1	GJD00229.1	OHW95311.1	KZL78943.1	KAF9874586.1	GJC78589.1	UQC76835.1	KAF6836461.1	CAI0647167.1	KXH37347.1	TDZ24633.1	OHF00411.1	KAF6830416.1	KXH65529.1	KAG7041993.1	KAG7062024.1	KAG7039818.1	KAF4778922.1	TQN69974.1	KAF4872570.1	KAF4858947.1	KAF4844497.1	KAF4807532.1	KAF5496949.1	TEA12123.1	KXH35298.1	KAF6805735.1	KAI8252001.1	KAI8302632.1
OG0004679	jgi|Botci1|15208|BC1T_11115	KAI3548276.1	KAF5507568.1	KAF0315530.1	KAH0427033.1	OLN81149.1	KAI3529899.1	EXF85523.1	KAE9572875.1	KAF4933517.1	KAF5486168.1	KAF4896965.1	KAF4889307.1	KAF4419620.1	KAF4474987.1	KAH9228852.1	EQB44392.1	KAF3807546.1	EFQ28390.1	OBR07872.1	TIC91653.1	GJC98033.1	OHW89883.1	KZL64806.1	KAF9882435.1	GJC85240.1	UQC84677.1	KAF6844826.1	CAI0642947.1	KXH64421.1	TDZ14381.1	OHE95255.1	KAF6839036.1	KXH68056.1	KAG7055459.1	KAG7074903.1	KAG7082037.1	KAF4785947.1	TQN67593.1	KAF4880766.1	KAF4843859.1	KAF4831359.1	KAF4810334.1	KAF5487316.1	TEA14012.1	KXH26831.1	KAF6819514.1	KAI8257438.1	KAI8310828.1
OG0004633	jgi|Botci1|14784|BC1T_02525	KAI3533203.1	KAF5518282.1	KAF0316900.1	KAH0422324.1	OLN95909.1	KAI3548545.1	EXF78187.1	KAE9570237.1	KAF4931094.1	KAF5493058.1	KAF4893552.1	KAF4883200.1	KAF4413997.1	KAF4477524.1	KAH9236104.1	EQB54686.1	KAF3802995.1	EFQ28761.1	OBR05099.1	TIC93858.1	GJC99728.1	OHW94317.1	KZL68963.1	KAF9870012.1	GJC86934.1	UQC86953.1	KAF6844163.1	CAI0646200.1	KXH52288.1	TDZ22307.1	OHF01077.1	KAF6833749.1	KXH34091.1	KAG7058748.1	KAG7077351.1	KAG7084464.1	KAF4778076.1	TQN73710.1	KAF4868035.1	KAF4847586.1	KAF4831806.1	KAF4813857.1	KAF5494283.1	TEA12899.1	KXH31417.1	KAF6814568.1	KAI8251483.1	KAI8284138.1
OG0003435	jgi|Botci1|3756|BC1T_04183	KAI3546739.1	KAF5507410.1	KAF0322514.1	KAH0424573.1	OLN93099.1	KAI3549133.1	EXF74478.1	KAE9570773.1	KAF4931319.1	KAF5485493.1	KAF4901282.1	KAF4889552.1	KAF4425750.1	KAF4486438.1	KAH9233988.1	EQB45374.1	KAF3808985.1	EFQ28980.1	OBR07303.1	TIC92284.1	GJC98571.1	OHW93718.1	KZL68396.1	KAF9880891.1	GJC79595.1	UQC85463.1	KAF6830464.1	CAI0649869.1	KXH39020.1	TDZ26132.1	OHE97923.1	KAF6821934.1	KXH54214.1	KAG7054886.1	KAG7074365.1	KAG7081594.1	KAF4785013.1	TQN72100.1	KAF4880460.1	KAF4857837.1	KAF4832571.1	KAF4807463.1	KAF5487500.1	TEA20567.1	KXH50408.1	KAF6802319.1	KAI8251620.1	KAI8308856.1
OG0004322	jgi|Botci1|12254|BC1T_08845	KAI3550402.1	KAF5527801.1	KAF0328394.1	KAH0435991.1	OLN83748.1	KAI3549832.1	EXF81208.1	KAE9581962.1	KAF4941925.1	KAF5514073.1	KAF4911702.1	KAF4897378.1	KAF4420285.1	KAF4492989.1	KAH9230515.1	EQB47639.1	KAF3804645.1	EFQ25322.1	OBR13205.1	TID02612.1	GJC96121.1	OHX00950.1	KZL85805.1	KAF9877981.1	GJC81056.1	UQC77075.1	KAF6831090.1	CAI0653001.1	KXH29884.1	TDZ18675.1	OHE92137.1	KAF6838234.1	KXH69172.1	KAG7041116.1	KAG7061149.1	KAG7038931.1	KAF4775278.1	TQN64432.1	KAF4876689.1	KAF4866733.1	KAF4848411.1	KAF4808310.1	KAF5516683.1	TEA19945.1	KXH25199.1	KAF6803964.1	KAI8267897.1	KAI8294140.1
OG0003836	jgi|Botci1|7724|BC1T_05827	KAI3529063.1	KAF5519405.1	KAF0317070.1	KAH0437958.1	OLN84323.1	KAI3528126.1	EXF75604.1	KAE9580421.1	KAF4934820.1	KAF5490396.1	KAF4915098.1	KAF4900860.1	KAF4422489.1	KAF4479338.1	KAH9237775.1	EQB55204.1	KAF3802876.1	EFQ25615.1	OBR09956.1	TID07029.1	GJD03017.1	OHW99912.1	KZL86073.1	KAF9870247.1	GJC84928.1	UQC87968.1	KAF6825669.1	CAI0644288.1	KXH51803.1	TDZ20341.1	OHE90625.1	KAF6829033.1	KXH37978.1	KAG7044528.1	KAG7063980.1	KAG7049237.1	KAF4783993.1	TQN74068.1	KAF4878363.1	KAF4853245.1	KAF4839430.1	KAF4819299.1	KAF5491788.1	TDZ27517.1	KXH43930.1	KAF6818737.1	KAI8261588.1	KAI8284180.1
OG0003366	jgi|Botci1|3101|BC1T_14347	KAI3551793.1	KAF5524383.1	KAF0330159.1	KAH0420762.1	OLN88223.1	KAI3544501.1	EXF76310.1	KAE9578014.1	KAF4941638.1	KAF5503735.1	KAF4916171.1	KAF4901452.1	KAF4425565.1	KAF4488825.1	KAH9242083.1	EQB45662.1	KAF3807139.1	EFQ27740.1	OBR12416.1	TIC99888.1	GJC94099.1	OHW94061.1	KZL88348.1	KAF9881836.1	GJC79185.1	UQC89581.1	KAF6843940.1	CAI0651067.1	KXH45796.1	TDZ26221.1	OHE94339.1	KAF6842133.1	KXH56239.1	KAG7048605.1	KAG7068371.1	KAG7065765.1	KAF4773429.1	TQN74806.1	KAF4875058.1	KAF4860390.1	KAF4856865.1	KAF4823658.1	KAF5506777.1	TEA11473.1	KXH41896.1	KAF6820172.1	KAI8255566.1	KAI8306652.1
OG0003107	jgi|Botci1|1031|BC1T_12422	KAI3559717.1	KAF5522459.1	KAF0316754.1	KAH0442412.1	OLN91656.1	KAI3545556.1	EXF77081.1	KAE9582126.1	KAF4936440.1	KAF5499581.1	KAF4907472.1	KAF4890612.1	KAF4431132.1	KAF4484503.1	KAH9229705.1	EQB53942.1	KAF3800132.1	EFQ27255.1	OBR16549.1	TID05158.1	GJC91221.1	OHW96146.1	KZL84318.1	KAF9874321.1	GJC77213.1	UQC81538.1	KAF6838808.1	CAI0641106.1	KXH29714.1	TDZ14600.1	OHE98600.1	KAF6829634.1	KXH25641.1	KAG7041927.1	KAG7061959.1	KAG7039727.1	KAF4774704.1	TQN70493.1	KAF4880162.1	KAF4861343.1	KAF4841495.1	KAF4814979.1	KAF5501606.1	TEA21393.1	KXH42276.1	KAF6806554.1	KAI8262781.1	KAI8317650.1
OG0003793	jgi|Botci1|7245|BC1T_05387	KAI3539384.1	KAF5512743.1	KAF0317759.1	KAH0431869.1	OLN90177.1	KAI3531144.1	EXF84307.1	KAE9566233.1	KAF4927680.1	KAF5488890.1	KAF4892633.1	KAF4888449.1	KAF4426223.1	KAF4481229.1	KAH9227037.1	EQB45684.1	KAF3796923.1	EFQ36261.1	OBR05580.1	TIC90456.1	GJD04169.1	OHW96452.1	KZL64843.1	KAF9869417.1	GJC85462.1	UQC87520.1	KAF6838522.1	CAI0650576.1	KXH61625.1	TDZ18301.1	OHE91107.1	KAF6833168.1	KXH69359.1	KAG7046400.1	KAG7066171.1	KAG7056241.1	KAF4773197.1	TQN65847.1	KAF4868673.1	KAF4844321.1	KAF4831451.1	KAF4813625.1	KAF5489074.1	TEA16334.1	KXH52009.1	KAF6789692.1	KAI8268672.1	KAI8313304.1
OG0004696	jgi|Botci1|15340|BC1T_11809	KAI3553154.1	KAF5502056.1	KAF0318505.1	KAH0430718.1	OLN94149.1	KAI3530179.1	EXF77417.1	KAE9569628.1	KAF4933099.1	KAF5483371.1	KAF4910069.1	KAF4900539.1	KAF4427325.1	KAF4476152.1	KAH9225505.1	EQB45750.1	KAF3807076.1	EFQ36387.1	OBR11222.1	TIC90966.1	GJD01446.1	OHW92384.1	KZL74402.1	KAF9880298.1	GJC90684.1	UQC91648.1	KAF6831026.1	CAI0643934.1	KXH41624.1	TDZ14073.1	OHE99639.1	KAF6834580.1	KXH57955.1	KAG7041529.1	KAG7061557.1	KAG7039350.1	KAF4781283.1	TQN71009.1	KAF4871006.1	KAF4847673.1	KAF4845862.1	KAF4814118.1	KAF5484770.1	TEA15660.1	KXH33528.1	KAF6798817.1	KAI8258713.1	KAI8317417.1
OG0004392	jgi|Botci1|12868|BC1T_09578	KAI3552779.1	KAF5526954.1	KAF0328356.1	KAH0437682.1	OLN85690.1	KAI3541289.1	EXF76131.1	KAE9568694.1	KAF4934466.1	KAF5513338.1	KAF4906582.1	KAF4887698.1	KAF4412975.1	KAF4492569.1	KAH9228598.1	EQB45806.1	KAF3808497.1	EFQ25109.1	OBR13440.1	TID02387.1	GJC95887.1	OHW91193.1	KZL67424.1	KAF9877437.1	GJC80805.1	UQC77284.1	KAF6832140.1	CAI0654311.1	KXH47538.1	TDZ18667.1	OHF03732.1	KAF6814609.1	KXH63556.1	KAG7052147.1	KAG7071179.1	KAG7079437.1	KAF4775598.1	TQN64511.1	KAF4876901.1	KAF4867149.1	KAF4852746.1	KAF4824971.1	KAF5516494.1	TEA13523.1	KXH28811.1	KAF6802968.1	KAI8259006.1	KAI8309785.1
OG0003804	jgi|Botci1|7388|BC1T_05510	KAI3552926.1	KAF5524066.1	KAF0321828.1	KAH0427692.1	OLN89083.1	KAI3532321.1	EXF74812.1	KAE9579101.1	KAF4940758.1	KAF5504452.1	KAF4914439.1	KAF4902617.1	KAF4429845.1	KAF4488461.1	KAH9240780.1	EQB59098.1	KAF3799326.1	EFQ35585.1	OBR11406.1	TIC98887.1	GJC93056.1	OHW98279.1	KZL79790.1	KAF9877139.1	GJC87776.1	UQC81783.1	KAF6825497.1	CAI0649582.1	KXH64718.1	TDZ19562.1	OHF01845.1	KAF6825052.1	KXH68683.1	KAG7057253.1	KAG7075819.1	KAG7082934.1	KAF4780472.1	TQN67857.1	KAF4873236.1	KAF4860149.1	KAF4847340.1	KAF4813259.1	KAF5505500.1	TEA19252.1	KXH32633.1	KAF6807177.1	KAI8266998.1	KAI8316367.1
OG0003393	jgi|Botci1|3398|BC1T_14585	KAI3549515.1	KAF5522782.1	KAF0327670.1	KAH0443300.1	OLN81584.1	KAI3539141.1	EXF82639.1	KAE9568228.1	KAF4924108.1	KAF5499897.1	KAF4894515.1	KAF4894704.1	KAF4416477.1	KAF4483934.1	KAH9239170.1	EQB57841.1	KAF3810677.1	EFQ28636.1	OBR13917.1	TID01442.1	GJC95425.1	OHW96326.1	KZL69252.1	KAF9871629.1	GJC90522.1	UQC78108.1	KAF6843305.1	CAI0645217.1	KXH29640.1	TDZ23847.1	OHF00106.1	KAF6830508.1	KXH62191.1	KAG7051497.1	KAG7070533.1	KAG7078784.1	KAF4783622.1	TQN69631.1	KAF4864817.1	KAF4849449.1	KAF4835356.1	KAF4821471.1	KAF5501570.1	TEA19345.1	KXH36023.1	KAF6805168.1	KAI8256677.1	KAI8294850.1
OG0004080	jgi|Botci1|10105|BC1T_07270	KAI3532808.1	KAF5523430.1	KAF0330183.1	KAH0420065.1	OLN88048.1	KAI3544531.1	EXF84349.1	KAE9578001.1	KAF4941654.1	KAF5503823.1	KAF4916144.1	KAF4901376.1	KAF4414387.1	KAF4488255.1	KAH9242058.1	EQB58853.1	KAF3811653.1	EFQ27773.1	OBR12442.1	TIC99823.1	GJC94123.1	OHW91634.1	KZL86616.1	KAF9881813.1	GJC79159.1	UQC89615.1	KAF6814441.1	CAI0649769.1	KXH28354.1	TDZ26487.1	OHE90719.1	KAF6842101.1	KXH57678.1	KAG7048587.1	KAG7068355.1	KAG7065749.1	KAF4773538.1	TQN72086.1	KAF4875075.1	KAF4860372.1	KAF4856827.1	KAF4823703.1	KAF5506817.1	TEA21817.1	KXH41873.1	KAF6820137.1	KAI8266445.1	KAI8306631.1
OG0004120	jgi|Botci1|10382|BC1T_07940	KAI3556570.1	KAF5527828.1	KAF0332530.1	KAH0436160.1	OLN88640.1	KAI3545006.1	EXF80622.1	KAE9573347.1	KAF4930482.1	KAF5514888.1	KAF4909815.1	KAF4888843.1	KAF4423520.1	KAF4491646.1	KAH9243125.1	EQB54824.1	KAF3812089.1	EFQ26207.1	OBR15643.1	TID04857.1	GJC92077.1	OHW95825.1	KZL85203.1	KAF9880049.1	GJC84028.1	UQC80279.1	KAF6842742.1	CAI0644035.1	KXH36846.1	TDZ24207.1	OHE97003.1	KAF6819621.1	KXH67230.1	KAG7050655.1	KAG7069699.1	KAG7073644.1	KAF4781658.1	TQN72233.1	KAF4874600.1	KAF4862977.1	KAF4851163.1	KAF4819639.1	KAF5516749.1	TEA19313.1	KXH53775.1	KAF6792656.1	KAI8263325.1	KAI8299350.1
OG0004769	jgi|Botci1|15836|BC1T_11412	KAI3542353.1	KAF5507812.1	KAF0325399.1	KAH0424744.1	OLN87018.1	KAI3546880.1	EXF86605.1	KAE9579543.1	KAF4936007.1	KAF5486274.1	KAF4896273.1	KAF4896888.1	KAF4428978.1	KAF4486542.1	KAH9225427.1	EQB46906.1	KAF3797672.1	EFQ31390.1	OBR06927.1	TIC92891.1	GJC98944.1	OHW92281.1	KZL63064.1	KAF9880543.1	GJC79928.1	UQC85918.1	KAF6806055.1	CAI0648468.1	KXH63273.1	TDZ16585.1	OHE92247.1	KAF6832280.1	KXH53354.1	KAG7054454.1	KAG7073898.1	KAG7081444.1	KAF4772928.1	TQN66374.1	KAF4864291.1	KAF4848860.1	KAF4829524.1	KAF4823146.1	KAF5486957.1	TEA19525.1	KXH42968.1	KAF6797075.1	KAI8256062.1	KAI8298717.1
OG0003110	jgi|Botci1|1080|BC1T_12727	KAI3529828.1	KAF5511970.1	KAF0330474.1	KAH0423236.1	OLN85764.1	KAI3545450.1	EXF76770.1	KAE9581973.1	KAF4939257.1	KAF5487859.1	KAF4911411.1	KAF4901135.1	KAF4412935.1	KAF4481166.1	KAH9235296.1	EQB57939.1	KAF3797427.1	EFQ26819.1	OBR08870.1	TIC95168.1	GJC97060.1	OHW97579.1	KZL84293.1	KAF9869512.1	GJC83007.1	UQC83029.1	KAF6809349.1	CAI0642449.1	KXH45735.1	TDZ15424.1	OHE96811.1	KAF6825309.1	KXH66468.1	KAG7058185.1	KAG7076785.1	KAG7083787.1	KAF4780320.1	TQN64661.1	KAF4871065.1	KAF4857436.1	KAF4840699.1	KAF4811879.1	KAF5489503.1	TEA15784.1	KXH35107.1	KAF6797605.1	KAI8267282.1	KAI8283111.1
OG0004662	jgi|Botci1|15022|BC1T_11504	KAI3553806.1	KAF5524772.1	KAF0331723.1	KAH0439974.1	OLN81285.1	KAI3547541.1	EXF84112.1	KAE9577917.1	KAF4935474.1	KAF5503671.1	KAF4901540.1	KAF4892728.1	KAF4425414.1	KAF4488500.1	KAH9233404.1	EQB51311.1	KAF3803319.1	EFQ30618.1	OBR12654.1	TIC99521.1	GJC94323.1	OHX01077.1	KZL79850.1	KAF9881610.1	GJC78950.1	UQC89944.1	KAF6829885.1	CAI0655362.1	KXH47080.1	TDZ14731.1	OHE94038.1	KAF6825462.1	KXH60150.1	KAG7048319.1	KAG7068049.1	KAG7065485.1	KAF4773452.1	TQN72661.1	KAF4869603.1	KAF4862049.1	KAF4857229.1	KAF4816031.1	KAF5504938.1	TEA19385.1	KXH36881.1	KAF6805642.1	KAI8264932.1	KAI8298162.1
OG0004616	jgi|Botci1|14717|BC1T_02458	KAI3555341.1	KAF5524933.1	KAF0331047.1	KAH0442238.1	OLN92215.1	KAI3552634.1	EXF83295.1	KAE9575804.1	KAF4942625.1	KAF5509674.1	KAF4891809.1	KAF4894141.1	KAF4418117.1	KAF4482824.1	KAH9239723.1	EQB52344.1	KAF3799454.1	EFQ30129.1	OBR05924.1	TIC97318.1	GJD01838.1	OHW92702.1	KZL79548.1	KAF9870531.1	GJC82538.1	UQC74433.1	KAF6844649.1	CAI0652607.1	KXH42212.1	TDZ23383.1	OHE90825.1	KAF6840442.1	KXH29658.1	KAG7054196.1	KAG7072491.1	KAG7080822.1	KAF4775943.1	TQN64343.1	KAF4877304.1	KAF4850065.1	KAF4833566.1	KAF4807745.1	KAF5510051.1	TEA20096.1	KXH34897.1	KAF6816795.1	KAI8264514.1	KAI8272464.1
OG0004466	jgi|Botci1|13375|BC1T_09773	KAI3554248.1	KAF5520531.1	KAF0329151.1	KAH0424359.1	OLN97633.1	KAI3549602.1	EXF75968.1	KAE9575836.1	KAF4925528.1	KAF5495646.1	KAF4889719.1	KAF4886491.1	KAF4424174.1	KAF4487590.1	KAH9236832.1	EQB49112.1	KAF3798657.1	EFQ33194.1	OBR08986.1	TIC95775.1	GJC96953.1	OHW90478.1	KZL88215.1	KAF9870070.1	GJC77938.1	UQC75811.1	KAF6843489.1	CAI0642023.1	KXH30363.1	TDZ22767.1	OHF01477.1	KAF6840856.1	KXH30714.1	KAG7043737.1	KAG7063185.1	KAG7045841.1	KAF4778307.1	TQN65842.1	KAF4865779.1	KAF4843107.1	KAF4846580.1	KAF4807207.1	KAF5497796.1	TEA16843.1	KXH27361.1	KAF6815429.1	KAI8253548.1	KAI8296639.1
OG0004695	jgi|Botci1|15339|BC1T_11808	KAI3553165.1	KAF5502158.1	KAF0330572.1	KAH0430691.1	OLN94109.1	KAI3529186.1	EXF77404.1	KAE9569697.1	KAF4933036.1	KAF5484306.1	KAF4910142.1	KAF4900487.1	KAF4426988.1	KAF4476731.1	KAH9225478.1	EQB52313.1	KAF3807102.1	EFQ36374.1	OBR11237.1	TIC91019.1	GJD01460.1	OHW92396.1	KZL74399.1	KAF9880277.1	GJC90699.1	UQC91662.1	KAF6825859.1	CAI0642936.1	KXH46059.1	TDZ14078.1	OHE99627.1	KAF6834602.1	KXH57943.1	KAG7041516.1	KAG7061544.1	KAG7039334.1	KAF4780668.1	TQN71630.1	KAF4870976.1	KAF4847709.1	KAF4845965.1	KAF4814244.1	KAF5484457.1	TEA15650.1	KXH33538.1	KAF6803531.1	KAI8256386.1	KAI8317397.1
OG0003726	jgi|Botci1|6423|BC1T_04012	KAI3533196.1	KAF5518425.1	KAF0316892.1	KAH0422317.1	OLN95844.1	KAI3548538.1	EXF79639.1	KAE9570238.1	KAF4931097.1	KAF5492748.1	KAF4893580.1	KAF4883190.1	KAF4414081.1	KAF4477529.1	KAH9236112.1	EQB56779.1	KAF3802989.1	EFQ28754.1	OBR05106.1	TIC93863.1	GJC99735.1	OHW94310.1	KZL68940.1	KAF9870005.1	GJC86926.1	UQC86961.1	KAF6844156.1	CAI0646208.1	KXH39562.1	TDZ22267.1	OHF01084.1	KAF6833756.1	KXH34084.1	KAG7058745.1	KAG7077348.1	KAG7084461.1	KAF4777852.1	TQN74716.1	KAF4868017.1	KAF4847593.1	KAF4831827.1	KAF4813961.1	KAF5494216.1	TEA12904.1	KXH31410.1	KAF6814561.1	KAI8251476.1	KAI8284131.1
OG0004429	jgi|Botci1|13148|BC1T_09832	KAI3546419.1	KAF5512725.1	KAF0323652.1	KAH0426915.1	OLN96450.1	KAI3543890.1	EXF78631.1	KAE9572169.1	KAF4937396.1	KAF5488593.1	KAF4895743.1	KAF4897096.1	KAF4432430.1	KAF4481180.1	KAH9230745.1	EQB46349.1	KAF3805368.1	EFQ32559.1	OBR08222.1	TIC89519.1	GJC97697.1	OHW93972.1	KZL81106.1	KAF9875190.1	GJC84784.1	UQC83872.1	KAF6830602.1	CAI0653969.1	KXH56638.1	TDZ19892.1	OHF03282.1	KAF6833079.1	KXH62136.1	KAG7047186.1	KAG7066953.1	KAG7057012.1	KAF4779348.1	TQN72327.1	KAF4872090.1	KAF4863269.1	KAF4849736.1	KAF4822047.1	KAF5489997.1	TDZ99654.1	KXH29206.1	KAF6816071.1	KAI8264010.1	KAI8291458.1
OG0003772	jgi|Botci1|7071|BC1T_05700	KAI3551757.1	KAF5523205.1	KAF0330207.1	KAH0425513.1	OLN88008.1	KAI3544461.1	EXF76283.1	KAE9578208.1	KAF4941745.1	KAF5503907.1	KAF4916034.1	KAF4901427.1	KAF4414487.1	KAF4490126.1	KAH9242028.1	EQB58660.1	KAF3811631.1	EFQ27714.1	OBR12388.1	TIC99115.1	GJC94072.1	OHW94089.1	KZL69272.1	KAF9881869.1	GJC79210.1	UQC89548.1	KAF6837063.1	CAI0644667.1	KXH45760.1	TDZ26359.1	OHE94307.1	KAF6842078.1	KXH60208.1	KAG7048646.1	KAG7068411.1	KAG7065812.1	KAF4774116.1	TQN67508.1	KAF4874925.1	KAF4860415.1	KAF4857059.1	KAF4823742.1	KAF5506130.1	TEA21793.1	KXH41932.1	KAF6814171.1	KAI8266465.1	KAI8306612.1
OG0003233	jgi|Botci1|2145|BC1T_03199	KAI3555948.1	KAF5523565.1	KAF0327691.1	KAH0428118.1	OLN81062.1	KAI3532092.1	EXF83876.1	KAE9571492.1	KAF4929211.1	KAF5504608.1	KAF4892959.1	KAF4883715.1	KAF4421983.1	KAF4490054.1	KAH9232989.1	EQB49981.1	KAF3800401.1	EFQ33919.1	OBR12887.1	TIC99469.1	GJC94560.1	OHW95264.1	KZL63808.1	KAF9880108.1	GJC78748.1	UQC90207.1	KAF6843011.1	CAI0645039.1	KXH46893.1	TDZ20217.1	OHF03030.1	KAF6824744.1	KXH69031.1	KAG7056088.1	KAG7075531.1	KAG7082682.1	KAF4773844.1	TQN70340.1	KAF4871829.1	KAF4862208.1	KAF4857268.1	KAF4823238.1	KAF5506070.1	TEA18065.1	KXH33106.1	KAF6804152.1	KAI8270205.1	KAI8309998.1
OG0004093	jgi|Botci1|10208|BC1T_07571	KAI3554060.1	KAF5521485.1	KAF0320229.1	KAH0427231.1	OLN83360.1	KAI3535734.1	EXF84418.1	KAE9566347.1	KAF4936711.1	KAF5498266.1	KAF4907033.1	KAF4881814.1	KAF4411424.1	KAF4485541.1	KAH9238431.1	EQB44652.1	KAF3807821.1	EFQ26937.1	OBR14470.1	TID02581.1	GJC94866.1	OHW92209.1	KZL64227.1	KAF9873075.1	GJC86042.1	UQC78837.1	KAF6832719.1	CAI0647110.1	KXH65379.1	TDZ24021.1	OHE94179.1	KAF6820084.1	KXH69101.1	KAG7050881.1	KAG7069922.1	KAG7078172.1	KAF4782743.1	TQN72537.1	KAF4874099.1	KAF4864095.1	KAF4853281.1	KAF4811068.1	KAF5501585.1	TEA10726.1	KXH34363.1	KAF6811551.1	KAI8271170.1	KAI8310962.1
OG0004826	jgi|Botci1|16338|BC1T_12314	KAI3549516.1	KAF5522781.1	KAF0327671.1	KAH0443299.1	OLN81585.1	KAI3539140.1	EXF82638.1	KAE9568227.1	KAF4924109.1	KAF5499898.1	KAF4894489.1	KAF4894708.1	KAF4416478.1	KAF4483935.1	KAH9239171.1	EQB46028.1	KAF3810676.1	EFQ28637.1	OBR13916.1	TID01443.1	GJC95426.1	OHW96327.1	KZL69253.1	KAF9871621.1	GJC90523.1	UQC78107.1	KAF6843304.1	CAI0645216.1	KXH29641.1	TDZ23850.1	OHF00105.1	KAF6830507.1	KXH62192.1	KAG7051516.1	KAG7070552.1	KAG7078803.1	KAF4783321.1	TQN69636.1	KAF4864818.1	KAF4849442.1	KAF4835359.1	KAF4821466.1	KAF5501579.1	TEA19346.1	KXH36024.1	KAF6805169.1	KAI8256676.1	KAI8294849.1
OG0003866	jgi|Botci1|8106|BC1T_01058	KAI3546461.1	KAF5512351.1	KAF0323720.1	KAH0429814.1	OLN96479.1	KAI3532394.1	EXF83753.1	KAE9572014.1	KAF4937385.1	KAF5488389.1	KAF4897841.1	KAF4897139.1	KAF4432462.1	KAF4480615.1	KAH9230820.1	EQB58646.1	KAF3807438.1	EFQ32598.1	OBR08271.1	TIC95224.1	GJC97648.1	OHW91298.1	KZL65434.1	KAF9875128.1	GJC84726.1	UQC83818.1	KAF6811655.1	CAI0647634.1	KXH34631.1	TDZ19787.1	OHE99498.1	KAF6822412.1	KXH61865.1	KAG7047106.1	KAG7066876.1	KAG7056983.1	KAF4780493.1	TQN67369.1	KAF4872045.1	KAF4863483.1	KAF4849511.1	KAF4821981.1	KAF5489817.1	TEA13490.1	KXH29244.1	KAF6790369.1	KAI8261421.1	KAI8313928.1
OG0003222	jgi|Botci1|2043|BC1T_03097	KAI3545265.1	KAF5522587.1	KAF0321083.1	KAH0423918.1	OLN81432.1	KAI3548295.1	EXF86516.1	KAE9573476.1	KAF4938030.1	KAF5498400.1	KAF4913787.1	KAF4903055.1	KAF4421516.1	KAF4484653.1	KAH9229484.1	EQB49771.1	KAF3808227.1	EFQ32839.1	OBR14667.1	TID01789.1	GJD05333.1	OHW95131.1	KZL86915.1	KAF9875339.1	GJC86191.1	UQC79086.1	KAF6807559.1	CAI0654668.1	KXH44885.1	TDZ23892.1	OHE98401.1	KAF6827776.1	KXH66388.1	KAG7053013.1	KAG7071307.1	KAG7079626.1	KAF4782603.1	TQN63736.1	KAF4874222.1	KAF4859876.1	KAF4844912.1	KAF4812158.1	KAF5501186.1	TEA19605.1	KXH42808.1	KAF6812061.1	KAI8263627.1	KAI8312320.1
OG0003461	jgi|Botci1|3981|BC1T_14187	KAI3553791.1	KAF5525734.1	KAF0331229.1	KAH0430585.1	OLN87182.1	KAI3527615.1	EXF83474.1	KAE9573996.1	KAF4938893.1	KAF5509011.1	KAF4908550.1	KAF4882101.1	KAF4430620.1	KAF4482491.1	KAH9234632.1	EQB45062.1	KAF3800189.1	EFQ34838.1	OBR06587.1	TIC97515.1	GJD04458.1	OHW90113.1	KZL86546.1	KAF9871222.1	GJC83520.1	UQC75121.1	KAF6830143.1	CAI0652807.1	KXH43771.1	TDZ17566.1	OHF00724.1	KAF6831596.1	KXH62419.1	KAG7053573.1	KAG7071872.1	KAG7080153.1	KAF4777142.1	TQN73560.1	KAF4875223.1	KAF4859372.1	KAF4851909.1	KAF4811550.1	KAF5511062.1	TEA21362.1	KXH36408.1	KAF6806630.1	KAI8267178.1	KAI8313614.1
OG0003269	jgi|Botci1|2429|BC1T_13778	KAI3545468.1	KAF5522995.1	KAF0330312.1	KAH0419652.1	OLN95610.1	KAI3528575.1	EXF75277.1	KAE9570970.1	KAF4934129.1	KAF5503117.1	KAF4903885.1	KAF4893247.1	KAF4414368.1	KAF4488600.1	KAH9241917.1	EQB49812.1	KAF3811545.1	EFQ27625.1	OBR12288.1	TIC99294.1	GJC93972.1	OHW96799.1	KZL87366.1	KAF9881924.1	GJC79297.1	UQC89411.1	KAF6837516.1	CAI0650111.1	KXH65033.1	TDZ26561.1	OHE98808.1	KAF6841978.1	KXH61741.1	KAG7048744.1	KAG7068509.1	KAG7065935.1	KAF4773923.1	TQN68074.1	KAF4868273.1	KAF4850865.1	KAF4836871.1	KAF4807043.1	KAF5505562.1	TEA20845.1	KXH37797.1	KAF6821556.1	KAI8265579.1	KAI8293612.1
OG0004149	jgi|Botci1|10514|BC1T_07746	KAI3551412.1	KAF5522509.1	KAF0316630.1	KAH0439421.1	OLN96054.1	KAI3550862.1	EXF76513.1	KAE9582403.1	KAF4938675.1	KAF5499924.1	KAF4899498.1	KAF4900092.1	KAF4434283.1	KAF4484804.1	KAH9228013.1	EQB56784.1	KAF3805586.1	EFQ27506.1	OBR16198.1	TID04348.1	GJC91556.1	OHW94739.1	KZL80409.1	KAF9872817.1	GJC77537.1	UQC81050.1	KAF6835407.1	CAI0651394.1	KXH29710.1	TDZ15572.1	OHF01243.1	KAF6825533.1	KXH68729.1	KAG7043218.1	KAG7062664.1	KAG7042623.1	KAF4774875.1	TQN71821.1	KAF4879698.1	KAF4864433.1	KAF4854263.1	KAF4810813.1	KAF5500123.1	TEA11958.1	KXH32385.1	KAF6802173.1	KAI8251303.1	KAI8276864.1
OG0003879	jgi|Botci1|8251|BC1T_01203	KAI3540756.1	KAF5512148.1	KAF0318074.1	KAH0427340.1	OLN96357.1	KAI3545418.1	EXF80682.1	KAE9568174.1	KAF4939195.1	KAF5487799.1	KAF4911477.1	KAF4901036.1	KAF4412893.1	KAF4480571.1	KAH9235144.1	EQB57829.1	KAF3797314.1	EFQ26634.1	OBR08678.1	TIC95653.1	GJC97254.1	OHX00655.1	KZL86428.1	KAF9879450.1	GJC82804.1	UQC83065.1	KAF6826066.1	CAI0651383.1	KXH45716.1	TDZ21216.1	OHE96480.1	KAF6835942.1	KXH60959.1	KAG7058222.1	KAG7076900.1	KAG7083935.1	KAF4779308.1	TQN75217.1	KAF4871157.1	KAF4857450.1	KAF4840662.1	KAF4809227.1	KAF5489479.1	TEA13449.1	KXH35085.1	KAF6818299.1	KAI8254312.1	KAI8275866.1
OG0004078	jgi|Botci1|10083|BC1T_07248	KAI3544746.1	KAF5526920.1	KAF0332189.1	KAH0434427.1	OLN87900.1	KAI3531584.1	EXF80187.1	KAE9579051.1	KAF4940014.1	KAF5513791.1	KAF4915293.1	KAF4904698.1	KAF4423427.1	KAF4492133.1	KAH9242768.1	EQB45644.1	KAF3803628.1	EFQ26523.1	OBR15317.1	TID04617.1	GJC92410.1	OHW92989.1	KZL86713.1	KAF9879810.1	GJC80178.1	UQC79860.1	KAF6841570.1	CAI0651466.1	KXH43378.1	TDZ25704.1	OHE99537.1	KAF6841381.1	KXH26986.1	KAG7050263.1	KAG7069302.1	KAG7073251.1	KAF4782009.1	TQN72251.1	KAF4872966.1	KAF4855550.1	KAF4841576.1	KAF4825444.1	KAF5515205.1	TEA12478.1	KXH45275.1	KAF6813332.1	KAI8266146.1	KAI8301953.1
OG0004814	jgi|Botci1|16247|BC1T_12290	KAI3538486.1	KAF5526612.1	KAF0325171.1	KAH0426787.1	OLN86632.1	KAI3531009.1	EXF75760.1	KAE9576432.1	KAF4941249.1	KAF5509722.1	KAF4914749.1	KAF4903703.1	KAF4430096.1	KAF4481849.1	KAH9234340.1	EQB48230.1	KAF3811969.1	EFQ31195.1	OBR06747.1	TIC97935.1	GJD04632.1	OHW96551.1	KZL79254.1	KAF9874515.1	GJC83685.1	UQC75513.1	KAF6844132.1	CAI0650024.1	KXH58780.1	TDZ17505.1	OHF02373.1	KAF6831750.1	KXH68457.1	KAG7053321.1	KAG7071614.1	KAG7079866.1	KAF4776339.1	TQN74616.1	KAF4869881.1	KAF4844226.1	KAF4851796.1	KAF4820419.1	KAF5510119.1	TEA17053.1	KXH38005.1	KAF6803436.1	KAI8255219.1	KAI8285746.1
OG0004791	jgi|Botci1|15972|BC1T_11958	KAI3558239.1	KAF5526212.1	KAF0328145.1	KAH0444605.1	OLN95338.1	KAI3532595.1	EXF79676.1	KAE9573759.1	KAF4939914.1	KAF5509628.1	KAF4910352.1	KAF4901744.1	KAF4413428.1	KAF4482971.1	KAH9239998.1	EQB59350.1	KAF3800596.1	EFQ32926.1	OBR03564.1	TIC97647.1	GJD02091.1	OHW97168.1	KZL88114.1	KAF9878545.1	GJC82279.1	UQC74086.1	KAF6839131.1	CAI0646811.1	KXH42352.1	TDZ25084.1	OHE96160.1	KAF6832128.1	KXH58295.1	KAH8421836.1	KAH8421709.1	KAH8421964.1	KAF4776754.1	TQN72276.1	KAF4872845.1	KAF4852279.1	KAF4838368.1	KAF4813390.1	KAF5509973.1	TEA22747.1	KXH33185.1	KAF6821346.1	KAI8260889.1	KAI8298764.1
OG0003008	jgi|Botci1|335|BC1T_00336	KAI3541691.1	KAF5524606.1	KAF0320636.1	KAH0440765.1	OLN89030.1	KAI3542844.1	EXF78534.1	KAE9579417.1	KAF4940681.1	KAF5503336.1	KAF4914416.1	KAF4902542.1	KAF4429745.1	KAF4489915.1	KAH9225912.1	EQB52871.1	KAF3799183.1	EFQ36808.1	OBR11274.1	TIC99432.1	GJC92920.1	OHW94991.1	KZL81757.1	KAF9877270.1	GJC90818.1	UQC81617.1	KAF6812503.1	CAI0640995.1	KXH41035.1	TDZ13778.1	OHF01980.1	KAF6828099.1	KXH52313.1	KAG7057073.1	KAG7075674.1	KAG7082789.1	KAF4779002.1	TQN72622.1	KAF4873275.1	KAF4860087.1	KAF4847287.1	KAF4809388.1	KAF5506677.1	TEA12485.1	KXH52831.1	KAF6807342.1	KAI8256255.1	KAI8286563.1
OG0004661	jgi|Botci1|14991|BC1T_11473	KAI3557005.1	KAF5520057.1	KAF0323580.1	KAH0428417.1	OLN95794.1	KAI3527879.1	EXF86415.1	KAE9573046.1	KAF4930204.1	KAF5495883.1	KAF4899283.1	KAF4882522.1	KAF4420590.1	KAF4475097.1	KAH9226833.1	EQB55825.1	KAF3803858.1	EFQ32038.1	OBR02538.1	TID07396.1	GJD00512.1	OHW98775.1	KZL84157.1	KAF9872308.1	GJC78320.1	UQC76412.1	KAF6826539.1	CAI0641336.1	KXH60539.1	TDZ15751.1	OHE92590.1	KAF6827716.1	KXH36837.1	KAG7044216.1	KAG7063667.1	KAG7046314.1	KAF4778846.1	TQN69308.1	KAF4878101.1	KAF4858526.1	KAF4839793.1	KAF4817413.1	KAF5497566.1	TEA17189.1	KXH32781.1	KAF6799466.1	KAI8265990.1	KAI8317550.1
OG0004532	jgi|Botci1|13828|BC1T_02342	KAI3538969.1	KAF5511872.1	KAF0329710.1	KAH0422902.1	OLN97226.1	KAI3528694.1	EXF81162.1	KAE9582771.1	KAF4921903.1	KAF5487942.1	KAF4885013.1	KAF4881098.1	KAF4412742.1	KAF4481521.1	KAH9235088.1	EQB52056.1	KAF3797274.1	EFQ26711.1	OBR08760.1	TIC95730.1	GJC97175.1	OHW97679.1	KZL85648.1	KAF9879330.1	GJC82881.1	UQC83343.1	KAF6807236.1	CAI0654861.1	KXH51793.1	TDZ21340.1	OHF03481.1	KAF6837017.1	KXH61106.1	KAG7058438.1	KAG7077074.1	KAG7084181.1	KAF4779652.1	TQN66601.1	KAF4872307.1	KAF4857497.1	KAF4827225.1	KAF4809248.1	KAF5488981.1	TEA20171.1	KXH51819.1	KAF6787869.1	KAI8253968.1	KAI8274116.1
OG0003486	jgi|Botci1|4216|BC1T_03655	KAI3555135.1	KAF5521250.1	KAF0325007.1	KAH0443588.1	OLN96720.1	KAI3540481.1	EXF86151.1	KAE9575646.1	KAF4932995.1	KAF5499453.1	KAF4900221.1	KAF4883443.1	KAF4411608.1	KAF4485189.1	KAH9238608.1	EQB55956.1	KAF3800332.1	EFQ27092.1	OBR14299.1	TID02089.1	GJC95045.1	OHW93369.1	KZL66341.1	KAF9872935.1	GJC90210.1	UQC78568.1	KAF6827335.1	CAI0652945.1	KXH31083.1	TDZ24347.1	OHE93769.1	KAF6831528.1	KXH63722.1	KAG7051092.1	KAG7070127.1	KAG7078375.1	KAF4782633.1	TQN64331.1	KAF4870269.1	KAF4864186.1	KAF4853414.1	KAF4814648.1	KAF5500652.1	TEA22137.1	KXH53005.1	KAF6820961.1	KAI8269685.1	KAI8317150.1
OG0004151	jgi|Botci1|10528|BC1T_07760	KAI3559750.1	KAF5521800.1	KAF0317310.1	KAH0442391.1	OLN96913.1	KAI3545594.1	EXF77115.1	KAE9582296.1	KAF4936419.1	KAF5499793.1	KAF4907525.1	KAF4890626.1	KAF4431091.1	KAF4483656.1	KAH9229679.1	EQB46185.1	KAF3800152.1	EFQ27232.1	OBR16566.1	TID05113.1	GJC91203.1	OHW96165.1	KZL85258.1	KAF9874342.1	GJC77194.1	UQC81578.1	KAF6838171.1	CAI0655251.1	KXH64807.1	TDZ14614.1	OHE98634.1	KAF6827250.1	KXH66073.1	KAG7041928.1	KAG7061960.1	KAG7039767.1	KAF4775523.1	TQN66227.1	KAF4880181.1	KAF4861327.1	KAF4841349.1	KAF4815045.1	KAF5501531.1	TEA21399.1	KXH42244.1	KAF6808944.1	KAI8255682.1	KAI8291694.1
OG0003788	jgi|Botci1|7209|BC1T_05351	KAI3558568.1	KAF5517217.1	KAF0320074.1	KAH0422006.1	OLN90047.1	KAI3540652.1	EXF79189.1	KAE9570148.1	KAF4933156.1	KAF5493974.1	KAF4905012.1	KAF4888965.1	KAF4421650.1	KAF4478198.1	KAH9226625.1	EQB45021.1	KAF3798220.1	EFQ35655.1	OBR05419.1	TIC93934.1	GJD00054.1	OHW94382.1	KZL84903.1	KAF9871243.1	GJC90089.1	UQC87339.1	KAF6817111.1	CAI0655059.1	KXH61360.1	TDZ15220.1	OHF01994.1	KAF6828695.1	KXH49889.1	KAG7046554.1	KAG7066324.1	KAG7056394.1	KAF4773142.1	TQN67794.1	KAF4870708.1	KAF4862315.1	KAF4850332.1	KAF4808466.1	KAF5495335.1	TEA14512.1	KXH34961.1	KAF6808606.1	KAI8261300.1	KAI8274655.1
OG0003030	jgi|Botci1|476|BC1T_00477	KAI3556313.1	KAF5527971.1	KAF0332375.1	KAH0437000.1	OLN88763.1	KAI3534739.1	EXF81543.1	KAE9578902.1	KAF4927155.1	KAF5513437.1	KAF4891556.1	KAF4885267.1	KAF4423259.1	KAF4492581.1	KAH9242957.1	EQB53353.1	KAF3803479.1	EFQ26348.1	OBR15493.1	TID04718.1	GJC92235.1	OHW89843.1	KZL86620.1	KAF9879873.1	GJC79990.1	UQC80076.1	KAF6842478.1	CAI0643023.1	KXH53860.1	TDZ25936.1	OHE98862.1	KAF6841220.1	KXH67956.1	KAG7050467.1	KAG7069508.1	KAG7073455.1	KAF4781699.1	TQN70172.1	KAF4870582.1	KAF4857964.1	KAF4842735.1	KAF4825566.1	KAF5516183.1	TEA22765.1	KXH49043.1	KAF6808078.1	KAI8254709.1	KAI8301463.1
OG0004453	jgi|Botci1|13321|BC1T_09719	KAI3545462.1	KAF5523594.1	KAF0330306.1	KAH0433631.1	OLN95625.1	KAI3528569.1	EXF75271.1	KAE9571046.1	KAF4934103.1	KAF5503123.1	KAF4903877.1	KAF4893267.1	KAF4414458.1	KAF4489487.1	KAH9241923.1	EQB44216.1	KAF3811551.1	EFQ27631.1	OBR12294.1	TIC99300.1	GJC93978.1	OHW96805.1	KZL87344.1	KAF9881930.1	GJC79289.1	UQC89417.1	KAF6837510.1	CAI0651034.1	KXH65039.1	TDZ26864.1	OHE98814.1	KAF6841984.1	KXH61747.1	KAG7048732.1	KAG7068497.1	KAG7065896.1	KAF4774430.1	TQN71954.1	KAF4868239.1	KAF4850879.1	KAF4836865.1	KAF4807081.1	KAF5506580.1	TEA20839.1	KXH37791.1	KAF6821550.1	KAI8265585.1	KAI8293618.1
OG0004047	jgi|Botci1|9869|BC1T_01519	KAI3544958.1	KAF5518795.1	KAF0320390.1	KAH0438519.1	OLN85445.1	KAI3548039.1	EXF76234.1	KAE9574900.1	KAF4939105.1	KAF5491296.1	KAF4910632.1	KAF4893933.1	KAF4422621.1	KAF4479817.1	KAH9237385.1	EQB49476.1	KAF3799760.1	EFQ33621.1	OBR09726.1	TID06281.1	GJD03258.1	OHX00091.1	KZL67770.1	KAF9872531.1	GJC90309.1	UQC87650.1	KAF6823880.1	CAI0652726.1	KXH64896.1	TDZ16479.1	OHF01610.1	KAF6820892.1	KXH67802.1	KAG7054305.1	KAG7072597.1	KAG7080871.1	KAF4783954.1	TQN67078.1	KAF4878690.1	KAF4861334.1	KAF4847761.1	KAF4808757.1	KAF5492317.1	TEA10815.1	KXH33352.1	KAF6792669.1	KAI8262020.1	KAI8300169.1
OG0004257	jgi|Botci1|11534|BC1T_08973	KAI3530586.1	KAF5523808.1	KAF0326076.1	KAH0445082.1	OLN82132.1	KAI3550256.1	EXF78373.1	KAE9581727.1	KAF4942281.1	KAF5503747.1	KAF4917298.1	KAF4906133.1	KAF4412218.1	KAF4489819.1	KAH9241384.1	EQB45265.1	KAF3811127.1	EFQ29837.1	OBR11859.1	TIC98974.1	GJC93522.1	OHW94618.1	KZL87184.1	KAF9881055.1	GJC81868.1	UQC82377.1	KAF6823892.1	CAI0653027.1	KXH49228.1	TDZ17720.1	OHE96788.1	KAF6841715.1	KXH59211.1	KAG7057729.1	KAG7076263.1	KAG7083431.1	KAF4779230.1	TQN66533.1	KAF4868543.1	KAF4841789.1	KAF4828813.1	KAF4824521.1	KAF5505606.1	TEA22251.1	KXH47674.1	KAF6817285.1	KAI8268473.1	KAI8312498.1
OG0004512	jgi|Botci1|13663|BC1T_10173	KAI3557062.1	KAF5520225.1	KAF0316984.1	KAH0430760.1	OLN97444.1	KAI3536723.1	EXF86371.1	KAE9569141.1	KAF4925067.1	KAF5495582.1	KAF4889605.1	KAF4885944.1	KAF4420845.1	KAF4485813.1	KAH9226751.1	EQB45352.1	KAF3798355.1	EFQ36005.1	OBR02620.1	TID07593.1	GJD00589.1	OHW98830.1	KZL87466.1	KAF9873101.1	GJC78253.1	UQC76345.1	KAF6806451.1	CAI0642892.1	KXH60590.1	TDZ15603.1	OHE95122.1	KAF6823284.1	KXH25744.1	KAG7044193.1	KAG7063643.1	KAG7046294.1	KAF4778474.1	TQN65932.1	KAF4878154.1	KAF4858601.1	KAF4839858.1	KAF4817476.1	KAF5497797.1	TEA13153.1	KXH32835.1	KAF6805950.1	KAI8270520.1	KAI8317627.1
OG0004817	jgi|Botci1|16310|BC1T_12659	KAI3535585.1	KAF5527082.1	KAF0319845.1	KAH0432566.1	OLN82046.1	KAI3551613.1	EXF83137.1	KAE9581101.1	KAF4924845.1	KAF5513784.1	KAF4887107.1	KAF4887437.1	KAF4428223.1	KAF4490550.1	KAH9243495.1	EQB57293.1	KAF3804914.1	EFQ29324.1	OBR15832.1	TID04540.1	GJC91906.1	OHW95620.1	KZL82484.1	KAF9878994.1	GJC83849.1	UQC80584.1	KAF6827882.1	CAI0654468.1	KXH38686.1	TDZ14966.1	OHE97849.1	KAF6840088.1	KXH58432.1	KAG7043624.1	KAG7063059.1	KAG7043039.1	KAF4774765.1	TQN71736.1	KAF4867573.1	KAF4863105.1	KAF4850938.1	KAF4807700.1	KAF5516155.1	TEA15625.1	KXH37559.1	KAF6818635.1	KAI8255055.1	KAI8280200.1
OG0004691	jgi|Botci1|15325|BC1T_11794	KAI3536532.1	KAF5520734.1	KAF0319473.1	KAH0441634.1	OLN97431.1	KAI3543922.1	EXF76958.1	KAE9583594.1	KAF4932933.1	KAF5495520.1	KAF4914021.1	KAF4894409.1	KAF4433679.1	KAF4486351.1	KAH9236962.1	EQB47480.1	KAF3797482.1	EFQ26120.1	OBR03867.1	TIC90487.1	GJD03763.1	OHW96666.1	KZL83492.1	KAF9870818.1	GJC88786.1	UQC84549.1	KAF6842540.1	CAI0654801.1	KXH62272.1	TDZ21573.1	OHE97373.1	KAF6835807.1	KXH27213.1	KAG7055669.1	KAG7075089.1	KAG7082359.1	KAF4785180.1	TQN74685.1	KAF4874554.1	KAF4859497.1	KAF4849671.1	KAF4808594.1	KAF5496978.1	TEA15156.1	KXH47005.1	KAF6813440.1	KAI8260220.1	KAI8278711.1
OG0003215	jgi|Botci1|2012|BC1T_03066	KAI3556123.1	KAF5523612.1	KAF0331855.1	KAH0432250.1	OLN81308.1	KAI3532830.1	EXF84152.1	KAE9567952.1	KAF4932636.1	KAF5504486.1	KAF4890792.1	KAF4888244.1	KAF4425641.1	KAF4489684.1	KAH9233254.1	EQB53817.1	KAF3798437.1	EFQ30545.1	OBR12738.1	TID00133.1	GJC94412.1	OHX01160.1	KZL84528.1	KAF9881504.1	GJC78879.1	UQC90014.1	KAF6806711.1	CAI0653592.1	KXH37291.1	TDZ19949.1	OHE94088.1	KAF6825658.1	KXH68238.1	KAG7048240.1	KAG7068007.1	KAG7065404.1	KAF4773434.1	TQN66731.1	KAF4869657.1	KAF4862088.1	KAF4857090.1	KAF4816260.1	KAF5505910.1	TDZ99585.1	KXH32898.1	KAF6808208.1	KAI8268065.1	KAI8317084.1
OG0004251	jgi|Botci1|11447|BC1T_08886	KAI3537456.1	KAF5527433.1	KAF0317430.1	KAH0420253.1	OLN83750.1	KAI3535538.1	EXF84194.1	KAE9566057.1	KAF4942000.1	KAF5514333.1	KAF4911764.1	KAF4881607.1	KAF4429513.1	KAF4491120.1	KAH9230669.1	EQB52299.1	KAF3804759.1	EFQ25233.1	OBR13297.1	TID02755.1	GJC96026.1	OHW89646.1	KZL67786.1	KAF9877890.1	GJC80947.1	UQC77210.1	KAF6820341.1	CAI0654799.1	KXH41066.1	TDZ18707.1	OHF03783.1	KAF6824270.1	KXH59552.1	KAG7040995.1	KAG7061028.1	KAG7038816.1	KAF4775068.1	TQN66218.1	KAF4876995.1	KAF4866885.1	KAF4848614.1	KAF4824950.1	KAF5517134.1	TEA21553.1	KXH28871.1	KAF6787598.1	KAI8267505.1	KAI8316968.1
OG0004402	jgi|Botci1|12900|BC1T_09610	KAI3557526.1	KAF5512766.1	KAF0329884.1	KAH0420840.1	OLN96406.1	KAI3528883.1	EXF76429.1	KAE9582879.1	KAF4934607.1	KAF5488922.1	KAF4912305.1	KAF4902185.1	KAF4412622.1	KAF4481476.1	KAH9234901.1	EQB55897.1	KAF3797145.1	EFQ32777.1	OBR08581.1	TIC95389.1	GJC97346.1	OHX00572.1	KZL84631.1	KAF9879480.1	GJC82709.1	UQC83456.1	KAF6817553.1	CAI0646790.1	KXH49021.1	TDZ21013.1	OHF03397.1	KAF6834240.1	KXH59529.1	KAG7058554.1	KAG7077157.1	KAG7084266.1	KAF4779633.1	TQN68302.1	KAF4869348.1	KAF4858488.1	KAF4842394.1	KAF4810984.1	KAF5489927.1	TEA14990.1	KXH44850.1	KAF6807757.1	KAI8256583.1	KAI8282925.1
OG0003514	jgi|Botci1|4433|BC1T_15158	KAI3546977.1	KAF5511897.1	KAF0316146.1	KAH0422583.1	OLN86038.1	KAI3537192.1	EXF82673.1	KAE9578571.1	KAF4933596.1	KAF5487989.1	KAF4906768.1	KAF4895555.1	KAF4421172.1	KAF4480890.1	KAH9235379.1	EQB56703.1	KAF3802302.1	EFQ29466.1	OBR05888.1	TIC90737.1	GJD03835.1	OHW90432.1	KZL86749.1	KAF9872226.1	GJC90847.1	UQC89223.1	KAF6825127.1	CAI0648561.1	KXH37715.1	TDZ15484.1	OHF03308.1	KAF6840695.1	KXH53112.1	KAG7048934.1	KAG7068698.1	KAG7066098.1	KAF4774193.1	TQN64423.1	KAF4863716.1	KAF4840991.1	KAF4840248.1	KAF4806596.1	KAF5489253.1	TEA19886.1	KXH34169.1	KAF6808642.1	KAI8259344.1	KAI8292915.1
OG0004062	jgi|Botci1|9973|BC1T_01623	KAI3547732.1	KAF5518452.1	KAF0328655.1	KAH0437154.1	OLN81875.1	KAI3548189.1	EXF75733.1	KAE9580552.1	KAF4925123.1	KAF5490314.1	KAF4889159.1	KAF4883482.1	KAF4422578.1	KAF4479613.1	KAH9237638.1	EQB57867.1	KAF3810389.1	EFQ25696.1	OBR09863.1	TID07080.1	GJD03110.1	OHW99978.1	KZL88316.1	KAF9869933.1	GJC84829.1	UQC87811.1	KAF6830480.1	CAI0652513.1	KXH56315.1	TDZ16271.1	OHE90966.1	KAF6819888.1	KXH28425.1	KAG7044372.1	KAG7063823.1	KAG7049082.1	KAF4784762.1	TQN71073.1	KAF4878833.1	KAF4854746.1	KAF4847830.1	KAF4819085.1	KAF5492167.1	TEA20747.1	KXH29522.1	KAF6814832.1	KAI8270621.1	KAI8308360.1
OG0004048	jgi|Botci1|9872|BC1T_01522	KAI3536066.1	KAF5519546.1	KAF0322035.1	KAH0444283.1	OLN80998.1	KAI3531339.1	EXF82516.1	KAE9581061.1	KAF4935891.1	KAF5490364.1	KAF4909359.1	KAF4897993.1	KAF4423013.1	KAF4479795.1	KAH9230089.1	EQB57987.1	KAF3805269.1	EFQ27836.1	OBR10288.1	TID06354.1	GJD02700.1	OHW94126.1	KZL70623.1	KAF9878600.1	GJC88402.1	UQC88411.1	KAF6816011.1	CAI0653172.1	KXH24997.1	TDZ20553.1	OHE96687.1	KAF6838609.1	KXH67854.1	KAG7044867.1	KAG7064320.1	KAG7049579.1	KAF4783881.1	TQN72478.1	KAF4879349.1	KAF4865130.1	KAF4854920.1	KAF4818701.1	KAF5491962.1	TEA13721.1	KXH37133.1	KAF6815947.1	KAI8263593.1	KAI8302008.1
OG0003068	jgi|Botci1|672|BC1T_03379	KAI3533204.1	KAF5517349.1	KAF0316901.1	KAH0422325.1	OLN95910.1	KAI3548546.1	EXF78186.1	KAE9570288.1	KAF4931117.1	KAF5493465.1	KAF4893553.1	KAF4883201.1	KAF4413998.1	KAF4477523.1	KAH9236103.1	EQB54687.1	KAF3802996.1	EFQ28762.1	OBR05098.1	TIC93857.1	GJC99727.1	OHW94318.1	KZL68952.1	KAF9870013.1	GJC86935.1	UQC86952.1	KAF6844164.1	CAI0646199.1	KXH52287.1	TDZ22308.1	OHF01076.1	KAF6833748.1	KXH34092.1	KAG7058765.1	KAG7077369.1	KAG7084480.1	KAF4777554.1	TQN73711.1	KAF4868034.1	KAF4847607.1	KAF4831814.1	KAF4813858.1	KAF5494284.1	TEA12900.1	KXH31418.1	KAF6814569.1	KAI8251484.1	KAI8284139.1
OG0004684	jgi|Botci1|15259|BC1T_11166	KAI3542545.1	KAF5507067.1	KAF0326875.1	KAH0432319.1	OLN85946.1	KAI3529341.1	EXF78727.1	KAE9577757.1	KAF4934971.1	KAF5485601.1	KAF4912869.1	KAF4903256.1	KAF4419854.1	KAF4486705.1	KAH9233677.1	EQB47136.1	KAF3809238.1	EFQ29197.1	OBR07544.1	TIC92399.1	GJC98339.1	OHW94484.1	KZL72189.1	KAF9882130.1	GJC79358.1	UQC85114.1	KAF6834634.1	CAI0650953.1	KXH51358.1	TDZ26529.1	OHE95338.1	KAF6832816.1	KXH54137.1	KAG7055096.1	KAG7074541.1	KAG7081509.1	KAF4785531.1	TQN75324.1	KAF4880240.1	KAF4851402.1	KAF4838257.1	KAF4809698.1	KAF5487045.1	TEA17619.1	KXH46303.1	KAF6802528.1	KAI8253104.1	KAI8272115.1
OG0003253	jgi|Botci1|2322|BC1T_13592	KAI3538960.1	KAF5512890.1	KAF0318955.1	KAH0424539.1	OLN96552.1	KAI3528681.1	EXF86137.1	KAE9568130.1	KAF4939292.1	KAF5488356.1	KAF4911533.1	KAF4901120.1	KAF4412529.1	KAF4481187.1	KAH9235179.1	EQB46686.1	KAF3797342.1	EFQ26607.1	OBR08650.1	TIC95617.1	GJC97281.1	OHX00628.1	KZL86366.1	KAF9879396.1	GJC82773.1	UQC83359.1	KAF6844516.1	CAI0649873.1	KXH58647.1	TDZ21233.1	OHF03469.1	KAF6835910.1	KXH61117.1	KAG7058440.1	KAG7077076.1	KAG7084182.1	KAF4779572.1	TQN75214.1	KAF4871097.1	KAF4857474.1	KAF4840705.1	KAF4809174.1	KAF5489101.1	TEA20398.1	KXH31664.1	KAF6818267.1	KAI8259941.1	KAI8282350.1
OG0003306	jgi|Botci1|2660|BC1T_03471	KAI3554227.1	KAF5519725.1	KAF0315221.1	KAH0428590.1	OLN97656.1	KAI3549631.1	EXF75993.1	KAE9567159.1	KAF4927866.1	KAF5495700.1	KAF4893171.1	KAF4885572.1	KAF4423910.1	KAF4487684.1	KAH9236861.1	EQB51472.1	KAF3798676.1	EFQ33171.1	OBR08961.1	TIC95542.1	GJC96976.1	OHW92770.1	KZL81159.1	KAF9870091.1	GJC77918.1	UQC75843.1	KAF6829522.1	CAI0642613.1	KXH28490.1	TDZ22799.1	OHF01451.1	KAF6840832.1	KXH63984.1	KAG7043767.1	KAG7063215.1	KAG7045871.1	KAF4778228.1	TQN71707.1	KAF4865802.1	KAF4843753.1	KAF4827232.1	KAF4806032.1	KAF5497507.1	TEA16164.1	KXH27388.1	KAF6802505.1	KAI8249847.1	KAI8273469.1
OG0004658	jgi|Botci1|14973|BC1T_10865	KAI3551070.1	KAF5524356.1	KAF0326170.1	KAH0425740.1	OLN82074.1	KAI3550161.1	EXF83116.1	KAE9572617.1	KAF4942091.1	KAF5503006.1	KAF4917219.1	KAF4906321.1	KAF4412179.1	KAF4490028.1	KAH9241277.1	EQB53737.1	KAF3804472.1	EFQ29764.1	OBR11790.1	TIC99933.1	GJC93449.1	OHW91586.1	KZL81917.1	KAF9880971.1	GJC81789.1	UQC82266.1	KAF6803887.1	CAI0644718.1	KXH60324.1	TDZ19441.1	OHF02825.1	KAF6824899.1	KXH54111.1	KAG7057599.1	KAG7076194.1	KAG7083334.1	KAF4779041.1	TQN75369.1	KAF4873844.1	KAF4853037.1	KAF4841181.1	KAF4808879.1	KAF5506500.1	TEA18270.1	KXH38156.1	KAF6819162.1	KAI8260789.1	KAI8298279.1
OG0003868	jgi|Botci1|8139|BC1T_01091	KAI3543071.1	KAF5511941.1	KAF0329760.1	KAH0438925.1	OLN97230.1	KAI3544810.1	EXF80267.1	KAE9582979.1	KAF4934668.1	KAF5488697.1	KAF4912260.1	KAF4902066.1	KAF4412400.1	KAF4480847.1	KAH9235038.1	EQB57037.1	KAF3797244.1	EFQ26672.1	OBR08718.1	TIC95015.1	GJC97219.1	OHX00686.1	KZL83062.1	KAF9871517.1	GJC82841.1	UQC83278.1	KAF6815866.1	CAI0653831.1	KXH39198.1	TDZ21377.1	OHF03526.1	KAF6836979.1	KXH63610.1	KAG7058378.1	KAG7076958.1	KAG7084097.1	KAF4779234.1	TQN73405.1	KAF4872268.1	KAF4858384.1	KAF4842465.1	KAF4807211.1	KAF5489952.1	TEA18011.1	KXH44006.1	KAF6810030.1	KAI8250014.1	KAI8294438.1
OG0003335	jgi|Botci1|2887|BC1T_14070	KAI3551724.1	KAF5523216.1	KAF0330242.1	KAH0433576.1	OLN88175.1	KAI3544419.1	EXF75824.1	KAE9577967.1	KAF4941805.1	KAF5503001.1	KAF4916018.1	KAF4901475.1	KAF4414332.1	KAF4488197.1	KAH9241991.1	EQB59081.1	KAF3811600.1	EFQ27684.1	OBR12355.1	TIC99474.1	GJC94042.1	OHW90836.1	KZL83059.1	KAF9881895.1	GJC79238.1	UQC89494.1	KAF6836076.1	CAI0655178.1	KXH28934.1	TDZ26063.1	OHE95216.1	KAF6842045.1	KXH66265.1	KAG7048684.1	KAG7068450.1	KAG7065846.1	KAF4773471.1	TQN72464.1	KAF4875115.1	KAF4860553.1	KAF4828308.1	KAF4807116.1	KAF5505089.1	TEA21751.1	KXH41966.1	KAF6814137.1	KAI8266497.1	KAI8300111.1
OG0003095	jgi|Botci1|879|BC1T_12582	KAI3553338.1	KAF5519899.1	KAF0323945.1	KAH0443975.1	OLN95783.1	KAI3542245.1	EXF77383.1	KAE9572984.1	KAF4933239.1	KAF5495600.1	KAF4896192.1	KAF4881370.1	KAF4420904.1	KAF4475335.1	KAH9231336.1	EQB59076.1	KAF3803929.1	EFQ32077.1	OBR02497.1	TID06222.1	GJD00472.1	OHX00377.1	KZL84155.1	KAF9872269.1	GJC78367.1	UQC76506.1	KAF6828794.1	CAI0654371.1	KXH30999.1	TDZ17156.1	OHE91473.1	KAF6828388.1	KXH59784.1	KAG7040785.1	KAG7060829.1	KAG7038606.1	KAF4778437.1	TQN70210.1	KAF4872642.1	KAF4858883.1	KAF4844608.1	KAF4810116.1	KAF5497627.1	TEA10627.1	KXH33595.1	KAF6811642.1	KAI8249819.1	KAI8301778.1
OG0003872	jgi|Botci1|8157|BC1T_01109	KAI3550711.1	KAF5519469.1	KAF0325474.1	KAH0438335.1	OLN96957.1	KAI3533862.1	EXF77518.1	KAE9570080.1	KAF4935078.1	KAF5490130.1	KAF4901658.1	KAF4891680.1	KAF4434389.1	KAF4479171.1	KAH9226417.1	EQB58207.1	KAF3802680.1	EFQ31928.1	OBR10642.1	TIC90833.1	GJD04926.1	OHW94012.1	KZL87127.1	KAF9869660.1	GJC84443.1	UQC88890.1	KAF6831327.1	CAI0647619.1	KXH57465.1	TDZ19090.1	OHF04676.1	KAF6812733.1	KXH59468.1	KAG7042402.1	KAG7062435.1	KAG7040220.1	KAF4784835.1	TQN68135.1	KAF4869264.1	KAF4850682.1	KAF4836831.1	KAF4809670.1	KAF5492117.1	TEA16064.1	KXH42168.1	KAF6798237.1	KAI8254534.1	KAI8288418.1
OG0003830	jgi|Botci1|7638|BC1T_05142	KAI3537292.1	KAF5521382.1	KAF0327539.1	KAH0443418.1	OLN93917.1	KAI3533191.1	EXF75282.1	KAE9568828.1	KAF4924832.1	KAF5498752.1	KAF4915872.1	KAF4883273.1	KAF4416810.1	KAF4484284.1	KAH9239029.1	EQB58363.1	KAF3802644.1	EFQ28557.1	OBR14001.1	TID01336.1	GJC95339.1	OHW89994.1	KZL87622.1	KAF9874013.1	GJC86646.1	UQC78206.1	KAF6826486.1	CAI0653088.1	KXH30639.1	TDZ23667.1	OHF02699.1	KAF6827300.1	KXH67395.1	KAG7051398.1	KAG7070435.1	KAG7078710.1	KAF4782689.1	TQN64654.1	KAF4875529.1	KAF4858168.1	KAF4842183.1	KAF4821569.1	KAF5500797.1	TEA21150.1	KXH30809.1	KAF6796436.1	KAI8269036.1	KAI8282288.1
OG0004003	jgi|Botci1|9444|BC1T_16276	KAI3559721.1	KAF5522452.1	KAF0316758.1	KAH0442408.1	OLN91700.1	KAI3545561.1	EXF77086.1	KAE9582469.1	KAF4936436.1	KAF5498892.1	KAF4907467.1	KAF4890608.1	KAF4431317.1	KAF4485507.1	KAH9229701.1	EQB44291.1	KAF3800136.1	EFQ27251.1	OBR16553.1	TID04338.1	GJC91217.1	OHW96150.1	KZL82419.1	KAF9874325.1	GJC77209.1	UQC81544.1	KAF6838812.1	CAI0642734.1	KXH29718.1	TDZ14603.1	OHE98604.1	KAF6829639.1	KXH25637.1	KAG7041910.1	KAG7061942.1	KAG7039720.1	KAF4774632.1	TQN70492.1	KAF4880166.1	KAF4861147.1	KAF4841499.1	KAF4815054.1	KAF5500740.1	TEA21389.1	KXH42272.1	KAF6808967.1	KAI8255119.1	KAI8274022.1
OG0003955	jgi|Botci1|8896|BC1T_06687	KAI3547690.1	KAF5517892.1	KAF0326328.1	KAH0426534.1	OLN96311.1	KAI3540429.1	EXF73453.1	KAE9575294.1	KAF4926518.1	KAF5493505.1	KAF4908806.1	KAF4888597.1	KAF4414197.1	KAF4477354.1	KAH9235895.1	EQB44275.1	KAF3812213.1	EFQ25678.1	OBR09891.1	TID07565.1	GJD03081.1	OHW99960.1	KZL84570.1	KAF9876560.1	GJC84854.1	UQC87858.1	KAF6830171.1	CAI0645319.1	KXH41661.1	TDZ21880.1	OHE96006.1	KAF6826026.1	KXH39682.1	KAG7044441.1	KAG7063892.1	KAG7049150.1	KAF4784635.1	TQN65355.1	KAF4877634.1	KAF4852926.1	KAF4839315.1	KAF4822558.1	KAF5494754.1	TEA16016.1	KXH29560.1	KAF6817490.1	KAI8270810.1	KAI8306827.1
OG0003060	jgi|Botci1|619|BC1T_03326	KAI3557973.1	KAF5517806.1	KAF0317166.1	KAH0440492.1	OLN88038.1	KAI3538265.1	EXF78345.1	KAE9574230.1	KAF4929667.1	KAF5493731.1	KAF4911338.1	KAF4898822.1	KAF4431598.1	KAF4474303.1	KAH9238103.1	EQB52947.1	KAF3805127.1	EFQ35692.1	OBR14870.1	TID04224.1	GJC92849.1	OHX00196.1	KZL85687.1	KAF9873660.1	GJC80559.1	UQC79677.1	KAF6823201.1	CAI0655083.1	KXH53101.1	TDZ20856.1	OHE94489.1	KAF6836400.1	KXH68038.1	KAG7049776.1	KAG7068812.1	KAG7072768.1	KAF4781848.1	TQN73129.1	KAF4868298.1	KAF4865950.1	KAF4855896.1	KAF4811377.1	KAF5495250.1	TEA14097.1	KXH40194.1	KAF6811890.1	KAI8259888.1	KAI8306339.1
OG0004101	jgi|Botci1|10259|BC1T_07401	KAI3556072.1	KAF5523984.1	KAF0331967.1	KAH0441213.1	OLN87499.1	KAI3546645.1	EXF77915.1	KAE9569315.1	KAF4923725.1	KAF5504322.1	KAF4889061.1	KAF4884137.1	KAF4425664.1	KAF4489910.1	KAH9233150.1	EQB58114.1	KAF3802632.1	EFQ34009.1	OBR12773.1	TIC99327.1	GJC94446.1	OHX01190.1	KZL84552.1	KAF9881448.1	GJC78844.1	UQC90068.1	KAF6840326.1	CAI0653758.1	KXH36337.1	TDZ20162.1	OHF02915.1	KAF6830558.1	KXH64277.1	KAG7055948.1	KAG7075391.1	KAG7082503.1	KAF4773770.1	TQN64550.1	KAF4871724.1	KAF4861881.1	KAF4857099.1	KAF4816433.1	KAF5506193.1	TDZ99631.1	KXH32944.1	KAF6810088.1	KAI8268120.1	KAI8296712.1
OG0004666	jgi|Botci1|15045|BC1T_11527	KAI3553313.1	KAF5520624.1	KAF0316474.1	KAH0423880.1	OLN95792.1	KAI3542270.1	EXF86468.1	KAE9573039.1	KAF4930239.1	KAF5496231.1	KAF4888531.1	KAF4883026.1	KAF4420977.1	KAF4475288.1	KAH9231356.1	EQB43764.1	KAF3803914.1	EFQ32061.1	OBR02514.1	TID06165.1	GJD00488.1	OHW98754.1	KZL84194.1	KAF9872282.1	GJC78350.1	UQC76479.1	KAF6829445.1	CAI0653143.1	KXH42697.1	TDZ17167.1	OHE92608.1	KAF6813165.1	KXH27647.1	KAG7040794.1	KAG7060838.1	KAG7038615.1	KAF4778426.1	TQN68698.1	KAF4877997.1	KAF4842092.1	KAF4844479.1	KAF4817462.1	KAF5497699.1	TEA22048.1	KXH33619.1	KAF6811623.1	KAI8266033.1	KAI8317502.1
OG0004731	jgi|Botci1|15449|BC1T_11716	KAI3555074.1	KAF5521111.1	KAF0325539.1	KAH0443554.1	OLN83695.1	KAI3540550.1	EXF77999.1	KAE9575624.1	KAF4942912.1	KAF5499467.1	KAF4902321.1	KAF4905420.1	KAF4411629.1	KAF4484232.1	KAH9238654.1	EQB51565.1	KAF3800364.1	EFQ27052.1	OBR14351.1	TID01619.1	GJC95000.1	OHW93410.1	KZL86493.1	KAF9872629.1	GJC90171.1	UQC78640.1	KAF6842807.1	CAI0651826.1	KXH55834.1	TDZ23882.1	OHE98753.1	KAF6838712.1	KXH67619.1	KAG7051011.1	KAG7070049.1	KAG7078299.1	KAF4783473.1	TQN68948.1	KAF4870317.1	KAF4863791.1	KAF4853465.1	KAF4814719.1	KAF5501564.1	TEA22198.1	KXH34510.1	KAF6820995.1	KAI8269720.1	KAI8317184.1
OG0003983	jgi|Botci1|9257|BC1T_07117	KAI3531493.1	KAF5507160.1	KAF0323959.1	KAH0435886.1	OLN86391.1	KAI3549043.1	EXF84789.1	KAE9579644.1	KAF4940422.1	KAF5486382.1	KAF4912633.1	KAF4890106.1	KAF4429131.1	KAF4486595.1	KAH9228190.1	EQB44798.1	KAF3808772.1	EFQ32303.1	OBR07147.1	TIC92487.1	GJC98728.1	OHW93850.1	KZL68556.1	KAF9880738.1	GJC79738.1	UQC85562.1	KAF6797584.1	CAI0650534.1	KXH62083.1	TDZ15910.1	OHE91481.1	KAF6839452.1	KXH56112.1	KAG7054816.1	KAG7074224.1	KAG7081220.1	KAF4785601.1	TQN69539.1	KAF4873640.1	KAF4857920.1	KAF4844112.1	KAF4810621.1	KAF5487668.1	TEA11912.1	KXH50333.1	KAF6817958.1	KAI8250683.1	KAI8299466.1
OG0003203	jgi|Botci1|1913|BC1T_13415	KAI3532100.1	KAF5522007.1	KAF0327573.1	KAH0443391.1	OLN93929.1	KAI3533129.1	EXF76984.1	KAE9568829.1	KAF4928987.1	KAF5498507.1	KAF4905065.1	KAF4886847.1	KAF4416606.1	KAF4483717.1	KAH9239066.1	EQB50511.1	KAF3810771.1	EFQ28525.1	OBR14027.1	TID01764.1	GJC95311.1	OHW90371.1	KZL83338.1	KAF9871709.1	GJC86613.1	UQC78259.1	KAF6842869.1	CAI0645432.1	KXH38874.1	TDZ24201.1	OHF02664.1	KAF6838047.1	KXH58635.1	KAG7051365.1	KAG7070402.1	KAG7078614.1	KAF4782711.1	TQN68975.1	KAF4875588.1	KAF4858194.1	KAF4842265.1	KAF4821538.1	KAF5501780.1	TEA16720.1	KXH30855.1	KAF6815699.1	KAI8269060.1	KAI8293911.1
OG0004272	jgi|Botci1|11703|BC1T_09019	KAI3549191.1	KAF5506849.1	KAF0317519.1	KAH0421208.1	OLN86308.1	KAI3549564.1	EXF75933.1	KAE9578696.1	KAF4926946.1	KAF5486320.1	KAF4896699.1	KAF4883747.1	KAF4411192.1	KAF4475350.1	KAH9229366.1	EQB45291.1	KAF3797796.1	EFQ34075.1	OBR07946.1	TIC91508.1	GJC97959.1	OHW99733.1	KZL82256.1	KAF9882481.1	GJC85315.1	UQC75768.1	KAF6827824.1	CAI0655122.1	KXH30399.1	TDZ24946.1	OHF01522.1	KAF6818232.1	KXH29158.1	KAG7043666.1	KAG7063115.1	KAG7045770.1	KAF4778968.1	TQN68288.1	KAF4867849.1	KAF4845569.1	KAF4835964.1	KAF4808150.1	KAF5486968.1	TEA08888.1	KXH27323.1	KAF6792679.1	KAI8265514.1	KAI8312100.1
OG0003513	jgi|Botci1|4432|BC1T_15157	KAI3546979.1	KAF5512077.1	KAF0316144.1	KAH0422581.1	OLN86040.1	KAI3537195.1	EXF82671.1	KAE9578573.1	KAF4933653.1	KAF5488581.1	KAF4906692.1	KAF4895557.1	KAF4421150.1	KAF4480888.1	KAH9235377.1	EQB48234.1	KAF3802304.1	EFQ29464.1	OBR05890.1	TIC90739.1	GJD03833.1	OHW90430.1	KZL86751.1	KAF9872228.1	GJC90844.1	UQC89218.1	KAF6825125.1	CAI0648563.1	KXH37717.1	TDZ15480.1	OHF03306.1	KAF6840697.1	KXH53114.1	KAG7048930.1	KAG7068694.1	KAG7066095.1	KAF4774369.1	TQN69870.1	KAF4863724.1	KAF4840989.1	KAF4840356.1	KAF4806577.1	KAF5489881.1	TEA19898.1	KXH34167.1	KAF6808644.1	KAI8259346.1	KAI8292913.1
OG0003232	jgi|Botci1|2143|BC1T_03197	KAI3556128.1	KAF5523943.1	KAF0331860.1	KAH0432255.1	OLN81021.1	KAI3532825.1	EXF84147.1	KAE9567984.1	KAF4932634.1	KAF5503438.1	KAF4895011.1	KAF4888239.1	KAF4425644.1	KAF4489168.1	KAH9233248.1	EQB47693.1	KAF3798432.1	EFQ30550.1	OBR12733.1	TIC98964.1	GJC94407.1	OHX01155.1	KZL84506.1	KAF9881509.1	GJC78884.1	UQC90007.1	KAF6832266.1	CAI0655718.1	KXH37296.1	TDZ19952.1	OHE94093.1	KAF6825653.1	KXH25934.1	KAG7048225.1	KAG7067990.1	KAG7065389.1	KAF4773448.1	TQN65255.1	KAF4871823.1	KAF4862080.1	KAF4856979.1	KAF4816221.1	KAF5505908.1	TDZ99643.1	KXH32893.1	KAF6808202.1	KAI8267874.1	KAI8311198.1
OG0004394	jgi|Botci1|12873|BC1T_09583	KAI3539100.1	KAF5527736.1	KAF0328319.1	KAH0437645.1	OLN85701.1	KAI3541331.1	EXF75141.1	KAE9568646.1	KAF4934535.1	KAF5513498.1	KAF4906617.1	KAF4887743.1	KAF4413394.1	KAF4493010.1	KAH9228643.1	EQB43073.1	KAF3808538.1	EFQ25123.1	OBR13419.1	TID01505.1	GJC95908.1	OHW91176.1	KZL67452.1	KAF9877465.1	GJC80825.1	UQC77329.1	KAF6818373.1	CAI0650129.1	KXH64520.1	TDZ18793.1	OHF03697.1	KAF6832215.1	KXH25361.1	KAG7052146.1	KAG7071178.1	KAG7079435.1	KAF4774584.1	TQN74556.1	KAF4876729.1	KAF4866661.1	KAF4852520.1	KAF4825077.1	KAF5515549.1	TEA17884.1	KXH37447.1	KAF6807462.1	KAI8268550.1	KAI8309756.1
OG0003375	jgi|Botci1|3192|BC1T_03807	KAI3542207.1	KAF5507718.1	KAF0322594.1	KAH0442682.1	OLN85907.1	KAI3542973.1	EXF80062.1	KAE9570660.1	KAF4937519.1	KAF5485575.1	KAF4891419.1	KAF4903345.1	KAF4425483.1	KAF4486624.1	KAH9233895.1	EQB43362.1	KAF3809078.1	EFQ29062.1	OBR07400.1	TIC92846.1	GJC98484.1	OHW97104.1	KZL86700.1	KAF9881985.1	GJC79507.1	UQC85340.1	KAF6835246.1	CAI0645921.1	KXH30706.1	TDZ26752.1	OHE92870.1	KAF6832580.1	KXH39514.1	KAG7054957.1	KAG7074401.1	KAG7081009.1	KAF4784910.1	TQN68401.1	KAF4880853.1	KAF4855417.1	KAF4840473.1	KAF4812771.1	KAF5487295.1	TEA12790.1	KXH41710.1	KAF6807530.1	KAI8268882.1	KAI8311655.1
OG0003668	jgi|Botci1|5853|BC1T_00731	KAI3555378.1	KAF5525763.1	KAF0331088.1	KAH0442266.1	OLN92134.1	KAI3552679.1	EXF83262.1	KAE9575865.1	KAF4928621.1	KAF5509402.1	KAF4893502.1	KAF4886391.1	KAF4418181.1	KAF4482229.1	KAH9239767.1	EQB52048.1	KAF3799425.1	EFQ33388.1	OBR03779.1	TIC97812.1	GJD01882.1	OHW91927.1	KZL86930.1	KAF9870504.1	GJC82492.1	UQC74383.1	KAF6843964.1	CAI0653953.1	KXH52268.1	TDZ23162.1	OHF00309.1	KAF6840474.1	KXH56812.1	KAG7054238.1	KAG7072533.1	KAG7080715.1	KAF4777147.1	TQN73939.1	KAF4877081.1	KAF4850042.1	KAF4833604.1	KAF4807791.1	KAF5511393.1	TEA20102.1	KXH34862.1	KAF6821679.1	KAI8258074.1	KAI8274266.1
OG0003539	jgi|Botci1|4727|BC1T_04556	KAI3555277.1	KAF5526154.1	KAF0330975.1	KAH0442175.1	OLN92073.1	KAI3552560.1	EXF83501.1	KAE9575949.1	KAF4942709.1	KAF5509521.1	KAF4913419.1	KAF4894171.1	KAF4418233.1	KAF4483040.1	KAH9239648.1	EQB45220.1	KAF3799516.1	EFQ30070.1	OBR05987.1	TIC97496.1	GJD01770.1	OHW99880.1	KZL79836.1	KAF9877779.1	GJC82623.1	UQC74514.1	KAF6830856.1	CAI0653256.1	KXH55117.1	TDZ23227.1	OHE97658.1	KAF6834366.1	KXH33755.1	KAG7054112.1	KAG7072408.1	KAG7080778.1	KAF4776553.1	TQN65430.1	KAF4877368.1	KAF4856611.1	KAF4846781.1	KAF4817922.1	KAF5510730.1	TEA19577.1	KXH45392.1	KAF6816857.1	KAI8257981.1	KAI8300260.1
OG0004499	jgi|Botci1|13550|BC1T_10060	KAI3534237.1	KAF5507356.1	KAF0326845.1	KAH0442807.1	OLN85881.1	KAI3529680.1	EXF74120.1	KAE9577598.1	KAF4934884.1	KAF5485847.1	KAF4912811.1	KAF4903294.1	KAF4419658.1	KAF4487382.1	KAH9233714.1	EQB53949.1	KAF3809209.1	EFQ29166.1	OBR07512.1	TIC92582.1	GJC98371.1	OHW94513.1	KZL72159.1	KAF9882016.1	GJC79389.1	UQC85161.1	KAF6826946.1	CAI0646162.1	KXH48708.1	TDZ25599.1	OHE91561.1	KAF6832848.1	KXH66524.1	KAG7055179.1	KAG7074595.1	KAG7081716.1	KAF4785502.1	TQN75285.1	KAF4880645.1	KAF4851460.1	KAF4838321.1	KAF4809768.1	KAF5487265.1	TEA20563.1	KXH46276.1	KAF6816220.1	KAI8253878.1	KAI8299295.1
OG0002966	jgi|Botci1|27|BC1T_00028	KAI3553455.1	KAF5507780.1	KAF0321271.1	KAH0436668.1	OLN87042.1	KAI3532123.1	EXF76859.1	KAE9579770.1	KAF4922777.1	KAF5486109.1	KAF4885687.1	KAF4891392.1	KAF4429163.1	KAF4486900.1	KAH9228309.1	EQB50102.1	KAF3803101.1	EFQ31507.1	OBR07077.1	TIC92304.1	GJC98799.1	OHW93898.1	KZL68376.1	KAF9880686.1	GJC79784.1	UQC85687.1	KAF6822326.1	CAI0642596.1	KXH43279.1	TDZ15936.1	OHE97224.1	KAF6831296.1	KXH27522.1	KAG7054680.1	KAG7074122.1	KAG7081422.1	KAF4784958.1	TQN69414.1	KAF4873573.1	KAF4849938.1	KAF4844123.1	KAF4823025.1	KAF5486998.1	TEA11825.1	KXH46692.1	KAF6802129.1	KAI8269924.1	KAI8302232.1
OG0003842	jgi|Botci1|7784|BC1T_05887	KAI3550781.1	KAF5518943.1	KAF0327975.1	KAH0443040.1	OLN92762.1	KAI3546290.1	EXF81830.1	KAE9580263.1	KAF4941489.1	KAF5490411.1	KAF4907713.1	KAF4898542.1	KAF4433880.1	KAF4479366.1	KAH9225796.1	EQB54419.1	KAF3810504.1	EFQ31889.1	OBR10593.1	TIC90820.1	GJD04876.1	OHW91849.1	KZL82412.1	KAF9876930.1	GJC84397.1	UQC88812.1	KAF6844303.1	CAI0645386.1	KXH32032.1	TDZ17961.1	OHE99855.1	KAF6831002.1	KXH68799.1	KAG7042324.1	KAG7062358.1	KAG7040175.1	KAF4783913.1	TQN67551.1	KAF4878889.1	KAF4865290.1	KAF4854987.1	KAF4820181.1	KAF5492633.1	TEA18586.1	KXH28388.1	KAF6811806.1	KAI8263714.1	KAI8306172.1
OG0003164	jgi|Botci1|1584|BC1T_13162	KAI3544929.1	KAF5518760.1	KAF0318538.1	KAH0435424.1	OLN85428.1	KAI3548070.1	EXF82774.1	KAE9574969.1	KAF4938979.1	KAF5490459.1	KAF4910654.1	KAF4893889.1	KAF4422428.1	KAF4478691.1	KAH9237489.1	EQB58156.1	KAF3799674.1	EFQ33604.1	OBR09747.1	TID06337.1	GJD03234.1	OHX00060.1	KZL81679.1	KAF9872516.1	GJC90019.1	UQC87679.1	KAF6807286.1	CAI0653677.1	KXH57665.1	TDZ16373.1	OHF01586.1	KAF6833679.1	KXH67771.1	KAG7054279.1	KAG7072573.1	KAG7080672.1	KAF4784146.1	TQN68874.1	KAF4878565.1	KAF4861217.1	KAF4847973.1	KAF4806758.1	KAF5491934.1	TEA13191.1	KXH33380.1	KAF6802230.1	KAI8270722.1	KAI8312608.1
OG0003165	jgi|Botci1|1603|BC1T_13283	KAI3549753.1	KAF5518158.1	KAF0317476.1	KAH0436832.1	OLN95894.1	KAI3548623.1	EXF84340.1	KAE9570273.1	KAF4937326.1	KAF5493595.1	KAF4890032.1	KAF4896172.1	KAF4414099.1	KAF4478060.1	KAH9236041.1	EQB53925.1	KAF3803042.1	EFQ28788.1	OBR05071.1	TIC93740.1	GJC99706.1	OHW90516.1	KZL75064.1	KAF9870045.1	GJC86965.1	UQC86871.1	KAF6843539.1	CAI0651373.1	KXH38307.1	TDZ22154.1	OHF01011.1	KAF6839945.1	KXH36312.1	KAG7058730.1	KAG7077332.1	KAG7084565.1	KAF4777457.1	TQN68696.1	KAF4864346.1	KAF4845144.1	KAF4832255.1	KAF4813914.1	KAF5494140.1	TEA18866.1	KXH31473.1	KAF6815062.1	KAI8251540.1	KAI8293209.1
OG0004366	jgi|Botci1|12558|BC1T_01993	KAI3550377.1	KAF5527716.1	KAF0316951.1	KAH0441485.1	OLN82725.1	KAI3549803.1	EXF81231.1	KAE9581627.1	KAF4941851.1	KAF5514133.1	KAF4911734.1	KAF4897386.1	KAF4420334.1	KAF4492524.1	KAH9230550.1	EQB51516.1	KAF3804674.1	EFQ25298.1	OBR13225.1	TID02301.1	GJC96100.1	OHX00927.1	KZL81962.1	KAF9877952.1	GJC81023.1	UQC77105.1	KAF6829300.1	CAI0642375.1	KXH50297.1	TDZ19030.1	OHE94418.1	KAF6838209.1	KXH59891.1	KAG7041077.1	KAG7061110.1	KAG7038895.1	KAF4775382.1	TQN69673.1	KAF4877008.1	KAF4866749.1	KAF4848502.1	KAF4808350.1	KAF5516398.1	TEA19997.1	KXH25176.1	KAF6812637.1	KAI8254162.1	KAI8279376.1
OG0003689	jgi|Botci1|6050|BC1T_00928	KAI3537156.1	KAF5512139.1	KAF0321416.1	KAH0438035.1	OLN86030.1	KAI3537244.1	EXF78828.1	KAE9578631.1	KAF4924715.1	KAF5488419.1	KAF4906706.1	KAF4895472.1	KAF4426352.1	KAF4480891.1	KAH9235484.1	EQB57452.1	KAF3802234.1	EFQ29527.1	OBR05821.1	TIC90383.1	GJD03900.1	OHW97851.1	KZL84278.1	KAF9872247.1	GJC85643.1	UQC89169.1	KAF6813657.1	CAI0655331.1	KXH64034.1	TDZ17979.1	OHE95844.1	KAF6840623.1	KXH68440.1	KAG7048965.1	KAG7068748.1	KAG7066127.1	KAF4774324.1	TQN69109.1	KAF4871499.1	KAF4853738.1	KAF4840312.1	KAF4812871.1	KAF5489794.1	TEA11987.1	KXH34131.1	KAF6810242.1	KAI8262384.1	KAI8304879.1
OG0004653	jgi|Botci1|14925|BC1T_10817	KAI3529957.1	KAF5518445.1	KAF0322070.1	KAH0444313.1	OLN86816.1	KAI3528612.1	EXF74141.1	KAE9566491.1	KAF4940045.1	KAF5491324.1	KAF4909440.1	KAF4898043.1	KAF4422806.1	KAF4478763.1	KAH9230124.1	EQB55943.1	KAF3805239.1	EFQ27806.1	OBR10318.1	TID06821.1	GJD02671.1	OHW94153.1	KZL70585.1	KAF9878641.1	GJC88433.1	UQC88455.1	KAF6821882.1	CAI0655236.1	KXH65019.1	TDZ20312.1	OHE96715.1	KAF6838581.1	KXH42448.1	KAG7044907.1	KAG7064360.1	KAG7049618.1	KAF4784712.1	TQN71433.1	KAF4879073.1	KAF4865425.1	KAF4854882.1	KAF4818928.1	KAF5492353.1	TEA13738.1	KXH37101.1	KAF6818164.1	KAI8260737.1	KAI8302034.1
OG0003585	jgi|Botci1|5162|BC1T_15434	KAI3530532.1	KAF5521784.1	KAF0327684.1	KAH0443286.1	OLN81660.1	KAI3527005.1	EXF86529.1	KAE9568240.1	KAF4924107.1	KAF5499829.1	KAF4894481.1	KAF4894726.1	KAF4416513.1	KAF4485158.1	KAH9239185.1	EQB46041.1	KAF3810663.1	EFQ28650.1	OBR13902.1	TID01761.1	GJC95441.1	OHW96341.1	KZL82272.1	KAF9871608.1	GJC90536.1	UQC78090.1	KAF6823481.1	CAI0652367.1	KXH26506.1	TDZ17755.1	OHF00091.1	KAF6830494.1	KXH62205.1	KAG7051513.1	KAG7070549.1	KAG7078800.1	KAF4782825.1	TQN68822.1	KAF4864812.1	KAF4849402.1	KAF4835309.1	KAF4821416.1	KAF5501638.1	TEA07466.1	KXH36037.1	KAF6805182.1	KAI8256664.1	KAI8294837.1
OG0004518	jgi|Botci1|13687|BC1T_02201	KAI3544777.1	KAF5527725.1	KAF0332118.1	KAH0420735.1	OLN88799.1	KAI3527991.1	EXF82740.1	KAE9579057.1	KAF4933463.1	KAF5514939.1	KAF4915350.1	KAF4904853.1	KAF4423222.1	KAF4492206.1	KAH9242692.1	EQB48305.1	KAF3803679.1	EFQ35243.1	OBR15266.1	TID04861.1	GJC92465.1	OHW93043.1	KZL81310.1	KAF9879766.1	GJC80230.1	UQC79823.1	KAF6842884.1	CAI0646363.1	KXH27481.1	TDZ25931.1	OHE99576.1	KAF6841498.1	KXH31830.1	KAG7050229.1	KAG7069269.1	KAG7073183.1	KAF4782252.1	TQN72435.1	KAF4873070.1	KAF4855517.1	KAF4841584.1	KAF4825784.1	KAF5516305.1	TEA21226.1	KXH51789.1	KAF6814278.1	KAI8263836.1	KAI8303960.1
OG0004381	jgi|Botci1|12768|BC1T_09378	KAI3552237.1	KAF5523385.1	KAF0329583.1	KAH0432019.1	OLN86985.1	KAI3527078.1	EXF81354.1	KAE9572737.1	KAF4939402.1	KAF5504746.1	KAF4911918.1	KAF4905936.1	KAF4424789.1	KAF4489592.1	KAH9241106.1	EQB50363.1	KAF3804350.1	EFQ34258.1	OBR11606.1	TID00152.1	GJC93264.1	OHW89786.1	KZL87584.1	KAF9874906.1	GJC90744.1	UQC82074.1	KAF6788727.1	CAI0642485.1	KXH47852.1	TDZ19221.1	OHF01722.1	KAF6826254.1	KXH68421.1	KAG7057462.1	KAG7076025.1	KAG7083222.1	KAF4779940.1	TQN63939.1	KAF4873835.1	KAF4843814.1	KAF4837541.1	KAF4812391.1	KAF5505251.1	TDZ83717.1	KXH49781.1	KAF6800206.1	KAI8256708.1	KAI8297875.1
OG0004462	jgi|Botci1|13365|BC1T_09763	KAI3554148.1	KAF5520001.1	KAF0329169.1	KAH0433191.1	OLN97644.1	KAI3539565.1	EXF73622.1	KAE9575873.1	KAF4923526.1	KAF5496193.1	KAF4916555.1	KAF4886485.1	KAF4424155.1	KAF4486078.1	KAH9236814.1	EQB49693.1	KAF3806490.1	EFQ33211.1	OBR09008.1	TIC96135.1	GJC96933.1	OHW90459.1	KZL88221.1	KAF9870055.1	GJC77956.1	UQC75941.1	KAF6825630.1	CAI0651672.1	KXH40539.1	TDZ22892.1	OHE95740.1	KAF6840871.1	KXH53756.1	KAG7043851.1	KAG7063300.1	KAG7045955.1	KAF4778338.1	TQN68715.1	KAF4865724.1	KAF4843100.1	KAF4846560.1	KAF4807164.1	KAF5497134.1	TEA10739.1	KXH47225.1	KAF6815446.1	KAI8249921.1	KAI8273463.1
OG0003338	jgi|Botci1|2892|BC1T_14148	KAI3551058.1	KAF5524091.1	KAF0326157.1	KAH0425753.1	OLN82121.1	KAI3550172.1	EXF83130.1	KAE9572690.1	KAF4942194.1	KAF5503674.1	KAF4917237.1	KAF4906287.1	KAF4411774.1	KAF4489963.1	KAH9241291.1	EQB53724.1	KAF3804485.1	EFQ29772.1	OBR11797.1	TIC99931.1	GJC93455.1	OHW91579.1	KZL81908.1	KAF9874807.1	GJC81800.1	UQC82279.1	KAF6836794.1	CAI0651588.1	KXH60342.1	TDZ19388.1	OHF02837.1	KAF6826448.1	KXH66227.1	KAG7057627.1	KAG7076224.1	KAG7083333.1	KAF4779834.1	TQN75362.1	KAF4868614.1	KAF4853003.1	KAF4841042.1	KAF4824219.1	KAF5506787.1	TEA17923.1	KXH38172.1	KAF6791657.1	KAI8250003.1	KAI8273617.1
OG0004156	jgi|Botci1|10575|BC1T_07807	KAI3544327.1	KAF5518278.1	KAF0326292.1	KAH0424431.1	OLN81108.1	KAI3527042.1	EXF77459.1	KAE9582896.1	KAF4937322.1	KAF5493378.1	KAF4908694.1	KAF4888586.1	KAF4414187.1	KAF4478481.1	KAH9235936.1	EQB50906.1	KAF3812250.1	EFQ28905.1	OBR04940.1	TIC93959.1	GJC99580.1	OHW92512.1	KZL88235.1	KAF9876496.1	GJC87091.1	UQC86726.1	KAF6845320.1	CAI0646498.1	KXH54008.1	TDZ21943.1	OHE93620.1	KAF6825999.1	KXH44916.1	KAG7058830.1	KAG7077406.1	KAG7084491.1	KAF4777775.1	TQN71758.1	KAF4877598.1	KAF4845521.1	KAF4832696.1	KAF4822773.1	KAF5494827.1	TEA13022.1	KXH44398.1	KAF6817518.1	KAI8253281.1	KAI8306797.1
OG0004126	jgi|Botci1|10412|BC1T_07970	KAI3552929.1	KAF5524070.1	KAF0321823.1	KAH0427688.1	OLN89080.1	KAI3532327.1	EXF74816.1	KAE9579105.1	KAF4940761.1	KAF5504650.1	KAF4914435.1	KAF4902626.1	KAF4429864.1	KAF4489506.1	KAH9240775.1	EQB59095.1	KAF3799323.1	EFQ35581.1	OBR11402.1	TIC99049.1	GJC93050.1	OHW98282.1	KZL79807.1	KAF9877141.1	GJC87772.1	UQC81779.1	KAF6825493.1	CAI0644583.1	KXH64714.1	TDZ19277.1	OHF01850.1	KAF6825049.1	KXH56732.1	KAG7057246.1	KAG7075812.1	KAG7082926.1	KAF4780551.1	TQN73355.1	KAF4873239.1	KAF4860152.1	KAF4847339.1	KAF4813194.1	KAF5505495.1	TEA19220.1	KXH32630.1	KAF6807182.1	KAI8266996.1	KAI8316369.1
OG0003694	jgi|Botci1|6068|BC1T_04741	KAI3554478.1	KAF5517354.1	KAF0323126.1	KAH0431642.1	OLN97075.1	KAI3547381.1	EXF75192.1	KAE9575226.1	KAF4923034.1	KAF5493490.1	KAF4886184.1	KAF4885090.1	KAF4428763.1	KAF4477890.1	KAH9231795.1	EQB49626.1	KAF3800966.1	EFQ31269.1	OBR04707.1	TIC94135.1	GJC99345.1	OHW96196.1	KZL78867.1	KAF9871403.1	GJC83110.1	UQC86455.1	KAF6842221.1	CAI0651282.1	KXH60780.1	TDZ22264.1	OHE98186.1	KAF6813763.1	KXH56581.1	KAG7059131.1	KAG7077738.1	KAG7084691.1	KAF4777692.1	TQN66788.1	KAF4877671.1	KAF4865939.1	KAF4856051.1	KAF4822745.1	KAF5494146.1	TEA07964.1	KXH33966.1	KAF6798202.1	KAI8264986.1	KAI8292100.1
OG0003364	jgi|Botci1|3061|BC1T_13907	KAI3543050.1	KAF5512811.1	KAF0318095.1	KAH0427355.1	OLN96500.1	KAI3544833.1	EXF80247.1	KAE9583114.1	KAF4939187.1	KAF5487903.1	KAF4911482.1	KAF4882257.1	KAF4412675.1	KAF4480519.1	KAH9235118.1	EQB48752.1	KAF3797296.1	EFQ26654.1	OBR08696.1	TIC96203.1	GJC97239.1	OHX00668.1	KZL80894.1	KAF9871538.1	GJC82822.1	UQC83256.1	KAF6840154.1	CAI0653713.1	KXH36935.1	TDZ21328.1	OHF03543.1	KAF6816464.1	KXH68088.1	KAG7058468.1	KAG7077011.1	KAG7084089.1	KAF4779075.1	TQN66596.1	KAF4872341.1	KAF4857438.1	KAF4840651.1	KAF4809189.1	KAF5490015.1	TEA17988.1	KXH44025.1	KAF6818317.1	KAI8251959.1	KAI8286302.1
OG0004341	jgi|Botci1|12347|BC1T_08728	KAI3557029.1	KAF5520682.1	KAF0316454.1	KAH0428379.1	OLN95718.1	KAI3536686.1	EXF86400.1	KAE9573074.1	KAF4930225.1	KAF5496172.1	KAF4888518.1	KAF4883031.1	KAF4420833.1	KAF4474796.1	KAH9231376.1	EQB43059.1	KAF3803895.1	EFQ32056.1	OBR02523.1	TID06897.1	GJD00496.1	OHW98766.1	KZL84126.1	KAF9872292.1	GJC78334.1	UQC76384.1	KAF6825074.1	CAI0655208.1	KXH60560.1	TDZ15611.1	OHE92599.1	KAF6827733.1	KXH36822.1	KAG7044271.1	KAG7063724.1	KAG7046375.1	KAF4778893.1	TQN64852.1	KAF4877882.1	KAF4842074.1	KAF4844465.1	KAF4817440.1	KAF5497598.1	TEA17218.1	KXH32805.1	KAF6811604.1	KAI8266021.1	KAI8317517.1
OG0003133	jgi|Botci1|1285|BC1T_12951	KAI3556199.1	KAF5528672.1	KAF0332276.1	KAH0434732.1	OLN88659.1	KAI3545071.1	EXF77306.1	KAE9578793.1	KAF4940178.1	KAF5514057.1	KAF4915545.1	KAF4904683.1	KAF4423347.1	KAF4491530.1	KAH9242857.1	EQB55649.1	KAF3803560.1	EFQ26235.1	OBR15611.1	TID05206.1	GJC92107.1	OHW92019.1	KZL83995.1	KAF9879268.1	GJC84057.1	UQC80209.1	KAF6844382.1	CAI0655184.1	KXH45458.1	TDZ17812.1	OHE95795.1	KAF6841121.1	KXH61158.1	KAG7050592.1	KAG7069636.1	KAG7073568.1	KAF4782445.1	TQN73328.1	KAF4870550.1	KAF4858038.1	KAF4842647.1	KAF4825677.1	KAF5515920.1	TEA15109.1	KXH39417.1	KAF6813945.1	KAI8251210.1	KAI8306972.1
OG0003321	jgi|Botci1|2752|BC1T_03563	KAI3556909.1	KAF5520178.1	KAF0325688.1	KAH0443811.1	OLN98051.1	KAI3546775.1	EXF80101.1	KAE9583706.1	KAF4931089.1	KAF5495716.1	KAF4907922.1	KAF4891864.1	KAF4420918.1	KAF4475181.1	KAH9231162.1	EQB49907.1	KAF3800824.1	EFQ34729.1	OBR02367.1	TID06668.1	GJD00345.1	OHX00477.1	KZL79410.1	KAF9874673.1	GJC78493.1	UQC76689.1	KAF6831737.1	CAI0650461.1	KXH41421.1	TDZ18193.1	OHF00509.1	KAF6824103.1	KXH63854.1	KAG7042063.1	KAG7062094.1	KAG7039888.1	KAF4778137.1	TQN69078.1	KAF4872560.1	KAF4858910.1	KAF4844444.1	KAF4806651.1	KAF5497928.1	TEA16814.1	KXH45186.1	KAF6802464.1	KAI8258759.1	KAI8292935.1
OG0003283	jgi|Botci1|2537|BC1T_13926	KAI3545916.1	KAF5521256.1	KAF0328827.1	KAH0441937.1	OLN94287.1	KAI3541092.1	EXF74867.1	KAE9572566.1	KAF4938481.1	KAF5498642.1	KAF4904625.1	KAF4893463.1	KAF4416923.1	KAF4484384.1	KAH9239315.1	EQB55488.1	KAF3806100.1	EFQ31742.1	OBR16054.1	TID04290.1	GJC91691.1	OHW99578.1	KZL72143.1	KAF9873545.1	GJC77698.1	UQC80811.1	KAF6817262.1	CAI0652489.1	KXH46649.1	TDZ21731.1	OHF04446.1	KAF6829189.1	KXH26035.1	KAG7043413.1	KAG7062865.1	KAG7042822.1	KAF4774926.1	TQN71111.1	KAF4880026.1	KAF4846300.1	KAF4833499.1	KAF4807032.1	KAF5500226.1	TEA15063.1	KXH50020.1	KAF6801038.1	KAI8263930.1	KAI8302753.1
OG0004334	jgi|Botci1|12308|BC1T_08689	KAI3540589.1	KAF5523021.1	KAF0330112.1	KAH0427843.1	OLN88104.1	KAI3538899.1	EXF77214.1	KAE9578128.1	KAF4941786.1	KAF5503236.1	KAF4916239.1	KAF4901386.1	KAF4425735.1	KAF4488100.1	KAH9242137.1	EQB51100.1	KAF3807173.1	EFQ30760.1	OBR12482.1	TIC99736.1	GJC94158.1	OHW91382.1	KZL87715.1	KAF9881777.1	GJC79114.1	UQC89735.1	KAF6833439.1	CAI0651155.1	KXH46129.1	TDZ14495.1	OHF02184.1	KAF6835233.1	KXH59510.1	KAG7048457.1	KAG7068223.1	KAG7065623.1	KAF4773774.1	TQN72192.1	KAF4874863.1	KAF4860474.1	KAF4857318.1	KAF4823606.1	KAF5506642.1	TEA20771.1	KXH29292.1	KAF6820216.1	KAI8259477.1	KAI8289211.1
OG0004023	jgi|Botci1|9638|BC1T_07364	KAI3549494.1	KAF5521085.1	KAF0327654.1	KAH0443313.1	OLN94055.1	KAI3539166.1	EXF79729.1	KAE9567385.1	KAF4928057.1	KAF5498738.1	KAF4905106.1	KAF4894697.1	KAF4416759.1	KAF4483839.1	KAH9239149.1	EQB50664.1	KAF3810691.1	EFQ28619.1	OBR13939.1	TID01531.1	GJC95401.1	OHW96313.1	KZL79706.1	KAF9871636.1	GJC90505.1	UQC78131.1	KAF6843324.1	CAI0642525.1	KXH46232.1	TDZ24383.1	OHF00129.1	KAF6830527.1	KXH61483.1	KAG7051475.1	KAG7070512.1	KAG7078760.1	KAF4782734.1	TQN72899.1	KAF4860631.1	KAF4849467.1	KAF4835351.1	KAF4821488.1	KAF5500712.1	TEA19336.1	KXH30753.1	KAF6802379.1	KAI8254750.1	KAI8292372.1
OG0004489	jgi|Botci1|13504|BC1T_10014	KAI3541179.1	KAF5507615.1	KAF0316664.1	KAH0423768.1	OLN81143.1	KAI3529974.1	EXF73306.1	KAE9572796.1	KAF4933512.1	KAF5485752.1	KAF4893829.1	KAF4882401.1	KAF4427998.1	KAF4475504.1	KAH9228815.1	EQB51763.1	KAF3807518.1	EFQ28422.1	OBR07903.1	TIC91903.1	GJC98004.1	OHW99405.1	KZL80531.1	KAF9882438.1	GJC85268.1	UQC84625.1	KAF6802177.1	CAI0650232.1	KXH31727.1	TDZ21830.1	OHE94230.1	KAF6809106.1	KXH59434.1	KAG7055496.1	KAG7075003.1	KAG7082204.1	KAF4784905.1	TQN67164.1	KAF4880435.1	KAF4841551.1	KAF4835993.1	KAF4810392.1	KAF5487234.1	TEA12510.1	KXH31334.1	KAF6783749.1	KAI8250850.1	KAI8297542.1
OG0003723	jgi|Botci1|6417|BC1T_04006	KAI3531851.1	KAF5518199.1	KAF0318714.1	KAH0426291.1	OLN95954.1	KAI3548517.1	EXF79625.1	KAE9570316.1	KAF4931110.1	KAF5493424.1	KAF4893560.1	KAF4884509.1	KAF4414157.1	KAF4477659.1	KAH9236127.1	EQB51766.1	KAF3802974.1	EFQ28739.1	OBR05121.1	TIC93817.1	GJC99751.1	OHW94296.1	KZL86316.1	KAF9869782.1	GJC86909.1	UQC86986.1	KAF6844143.1	CAI0645686.1	KXH39547.1	TDZ22236.1	OHF01101.1	KAF6820373.1	KXH58386.1	KAG7058679.1	KAG7077196.1	KAG7084395.1	KAF4777750.1	TQN74703.1	KAF4868003.1	KAF4847589.1	KAF4831823.1	KAF4813886.1	KAF5495133.1	TEA16508.1	KXH31394.1	KAF6810167.1	KAI8251639.1	KAI8282668.1
OG0003537	jgi|Botci1|4700|BC1T_04529	KAI3558247.1	KAF5526213.1	KAF0328153.1	KAH0444612.1	OLN95400.1	KAI3552142.1	EXF79668.1	KAE9573894.1	KAF4939881.1	KAF5508701.1	KAF4910441.1	KAF4901739.1	KAF4413436.1	KAF4482248.1	KAH9240006.1	EQB54601.1	KAF3800604.1	EFQ32934.1	OBR03557.1	TIC97539.1	GJD02098.1	OHW97175.1	KZL88134.1	KAF9878537.1	GJC82270.1	UQC74077.1	KAF6839123.1	CAI0644895.1	KXH42344.1	TDZ25367.1	OHE96152.1	KAF6832136.1	KXH58303.1	KAG7047828.1	KAG7067595.1	KAG7060147.1	KAF4776212.1	TQN72144.1	KAF4872729.1	KAF4852251.1	KAF4838364.1	KAF4813463.1	KAF5510939.1	TEA22699.1	KXH33177.1	KAF6821354.1	KAI8260897.1	KAI8272083.1
OG0004086	jgi|Botci1|10143|BC1T_07506	KAI3527659.1	KAF5527852.1	KAF0319071.1	KAH0441477.1	OLN82701.1	KAI3531537.1	EXF86112.1	KAE9582018.1	KAF4941943.1	KAF5513070.1	KAF4911732.1	KAF4897326.1	KAF4420282.1	KAF4492266.1	KAH9230561.1	EQB48142.1	KAF3804682.1	EFQ25285.1	OBR13239.1	TID01875.1	GJC96086.1	OHW90072.1	KZL81939.1	KAF9877935.1	GJC81007.1	UQC77127.1	KAF6832236.1	CAI0651799.1	KXH64824.1	TDZ18973.1	OHE94435.1	KAF6838192.1	KXH54025.1	KAG7041069.1	KAG7061102.1	KAG7038888.1	KAF4774524.1	TQN72748.1	KAF4876850.1	KAF4867244.1	KAF4848682.1	KAF4825031.1	KAF5515599.1	TEA20013.1	KXH28930.1	KAF6812620.1	KAI8260822.1	KAI8275784.1
OG0004638	jgi|Botci1|14816|BC1T_02557	KAI3553599.1	KAF5522885.1	KAF0326086.1	KAH0445091.1	OLN82093.1	KAI3550328.1	EXF73717.1	KAE9581984.1	KAF4942310.1	KAF5504793.1	KAF4917346.1	KAF4906128.1	KAF4412076.1	KAF4488696.1	KAH9241374.1	EQB52171.1	KAF3804553.1	EFQ29849.1	OBR11872.1	TIC98813.1	GJC93539.1	OHW94630.1	KZL87153.1	KAF9881065.1	GJC81883.1	UQC82452.1	KAF6828072.1	CAI0654107.1	KXH43333.1	TDZ19593.1	OHE95386.1	KAF6841702.1	KXH60516.1	KAG7057740.1	KAG7076335.1	KAG7083476.1	KAF4779686.1	TQN67737.1	KAF4868601.1	KAF4841799.1	KAF4828816.1	KAF4824312.1	KAF5506743.1	TEA22215.1	KXH48765.1	KAF6817273.1	KAI8268464.1	KAI8312507.1
OG0002998	jgi|Botci1|244|BC1T_00245	KAI3549163.1	KAF5520603.1	KAF0329159.1	KAH0424365.1	OLN97651.1	KAI3549594.1	EXF75961.1	KAE9575773.1	KAF4925531.1	KAF5496287.1	KAF4889726.1	KAF4886505.1	KAF4424161.1	KAF4486610.1	KAH9236824.1	EQB44968.1	KAF3798650.1	EFQ33202.1	OBR08994.1	TIC95493.1	GJC96944.1	OHW90470.1	KZL88212.1	KAF9870064.1	GJC77947.1	UQC75803.1	KAF6843497.1	CAI0642031.1	KXH30371.1	TDZ22732.1	OHF01485.1	KAF6840864.1	KXH68925.1	KAG7043699.1	KAG7063147.1	KAG7045803.1	KAF4778579.1	TQN72921.1	KAF4865793.1	KAF4843076.1	KAF4846422.1	KAF4807183.1	KAF5497808.1	TEA16857.1	KXH27353.1	KAF6815437.1	KAI8253553.1	KAI8296644.1
OG0003270	jgi|Botci1|2437|BC1T_13786	KAI3545459.1	KAF5524055.1	KAF0330303.1	KAH0433627.1	OLN95532.1	KAI3528566.1	EXF75268.1	KAE9571029.1	KAF4934081.1	KAF5504168.1	KAF4903875.1	KAF4893264.1	KAF4414461.1	KAF4489486.1	KAH9241926.1	EQB43603.1	KAF3811554.1	EFQ27634.1	OBR12297.1	TID00085.1	GJC93982.1	OHW96808.1	KZL87339.1	KAF9881933.1	GJC79286.1	UQC89421.1	KAF6837506.1	CAI0654673.1	KXH65042.1	TDZ26867.1	OHE98817.1	KAF6841988.1	KXH69430.1	KAG7048751.1	KAG7068516.1	KAG7065913.1	KAF4774222.1	TQN71955.1	KAF4868202.1	KAF4850827.1	KAF4836957.1	KAF4807036.1	KAF5506581.1	TEA20833.1	KXH37788.1	KAF6821547.1	KAI8265589.1	KAI8293622.1
OG0003178	jgi|Botci1|1713|BC1T_13063	KAI3538087.1	KAF5518662.1	KAF0322009.1	KAH0444260.1	OLN82912.1	KAI3530652.1	EXF74023.1	KAE9580900.1	KAF4935929.1	KAF5490373.1	KAF4909444.1	KAF4898041.1	KAF4422668.1	KAF4479502.1	KAH9230061.1	EQB44546.1	KAF3805291.1	EFQ25489.1	OBR10093.1	TID07140.1	GJD02886.1	OHW93249.1	KZL85477.1	KAF9875840.1	GJC85057.1	UQC88160.1	KAF6841891.1	CAI0651634.1	KXH44594.1	TDZ20498.1	OHE93696.1	KAF6833386.1	KXH57237.1	KAG7044668.1	KAG7064122.1	KAG7049379.1	KAF4784622.1	TQN69711.1	KAF4879303.1	KAF4865270.1	KAF4854858.1	KAF4818799.1	KAF5491701.1	TEA18889.1	KXH53569.1	KAF6820783.1	KAI8263614.1	KAI8297975.1
OG0003123	jgi|Botci1|1223|BC1T_12995	KAI3539491.1	KAF5507530.1	KAF0321511.1	KAH0442749.1	OLN85910.1	KAI3530970.1	EXF78619.1	KAE9583013.1	KAF4937535.1	KAF5485732.1	KAF4912821.1	KAF4903372.1	KAF4425473.1	KAF4487297.1	KAH9233791.1	EQB51633.1	KAF3809147.1	EFQ29090.1	OBR07433.1	TIC92814.1	GJC98449.1	OHW94587.1	KZL84089.1	KAF9882072.1	GJC79473.1	UQC85269.1	KAF6845186.1	CAI0651938.1	KXH33795.1	TDZ26657.1	OHE93979.1	KAF6839612.1	KXH66150.1	KAG7055013.1	KAG7074431.1	KAG7081634.1	KAF4785066.1	TQN73683.1	KAF4880649.1	KAF4855462.1	KAF4840370.1	KAF4812749.1	KAF5487430.1	TEA21942.1	KXH51708.1	KAF6818452.1	KAI8257894.1	KAI8279723.1
OG0003749	jgi|Botci1|6627|BC1T_05193	KAI3559084.1	KAF5528321.1	KAF0326751.1	KAH0424279.1	OLN90316.1	KAI3550597.1	EXF85056.1	KAE9570354.1	KAF4934418.1	KAF5515082.1	KAF4903166.1	KAF4887082.1	KAF4413890.1	KAF4490662.1	KAH9226296.1	EQB56623.1	KAF3798946.1	EFQ35540.1	OBR04354.1	TIC89590.1	GJC99002.1	OHW91815.1	KZL79509.1	KAF9870630.1	GJC83399.1	UQC86051.1	KAF6844601.1	CAI0650994.1	KXH36281.1	TDZ13900.1	OHE93286.1	KAF6838351.1	KXH67440.1	KAG7059496.1	KAG7078065.1	KAG7085096.1	KAF4777768.1	TQN69839.1	KAF4876532.1	KAF4853952.1	KAF4839632.1	KAF4810255.1	KAF5516635.1	TEA14260.1	KXH30118.1	KAF6809360.1	KAI8267255.1	KAI8295995.1
OG0003254	jgi|Botci1|2329|BC1T_13599	KAI3536889.1	KAF5507453.1	KAF0322535.1	KAH0431145.1	OLN93040.1	KAI3528492.1	EXF74504.1	KAE9570680.1	KAF4931331.1	KAF5486506.1	KAF4901266.1	KAF4889499.1	KAF4425901.1	KAF4487218.1	KAH9233962.1	EQB55302.1	KAF3809003.1	EFQ29001.1	OBR07328.1	TIC92798.1	GJC98552.1	OHW93697.1	KZL68466.1	KAF9880906.1	GJC79576.1	UQC85423.1	KAF6806216.1	CAI0648764.1	KXH39493.1	TDZ26847.1	OHE97936.1	KAF6832536.1	KXH54229.1	KAG7054869.1	KAG7074346.1	KAG7081244.1	KAF4785882.1	TQN70717.1	KAF4880702.1	KAF4857747.1	KAF4832569.1	KAF4807437.1	KAF5487529.1	TEA20573.1	KXH41771.1	KAF6811696.1	KAI8251821.1	KAI8274383.1
OG0003524	jgi|Botci1|4511|BC1T_15020	KAI3556181.1	KAF5527841.1	KAF0332429.1	KAH0436954.1	OLN88820.1	KAI3545050.1	EXF77324.1	KAE9573211.1	KAF4933913.1	KAF5514603.1	KAF4909855.1	KAF4892373.1	KAF4423438.1	KAF4490727.1	KAH9243011.1	EQB57046.1	KAF3803435.1	EFQ26269.1	OBR15578.1	TID04461.1	GJC92143.1	OHW95439.1	KZL82319.1	KAF9880040.1	GJC84109.1	UQC80229.1	KAF6826711.1	CAI0641452.1	KXH45477.1	TDZ24324.1	OHE95775.1	KAF6841096.1	KXH66141.1	KAG7050602.1	KAG7069646.1	KAG7073576.1	KAF4781834.1	TQN74018.1	KAF4870537.1	KAF4857986.1	KAF4842744.1	KAF4808018.1	KAF5516371.1	TEA19357.1	KXH39398.1	KAF6813920.1	KAI8251095.1	KAI8298221.1
OG0003888	jgi|Botci1|8310|BC1T_01262	KAI3550751.1	KAF5518978.1	KAF0328001.1	KAH0443018.1	OLN92735.1	KAI3546255.1	EXF78895.1	KAE9579995.1	KAF4941483.1	KAF5490691.1	KAF4907773.1	KAF4898484.1	KAF4433932.1	KAF4479701.1	KAH9225768.1	EQB44352.1	KAF3810481.1	EFQ31914.1	OBR10627.1	TIC91070.1	GJD04912.1	OHW93998.1	KZL66185.1	KAF9876951.1	GJC84427.1	UQC88847.1	KAF6844328.1	CAI0653416.1	KXH32056.1	TDZ17886.1	OHE91242.1	KAF6830979.1	KXH59795.1	KAG7042341.1	KAG7062375.1	KAG7040159.1	KAF4783935.1	TQN69947.1	KAF4879448.1	KAF4844620.1	KAF4855181.1	KAF4820187.1	KAF5492352.1	TEA18564.1	KXH28412.1	KAF6811781.1	KAI8263734.1	KAI8306151.1
OG0003492	jgi|Botci1|4281|BC1T_03720	KAI3533356.1	KAF5521416.1	KAF0320594.1	KAH0432407.1	OLN85807.1	KAI3530874.1	EXF85096.1	KAE9577028.1	KAF4942970.1	KAF5499994.1	KAF4915840.1	KAF4905482.1	KAF4411602.1	KAF4485448.1	KAH9238810.1	EQB46822.1	KAF3800279.1	EFQ27123.1	OBR14246.1	TID02797.1	GJC95091.1	OHW93341.1	KZL80765.1	KAF9872716.1	GJC90917.1	UQC78527.1	KAF6843778.1	CAI0645251.1	KXH38408.1	TDZ24041.1	OHE93811.1	KAF6825558.1	KXH67570.1	KAG7051127.1	KAG7070162.1	KAG7078412.1	KAF4782915.1	TQN64248.1	KAF4866392.1	KAF4863812.1	KAF4853692.1	KAF4805763.1	KAF5501387.1	TEA15548.1	KXH40697.1	KAF6820555.1	KAI8269206.1	KAI8291976.1
OG0003460	jgi|Botci1|3979|BC1T_14185	KAI3555282.1	KAF5525147.1	KAF0330979.1	KAH0442179.1	OLN92078.1	KAI3552565.1	EXF83496.1	KAE9575783.1	KAF4942714.1	KAF5509528.1	KAF4886466.1	KAF4894173.1	KAF4418411.1	KAF4482172.1	KAH9239652.1	EQB52651.1	KAF3799512.1	EFQ30075.1	OBR05982.1	TIC96926.1	GJD01779.1	OHW99885.1	KZL79838.1	KAF9877783.1	GJC82617.1	UQC74507.1	KAF6830850.1	CAI0648168.1	KXH55112.1	TDZ23404.1	OHE97652.1	KAF6834372.1	KXH33760.1	KAG7054127.1	KAG7072386.1	KAG7080755.1	KAF4775960.1	TQN72316.1	KAF4877374.1	KAF4856699.1	KAF4846962.1	KAF4817768.1	KAF5511697.1	TEA19585.1	KXH45387.1	KAF6816852.1	KAI8257985.1	KAI8300265.1
OG0004100	jgi|Botci1|10237|BC1T_07600	KAI3557539.1	KAF5523190.1	KAF0331494.1	KAH0432862.1	OLN84439.1	KAI3533569.1	EXF81849.1	KAE9577402.1	KAF4931712.1	KAF5503342.1	KAF4917366.1	KAF4906357.1	KAF4412280.1	KAF4489444.1	KAH9241653.1	EQB59283.1	KAF3811343.1	EFQ28047.1	OBR12078.1	TIC98905.1	GJC93752.1	OHW91028.1	KZL81998.1	KAF9881271.1	GJC82158.1	UQC82767.1	KAF6843795.1	CAI0655153.1	KXH33383.1	TDZ22368.1	OHE95923.1	KAF6836310.1	KXH38251.1	KAG7057972.1	KAG7076569.1	KAG7083709.1	KAF4779020.1	TQN73817.1	KAF4876185.1	KAF4861613.1	KAF4849023.1	KAF4824477.1	KAF5505926.1	TEA17553.1	KXH28113.1	KAF6812918.1	KAI8253371.1	KAI8298871.1
OG0004336	jgi|Botci1|12317|BC1T_08698	KAI3540598.1	KAF5524035.1	KAF0322199.1	KAH0437321.1	OLN87924.1	KAI3538888.1	EXF73927.1	KAE9577911.1	KAF4941794.1	KAF5504370.1	KAF4916053.1	KAF4896446.1	KAF4425703.1	KAF4488331.1	KAH9242166.1	EQB52493.1	KAF3803176.1	EFQ30748.1	OBR12499.1	TIC99547.1	GJC94173.1	OHW91370.1	KZL87716.1	KAF9881741.1	GJC79099.1	UQC89724.1	KAF6844463.1	CAI0652592.1	KXH46137.1	TDZ14434.1	OHF02176.1	KAF6835218.1	KXH55630.1	KAG7048458.1	KAG7068224.1	KAG7065678.1	KAF4774039.1	TQN71362.1	KAF4874965.1	KAF4860327.1	KAF4856760.1	KAF4809498.1	KAF5505038.1	TEA20773.1	KXH29299.1	KAF6820231.1	KAI8261642.1	KAI8317203.1
OG0004132	jgi|Botci1|10440|BC1T_07998	KAI3554416.1	KAF5527332.1	KAF0332019.1	KAH0435345.1	OLN97037.1	KAI3537074.1	EXF83342.1	KAE9578992.1	KAF4933498.1	KAF5513954.1	KAF4915412.1	KAF4904829.1	KAF4432735.1	KAF4491568.1	KAH9242592.1	EQB51309.1	KAF3803753.1	EFQ31304.1	OBR04658.1	TIC94207.1	GJC99295.1	OHW96232.1	KZL63129.1	KAF9879696.1	GJC83151.1	UQC86377.1	KAF6828136.1	CAI0651270.1	KXH52922.1	TDZ27043.1	OHE98133.1	KAF6841429.1	KXH28179.1	KAG7059221.1	KAG7077767.1	KAG7084861.1	KAF4777478.1	TQN74948.1	KAF4873021.1	KAF4846144.1	KAF4841642.1	KAF4825679.1	KAF5515527.1	TEA12577.1	KXH34061.1	KAF6806196.1	KAI8265461.1	KAI8301134.1
OG0004365	jgi|Botci1|12557|BC1T_01992	KAI3550385.1	KAF5528695.1	KAF0316933.1	KAH0441500.1	OLN82713.1	KAI3549812.1	EXF81224.1	KAE9581711.1	KAF4941952.1	KAF5515094.1	KAF4911745.1	KAF4897370.1	KAF4420277.1	KAF4491947.1	KAH9230530.1	EQB49738.1	KAF3804659.1	EFQ25307.1	OBR13218.1	TID02302.1	GJC96107.1	OHX00938.1	KZL85762.1	KAF9877962.1	GJC81036.1	UQC77096.1	KAF6827132.1	CAI0642361.1	KXH29885.1	TDZ18810.1	OHE92157.1	KAF6838218.1	KXH59898.1	KAG7041092.1	KAG7061125.1	KAG7038912.1	KAF4774492.1	TQN63878.1	KAF4876981.1	KAF4867114.1	KAF4848421.1	KAF4808365.1	KAF5515830.1	TEA19951.1	KXH25182.1	KAF6792619.1	KAI8254150.1	KAI8294154.1
OG0004617	jgi|Botci1|14718|BC1T_02459	KAI3555340.1	KAF5524932.1	KAF0331046.1	KAH0442237.1	OLN92216.1	KAI3552633.1	EXF83296.1	KAE9575805.1	KAF4942449.1	KAF5509675.1	KAF4891810.1	KAF4894142.1	KAF4418126.1	KAF4482422.1	KAH9239722.1	EQB52345.1	KAF3799455.1	EFQ30128.1	OBR05925.1	TIC97319.1	GJD01837.1	OHW92701.1	KZL79549.1	KAF9870532.1	GJC82539.1	UQC74434.1	KAF6844650.1	CAI0655267.1	KXH42213.1	TDZ23213.1	OHE90824.1	KAF6840441.1	KXH29659.1	KAG7054204.1	KAG7072499.1	KAG7080834.1	KAF4776836.1	TQN64344.1	KAF4877303.1	KAF4850069.1	KAF4833559.1	KAF4807764.1	KAF5510046.1	TEA20095.1	KXH34898.1	KAF6816796.1	KAI8264513.1	KAI8272465.1
OG0004650	jgi|Botci1|14918|BC1T_10810	KAI3538075.1	KAF5518709.1	KAF0321996.1	KAH0444247.1	OLN82927.1	KAI3529578.1	EXF74035.1	KAE9581072.1	KAF4935832.1	KAF5491066.1	KAF4909387.1	KAF4897929.1	KAF4422691.1	KAF4479450.1	KAH9230048.1	EQB44533.1	KAF3805304.1	EFQ25478.1	OBR10106.1	TID06245.1	GJD02874.1	OHW93260.1	KZL85500.1	KAF9875827.1	GJC85067.1	UQC88169.1	KAF6841880.1	CAI0647522.1	KXH44582.1	TDZ20255.1	OHE93708.1	KAF6833375.1	KXH54035.1	KAG7044683.1	KAG7064136.1	KAG7049394.1	KAF4784757.1	TQN67253.1	KAF4878995.1	KAF4865338.1	KAF4855093.1	KAF4818950.1	KAF5492172.1	TEA18874.1	KXH53558.1	KAF6820794.1	KAI8263625.1	KAI8297963.1
OG0004071	jgi|Botci1|10050|BC1T_07215	KAI3544756.1	KAF5527981.1	KAF0332177.1	KAH0434436.1	OLN88127.1	KAI3531595.1	EXF74393.1	KAE9578833.1	KAF4940123.1	KAF5514584.1	KAF4915339.1	KAF4904807.1	KAF4423647.1	KAF4490857.1	KAH9242755.1	EQB45654.1	KAF3803635.1	EFQ26534.1	OBR15307.1	TID05104.1	GJC92420.1	OHW92999.1	KZL81352.1	KAF9879800.1	GJC80190.1	UQC79850.1	KAF6841580.1	CAI0652404.1	KXH54089.1	TDZ26345.1	OHE99549.1	KAF6841391.1	KXH66581.1	KAG7050248.1	KAG7069287.1	KAG7073236.1	KAF4781669.1	TQN72247.1	KAF4873042.1	KAF4855504.1	KAF4841702.1	KAF4825572.1	KAF5516170.1	TEA21185.1	KXH45284.1	KAF6813322.1	KAI8266156.1	KAI8301963.1
OG0003881	jgi|Botci1|8278|BC1T_01230	KAI3548914.1	KAF5511979.1	KAF0324573.1	KAH0425597.1	OLN96691.1	KAI3544223.1	EXF75300.1	KAE9570814.1	KAF4937130.1	KAF5487974.1	KAF4909681.1	KAF4896635.1	KAF4412573.1	KAF4481553.1	KAH9230951.1	EQB47348.1	KAF3807338.1	EFQ34971.1	OBR08383.1	TIC95477.1	GJC97536.1	OHW94209.1	KZL80800.1	KAF9875035.1	GJC84631.1	UQC83691.1	KAF6802939.1	CAI0648218.1	KXH62015.1	TDZ20975.1	OHF03185.1	KAF6837458.1	KXH60438.1	KAG7046998.1	KAG7066765.1	KAG7056837.1	KAF4780005.1	TQN65168.1	KAF4870106.1	KAF4863644.1	KAF4843595.1	KAF4821866.1	KAF5489597.1	TEA11446.1	KXH26959.1	KAF6806121.1	KAI8265731.1	KAI8299059.1
OG0004573	jgi|Botci1|14276|BC1T_10700	KAI3551131.1	KAF5524689.1	KAF0329668.1	KAH0428348.1	OLN86966.1	KAI3538580.1	EXF78991.1	KAE9572641.1	KAF4935123.1	KAF5503151.1	KAF4917426.1	KAF4905989.1	KAF4412275.1	KAF4489133.1	KAH9241209.1	EQB57221.1	KAF3804421.1	EFQ29706.1	OBR11726.1	TIC98921.1	GJC93388.1	OHW95183.1	KZL81614.1	KAF9874866.1	GJC81732.1	UQC82192.1	KAF6845061.1	CAI0647919.1	KXH63404.1	TDZ19509.1	OHF02762.1	KAF6834047.1	KXH57551.1	KAG7057546.1	KAG7076141.1	KAG7083298.1	KAF4780293.1	TQN73942.1	KAF4873757.1	KAF4853036.1	KAF4830271.1	KAF4808914.1	KAF5505692.1	TEA22000.1	KXH35544.1	KAF6819103.1	KAI8258440.1	KAI8297790.1
OG0004163	jgi|Botci1|10614|BC1T_08255	KAI3559070.1	KAF5527252.1	KAF0326768.1	KAH0424293.1	OLN93202.1	KAI3550615.1	EXF77396.1	KAE9570408.1	KAF4934439.1	KAF5514986.1	KAF4903162.1	KAF4887069.1	KAF4413856.1	KAF4490779.1	KAH9226279.1	EQB46791.1	KAF3798928.1	EFQ35532.1	OBR04369.1	TIC89641.1	GJC99015.1	OHW91805.1	KZL79529.1	KAF9870619.1	GJC83387.1	UQC86027.1	KAF6801088.1	CAI0646261.1	KXH30507.1	TDZ26449.1	OHE98407.1	KAF6838372.1	KXH68231.1	KAG7059499.1	KAG7078107.1	KAG7085097.1	KAF4777658.1	TQN70678.1	KAF4876540.1	KAF4854009.1	KAF4839656.1	KAF4806222.1	KAF5516704.1	TEA14265.1	KXH30131.1	KAF6794272.1	KAI8267270.1	KAI8296010.1
OG0004007	jgi|Botci1|9458|BC1T_06858	KAI3541225.1	KAF5521341.1	KAF0328928.1	KAH0427594.1	OLN91625.1	KAI3539339.1	EXF74005.1	KAE9572404.1	KAF4925236.1	KAF5498822.1	KAF4890343.1	KAF4885346.1	KAF4416550.1	KAF4483631.1	KAH9227886.1	EQB47805.1	KAF3806010.1	EFQ36226.1	OBR16138.1	TID05143.1	GJC91609.1	OHW99794.1	KZL83739.1	KAF9873458.1	GJC77597.1	UQC80955.1	KAF6816621.1	CAI0653440.1	KXH30719.1	TDZ17314.1	OHF01180.1	KAF6827616.1	KXH62886.1	KAG7043274.1	KAG7062721.1	KAG7042683.1	KAF4775191.1	TQN67709.1	KAF4879705.1	KAF4864660.1	KAF4854153.1	KAF4807374.1	KAF5500665.1	TEA14371.1	KXH40411.1	KAF6805347.1	KAI8268766.1	KAI8285305.1
OG0003989	jgi|Botci1|9292|BC1T_07152	KAI3543994.1	KAF5506917.1	KAF0326809.1	KAH0442779.1	OLN85888.1	KAI3532545.1	EXF82584.1	KAE9577725.1	KAF4934954.1	KAF5486355.1	KAF4912925.1	KAF4903311.1	KAF4425784.1	KAF4485987.1	KAH9233752.1	EQB56223.1	KAF3809178.1	EFQ29139.1	OBR07483.1	TIC92281.1	GJC98400.1	OHW94540.1	KZL83648.1	KAF9882049.1	GJC79420.1	UQC85201.1	KAF6833902.1	CAI0641372.1	KXH49640.1	TDZ26206.1	OHE91191.1	KAF6826737.1	KXH62863.1	KAG7055032.1	KAG7074477.1	KAG7081599.1	KAF4784992.1	TQN71466.1	KAF4880355.1	KAF4851378.1	KAF4838275.1	KAF4809744.1	KAF5487200.1	TEA21927.1	KXH51759.1	KAF6816256.1	KAI8253191.1	KAI8299152.1
OG0003404	jgi|Botci1|3514|BC1T_14464	KAI3553831.1	KAF5522924.1	KAF0331747.1	KAH0439952.1	OLN81230.1	KAI3547567.1	EXF84087.1	KAE9569026.1	KAF4936563.1	KAF5503725.1	KAF4901511.1	KAF4892751.1	KAF4425563.1	KAF4488285.1	KAH9233379.1	EQB59305.1	KAF3803337.1	EFQ30608.1	OBR12667.1	TID00349.1	GJC94334.1	OHX01098.1	KZL87943.1	KAF9881602.1	GJC78938.1	UQC89915.1	KAF6807651.1	CAI0643109.1	KXH47055.1	TDZ14801.1	OHE93333.1	KAF6814008.1	KXH60175.1	KAG7048312.1	KAG7068083.1	KAG7065478.1	KAF4774100.1	TQN74273.1	KAF4869557.1	KAF4862025.1	KAF4857173.1	KAF4816063.1	KAF5506501.1	TEA18420.1	KXH30026.1	KAF6797492.1	KAI8254165.1	KAI8317008.1
OG0003739	jgi|Botci1|6533|BC1T_15945	KAI3531050.1	KAF5518995.1	KAF0318624.1	KAH0438577.1	OLN86599.1	KAI3538633.1	EXF84510.1	KAE9575072.1	KAF4931913.1	KAF5491178.1	KAF4900641.1	KAF4890410.1	KAF4422444.1	KAF4479971.1	KAH9237316.1	EQB55454.1	KAF3799061.1	EFQ33657.1	OBR09677.1	TID06842.1	GJD03308.1	OHX00126.1	KZL79030.1	KAF9872576.1	GJC90353.1	UQC87578.1	KAF6843707.1	CAI0641034.1	KXH41001.1	TDZ16335.1	OHF01656.1	KAF6826915.1	KXH58464.1	KAG7054402.1	KAG7072692.1	KAG7080949.1	KAF4783966.1	TQN72582.1	KAF4878712.1	KAF4861253.1	KAF4847740.1	KAF4806833.1	KAF5491644.1	TEA12726.1	KXH53314.1	KAF6809075.1	KAI8261838.1	KAI8304784.1
OG0003398	jgi|Botci1|3441|BC1T_14764	KAI3538489.1	KAF5525215.1	KAF0325166.1	KAH0423429.1	OLN86637.1	KAI3531012.1	EXF75086.1	KAE9576428.1	KAF4941211.1	KAF5508694.1	KAF4914750.1	KAF4903824.1	KAF4430236.1	KAF4481833.1	KAH9234345.1	EQB48596.1	KAF3811971.1	EFQ31198.1	OBR06744.1	TIC97936.1	GJD04627.1	OHW91430.1	KZL79251.1	KAF9874518.1	GJC83681.1	UQC75508.1	KAF6828337.1	CAI0650438.1	KXH27138.1	TDZ17616.1	OHF02370.1	KAF6831744.1	KXH68460.1	KAG7053300.1	KAG7071596.1	KAG7079847.1	KAF4776802.1	TQN69204.1	KAF4869878.1	KAF4844200.1	KAF4851799.1	KAF4820422.1	KAF5511040.1	TEA17071.1	KXH38008.1	KAF6803441.1	KAI8255216.1	KAI8297022.1
OG0003611	jgi|Botci1|5368|BC1T_04617	KAI3558069.1	KAF5518266.1	KAF0315561.1	KAH0438160.1	OLN88111.1	KAI3534283.1	EXF78253.1	KAE9574464.1	KAF4936214.1	KAF5493334.1	KAF4911324.1	KAF4898849.1	KAF4431756.1	KAF4474191.1	KAH9231421.1	EQB49461.1	KAF3805029.1	EFQ36027.1	OBR14981.1	TID04062.1	GJC92748.1	OHW95331.1	KZL82746.1	KAF9873735.1	GJC80476.1	UQC79562.1	KAF6812957.1	CAI0647298.1	KXH62553.1	TDZ20835.1	OHF00844.1	KAF6816769.1	KXH60712.1	KAG7049862.1	KAG7068899.1	KAG7072853.1	KAF4782124.1	TQN68770.1	KAF4868360.1	KAF4866139.1	KAF4856356.1	KAF4811364.1	KAF5495117.1	TEA18117.1	KXH31807.1	KAF6797590.1	KAI8266666.1	KAI8315773.1
OG0003027	jgi|Botci1|457|BC1T_00458	KAI3558791.1	KAF5502446.1	KAF0315102.1	KAH0424639.1	OLN97871.1	KAI3536293.1	EXF84503.1	KAE9568565.1	KAF4929899.1	KAF5483829.1	KAF4904096.1	KAF4885518.1	KAF4420459.1	KAF4475890.1	KAH9232296.1	EQB53278.1	KAF3801832.1	EFQ34641.1	OBR10792.1	TID06504.1	GJD01018.1	OHW96090.1	KZL73676.1	KAF9873317.1	GJC91119.1	UQC91184.1	KAF6804880.1	CAI0655787.1	KXH34254.1	TDZ16813.1	OHE96325.1	KAF6835609.1	KXH67612.1	KAG7045645.1	KAG7065098.1	KAG7052805.1	KAF4780962.1	TQN69965.1	KAF4871377.1	KAF4854473.1	KAF4840161.1	KAF4811750.1	KAF5484951.1	TEA16128.1	KXH39647.1	KAF6816366.1	KAI8264254.1	KAI8300625.1
OG0002975	jgi|Botci1|77|BC1T_00078	KAI3550713.1	KAF5519471.1	KAF0325476.1	KAH0438334.1	OLN96958.1	KAI3533864.1	EXF77516.1	KAE9570082.1	KAF4935014.1	KAF5490128.1	KAF4901614.1	KAF4891704.1	KAF4434453.1	KAF4479173.1	KAH9226415.1	EQB51993.1	KAF3802678.1	EFQ31930.1	OBR10644.1	TIC90831.1	GJD04928.1	OHW94014.1	KZL87125.1	KAF9869658.1	GJC84445.1	UQC88887.1	KAF6831329.1	CAI0650802.1	KXH57467.1	TDZ19088.1	OHF04678.1	KAF6812731.1	KXH62807.1	KAG7042395.1	KAG7062429.1	KAG7040213.1	KAF4784348.1	TQN65948.1	KAF4869266.1	KAF4850757.1	KAF4836775.1	KAF4805936.1	KAF5492038.1	TEA16088.1	KXH42166.1	KAF6798235.1	KAI8251138.1	KAI8271612.1
OG0004644	jgi|Botci1|14861|BC1T_02602	KAI3552155.1	KAF5523601.1	KAF0317690.1	KAH0429847.1	OLN86928.1	KAI3547869.1	EXF81429.1	KAE9579515.1	KAF4939452.1	KAF5503193.1	KAF4911941.1	KAF4892502.1	KAF4432229.1	KAF4489022.1	KAH9240963.1	EQB57165.1	KAF3804234.1	EFQ34208.1	OBR11549.1	TIC98804.1	GJC93199.1	OHW98167.1	KZL87555.1	KAF9876983.1	GJC90613.1	UQC81977.1	KAF6831664.1	CAI0655821.1	KXH41819.1	TDZ19521.1	OHF01795.1	KAF6837110.1	KXH64085.1	KAG7057399.1	KAG7075996.1	KAG7083078.1	KAF4780197.1	TQN67072.1	KAF4873982.1	KAF4841286.1	KAF4847364.1	KAF4812353.1	KAF5505581.1	TEA15904.1	KXH49858.1	KAF6803734.1	KAI8263280.1	KAI8281730.1
OG0003733	jgi|Botci1|6495|BC1T_04084	KAI3549774.1	KAF5517610.1	KAF0317450.1	KAH0420426.1	OLN95872.1	KAI3548600.1	EXF80207.1	KAE9570308.1	KAF4937308.1	KAF5492856.1	KAF4890030.1	KAF4896164.1	KAF4414199.1	KAF4478041.1	KAH9236067.1	EQB55946.1	KAF3803023.1	EFQ28804.1	OBR05053.1	TIC93686.1	GJC99688.1	OHW92414.1	KZL86071.1	KAF9870036.1	GJC86984.1	UQC86899.1	KAF6843637.1	CAI0645032.1	KXH42725.1	TDZ22320.1	OHF01034.1	KAF6839962.1	KXH57537.1	KAG7058698.1	KAG7077274.1	KAG7084435.1	KAF4777414.1	TQN70751.1	KAF4861421.1	KAF4845175.1	KAF4832267.1	KAF4813944.1	KAF5494963.1	TDZ10302.1	KXH31453.1	KAF6814601.1	KAI8253438.1	KAI8276362.1
OG0003116	jgi|Botci1|1145|BC1T_13014	KAI3547944.1	KAF5519489.1	KAF0320133.1	KAH0444219.1	OLN82911.1	KAI3549705.1	EXF80329.1	KAE9580817.1	KAF4935912.1	KAF5490497.1	KAF4909475.1	KAF4898021.1	KAF4422245.1	KAF4479829.1	KAH9230011.1	EQB51430.1	KAF3806684.1	EFQ25449.1	OBR10136.1	TID06990.1	GJD02843.1	OHW93289.1	KZL87093.1	KAF9875798.1	GJC85095.1	UQC88205.1	KAF6844199.1	CAI0654984.1	KXH31001.1	TDZ20543.1	OHE93501.1	KAF6829756.1	KXH66608.1	KAG7044725.1	KAG7064178.1	KAG7049439.1	KAF4783906.1	TQN74246.1	KAF4879461.1	KAF4865106.1	KAF4854995.1	KAF4818755.1	KAF5492262.1	TEA18914.1	KXH48338.1	KAF6820826.1	KAI8258617.1	KAI8279199.1
OG0003525	jgi|Botci1|4527|BC1T_15254	KAI3558596.1	KAF5517300.1	KAF0317851.1	KAH0434540.1	OLN90035.1	KAI3544618.1	EXF79167.1	KAE9568905.1	KAF4922891.1	KAF5493281.1	KAF4886171.1	KAF4881983.1	KAF4416489.1	KAF4478141.1	KAH9225367.1	EQB59553.1	KAF3798618.1	EFQ30338.1	OBR05395.1	TIC93853.1	GJD00026.1	OHW94357.1	KZL63265.1	KAF9871288.1	GJC90120.1	UQC87318.1	KAF6827870.1	CAI0652863.1	KXH61333.1	TDZ16809.1	OHF02021.1	KAF6830335.1	KXH30196.1	KAG7046593.1	KAG7066362.1	KAG7056434.1	KAF4773072.1	TQN64576.1	KAF4870722.1	KAF4862361.1	KAF4850566.1	KAF4823548.1	KAF5494921.1	TEA13888.1	KXH34987.1	KAF6788768.1	KAI8252233.1	KAI8275635.1
OG0004106	jgi|Botci1|10296|BC1T_07438	KAI3540604.1	KAF5523046.1	KAF0322204.1	KAH0437326.1	OLN87922.1	KAI3528846.1	EXF73932.1	KAE9578069.1	KAF4941664.1	KAF5503394.1	KAF4916056.1	KAF4896380.1	KAF4425310.1	KAF4489789.1	KAH9242172.1	EQB59390.1	KAF3803181.1	EFQ30742.1	OBR12505.1	TID00081.1	GJC94179.1	OHW91365.1	KZL87720.1	KAF9881745.1	GJC79094.1	UQC89717.1	KAF6844469.1	CAI0645105.1	KXH32256.1	TDZ14499.1	OHF02170.1	KAF6835213.1	KXH55635.1	KAG7048482.1	KAG7068246.1	KAG7065675.1	KAF4773546.1	TQN71356.1	KAF4874970.1	KAF4860320.1	KAF4857071.1	KAF4809426.1	KAF5505616.1	TEA20802.1	KXH29304.1	KAF6820238.1	KAI8261647.1	KAI8317208.1
OG0003747	jgi|Botci1|6620|BC1T_05186	KAI3532237.1	KAF5528172.1	KAF0319835.1	KAH0423514.1	OLN82064.1	KAI3551660.1	EXF86556.1	KAE9580940.1	KAF4937970.1	KAF5513780.1	KAF4890937.1	KAF4898291.1	KAF4428051.1	KAF4490704.1	KAH9243483.1	EQB46004.1	KAF3804907.1	EFQ29313.1	OBR15842.1	TID04372.1	GJC91894.1	OHW95612.1	KZL87816.1	KAF9878999.1	GJC83836.1	UQC80528.1	KAF6815407.1	CAI0650627.1	KXH26122.1	TDZ15020.1	OHE97839.1	KAF6840080.1	KXH63748.1	KAG7050823.1	KAG7069864.1	KAG7073816.1	KAF4782463.1	TQN73153.1	KAF4867603.1	KAF4862847.1	KAF4850915.1	KAF4807665.1	KAF5516405.1	TEA15212.1	KXH48892.1	KAF6818628.1	KAI8251527.1	KAI8314567.1
OG0003487	jgi|Botci1|4225|BC1T_03664	KAI3547445.1	KAF5521871.1	KAF0320961.1	KAH0431490.1	OLN80970.1	KAI3543544.1	EXF79932.1	KAE9573653.1	KAF4936530.1	KAF5499290.1	KAF4913799.1	KAF4902930.1	KAF4430348.1	KAF4485311.1	KAH9229573.1	EQB49964.1	KAF3808152.1	EFQ32794.1	OBR14737.1	TID02513.1	GJD05261.1	OHW89671.1	KZL84800.1	KAF9875286.1	GJC89407.1	UQC79158.1	KAF6840533.1	CAI0641838.1	KXH64959.1	TDZ23581.1	OHE94994.1	KAF6836691.1	KXH28311.1	KAG7052939.1	KAG7071232.1	KAG7079458.1	KAF4782763.1	TQN71918.1	KAF4863138.1	KAF4859691.1	KAF4844878.1	KAF4812063.1	KAF5501491.1	TEA22308.1	KXH42869.1	KAF6808295.1	KAI8268331.1	KAI8313106.1
OG0003787	jgi|Botci1|7205|BC1T_05347	KAI3541222.1	KAF5521349.1	KAF0328934.1	KAH0427600.1	OLN89242.1	KAI3539334.1	EXF74001.1	KAE9572527.1	KAF4921486.1	KAF5498813.1	KAF4890339.1	KAF4885323.1	KAF4416556.1	KAF4484594.1	KAH9227892.1	EQB56602.1	KAF3806004.1	EFQ36234.1	OBR16134.1	TID05141.1	GJC91612.1	OHW99790.1	KZL82280.1	KAF9873453.1	GJC77606.1	UQC80948.1	KAF6838984.1	CAI0652114.1	KXH33620.1	TDZ17311.1	OHF01177.1	KAF6827620.1	KXH61290.1	KAG7043262.1	KAG7062709.1	KAG7042707.1	KAF4775348.1	TQN64071.1	KAF4880150.1	KAF4864415.1	KAF4854155.1	KAF4807342.1	KAF5501555.1	TEA14370.1	KXH40406.1	KAF6805352.1	KAI8251724.1	KAI8285300.1
OG0003975	jgi|Botci1|9150|BC1T_06802	KAI3553620.1	KAF5522974.1	KAF0326103.1	KAH0445108.1	OLN85047.1	KAI3550306.1	EXF73735.1	KAE9581948.1	KAF4942187.1	KAF5503919.1	KAF4917399.1	KAF4906031.1	KAF4412046.1	KAF4488611.1	KAH9241354.1	EQB48865.1	KAF3804537.1	EFQ29854.1	OBR11877.1	TIC98808.1	GJC93545.1	OHW94635.1	KZL87178.1	KAF9881082.1	GJC81887.1	UQC82427.1	KAF6836321.1	CAI0653055.1	KXH40285.1	TDZ19348.1	OHE96744.1	KAF6841683.1	KXH55246.1	KAG7057743.1	KAG7076338.1	KAG7083390.1	KAF4780080.1	TQN74445.1	KAF4868605.1	KAF4853099.1	KAF4841076.1	KAF4824244.1	KAF5505783.1	TEA22243.1	KXH47720.1	KAF6808412.1	KAI8268447.1	KAI8303697.1
OG0004312	jgi|Botci1|12099|BC1T_09641	KAI3553231.1	KAF5501880.1	KAF0315706.1	KAH0440251.1	OLN85156.1	KAI3531684.1	EXF79745.1	KAE9581209.1	KAF4935606.1	KAF5483362.1	KAF4907269.1	KAF4895724.1	KAF4433184.1	KAF4475989.1	KAH9228423.1	EQB57436.1	KAF3801669.1	EFQ33485.1	OBR02929.1	TID07694.1	GJD00888.1	OHW90643.1	KZL64711.1	KAF9876005.1	GJC81296.1	UQC90964.1	KAF6832590.1	CAI0642268.1	KXH35248.1	TDZ24530.1	OHE90933.1	KAF6806759.1	KXH48661.1	KAG7045486.1	KAG7064940.1	KAG7052648.1	KAF4780834.1	TQN74188.1	KAF4868158.1	KAF4845681.1	KAF4839887.1	KAF4808529.1	KAF5485123.1	TEA07476.1	KXH43551.1	KAF6784279.1	KAI8249482.1	KAI8272119.1
OG0004378	jgi|Botci1|12683|BC1T_02118	KAI3556495.1	KAF5524966.1	KAF0331313.1	KAH0429717.1	OLN95226.1	KAI3529820.1	EXF75861.1	KAE9573969.1	KAF4938940.1	KAF5508246.1	KAF4908570.1	KAF4887941.1	KAF4420723.1	KAF4482351.1	KAH9234538.1	EQB52254.1	KAF3811895.1	EFQ34792.1	OBR06642.1	TIC97926.1	GJD04521.1	OHW90926.1	KZL85910.1	KAF9871169.1	GJC83581.1	UQC75348.1	KAF6839514.1	CAI0650012.1	KXH41310.1	TDZ15205.1	OHE94784.1	KAF6822025.1	KXH27982.1	KAG7053445.1	KAG7071741.1	KAG7079958.1	KAF4776953.1	TQN70413.1	KAF4875396.1	KAF4859322.1	KAF4851777.1	KAF4811483.1	KAF5510921.1	TEA13077.1	KXH45037.1	KAF6806928.1	KAI8266060.1	KAI8278098.1
OG0004021	jgi|Botci1|9616|BC1T_07342	KAI3549475.1	KAF5522811.1	KAF0327635.1	KAH0443332.1	OLN86521.1	KAI3539185.1	EXF80356.1	KAE9567402.1	KAF4928019.1	KAF5498806.1	KAF4905114.1	KAF4894768.1	KAF4416689.1	KAF4484093.1	KAH9239129.1	EQB45778.1	KAF3810709.1	EFQ28599.1	OBR13958.1	TID01483.1	GJC95380.1	OHW96295.1	KZL83812.1	KAF9871655.1	GJC90487.1	UQC78152.1	KAF6844950.1	CAI0647700.1	KXH46252.1	TDZ23617.1	OHF00148.1	KAF6838112.1	KXH61688.1	KAG7051445.1	KAG7070482.1	KAG7078731.1	KAF4782547.1	TQN74834.1	KAF4875611.1	KAF4849394.1	KAF4835278.1	KAF4821513.1	KAF5500910.1	TEA19326.1	KXH30772.1	KAF6788179.1	KAI8256310.1	KAI8278827.1
OG0003551	jgi|Botci1|4822|BC1T_15234	KAI3535752.1	KAF5507436.1	KAF0329127.1	KAH0429308.1	OLN85629.1	KAI3534436.1	EXF85418.1	KAE9577664.1	KAF4934752.1	KAF5486492.1	KAF4888908.1	KAF4887983.1	KAF4419823.1	KAF4475643.1	KAH9233522.1	EQB56947.1	KAF3809348.1	EFQ28198.1	OBR07682.1	TIC91521.1	GJC98222.1	OHW91041.1	KZL85236.1	KAF9882236.1	GJC89158.1	UQC84937.1	KAF6824415.1	CAI0650394.1	KXH60058.1	TDZ26604.1	OHE94145.1	KAF6825615.1	KXH66539.1	KAG7055273.1	KAG7074751.1	KAG7081922.1	KAF4785785.1	TQN65058.1	KAF4880467.1	KAF4856490.1	KAF4843007.1	KAF4812503.1	KAF5487268.1	TEA18678.1	KXH44505.1	KAF6805093.1	KAI8252996.1	KAI8286193.1
OG0003391	jgi|Botci1|3388|BC1T_14575	KAI3554350.1	KAF5520615.1	KAF0329374.1	KAH0419971.1	OLN96847.1	KAI3542631.1	EXF74412.1	KAE9583450.1	KAF4937595.1	KAF5495901.1	KAF4914011.1	KAF4885379.1	KAF4433524.1	KAF4485971.1	KAH9237118.1	EQB44756.1	KAF3809675.1	EFQ26001.1	OBR03993.1	TIC90367.1	GJD03647.1	OHW95383.1	KZL80906.1	KAF9872080.1	GJC89242.1	UQC84336.1	KAF6833799.1	CAI0644342.1	KXH31492.1	TDZ21561.1	OHE92828.1	KAF6814311.1	KXH66107.1	KAG7055789.1	KAG7075231.1	KAG7082259.1	KAF4785632.1	TQN72020.1	KAF4874332.1	KAF4859474.1	KAF4849493.1	KAF4814391.1	KAF5497776.1	TEA15704.1	KXH38960.1	KAF6803634.1	KAI8268259.1	KAI8309152.1
OG0003064	jgi|Botci1|654|BC1T_03361	KAI3543470.1	KAF5528145.1	KAF0332231.1	KAH0434394.1	OLN88525.1	KAI3537693.1	EXF75793.1	KAE9578826.1	KAF4940105.1	KAF5514727.1	KAF4915424.1	KAF4904877.1	KAF4423618.1	KAF4491731.1	KAH9242812.1	EQB58258.1	KAF3803594.1	EFQ26487.1	OBR15354.1	TID04511.1	GJC92373.1	OHW92958.1	KZL63138.1	KAF9879995.1	GJC80140.1	UQC79970.1	KAF6844740.1	CAI0652306.1	KXH51094.1	TDZ26797.1	OHF01325.1	KAF6841345.1	KXH60180.1	KAG7050334.1	KAG7069374.1	KAG7073363.1	KAF4782222.1	TQN70725.1	KAF4872983.1	KAF4855480.1	KAF4841590.1	KAF4825627.1	KAF5516032.1	TEA16464.1	KXH37888.1	KAF6805217.1	KAI8258277.1	KAI8291005.1
OG0004118	jgi|Botci1|10374|BC1T_07932	KAI3555772.1	KAF5528571.1	KAF0332106.1	KAH0435274.1	OLN87906.1	KAI3532681.1	EXF75485.1	KAE9578857.1	KAF4933442.1	KAF5514948.1	KAF4915493.1	KAF4904742.1	KAF4423359.1	KAF4490939.1	KAH9242680.1	EQB45636.1	KAF3803688.1	EFQ35259.1	OBR15248.1	TID04906.1	GJC92485.1	OHW93058.1	KZL81328.1	KAF9879750.1	GJC80245.1	UQC79776.1	KAF6842896.1	CAI0646033.1	KXH44746.1	TDZ26996.1	OHE98956.1	KAF6841484.1	KXH65870.1	KAG7050153.1	KAG7069191.1	KAG7073144.1	KAF4781589.1	TQN74117.1	KAF4873030.1	KAF4855602.1	KAF4841727.1	KAF4825542.1	KAF5515370.1	TEA21203.1	KXH50822.1	KAF6814289.1	KAI8263845.1	KAI8303969.1
OG0003387	jgi|Botci1|3355|BC1T_14437	KAI3540762.1	KAF5512209.1	KAF0318067.1	KAH0427334.1	OLN96350.1	KAI3545411.1	EXF80688.1	KAE9568176.1	KAF4939196.1	KAF5488390.1	KAF4911530.1	KAF4901112.1	KAF4412496.1	KAF4481314.1	KAH9235152.1	EQB47331.1	KAF3797320.1	EFQ26626.1	OBR08670.1	TIC95950.1	GJC97262.1	OHX00647.1	KZL86458.1	KAF9879444.1	GJC82795.1	UQC83073.1	KAF6826075.1	CAI0653600.1	KXH45710.1	TDZ21137.1	OHE96473.1	KAF6835935.1	KXH60952.1	KAG7058213.1	KAG7076890.1	KAG7083925.1	KAF4779478.1	TQN75197.1	KAF4871159.1	KAF4857425.1	KAF4840606.1	KAF4809197.1	KAF5490056.1	TEA13460.1	KXH35079.1	KAF6818292.1	KAI8257550.1	KAI8293529.1
OG0004554	jgi|Botci1|14109|BC1T_10533	KAI3556300.1	KAF5527751.1	KAF0332362.1	KAH0437013.1	OLN88590.1	KAI3534727.1	EXF81555.1	KAE9578706.1	KAF4927169.1	KAF5514918.1	KAF4891592.1	KAF4885251.1	KAF4423512.1	KAF4490969.1	KAH9242943.1	EQB45507.1	KAF3803492.1	EFQ26336.1	OBR15505.1	TID04634.1	GJC92222.1	OHW95511.1	KZL64956.1	KAF9879884.1	GJC79978.1	UQC80089.1	KAF6842490.1	CAI0648546.1	KXH45206.1	TDZ26282.1	OHE98874.1	KAF6841208.1	KXH57699.1	KAG7050447.1	KAG7069489.1	KAG7073435.1	KAF4782093.1	TQN75276.1	KAF4870547.1	KAF4858064.1	KAF4842775.1	KAF4825851.1	KAF5516814.1	TEA22807.1	KXH41541.1	KAF6808090.1	KAI8253576.1	KAI8301476.1
OG0003740	jgi|Botci1|6549|BC1T_15942	KAI3553931.1	KAF5523625.1	KAF0331673.1	KAH0422096.1	OLN81202.1	KAI3538954.1	EXF80161.1	KAE9578219.1	KAF4935518.1	KAF5503805.1	KAF4916182.1	KAF4896401.1	KAF4425886.1	KAF4489555.1	KAH9233454.1	EQB52466.1	KAF3803272.1	EFQ30664.1	OBR12607.1	TID00103.1	GJC94273.1	OHW91988.1	KZL83274.1	KAF9881668.1	GJC79007.1	UQC89797.1	KAF6814999.1	CAI0655665.1	KXH28368.1	TDZ14699.1	OHF02238.1	KAF6826802.1	KXH25100.1	KAG7048389.1	KAG7068155.1	KAG7065591.1	KAF4773952.1	TQN69006.1	KAF4874832.1	KAF4860425.1	KAF4856957.1	KAF4809450.1	KAF5505933.1	TEA17335.1	KXH27715.1	KAF6809178.1	KAI8258834.1	KAI8317286.1
OG0003441	jgi|Botci1|3798|BC1T_04225	KAI3556503.1	KAF5525202.1	KAF0331320.1	KAH0429722.1	OLN95223.1	KAI3531655.1	EXF75867.1	KAE9576800.1	KAF4938885.1	KAF5508159.1	KAF4888668.1	KAF4887957.1	KAF4420189.1	KAF4482129.1	KAH9234512.1	EQB56138.1	KAF3811880.1	EFQ34787.1	OBR06648.1	TIC97729.1	GJD04526.1	OHW90918.1	KZL85893.1	KAF9871154.1	GJC83588.1	UQC75354.1	KAF6839536.1	CAI0650507.1	KXH41306.1	TDZ15184.1	OHE94781.1	KAF6835277.1	KXH61226.1	KAG7053451.1	KAG7071746.1	KAG7079965.1	KAF4776712.1	TQN67745.1	KAF4875153.1	KAF4859347.1	KAF4851772.1	KAF4811595.1	KAF5510892.1	TEA10542.1	KXH45041.1	KAF6806944.1	KAI8255722.1	KAI8310245.1
OG0003705	jgi|Botci1|6195|BC1T_04868	KAI3556770.1	KAF5520174.1	KAF0318371.1	KAH0438775.1	OLN96873.1	KAI3547017.1	EXF76952.1	KAE9583605.1	KAF4925636.1	KAF5495726.1	KAF4887133.1	KAF4885847.1	KAF4427496.1	KAF4487653.1	KAH9231982.1	EQB48662.1	KAF3809456.1	EFQ25879.1	OBR04196.1	TIC90320.1	GJD03438.1	OHW89740.1	KZL85822.1	KAF9872140.1	GJC87189.1	UQC84100.1	KAF6806918.1	CAI0654789.1	KXH46563.1	TDZ15978.1	OHF03920.1	KAF6826695.1	KXH66232.1	KAG7048100.1	KAG7067868.1	KAG7065266.1	KAF4785078.1	TQN69642.1	KAF4870453.1	KAF4850193.1	KAF4836174.1	KAF4815876.1	KAF5497301.1	TEA18740.1	KXH28262.1	KAF6802418.1	KAI8261321.1	KAI8312780.1
OG0004349	jgi|Botci1|12428|BC1T_09291	KAI3529656.1	KAF5521890.1	KAF0320571.1	KAH0421584.1	OLN85776.1	KAI3537925.1	EXF79586.1	KAE9576987.1	KAF4942985.1	KAF5499918.1	KAF4915714.1	KAF4905492.1	KAF4411583.1	KAF4484088.1	KAH9238834.1	EQB56833.1	KAF3804028.1	EFQ27142.1	OBR14225.1	TID01433.1	GJC95113.1	OHW93322.1	KZL82015.1	KAF9874152.1	GJC90895.1	UQC78505.1	KAF6843750.1	CAI0652054.1	KXH38428.1	TDZ23596.1	OHE92351.1	KAF6837271.1	KXH30494.1	KAG7051155.1	KAG7070190.1	KAG7078442.1	KAF4783642.1	TQN71979.1	KAF4875631.1	KAF4863983.1	KAF4853660.1	KAF4821389.1	KAF5501184.1	TEA15528.1	KXH40677.1	KAF6820529.1	KAI8256416.1	KAI8291954.1
OG0003077	jgi|Botci1|751|BC1T_12454	KAI3538062.1	KAF5518900.1	KAF0321982.1	KAH0444234.1	OLN82914.1	KAI3529591.1	EXF74048.1	KAE9580882.1	KAF4935886.1	KAF5490442.1	KAF4909470.1	KAF4897952.1	KAF4422323.1	KAF4479516.1	KAH9230034.1	EQB43133.1	KAF3798135.1	EFQ25465.1	OBR10119.1	TID07065.1	GJD02859.1	OHW93273.1	KZL85460.1	KAF9875814.1	GJC85079.1	UQC88184.1	KAF6844181.1	CAI0648459.1	KXH29686.1	TDZ20723.1	OHE93521.1	KAF6833362.1	KXH68592.1	KAG7044687.1	KAG7064140.1	KAG7049398.1	KAF4784326.1	TQN65426.1	KAF4879288.1	KAF4865077.1	KAF4855024.1	KAF4818765.1	KAF5491879.1	TEA18879.1	KXH48321.1	KAF6820808.1	KAI8258602.1	KAI8291318.1
OG0003205	jgi|Botci1|1915|BC1T_13417	KAI3532102.1	KAF5522683.1	KAF0327571.1	KAH0443393.1	OLN93931.1	KAI3533131.1	EXF76982.1	KAE9568831.1	KAF4929016.1	KAF5498509.1	KAF4905120.1	KAF4886849.1	KAF4416608.1	KAF4484204.1	KAH9239064.1	EQB50509.1	KAF3810773.1	EFQ28527.1	OBR14025.1	TID01766.1	GJC95314.1	OHW90369.1	KZL83339.1	KAF9871711.1	GJC86615.1	UQC78257.1	KAF6842867.1	CAI0645434.1	KXH38872.1	TDZ24024.1	OHF02666.1	KAF6838045.1	KXH58637.1	KAG7051363.1	KAG7070400.1	KAG7078612.1	KAF4783051.1	TQN68976.1	KAF4875586.1	KAF4858192.1	KAF4842271.1	KAF4821419.1	KAF5501778.1	TEA16718.1	KXH30853.1	KAF6815701.1	KAI8269058.1	KAI8293913.1
OG0004211	jgi|Botci1|11079|BC1T_08473	KAI3553488.1	KAF5507286.1	KAF0324030.1	KAH0435825.1	OLN86465.1	KAI3530595.1	EXF84862.1	KAE9579921.1	KAF4940471.1	KAF5485898.1	KAF4912615.1	KAF4890131.1	KAF4429110.1	KAF4486984.1	KAH9228119.1	EQB49395.1	KAF3808833.1	EFQ32376.1	OBR07224.1	TIC92346.1	GJC98651.1	OHW93777.1	KZL68640.1	KAF9880802.1	GJC79660.1	UQC85650.1	KAF6818391.1	CAI0654997.1	KXH39110.1	TDZ14143.1	OHE97191.1	KAF6839374.1	KXH61039.1	KAG7054718.1	KAG7074160.1	KAG7081494.1	KAF4785489.1	TQN72989.1	KAF4873545.1	KAF4857729.1	KAF4843960.1	KAF4810627.1	KAF5487171.1	TEA14996.1	KXH53528.1	KAF6818032.1	KAI8258375.1	KAI8307717.1
OG0004744	jgi|Botci1|15594|BC1T_11594	KAI3553370.1	KAF5520284.1	KAF0323908.1	KAH0443938.1	OLN95835.1	KAI3543692.1	EXF84538.1	KAE9567560.1	KAF4933291.1	KAF5496168.1	KAF4896236.1	KAF4885644.1	KAF4420852.1	KAF4475246.1	KAH9231298.1	EQB46498.1	KAF3803962.1	EFQ32106.1	OBR02464.1	TID07220.1	GJD00439.1	OHX00405.1	KZL79357.1	KAF9874766.1	GJC78402.1	UQC76547.1	KAF6829142.1	CAI0654227.1	KXH49687.1	TDZ17151.1	OHE97285.1	KAF6817100.1	KXH66862.1	KAG7040725.1	KAG7060769.1	KAG7038546.1	KAF4778177.1	TQN74074.1	KAF4872653.1	KAF4858839.1	KAF4844360.1	KAF4810114.1	KAF5497946.1	TEA14346.1	KXH45069.1	KAF6787898.1	KAI8268577.1	KAI8301749.1
OG0004523	jgi|Botci1|13731|BC1T_02245	KAI3557824.1	KAF5518483.1	KAF0323746.1	KAH0443159.1	OLN89338.1	KAI3527219.1	EXF75713.1	KAE9580382.1	KAF4941575.1	KAF5490620.1	KAF4898646.1	KAF4889906.1	KAF4434016.1	KAF4478774.1	KAH9226155.1	EQB52196.1	KAF3810616.1	EFQ30872.1	OBR10437.1	TID06627.1	GJD02551.1	OHW96857.1	KZL85529.1	KAF9876842.1	GJC84277.1	UQC88681.1	KAF6816171.1	CAI0642877.1	KXH38781.1	TDZ17828.1	OHE99944.1	KAF6818793.1	KXH61418.1	KAG7042207.1	KAG7062240.1	KAG7040029.1	KAF4784646.1	TQN64376.1	KAF4879236.1	KAF4865451.1	KAF4855076.1	KAF4819990.1	KAF5492126.1	TDZ10347.1	KXH25351.1	KAF6814677.1	KAI8266754.1	KAI8308534.1
OG0004440	jgi|Botci1|13213|BC1T_09897	KAI3535756.1	KAF5507439.1	KAF0321869.1	KAH0429311.1	OLN85630.1	KAI3534431.1	EXF85415.1	KAE9577661.1	KAF4934796.1	KAF5486385.1	KAF4888901.1	KAF4888003.1	KAF4419826.1	KAF4474902.1	KAH9233527.1	EQB56944.1	KAF3809345.1	EFQ28195.1	OBR07679.1	TIC91527.1	GJC98225.1	OHW91038.1	KZL85248.1	KAF9882233.1	GJC89160.1	UQC84943.1	KAF6824412.1	CAI0655299.1	KXH60055.1	TDZ26603.1	OHE94141.1	KAF6825612.1	KXH66536.1	KAG7055259.1	KAG7074737.1	KAG7081733.1	KAF4785712.1	TQN67994.1	KAF4880848.1	KAF4856487.1	KAF4843006.1	KAF4812506.1	KAF5487273.1	TEA18679.1	KXH44509.1	KAF6805096.1	KAI8255889.1	KAI8281556.1
OG0003316	jgi|Botci1|2717|BC1T_03528	KAI3554971.1	KAF5522747.1	KAF0319729.1	KAH0426961.1	OLN96027.1	KAI3529016.1	EXF85163.1	KAE9582516.1	KAF4939760.1	KAF5499937.1	KAF4894315.1	KAF4887159.1	KAF4431143.1	KAF4484191.1	KAH9227082.1	EQB56502.1	KAF3801295.1	EFQ27400.1	OBR16333.1	TID03913.1	GJC91422.1	OHX00740.1	KZL69616.1	KAF9871042.1	GJC77390.1	UQC81227.1	KAF6799429.1	CAI0644183.1	KXH51510.1	TDZ21673.1	OHF04114.1	KAF6829104.1	KXH51989.1	KAG7041605.1	KAG7061631.1	KAG7039427.1	KAF4775060.1	TQN66020.1	KAF4880106.1	KAF4864789.1	KAF4854273.1	KAF4809887.1	KAF5501266.1	TEA10846.1	KXH45641.1	KAF6804673.1	KAI8267736.1	KAI8301306.1
OG0003345	jgi|Botci1|2933|BC1T_14006	KAI3537031.1	KAF5522559.1	KAF0328815.1	KAH0441926.1	OLN94304.1	KAI3541069.1	EXF74848.1	KAE9572471.1	KAF4938422.1	KAF5499522.1	KAF4904613.1	KAF4893444.1	KAF4416678.1	KAF4485131.1	KAH9239301.1	EQB58041.1	KAF3806112.1	EFQ31755.1	OBR16034.1	TID04534.1	GJC91706.1	OHW99565.1	KZL72076.1	KAF9873555.1	GJC77709.1	UQC80835.1	KAF6810523.1	CAI0654151.1	KXH46628.1	TDZ21815.1	OHF04464.1	KAF6829175.1	KXH39135.1	KAG7043369.1	KAG7062817.1	KAG7042821.1	KAF4775300.1	TQN65412.1	KAF4880054.1	KAF4846251.1	KAF4833540.1	KAF4806986.1	KAF5501404.1	TEA15076.1	KXH49998.1	KAF6801053.1	KAI8263919.1	KAI8302764.1
OG0003802	jgi|Botci1|7373|BC1T_05495	KAI3552232.1	KAF5524266.1	KAF0329572.1	KAH0419553.1	OLN86933.1	KAI3528229.1	EXF81359.1	KAE9572589.1	KAF4939507.1	KAF5503702.1	KAF4912038.1	KAF4906166.1	KAF4424827.1	KAF4488355.1	KAH9241093.1	EQB44470.1	KAF3804342.1	EFQ34265.1	OBR11612.1	TID00272.1	GJC93270.1	OHW89792.1	KZL87513.1	KAF9874912.1	GJC90751.1	UQC82065.1	KAF6804293.1	CAI0642477.1	KXH47847.1	TDZ19495.1	OHF01729.1	KAF6818350.1	KXH68416.1	KAG7057445.1	KAG7076008.1	KAG7083155.1	KAF4779083.1	TQN67849.1	KAF4873838.1	KAF4843756.1	KAF4837672.1	KAF4812334.1	KAF5505864.1	TEA10407.1	KXH49786.1	KAF6803467.1	KAI8256713.1	KAI8304123.1
OG0004834	jgi|Botci1|16417|BC1T_12084	KAI3556177.1	KAF5527840.1	KAF0332432.1	KAH0436950.1	OLN88625.1	KAI3545046.1	EXF82677.1	KAE9573352.1	KAF4933926.1	KAF5514606.1	KAF4909852.1	KAF4892380.1	KAF4423435.1	KAF4492729.1	KAH9243016.1	EQB57049.1	KAF3803432.1	EFQ26266.1	OBR15582.1	TID05219.1	GJC92139.1	OHW95436.1	KZL82316.1	KAF9880044.1	GJC84106.1	UQC80233.1	KAF6826706.1	CAI0641455.1	KXH45480.1	TDZ24321.1	OHE95779.1	KAF6841090.1	KXH58488.1	KAG7050588.1	KAG7069632.1	KAG7073565.1	KAF4781659.1	TQN73598.1	KAF4870524.1	KAF4858106.1	KAF4842741.1	KAF4808083.1	KAF5516366.1	TEA19298.1	KXH39395.1	KAF6813915.1	KAI8251092.1	KAI8298218.1
OG0004189	jgi|Botci1|10883|BC1T_08179	KAI3553580.1	KAF5523562.1	KAF0330412.1	KAH0445025.1	OLN84950.1	KAI3550350.1	EXF73699.1	KAE9571137.1	KAF4942255.1	KAF5503561.1	KAF4917278.1	KAF4906101.1	KAF4411676.1	KAF4489386.1	KAH9241455.1	EQB58871.1	KAF3811183.1	EFQ27857.1	OBR10989.1	TID07447.1	GJD01215.1	OHW91063.1	KZL67020.1	KAF9881130.1	GJC81951.1	UQC82476.1	KAF6836332.1	CAI0642714.1	KXH43353.1	TDZ26409.1	OHE95404.1	KAF6841672.1	KXH61240.1	KAG7057770.1	KAG7076366.1	KAG7083478.1	KAF4780378.1	TQN66837.1	KAF4876196.1	KAF4861642.1	KAF4849073.1	KAF4824512.1	KAF5505986.1	TEA22786.1	KXH48748.1	KAF6808423.1	KAI8267966.1	KAI8304395.1
OG0003407	jgi|Botci1|3541|BC1T_14287	KAI3548214.1	KAF5507849.1	KAF0316506.1	KAH0426160.1	OLN82223.1	KAI3546131.1	EXF86114.1	KAE9572850.1	KAF4933539.1	KAF5486444.1	KAF4896961.1	KAF4889300.1	KAF4419884.1	KAF4475195.1	KAH9228915.1	EQB58187.1	KAF3807602.1	EFQ28314.1	OBR07814.1	TIC91641.1	GJC98090.1	OHW94896.1	KZL82837.1	KAF9882362.1	GJC85188.1	UQC84744.1	KAF6823447.1	CAI0652849.1	KXH63810.1	TDZ14401.1	OHE95522.1	KAF6839098.1	KXH68152.1	KAG7055440.1	KAG7074884.1	KAG7082082.1	KAF4785921.1	TQN74883.1	KAF4880531.1	KAF4843866.1	KAF4831366.1	KAF4810365.1	KAF5487284.1	TEA13994.1	KXH39876.1	KAF6819577.1	KAI8249540.1	KAI8310779.1
OG0004543	jgi|Botci1|13990|BC1T_10422	KAI3531177.1	KAF5521161.1	KAF0327595.1	KAH0443371.1	OLN93933.1	KAI3533122.1	EXF79868.1	KAE9568848.1	KAF4929024.1	KAF5499471.1	KAF4905082.1	KAF4886815.1	KAF4416631.1	KAF4484606.1	KAH9239088.1	EQB54038.1	KAF3810751.1	EFQ28520.1	OBR14031.1	TID01770.1	GJC95307.1	OHW90855.1	KZL63901.1	KAF9871705.1	GJC86607.1	UQC78264.1	KAF6842873.1	CAI0652084.1	KXH34073.1	TDZ24206.1	OHF02661.1	KAF6838052.1	KXH30942.1	KAG7051366.1	KAG7070403.1	KAG7078615.1	KAF4783375.1	TQN74921.1	KAF4875560.1	KAF4858262.1	KAF4842118.1	KAF4821424.1	KAF5500076.1	TEA16741.1	KXH30859.1	KAF6815694.1	KAI8269078.1	KAI8295353.1
OG0003995	jgi|Botci1|9310|BC1T_07170	KAI3555269.1	KAF5525244.1	KAF0330968.1	KAH0442168.1	OLN91947.1	KAI3552552.1	EXF86607.1	KAE9575781.1	KAF4942564.1	KAF5508529.1	KAF4913532.1	KAF4894201.1	KAF4418401.1	KAF4481761.1	KAH9239641.1	EQB53706.1	KAF3799524.1	EFQ30062.1	OBR05995.1	TIC96968.1	GJD01762.1	OHW99873.1	KZL79882.1	KAF9877772.1	GJC82632.1	UQC74522.1	KAF6830864.1	CAI0652040.1	KXH55125.1	TDZ23477.1	OHE97667.1	KAF6834358.1	KXH33747.1	KAG7054113.1	KAG7072409.1	KAG7080779.1	KAF4776420.1	TQN73763.1	KAF4877145.1	KAF4856680.1	KAF4846921.1	KAF4817916.1	KAF5511634.1	TEA19571.1	KXH45400.1	KAF6816865.1	KAI8257974.1	KAI8300253.1
OG0003471	jgi|Botci1|4080|BC1T_14389	KAI3556809.1	KAF5520898.1	KAF0325605.1	KAH0428056.1	OLN87358.1	KAI3538137.1	EXF81634.1	KAE9567028.1	KAF4938499.1	KAF5496228.1	KAF4907894.1	KAF4884289.1	KAF4420688.1	KAF4475462.1	KAH9231079.1	EQB58723.1	KAF3800891.1	EFQ36199.1	OBR02274.1	TID07311.1	GJD00248.1	OHW97042.1	KZL84930.1	KAF9874599.1	GJC78572.1	UQC76803.1	KAF6807091.1	CAI0647135.1	KXH64553.1	TDZ24599.1	OHF00428.1	KAF6834554.1	KXH65512.1	KAG7042020.1	KAG7062051.1	KAG7039845.1	KAF4778494.1	TQN71743.1	KAF4872495.1	KAF4858821.1	KAF4844348.1	KAF4807518.1	KAF5497259.1	TEA17388.1	KXH52237.1	KAF6805024.1	KAI8250779.1	KAI8302648.1
OG0004705	jgi|Botci1|15364|BC1T_11833	KAI3556268.1	KAF5527388.1	KAF0332321.1	KAH0434694.1	OLN88720.1	KAI3533687.1	EXF79701.1	KAE9578939.1	KAF4940157.1	KAF5513896.1	KAF4915501.1	KAF4904786.1	KAF4423210.1	KAF4492146.1	KAH9242900.1	EQB46716.1	KAF3803524.1	EFQ26300.1	OBR15548.1	TID03745.1	GJC92179.1	OHW95473.1	KZL82286.1	KAF9879919.1	GJC84151.1	UQC80127.1	KAF6835158.1	CAI0650346.1	KXH52462.1	TDZ26265.1	OHE98908.1	KAF6841165.1	KXH65616.1	KAG7050527.1	KAG7069569.1	KAG7073519.1	KAF4781682.1	TQN74358.1	KAF4870627.1	KAF4858048.1	KAF4842722.1	KAF4825516.1	KAF5515794.1	TEA22819.1	KXH46183.1	KAF6805521.1	KAI8251242.1	KAI8307007.1
OG0003541	jgi|Botci1|4736|BC1T_04565	KAI3553784.1	KAF5525730.1	KAF0331235.1	KAH0430591.1	OLN87292.1	KAI3527623.1	EXF83480.1	KAE9574042.1	KAF4938795.1	KAF5507988.1	KAF4908542.1	KAF4883682.1	KAF4430618.1	KAF4483179.1	KAH9234626.1	EQB45068.1	KAF3800183.1	EFQ34844.1	OBR06581.1	TIC96934.1	GJD04451.1	OHW89976.1	KZL86554.1	KAF9871216.1	GJC83514.1	UQC75113.1	KAF6830150.1	CAI0654586.1	KXH43764.1	TDZ17409.1	OHF00718.1	KAF6831604.1	KXH62413.1	KAG7053588.1	KAG7071886.1	KAG7080132.1	KAF4777033.1	TQN73568.1	KAF4875216.1	KAF4859368.1	KAF4851940.1	KAF4811539.1	KAF5511056.1	TEA21351.1	KXH36414.1	KAF6806637.1	KAI8253563.1	KAI8294315.1
OG0003146	jgi|Botci1|1382|BC1T_02954	KAI3533345.1	KAF5522528.1	KAF0320580.1	KAH0421593.1	OLN85797.1	KAI3527762.1	EXF85085.1	KAE9576984.1	KAF4942772.1	KAF5499005.1	KAF4915855.1	KAF4905203.1	KAF4411419.1	KAF4483820.1	KAH9238825.1	EQB56859.1	KAF3800267.1	EFQ27133.1	OBR14236.1	TID02166.1	GJC95101.1	OHW93331.1	KZL80162.1	KAF9872729.1	GJC90906.1	UQC78514.1	KAF6843759.1	CAI0650116.1	KXH38418.1	TDZ24137.1	OHE92342.1	KAF6837262.1	KXH57567.1	KAG7051121.1	KAG7070156.1	KAG7078440.1	KAF4783514.1	TQN64746.1	KAF4875483.1	KAF4863936.1	KAF4853509.1	KAF4821296.1	KAF5501015.1	TEA15588.1	KXH40687.1	KAF6820538.1	KAI8269487.1	KAI8291963.1
OG0004056	jgi|Botci1|9909|BC1T_01559	KAI3551103.1	KAF5523527.1	KAF0329696.1	KAH0428322.1	OLN86903.1	KAI3527015.1	EXF84255.1	KAE9572601.1	KAF4935138.1	KAF5503372.1	KAF4917018.1	KAF4905923.1	KAF4412007.1	KAF4490008.1	KAH9241239.1	EQB54223.1	KAF3804447.1	EFQ29735.1	OBR11754.1	TID00280.1	GJC93415.1	OHW91613.1	KZL82105.1	KAF9881102.1	GJC81756.1	UQC82228.1	KAF6839338.1	CAI0646342.1	KXH60296.1	TDZ19186.1	OHF02794.1	KAF6834019.1	KXH36254.1	KAG7057577.1	KAG7076169.1	KAG7083200.1	KAF4780527.1	TQN75053.1	KAF4873954.1	KAF4852992.1	KAF4830264.1	KAF4808894.1	KAF5505845.1	TEA21986.1	KXH35517.1	KAF6819131.1	KAI8258463.1	KAI8297813.1
OG0004640	jgi|Botci1|14827|BC1T_02568	KAI3556293.1	KAF5527314.1	KAF0332356.1	KAH0437019.1	OLN88777.1	KAI3534720.1	EXF81562.1	KAE9578924.1	KAF4921368.1	KAF5513837.1	KAF4884203.1	KAF4881206.1	KAF4423291.1	KAF4490581.1	KAH9242937.1	EQB57845.1	KAF3803498.1	EFQ26330.1	OBR15511.1	TID04630.1	GJC92215.1	OHW95505.1	KZL64950.1	KAF9879890.1	GJC79972.1	UQC80096.1	KAF6840765.1	CAI0654630.1	KXH45213.1	TDZ26279.1	OHE98880.1	KAF6841201.1	KXH57706.1	KAG7050491.1	KAG7069532.1	KAG7073482.1	KAF4781919.1	TQN75284.1	KAF4870548.1	KAF4857972.1	KAF4842781.1	KAF4825830.1	KAF5515862.1	TEA22775.1	KXH41534.1	KAF6808097.1	KAI8253582.1	KAI8301482.1
OG0003455	jgi|Botci1|3936|BC1T_14684	KAI3532803.1	KAF5524438.1	KAF0330178.1	KAH0422223.1	OLN88315.1	KAI3544527.1	EXF82565.1	KAE9578006.1	KAF4941647.1	KAF5504777.1	KAF4915999.1	KAF4901373.1	KAF4414353.1	KAF4489179.1	KAH9242063.1	EQB45282.1	KAF3807120.1	EFQ27767.1	OBR12437.1	TIC99832.1	GJC94118.1	OHW91629.1	KZL86602.1	KAF9881818.1	GJC79164.1	UQC89609.1	KAF6843912.1	CAI0649764.1	KXH63152.1	TDZ26492.1	OHE90725.1	KAF6842106.1	KXH62708.1	KAG7048570.1	KAG7068337.1	KAG7065737.1	KAF4774120.1	TQN72082.1	KAF4875068.1	KAF4860528.1	KAF4856830.1	KAF4823913.1	KAF5506822.1	TEA21814.1	KXH41877.1	KAF6820142.1	KAI8266440.1	KAI8306636.1
OG0004427	jgi|Botci1|13126|BC1T_09810	KAI3543636.1	KAF5506946.1	KAF0329067.1	KAH0426579.1	OLN85536.1	KAI3546002.1	EXF79028.1	KAE9577630.1	KAF4934779.1	KAF5486425.1	KAF4886864.1	KAF4884908.1	KAF4419672.1	KAF4474879.1	KAH9229026.1	EQB55637.1	KAF3809397.1	EFQ28230.1	OBR07724.1	TIC91592.1	GJC98176.1	OHW90756.1	KZL65019.1	KAF9882269.1	GJC89115.1	UQC84875.1	KAF6827072.1	CAI0654741.1	KXH49571.1	TDZ26475.1	OHE94101.1	KAF6813070.1	KXH54153.1	KAG7055349.1	KAG7074820.1	KAG7081941.1	KAF4785844.1	TQN68013.1	KAF4880299.1	KAF4856456.1	KAF4842948.1	KAF4812480.1	KAF5486634.1	TEA11297.1	KXH27245.1	KAF6806424.1	KAI8267760.1	KAI8294018.1
OG0004275	jgi|Botci1|11743|BC1T_16399	KAI3550462.1	KAF5528399.1	KAF0328471.1	KAH0436052.1	OLN87124.1	KAI3549901.1	EXF74167.1	KAE9581899.1	KAF4942024.1	KAF5514672.1	KAF4891926.1	KAF4891146.1	KAF4425022.1	KAF4491583.1	KAH9230430.1	EQB45305.1	KAF3804574.1	EFQ35416.1	OBR13138.1	TID02070.1	GJC96193.1	OHX00992.1	KZL82990.1	KAF9878032.1	GJC81113.1	UQC77004.1	KAF6837547.1	CAI0652500.1	KXH42193.1	TDZ18897.1	OHE96579.1	KAF6838273.1	KXH63894.1	KAG7041155.1	KAG7061187.1	KAG7039011.1	KAF4775528.1	TQN74484.1	KAF4863202.1	KAF4866688.1	KAF4848528.1	KAF4807833.1	KAF5516115.1	TEA14452.1	KXH25256.1	KAF6807668.1	KAI8267950.1	KAI8280277.1
OG0004657	jgi|Botci1|14960|BC1T_10852	KAI3547946.1	KAF5518707.1	KAF0320136.1	KAH0444217.1	OLN82907.1	KAI3549702.1	EXF80327.1	KAE9580811.1	KAF4935910.1	KAF5490499.1	KAF4909477.1	KAF4897954.1	KAF4422243.1	KAF4479831.1	KAH9230008.1	EQB51428.1	KAF3806686.1	EFQ25447.1	OBR10138.1	TID06988.1	GJD02841.1	OHW93291.1	KZL87094.1	KAF9875796.1	GJC85097.1	UQC88207.1	KAF6844201.1	CAI0648811.1	KXH31003.1	TDZ20594.1	OHE93499.1	KAF6829759.1	KXH66610.1	KAG7044726.1	KAG7064179.1	KAG7049440.1	KAF4784866.1	TQN74244.1	KAF4879463.1	KAF4865120.1	KAF4854993.1	KAF4818752.1	KAF5492208.1	TEA18912.1	KXH48340.1	KAF6820828.1	KAI8258619.1	KAI8279197.1
OG0003803	jgi|Botci1|7379|BC1T_05501	KAI3553641.1	KAF5523031.1	KAF0326127.1	KAH0445130.1	OLN84939.1	KAI3550282.1	EXF75399.1	KAE9581913.1	KAF4942330.1	KAF5504363.1	KAF4917385.1	KAF4905981.1	KAF4412133.1	KAF4488417.1	KAH9241328.1	EQB46246.1	KAF3804514.1	EFQ29887.1	OBR10957.1	TID06958.1	GJD01183.1	OHW94664.1	KZL82084.1	KAF9874838.1	GJC81920.1	UQC82402.1	KAF6845094.1	CAI0651277.1	KXH40308.1	TDZ19428.1	OHE96765.1	KAF6814448.1	KXH40355.1	KAG7057663.1	KAG7076312.1	KAG7083426.1	KAF4779704.1	TQN73443.1	KAF4868589.1	KAF4853116.1	KAF4841165.1	KAF4824332.1	KAF5504950.1	TEA22227.1	KXH47697.1	KAF6819074.1	KAI8268428.1	KAI8303677.1
OG0004504	jgi|Botci1|13590|BC1T_10100	KAI3534504.1	KAF5523817.1	KAF0330121.1	KAH0427835.1	OLN87831.1	KAI3528984.1	EXF78166.1	KAE9577948.1	KAF4941682.1	KAF5503237.1	KAF4916234.1	KAF4901350.1	KAF4425363.1	KAF4488779.1	KAH9242128.1	EQB49092.1	KAF3807168.1	EFQ30765.1	OBR12476.1	TIC99400.1	GJC94153.1	OHW95367.1	KZL79489.1	KAF9881784.1	GJC79121.1	UQC89665.1	KAF6833431.1	CAI0645828.1	KXH38208.1	TDZ14425.1	OHE93944.1	KAF6835242.1	KXH66362.1	KAG7048516.1	KAG7068280.1	KAG7065648.1	KAF4774345.1	TQN72186.1	KAF4875005.1	KAF4860471.1	KAF4857195.1	KAF4823823.1	KAF5505743.1	TEA20788.1	KXH45955.1	KAF6820209.1	KAI8259483.1	KAI8289205.1
OG0003074	jgi|Botci1|742|BC1T_12445	KAI3547954.1	KAF5518685.1	KAF0320143.1	KAH0444210.1	OLN82862.1	KAI3539592.1	EXF80320.1	KAE9580997.1	KAF4935854.1	KAF5491144.1	KAF4909408.1	KAF4898028.1	KAF4422252.1	KAF4479046.1	KAH9230000.1	EQB52132.1	KAF3806693.1	EFQ25440.1	OBR10145.1	TID06741.1	GJD02834.1	OHW92862.1	KZL87150.1	KAF9875789.1	GJC85105.1	UQC88215.1	KAF6844208.1	CAI0648818.1	KXH30356.1	TDZ20700.1	OHE93492.1	KAF6829767.1	KXH66617.1	KAG7044711.1	KAG7064164.1	KAG7049425.1	KAF4784549.1	TQN67979.1	KAF4878920.1	KAF4865324.1	KAF4841081.1	KAF4818893.1	KAF5491596.1	TEA14691.1	KXH48347.1	KAF6797540.1	KAI8250485.1	KAI8279190.1
OG0004692	jgi|Botci1|15329|BC1T_11798	KAI3548424.1	KAF5521457.1	KAF0326376.1	KAH0423339.1	OLN85816.1	KAI3537760.1	EXF77506.1	KAE9576996.1	KAF4942747.1	KAF5499135.1	KAF4915676.1	KAF4905266.1	KAF4416836.1	KAF4485313.1	KAH9238876.1	EQB49278.1	KAF3804056.1	EFQ27181.1	OBR14178.1	TID01556.1	GJC95155.1	OHW91520.1	KZL85432.1	KAF9874137.1	GJC86456.1	UQC78445.1	KAF6825176.1	CAI0652357.1	KXH62997.1	TDZ24390.1	OHE94641.1	KAF6837288.1	KXH64392.1	KAG7051212.1	KAG7070248.1	KAG7078500.1	KAF4783460.1	TQN71327.1	KAF4875497.1	KAF4864162.1	KAF4853504.1	KAF4821526.1	KAF5501093.1	TEA15573.1	KXH40636.1	KAF6820507.1	KAI8266636.1	KAI8295170.1
OG0004033	jgi|Botci1|9719|BC1T_01369	KAI3547969.1	KAF5518782.1	KAF0320158.1	KAH0444200.1	OLN81782.1	KAI3539612.1	EXF78743.1	KAE9580787.1	KAF4935798.1	KAF5491192.1	KAF4909325.1	KAF4898033.1	KAF4422542.1	KAF4479765.1	KAH9238059.1	EQB51889.1	KAF3806704.1	EFQ25427.1	OBR10161.1	TID07636.1	GJD02823.1	OHW92874.1	KZL87084.1	KAF9875777.1	GJC85116.1	UQC88236.1	KAF6823933.1	CAI0645941.1	KXH37935.1	TDZ20591.1	OHE90766.1	KAF6829786.1	KXH69524.1	KAG7044750.1	KAG7064203.1	KAG7049460.1	KAF4784798.1	TQN71555.1	KAF4879250.1	KAF4865303.1	KAF4841189.1	KAF4818737.1	KAF5492081.1	TEA14680.1	KXH48360.1	KAF6801146.1	KAI8255539.1	KAI8279107.1
OG0003952	jgi|Botci1|8878|BC1T_06669	KAI3527803.1	KAF5528306.1	KAF0332023.1	KAH0435341.1	OLN97120.1	KAI3537051.1	EXF81241.1	KAE9578988.1	KAF4933438.1	KAF5513950.1	KAF4915420.1	KAF4904812.1	KAF4432731.1	KAF4491576.1	KAH9242596.1	EQB47482.1	KAF3803749.1	EFQ31316.1	OBR04646.1	TIC93747.1	GJC99283.1	OHW96243.1	KZL79140.1	KAF9879684.1	GJC83162.1	UQC86353.1	KAF6842639.1	CAI0651267.1	KXH48782.1	TDZ25795.1	OHF03573.1	KAF6841415.1	KXH54127.1	KAG7059229.1	KAG7077775.1	KAG7084899.1	KAF4777608.1	TQN74946.1	KAF4873052.1	KAF4846124.1	KAF4841638.1	KAF4825685.1	KAF5515529.1	TEA09855.1	KXH49364.1	KAF6806210.1	KAI8265465.1	KAI8301138.1
OG0003422	jgi|Botci1|3702|BC1T_04129	KAI3558194.1	KAF5525346.1	KAF0328104.1	KAH0444570.1	OLN95410.1	KAI3528467.1	EXF84227.1	KAE9573698.1	KAF4939833.1	KAF5508104.1	KAF4910382.1	KAF4901897.1	KAF4413697.1	KAF4482484.1	KAH9239956.1	EQB58589.1	KAF3800562.1	EFQ32233.1	OBR03602.1	TIC97280.1	GJD02052.1	OHW97132.1	KZL84848.1	KAF9878580.1	GJC82317.1	UQC74134.1	KAF6822832.1	CAI0654987.1	KXH31095.1	TDZ23027.1	OHE91014.1	KAF6831138.1	KXH48199.1	KAG7047887.1	KAG7067654.1	KAG7060226.1	KAF4776120.1	TQN72561.1	KAF4872802.1	KAF4852324.1	KAF4838457.1	KAF4806005.1	KAF5511736.1	TEA17797.1	KXH33225.1	KAF6821306.1	KAI8259079.1	KAI8283174.1
OG0004343	jgi|Botci1|12374|BC1T_08755	KAI3554223.1	KAF5519730.1	KAF0315215.1	KAH0428585.1	OLN97576.1	KAI3549635.1	EXF75998.1	KAE9567161.1	KAF4927871.1	KAF5496016.1	KAF4893179.1	KAF4885570.1	KAF4423890.1	KAF4487680.1	KAH9236866.1	EQB51476.1	KAF3798681.1	EFQ33166.1	OBR08957.1	TIC95021.1	GJC96982.1	OHW92775.1	KZL81139.1	KAF9870096.1	GJC77914.1	UQC75847.1	KAF6830680.1	CAI0642618.1	KXH28494.1	TDZ22807.1	OHF01446.1	KAF6840828.1	KXH63988.1	KAG7043779.1	KAG7063228.1	KAG7045883.1	KAF4778417.1	TQN70628.1	KAF4865785.1	KAF4843745.1	KAF4827228.1	KAF4806039.1	KAF5497492.1	TEA16161.1	KXH27393.1	KAF6802501.1	KAI8248899.1	KAI8274250.1
OG0004160	jgi|Botci1|10596|BC1T_08237	KAI3559002.1	KAF5502896.1	KAF0327396.1	KAH0421907.1	OLN82355.1	KAI3548715.1	EXF86194.1	KAE9567701.1	KAF4928850.1	KAF5483623.1	KAF4897526.1	KAF4886707.1	KAF4424392.1	KAF4476532.1	KAH9232538.1	EQB54371.1	KAF3806830.1	EFQ34554.1	OBR11008.1	TID06309.1	GJD01235.1	OHW97981.1	KZL82444.1	KAF9880485.1	GJC88020.1	UQC91388.1	KAF6823783.1	CAI0651865.1	KXH32686.1	TDZ16752.1	OHF00922.1	KAF6825900.1	KXH54143.1	KAG7041352.1	KAG7061380.1	KAG7039172.1	KAF4781317.1	TQN71051.1	KAF4866647.1	KAF4852114.1	KAF4845922.1	KAF4820463.1	KAF5485307.1	TEA16420.1	KXH38473.1	KAF6809548.1	KAI8255925.1	KAI8312757.1
OG0004198	jgi|Botci1|10983|BC1T_07645	KAI3529875.1	KAF5512908.1	KAF0316152.1	KAH0420409.1	OLN86110.1	KAI3537181.1	EXF85819.1	KAE9578564.1	KAF4933590.1	KAF5487985.1	KAF4906750.1	KAF4895517.1	KAF4421169.1	KAF4480883.1	KAH9235385.1	EQB50519.1	KAF3802297.1	EFQ29472.1	OBR05881.1	TIC90535.1	GJD03841.1	OHW90438.1	KZL82775.1	KAF9872220.1	GJC90853.1	UQC89234.1	KAF6825394.1	CAI0650190.1	KXH37679.1	TDZ15481.1	OHF03314.1	KAF6840689.1	KXH65534.1	KAG7048928.1	KAG7068692.1	KAG7066093.1	KAF4773892.1	TQN69873.1	KAF4863711.1	KAF4840985.1	KAF4840195.1	KAF4806571.1	KAF5489258.1	TEA19897.1	KXH34175.1	KAF6808636.1	KAI8249950.1	KAI8276241.1
OG0003990	jgi|Botci1|9297|BC1T_07157	KAI3534224.1	KAF5507585.1	KAF0326854.1	KAH0432339.1	OLN85950.1	KAI3529695.1	EXF74929.1	KAE9577751.1	KAF4934888.1	KAF5486411.1	KAF4912888.1	KAF4903220.1	KAF4419655.1	KAF4487131.1	KAH9233704.1	EQB53957.1	KAF3809218.1	EFQ29179.1	OBR07527.1	TIC92762.1	GJC98357.1	OHW94500.1	KZL72119.1	KAF9882125.1	GJC79375.1	UQC85140.1	KAF6826939.1	CAI0646171.1	KXH47167.1	TDZ26319.1	OHE95322.1	KAF6832841.1	KXH62269.1	KAG7055115.1	KAG7074560.1	KAG7081720.1	KAF4786047.1	TQN75329.1	KAF4880312.1	KAF4851421.1	KAF4838269.1	KAF4809736.1	KAF5487097.1	TEA20506.1	KXH46288.1	KAF6816212.1	KAI8253870.1	KAI8299287.1
OG0004122	jgi|Botci1|10397|BC1T_07955	KAI3544359.1	KAF5517258.1	KAF0326276.1	KAH0427304.1	OLN81098.1	KAI3530249.1	EXF73004.1	KAE9583099.1	KAF4937311.1	KAF5493773.1	KAF4908754.1	KAF4896084.1	KAF4414037.1	KAF4477278.1	KAH9235953.1	EQB52445.1	KAF3812262.1	EFQ28884.1	OBR04967.1	TIC94038.1	GJC99604.1	OHW92489.1	KZL88247.1	KAF9876485.1	GJC87067.1	UQC86763.1	KAF6845302.1	CAI0647543.1	KXH63934.1	TDZ21959.1	OHE93589.1	KAF6839864.1	KXH67909.1	KAG7058873.1	KAG7077481.1	KAG7084610.1	KAF4777443.1	TQN70074.1	KAF4877439.1	KAF4845476.1	KAF4832655.1	KAF4822392.1	KAF5495267.1	TEA11186.1	KXH28723.1	KAF6810734.1	KAI8257383.1	KAI8295837.1
OG0003966	jgi|Botci1|9008|BC1T_06402	KAI3555456.1	KAF5526408.1	KAF0330883.1	KAH0431302.1	OLN91978.1	KAI3552465.1	EXF80464.1	KAE9568454.1	KAF4942376.1	KAF5508346.1	KAF4913455.1	KAF4899342.1	KAF4418267.1	KAF4482915.1	KAH9239549.1	EQB49080.1	KAF3799599.1	EFQ29985.1	OBR06076.1	TIC97127.1	GJD01674.1	OHW91464.1	KZL83856.1	KAF9877697.1	GJC85734.1	UQC74617.1	KAF6833137.1	CAI0648705.1	KXH48102.1	TDZ23136.1	OHE99214.1	KAF6834984.1	KXH64687.1	KAG7054030.1	KAG7072326.1	KAG7080728.1	KAF4776167.1	TQN75080.1	KAF4877126.1	KAF4856660.1	KAF4846882.1	KAF4818002.1	KAF5511768.1	TEA17507.1	KXH48131.1	KAF6819975.1	KAI8253755.1	KAI8284456.1
OG0003815	jgi|Botci1|7509|BC1T_05631	KAI3547409.1	KAF5513029.1	KAF0315288.1	KAH0431437.1	OLN95529.1	KAI3543506.1	EXF77842.1	KAE9578451.1	KAF4928778.1	KAF5488627.1	KAF4893663.1	KAF4886999.1	KAF4426173.1	KAF4481282.1	KAH9226920.1	EQB54002.1	KAF3802073.1	EFQ26037.1	OBR14709.1	TID02604.1	GJD05292.1	OHW95153.1	KZL86904.1	KAF9871974.1	GJC86218.1	UQC79122.1	KAF6802882.1	CAI0647235.1	KXH35051.1	TDZ18222.1	OHE91706.1	KAF6822953.1	KXH53464.1	KAG7052988.1	KAG7071280.1	KAG7079569.1	KAF4783608.1	TQN64764.1	KAF4868646.1	KAF4848729.1	KAF4834670.1	KAF4813665.1	KAF5489148.1	TEA20276.1	KXH42837.1	KAF6808469.1	KAI8252131.1	KAI8280388.1
OG0003594	jgi|Botci1|5247|BC1T_15638	KAI3556056.1	KAF5523534.1	KAF0315860.1	KAH0441190.1	OLN87553.1	KAI3546628.1	EXF77901.1	KAE9569324.1	KAF4927931.1	KAF5504219.1	KAF4889468.1	KAF4883568.1	KAF4425871.1	KAF4489717.1	KAH9233113.1	EQB43703.1	KAF3802609.1	EFQ33997.1	OBR12788.1	TIC99641.1	GJC94462.1	OHW99671.1	KZL84784.1	KAF9881429.1	GJC78833.1	UQC90082.1	KAF6822632.1	CAI0641310.1	KXH63393.1	TDZ19860.1	OHF02927.1	KAF6828246.1	KXH60403.1	KAG7055957.1	KAG7075400.1	KAG7082287.1	KAF4774470.1	TQN71637.1	KAF4871649.1	KAF4861903.1	KAF4857125.1	KAF4816312.1	KAF5506462.1	TDZ99700.1	KXH32958.1	KAF6810648.1	KAI8250573.1	KAI8274333.1
OG0004808	jgi|Botci1|16182|BC1T_11913	KAI3559617.1	KAF5520503.1	KAF0329281.1	KAH0431397.1	OLN97333.1	KAI3549317.1	EXF77726.1	KAE9576652.1	KAF4940295.1	KAF5496136.1	KAF4916662.1	KAF4886597.1	KAF4423882.1	KAF4486831.1	KAH9236697.1	EQB54169.1	KAF3806585.1	EFQ30977.1	OBR09107.1	TIC95358.1	GJC96834.1	OHX00859.1	KZL86179.1	KAF9869551.1	GJC78062.1	UQC76086.1	KAF6838144.1	CAI0652683.1	KXH48593.1	TDZ22850.1	OHE94743.1	KAF6829412.1	KXH43832.1	KAG7043970.1	KAG7063419.1	KAG7046071.1	KAF4778303.1	TQN68310.1	KAF4877977.1	KAF4851589.1	KAF4846510.1	KAF4816565.1	KAF5497419.1	TEA16158.1	KXH31944.1	KAF6816983.1	KAI8262958.1	KAI8274437.1
OG0002993	jgi|Botci1|202|BC1T_00203	KAI3558952.1	KAF5502610.1	KAF0327469.1	KAH0432651.1	OLN97902.1	KAI3548772.1	EXF80766.1	KAE9571329.1	KAF4930013.1	KAF5483343.1	KAF4892413.1	KAF4888093.1	KAF4424299.1	KAF4476697.1	KAH9232609.1	EQB56127.1	KAF3806893.1	EFQ34517.1	OBR11057.1	TIC90845.1	GJD01282.1	OHW97949.1	KZL85503.1	KAF9873426.1	GJC88967.1	UQC91340.1	KAF6830401.1	CAI0655615.1	KXH59935.1	TDZ16730.1	OHF00962.1	KAF6818382.1	KXH59293.1	KAG7041307.1	KAG7061336.1	KAG7039125.1	KAF4780887.1	TQN65265.1	KAF4866620.1	KAF4852159.1	KAF4845986.1	KAF4807953.1	KAF5484912.1	TEA16449.1	KXH47358.1	KAF6791363.1	KAI8261897.1	KAI8279525.1
OG0003972	jgi|Botci1|9136|BC1T_06788	KAI3553631.1	KAF5523948.1	KAF0326114.1	KAH0445118.1	OLN84870.1	KAI3550293.1	EXF75409.1	KAE9581658.1	KAF4942291.1	KAF5503539.1	KAF4917197.1	KAF4906098.1	KAF4411703.1	KAF4488685.1	KAH9241342.1	EQB46233.1	KAF3804525.1	EFQ29876.1	OBR10947.1	TID07795.1	GJD01173.1	OHW94654.1	KZL82055.1	KAF9874850.1	GJC81910.1	UQC82413.1	KAF6824497.1	CAI0646761.1	KXH40298.1	TDZ19174.1	OHE96755.1	KAF6841772.1	KXH40345.1	KAG7057676.1	KAG7076325.1	KAG7083403.1	KAF4780147.1	TQN73454.1	KAF4868561.1	KAF4853071.1	KAF4841056.1	KAF4824469.1	KAF5506180.1	TEA22235.1	KXH47708.1	KAF6817342.1	KAI8268440.1	KAI8303690.1
OG0004019	jgi|Botci1|9609|BC1T_07335	KAI3553998.1	KAF5521529.1	KAF0320790.1	KAH0432370.1	OLN83376.1	KAI3528631.1	EXF82630.1	KAE9575457.1	KAF4942869.1	KAF5499861.1	KAF4915828.1	KAF4905343.1	KAF4411560.1	KAF4484714.1	KAH9238759.1	EQB51596.1	KAF3800315.1	EFQ26974.1	OBR14428.1	TID01841.1	GJC94915.1	OHW92172.1	KZL64157.1	KAF9872961.1	GJC86004.1	UQC78763.1	KAF6826528.1	CAI0651135.1	KXH65313.1	TDZ23739.1	OHE91948.1	KAF6838795.1	KXH66348.1	KAG7050953.1	KAG7069992.1	KAG7078242.1	KAF4782629.1	TQN68357.1	KAF4866382.1	KAF4864041.1	KAF4853648.1	KAF4806162.1	KAF5500545.1	TEA14218.1	KXH34427.1	KAF6821071.1	KAI8269174.1	KAI8294542.1
OG0002981	jgi|Botci1|111|BC1T_00112	KAI3557703.1	KAF5519143.1	KAF0322462.1	KAH0444341.1	OLN86770.1	KAI3538023.1	EXF82325.1	KAE9580060.1	KAF4933844.1	KAF5491273.1	KAF4902361.1	KAF4892197.1	KAF4431994.1	KAF4479675.1	KAH9230159.1	EQB51327.1	KAF3805213.1	EFQ30792.1	OBR10340.1	TID06874.1	GJD02648.1	OHW97295.1	KZL70613.1	KAF9876710.1	GJC84181.1	UQC88532.1	KAF6843560.1	CAI0651524.1	KXH34719.1	TDZ20409.1	OHF01141.1	KAF6838562.1	KXH48291.1	KAG7044991.1	KAG7064444.1	KAG7049705.1	KAF4784302.1	TQN74410.1	KAF4879198.1	KAF4865150.1	KAF4854960.1	KAF4818889.1	KAF5492016.1	TEA12456.1	KXH37046.1	KAF6818146.1	KAI8256867.1	KAI8298422.1
OG0003356	jgi|Botci1|2984|BC1T_14239	KAI3557199.1	KAF5520438.1	KAF0329970.1	KAH0429376.1	OLN97586.1	KAI3536430.1	EXF79551.1	KAE9580529.1	KAF4940253.1	KAF5495622.1	KAF4916440.1	KAF4894616.1	KAF4424011.1	KAF4486915.1	KAH9236570.1	EQB46116.1	KAF3798733.1	EFQ31049.1	OBR02740.1	TID07577.1	GJD00695.1	OHW94769.1	KZL86232.1	KAF9873185.1	GJC78160.1	UQC76212.1	KAF6835129.1	CAI0650986.1	KXH46030.1	TDZ22750.1	OHE96823.1	KAF6823056.1	KXH68971.1	KAG7044101.1	KAG7063550.1	KAG7046203.1	KAF4778586.1	TQN70233.1	KAF4877903.1	KAF4851546.1	KAF4846449.1	KAF4816729.1	KAF5497389.1	TEA19466.1	KXH49316.1	KAF6798169.1	KAI8263066.1	KAI8294187.1
OG0003529	jgi|Botci1|4590|BC1T_15212	KAI3553952.1	KAF5522374.1	KAF0320759.1	KAH0443503.1	OLN83324.1	KAI3527238.1	EXF77196.1	KAE9575711.1	KAF4943017.1	KAF5498724.1	KAF4915911.1	KAF4905274.1	KAF4411312.1	KAF4483870.1	KAH9238726.1	EQB44051.1	KAF3807685.1	EFQ27009.1	OBR14394.1	TID01779.1	GJC94955.1	OHW92137.1	KZL63517.1	KAF9872673.1	GJC85968.1	UQC78705.1	KAF6837387.1	CAI0647594.1	KXH51823.1	TDZ23811.1	OHE98706.1	KAF6838765.1	KXH38267.1	KAG7050964.1	KAG7070003.1	KAG7078271.1	KAF4783668.1	TQN70784.1	KAF4870221.1	KAF4863878.1	KAF4853297.1	KAF4814671.1	KAF5501628.1	TEA11217.1	KXH34468.1	KAF6821049.1	KAI8269147.1	KAI8295643.1
OG0004183	jgi|Botci1|10801|BC1T_07898	KAI3534701.1	KAF5513062.1	KAF0315065.1	KAH0420355.1	OLN86116.1	KAI3531401.1	EXF75852.1	KAE9578458.1	KAF4933630.1	KAF5488322.1	KAF4906690.1	KAF4895453.1	KAF4421160.1	KAF4480927.1	KAH9235357.1	EQB59393.1	KAF3802322.1	EFQ29445.1	OBR05906.1	TIC90723.1	GJD03813.1	OHW90413.1	KZL86756.1	KAF9869531.1	GJC91087.1	UQC89310.1	KAF6839999.1	CAI0641705.1	KXH27077.1	TDZ15532.1	OHF03364.1	KAF6840717.1	KXH40845.1	KAG7048855.1	KAG7068621.1	KAG7066017.1	KAF4773456.1	TQN71400.1	KAF4863709.1	KAF4841526.1	KAF4828285.1	KAF4806568.1	KAF5489288.1	TEA19881.1	KXH43863.1	KAF6808662.1	KAI8259361.1	KAI8271807.1
OG0004208	jgi|Botci1|11068|BC1T_08462	KAI3529927.1	KAF5507011.1	KAF0328971.1	KAH0426334.1	OLN82237.1	KAI3546101.1	EXF77207.1	KAE9572950.1	KAF4929518.1	KAF5485933.1	KAF4895600.1	KAF4883226.1	KAF4419559.1	KAF4475483.1	KAH9228932.1	EQB49985.1	KAF3807617.1	EFQ28296.1	OBR07799.1	TIC91831.1	GJC98108.1	OHW94879.1	KZL82844.1	KAF9882348.1	GJC85171.1	UQC84776.1	KAF6843443.1	CAI0648011.1	KXH32978.1	TDZ26910.1	OHE95549.1	KAF6839116.1	KXH66805.1	KAG7055451.1	KAG7074895.1	KAG7081991.1	KAF4785916.1	TQN74896.1	KAF4880582.1	KAF4841832.1	KAF4842942.1	KAF4810374.1	KAF5486696.1	TEA22877.1	KXH39900.1	KAF6819595.1	KAI8252933.1	KAI8286473.1
OG0002973	jgi|Botci1|70|BC1T_00071	KAI3557689.1	KAF5519491.1	KAF0322444.1	KAH0444356.1	OLN86822.1	KAI3538036.1	EXF78934.1	KAE9579984.1	KAF4933761.1	KAF5491219.1	KAF4902431.1	KAF4892170.1	KAF4432013.1	KAF4478658.1	KAH9230180.1	EQB44713.1	KAF3805869.1	EFQ30810.1	OBR10357.1	TID06946.1	GJD02632.1	OHW97311.1	KZL70603.1	KAF9876728.1	GJC84196.1	UQC88519.1	KAF6843575.1	CAI0654055.1	KXH34707.1	TDZ20488.1	OHF01154.1	KAF6838544.1	KXH64350.1	KAG7044985.1	KAG7064440.1	KAG7049702.1	KAF4784781.1	TQN74425.1	KAF4879345.1	KAF4865309.1	KAF4855213.1	KAF4818975.1	KAF5491971.1	TEA16787.1	KXH37057.1	KAF6818129.1	KAI8256853.1	KAI8298438.1
OG0003750	jgi|Botci1|6656|BC1T_05222	KAI3556169.1	KAF5526738.1	KAF0332423.1	KAH0436958.1	OLN88815.1	KAI3545038.1	EXF76901.1	KAE9573297.1	KAF4933924.1	KAF5514600.1	KAF4909947.1	KAF4892325.1	KAF4423432.1	KAF4491400.1	KAH9243005.1	EQB49485.1	KAF3803439.1	EFQ26251.1	OBR15595.1	TID04392.1	GJC92123.1	OHW92001.1	KZL84008.1	KAF9879256.1	GJC84078.1	UQC80240.1	KAF6844365.1	CAI0641449.1	KXH30191.1	TDZ17818.1	OHE95768.1	KAF6841104.1	KXH61142.1	KAG7050606.1	KAG7069650.1	KAG7073524.1	KAF4781774.1	TQN73591.1	KAF4870527.1	KAF4857993.1	KAF4842747.1	KAF4808054.1	KAF5515354.1	TEA11933.1	KXH51036.1	KAF6813927.1	KAI8250698.1	KAI8298224.1
OG0004290	jgi|Botci1|11888|BC1T_09085	KAI3537934.1	KAF5507803.1	KAF0329026.1	KAH0423982.1	OLN86482.1	KAI3546035.1	EXF79005.1	KAE9572908.1	KAF4924567.1	KAF5486303.1	KAF4889824.1	KAF4887332.1	KAF4419643.1	KAF4475305.1	KAH9228987.1	EQB59122.1	KAF3809424.1	EFQ28249.1	OBR07747.1	TIC91928.1	GJC98154.1	OHW94845.1	KZL65029.1	KAF9882311.1	GJC85127.1	UQC84840.1	KAF6842169.1	CAI0646092.1	KXH49343.1	TDZ26923.1	OHE91991.1	KAF6835446.1	KXH47444.1	KAG7055381.1	KAG7074851.1	KAG7081764.1	KAF4785838.1	TQN73723.1	KAF4880622.1	KAF4856494.1	KAF4842904.1	KAF4812512.1	KAF5487083.1	TEA22853.1	KXH27222.1	KAF6817596.1	KAI8256698.1	KAI8283042.1
OG0003385	jgi|Botci1|3270|BC1T_03885	KAI3534330.1	KAF5525486.1	KAF0322325.1	KAH0423320.1	OLN86623.1	KAI3531027.1	EXF75072.1	KAE9576478.1	KAF4941339.1	KAF5507997.1	KAF4914770.1	KAF4903574.1	KAF4430178.1	KAF4482455.1	KAH9234406.1	EQB58620.1	KAF3801129.1	EFQ35111.1	OBR06712.1	TIC97965.1	GJD04594.1	OHW91394.1	KZL83349.1	KAF9874552.1	GJC83643.1	UQC75491.1	KAF6834412.1	CAI0653613.1	KXH48270.1	TDZ17608.1	OHF02358.1	KAF6821965.1	KXH61723.1	KAG7053309.1	KAG7071605.1	KAG7079880.1	KAF4776319.1	TQN70842.1	KAF4875166.1	KAF4859411.1	KAF4852069.1	KAF4820550.1	KAF5510129.1	TEA16888.1	KXH38022.1	KAF6813545.1	KAI8255418.1	KAI8272833.1
OG0003857	jgi|Botci1|7963|BC1T_06202	KAI3532732.1	KAF5526833.1	KAF0319038.1	KAH0441451.1	OLN82722.1	KAI3531511.1	EXF80537.1	KAE9581733.1	KAF4941934.1	KAF5514489.1	KAF4911718.1	KAF4897347.1	KAF4420355.1	KAF4490762.1	KAH9230596.1	EQB49762.1	KAF3804707.1	EFQ25266.1	OBR13261.1	TID02895.1	GJC96063.1	OHW90052.1	KZL84961.1	KAF9877902.1	GJC80979.1	UQC77153.1	KAF6825920.1	CAI0652811.1	KXH64130.1	TDZ18779.1	OHE94457.1	KAF6831919.1	KXH27991.1	KAG7041025.1	KAG7061058.1	KAG7038844.1	KAF4774816.1	TQN75119.1	KAF4876781.1	KAF4866920.1	KAF4848655.1	KAF4824894.1	KAF5516613.1	TEA19970.1	KXH28909.1	KAF6812776.1	KAI8260800.1	KAI8307100.1
OG0004835	jgi|Botci1|16420|BC1T_12087	KAI3556179.1	KAF5527842.1	KAF0332430.1	KAH0436952.1	OLN88823.1	KAI3545048.1	EXF82675.1	KAE9573212.1	KAF4933928.1	KAF5514602.1	KAF4909850.1	KAF4892374.1	KAF4423437.1	KAF4492727.1	KAH9243014.1	EQB57047.1	KAF3803434.1	EFQ26268.1	OBR15580.1	TID05213.1	GJC92141.1	OHW95438.1	KZL82318.1	KAF9880042.1	GJC84108.1	UQC80231.1	KAF6826709.1	CAI0641453.1	KXH45478.1	TDZ24327.1	OHE95777.1	KAF6841094.1	KXH58490.1	KAG7050589.1	KAG7069633.1	KAG7073566.1	KAF4781671.1	TQN74017.1	KAF4870522.1	KAF4858124.1	KAF4842743.1	KAF4808084.1	KAF5516372.1	TEA19356.1	KXH39397.1	KAF6813918.1	KAI8251094.1	KAI8298220.1
OG0004513	jgi|Botci1|13668|BC1T_02182	KAI3529789.1	KAF5527003.1	KAF0332506.1	KAH0434610.1	OLN88664.1	KAI3537644.1	EXF79773.1	KAE9573335.1	KAF4933907.1	KAF5514025.1	KAF4909870.1	KAF4892345.1	KAF4423506.1	KAF4492439.1	KAH9243092.1	EQB47045.1	KAF3803370.1	EFQ26381.1	OBR15447.1	TID04834.1	GJC92287.1	OHW92361.1	KZL69597.1	KAF9879831.1	GJC80042.1	UQC80021.1	KAF6841791.1	CAI0654745.1	KXH47770.1	TDZ25854.1	OHF01372.1	KAF6837642.1	KXH66443.1	KAG7050390.1	KAG7069431.1	KAG7073347.1	KAF4782355.1	TQN72518.1	KAF4864251.1	KAF4862933.1	KAF4842566.1	KAF4808055.1	KAF5516853.1	TEA13657.1	KXH49089.1	KAF6798840.1	KAI8262718.1	KAI8290072.1
OG0004735	jgi|Botci1|15476|BC1T_11252	KAI3545264.1	KAF5522588.1	KAF0321082.1	KAH0423919.1	OLN81431.1	KAI3548293.1	EXF86515.1	KAE9573557.1	KAF4938029.1	KAF5498409.1	KAF4913786.1	KAF4903054.1	KAF4421389.1	KAF4484658.1	KAH9229485.1	EQB49770.1	KAF3808226.1	EFQ32838.1	OBR14668.1	TID01788.1	GJD05332.1	OHW95132.1	KZL86886.1	KAF9875338.1	GJC86192.1	UQC79087.1	KAF6807560.1	CAI0653437.1	KXH44886.1	TDZ23891.1	OHE98403.1	KAF6827775.1	KXH66389.1	KAG7053043.1	KAG7071333.1	KAG7079649.1	KAF4783430.1	TQN63604.1	KAF4874221.1	KAF4859879.1	KAF4844848.1	KAF4812157.1	KAF5501187.1	TEA19612.1	KXH42809.1	KAF6812060.1	KAI8263628.1	KAI8312321.1
OG0002968	jgi|Botci1|56|BC1T_00057	KAI3550715.1	KAF5518453.1	KAF0328027.1	KAH0442992.1	OLN96949.1	KAI3533866.1	EXF79404.1	KAE9580015.1	KAF4941592.1	KAF5491134.1	KAF4907674.1	KAF4898450.1	KAF4433886.1	KAF4478908.1	KAH9225738.1	EQB59281.1	KAF3810457.1	EFQ31941.1	OBR10655.1	TIC90920.1	GJD04939.1	OHW94024.1	KZL85644.1	KAF9876975.1	GJC84457.1	UQC88885.1	KAF6844354.1	CAI0642576.1	KXH57469.1	TDZ17382.1	OHF04680.1	KAF6830953.1	KXH59132.1	KAG7042388.1	KAG7062422.1	KAG7040206.1	KAF4784518.1	TQN68243.1	KAF4879186.1	KAF4844640.1	KAF4855249.1	KAF4820192.1	KAF5492302.1	TEA09598.1	KXH42164.1	KAF6804094.1	KAI8251909.1	KAI8286092.1
OG0003395	jgi|Botci1|3426|BC1T_14508	KAI3538596.1	KAF5523000.1	KAF0319084.1	KAH0434331.1	OLN95649.1	KAI3535281.1	EXF75153.1	KAE9566993.1	KAF4934054.1	KAF5504846.1	KAF4903924.1	KAF4893223.1	KAF4414495.1	KAF4489121.1	KAH9241832.1	EQB59381.1	KAF3811477.1	EFQ27549.1	OBR12213.1	TID00008.1	GJC93890.1	OHW96726.1	KZL79097.1	KAF9881401.1	GJC88229.1	UQC89331.1	KAF6825191.1	CAI0648609.1	KXH33669.1	TDZ23281.1	OHF03380.1	KAF6813503.1	KXH56510.1	KAG7048817.1	KAG7068582.1	KAG7065986.1	KAF4773713.1	TQN70427.1	KAF4868236.1	KAF4850789.1	KAF4836911.1	KAF4806397.1	KAF5506233.1	TEA10368.1	KXH33236.1	KAF6792977.1	KAI8257935.1	KAI8301059.1
OG0004742	jgi|Botci1|15581|BC1T_11581	KAI3556845.1	KAF5520048.1	KAF0325647.1	KAH0443773.1	OLN98065.1	KAI3538182.1	EXF81603.1	KAE9584052.1	KAF4924354.1	KAF5495636.1	KAF4907874.1	KAF4891849.1	KAF4420923.1	KAF4475341.1	KAH9231119.1	EQB58309.1	KAF3800863.1	EFQ34761.1	OBR02318.1	TID07406.1	GJD00296.1	OHX00515.1	KZL85965.1	KAF9874708.1	GJC78534.1	UQC76762.1	KAF6809603.1	CAI0655855.1	KXH50244.1	TDZ18003.1	OHF00464.1	KAF6826573.1	KXH68766.1	KAG7042024.1	KAG7062055.1	KAG7039849.1	KAF4778165.1	TQN67541.1	KAF4872644.1	KAF4858920.1	KAF4844449.1	KAF4807511.1	KAF5497464.1	TEA13543.1	KXH26450.1	KAF6815307.1	KAI8254643.1	KAI8293139.1
OG0003561	jgi|Botci1|4870|BC1T_15330	KAI3535300.1	KAF5507869.1	KAF0325311.1	KAH0436534.1	OLN87051.1	KAI3535846.1	EXF76199.1	KAE9579616.1	KAF4935966.1	KAF5485880.1	KAF4895044.1	KAF4896856.1	KAF4429267.1	KAF4486092.1	KAH9225617.1	EQB57602.1	KAF3803142.1	EFQ31451.1	OBR07012.1	TIC92368.1	GJC98860.1	OHW93954.1	KZL84106.1	KAF9880607.1	GJC79854.1	UQC85818.1	KAF6843593.1	CAI0650619.1	KXH49898.1	TDZ15758.1	OHE97536.1	KAF6822986.1	KXH65666.1	KAG7054572.1	KAG7074051.1	KAG7081127.1	KAF4772965.1	TQN68214.1	KAF4873443.1	KAF4845115.1	KAF4832177.1	KAF4823335.1	KAF5487158.1	TEA21641.1	KXH43042.1	KAF6816638.1	KAI8269955.1	KAI8275189.1
OG0004779	jgi|Botci1|15927|BC1T_11646	KAI3557229.1	KAF5520915.1	KAF0329938.1	KAH0429347.1	OLN97564.1	KAI3549396.1	EXF79581.1	KAE9580500.1	KAF4940393.1	KAF5496362.1	KAF4916580.1	KAF4894561.1	KAF4423944.1	KAF4487710.1	KAH9236607.1	EQB55278.1	KAF3798708.1	EFQ31026.1	OBR02767.1	TID06511.1	GJD00725.1	OHW94746.1	KZL79999.1	KAF9873218.1	GJC78131.1	UQC76174.1	KAF6832783.1	CAI0653647.1	KXH25094.1	TDZ22797.1	OHE92833.1	KAF6833025.1	KXH54561.1	KAG7044061.1	KAG7063510.1	KAG7046164.1	KAF4778510.1	TQN71418.1	KAF4878115.1	KAF4851631.1	KAF4846505.1	KAF4816657.1	KAF5498003.1	TEA19448.1	KXH31879.1	KAF6812258.1	KAI8255182.1	KAI8316550.1
OG0003697	jgi|Botci1|6102|BC1T_04775	KAI3554483.1	KAF5518320.1	KAF0323102.1	KAH0431616.1	OLN97066.1	KAI3547374.1	EXF75198.1	KAE9575341.1	KAF4926358.1	KAF5492742.1	KAF4890672.1	KAF4885101.1	KAF4428678.1	KAF4477837.1	KAH9235637.1	EQB57349.1	KAF3800990.1	EFQ31258.1	OBR04721.1	TIC94085.1	GJC99362.1	OHW96188.1	KZL78883.1	KAF9871382.1	GJC83099.1	UQC86460.1	KAF6842241.1	CAI0651127.1	KXH60785.1	TDZ21868.1	OHE98191.1	KAF6811668.1	KXH65427.1	KAG7059117.1	KAG7077724.1	KAG7084678.1	KAF4777566.1	TQN68198.1	KAF4877551.1	KAF4866331.1	KAF4856091.1	KAF4822377.1	KAF5494859.1	TEA12981.1	KXH33961.1	KAF6809714.1	KAI8265005.1	KAI8305272.1
OG0004081	jgi|Botci1|10121|BC1T_07286	KAI3549165.1	KAF5520600.1	KAF0329161.1	KAH0424367.1	OLN97652.1	KAI3549592.1	EXF75959.1	KAE9575775.1	KAF4925535.1	KAF5496285.1	KAF4889713.1	KAF4886503.1	KAF4424163.1	KAF4486608.1	KAH9236822.1	EQB44970.1	KAF3798648.1	EFQ33204.1	OBR08996.1	TIC95495.1	GJC96941.1	OHW90468.1	KZL88288.1	KAF9870061.1	GJC77949.1	UQC75800.1	KAF6843499.1	CAI0642033.1	KXH30373.1	TDZ22876.1	OHF01487.1	KAF6840866.1	KXH29160.1	KAG7043698.1	KAG7063146.1	KAG7045802.1	KAF4778257.1	TQN72919.1	KAF4865790.1	KAF4843078.1	KAF4846420.1	KAF4807181.1	KAF5497132.1	TEA16866.1	KXH27351.1	KAF6815439.1	KAI8250387.1	KAI8296646.1
OG0003408	jgi|Botci1|3542|BC1T_14288	KAI3551477.1	KAF5521225.1	KAF0322103.1	KAH0426085.1	OLN96194.1	KAI3541474.1	EXF74680.1	KAE9582379.1	KAF4938639.1	KAF5499251.1	KAF4902762.1	KAF4900160.1	KAF4411899.1	KAF4484697.1	KAH9227156.1	EQB49673.1	KAF3801382.1	EFQ27455.1	OBR16255.1	TID04045.1	GJC91498.1	OHW90772.1	KZL69512.1	KAF9872895.1	GJC77470.1	UQC81130.1	KAF6831081.1	CAI0653833.1	KXH59711.1	TDZ21808.1	OHF04046.1	KAF6819869.1	KXH67118.1	KAG7043130.1	KAG7062578.1	KAG7042544.1	KAF4774639.1	TQN66128.1	KAF4880004.1	KAF4864765.1	KAF4854203.1	KAF4810786.1	KAF5501065.1	TEA18385.1	KXH32323.1	KAF6804218.1	KAI8265068.1	KAI8315234.1
OG0003628	jgi|Botci1|5481|BC1T_04730	KAI3549465.1	KAF5522053.1	KAF0327607.1	KAH0443359.1	OLN86513.1	KAI3539195.1	EXF80365.1	KAE9568860.1	KAF4928976.1	KAF5498423.1	KAF4905094.1	KAF4886842.1	KAF4416904.1	KAF4484013.1	KAH9239100.1	EQB52109.1	KAF3810736.1	EFQ28590.1	OBR13967.1	TID02237.1	GJC95372.1	OHW90024.1	KZL87168.1	KAF9871682.1	GJC90478.1	UQC78163.1	KAF6844920.1	CAI0652605.1	KXH29468.1	TDZ23938.1	OHF00157.1	KAF6838079.1	KXH48379.1	KAG7051452.1	KAG7070489.1	KAG7078738.1	KAF4783223.1	TQN74832.1	KAF4875438.1	KAF4858313.1	KAF4842193.1	KAF4821358.1	KAF5500972.1	TEA16747.1	KXH30781.1	KAF6815668.1	KAI8269089.1	KAI8295342.1
OG0003735	jgi|Botci1|6510|BC1T_04099	KAI3549739.1	KAF5517322.1	KAF0326209.1	KAH0436823.1	OLN95934.1	KAI3548642.1	EXF84327.1	KAE9583159.1	KAF4937279.1	KAF5492928.1	KAF4908738.1	KAF4896109.1	KAF4414111.1	KAF4477476.1	KAH9236024.1	EQB58126.1	KAF3803053.1	EFQ28773.1	OBR05085.1	TIC93440.1	GJC99715.1	OHW94328.1	KZL82157.1	KAF9870038.1	GJC86950.1	UQC86846.1	KAF6843522.1	CAI0654286.1	KXH44246.1	TDZ22120.1	OHE91814.1	KAF6839930.1	KXH36298.1	KAG7058816.1	KAG7077462.1	KAG7084567.1	KAF4777361.1	TQN72238.1	KAF4864320.1	KAF4845172.1	KAF4832228.1	KAF4813919.1	KAF5495004.1	TEA18831.1	KXH31486.1	KAF6815080.1	KAI8250841.1	KAI8283279.1
OG0003302	jgi|Botci1|2621|BC1T_03432	KAI3554231.1	KAF5520988.1	KAF0329135.1	KAH0428595.1	OLN97611.1	KAI3549626.1	EXF75988.1	KAE9567167.1	KAF4927858.1	KAF5496061.1	KAF4893159.1	KAF4885594.1	KAF4423906.1	KAF4486687.1	KAH9236853.1	EQB48185.1	KAF3798671.1	EFQ33177.1	OBR08966.1	TIC95533.1	GJC96969.1	OHW92764.1	KZL85078.1	KAF9870084.1	GJC77922.1	UQC75836.1	KAF6829528.1	CAI0642607.1	KXH28485.1	TDZ22635.1	OHF01457.1	KAF6840838.1	KXH63979.1	KAG7043762.1	KAG7063210.1	KAG7045866.1	KAF4778438.1	TQN71704.1	KAF4865822.1	KAF4840369.1	KAF4827068.1	KAF4807198.1	KAF5497496.1	TEA16178.1	KXH27382.1	KAF6815412.1	KAI8250703.1	KAI8274454.1
OG0004626	jgi|Botci1|14759|BC1T_02500	KAI3528424.1	KAF5524890.1	KAF0328088.1	KAH0444558.1	OLN95275.1	KAI3536576.1	EXF83133.1	KAE9573816.1	KAF4924116.1	KAF5509099.1	KAF4887757.1	KAF4882678.1	KAF4413577.1	KAF4482487.1	KAH9239940.1	EQB45125.1	KAF3800551.1	EFQ32217.1	OBR03613.1	TIC97898.1	GJD02041.1	OHW92051.1	KZL84839.1	KAF9870116.1	GJC82328.1	UQC74151.1	KAF6842317.1	CAI0641771.1	KXH46585.1	TDZ23096.1	OHF00408.1	KAF6831122.1	KXH58794.1	KAG7047902.1	KAG7067669.1	KAG7060219.1	KAF4777154.1	TQN69744.1	KAF4872748.1	KAF4852294.1	KAF4838413.1	KAF4806020.1	KAF5511220.1	TEA17810.1	KXH44719.1	KAF6821291.1	KAI8259067.1	KAI8275488.1
OG0003402	jgi|Botci1|3472|BC1T_14795	KAI3539668.1	KAF5523784.1	KAF0320705.1	KAH0440707.1	OLN89061.1	KAI3542742.1	EXF82459.1	KAE9579441.1	KAF4940735.1	KAF5504293.1	KAF4914391.1	KAF4902578.1	KAF4429896.1	KAF4488490.1	KAH9225838.1	EQB47980.1	KAF3799244.1	EFQ34925.1	OBR11369.1	TIC98940.1	GJC93021.1	OHW98316.1	KZL79303.1	KAF9877185.1	GJC87730.1	UQC81719.1	KAF6818809.1	CAI0653790.1	KXH31348.1	TDZ13783.1	OHF01893.1	KAF6823522.1	KXH25840.1	KAG7057149.1	KAG7075749.1	KAG7082871.1	KAF4779138.1	TQN74598.1	KAF4873126.1	KAF4860188.1	KAF4847278.1	KAF4809308.1	KAF5506165.1	TEA17183.1	KXH32547.1	KAF6809855.1	KAI8264647.1	KAI8308180.1
OG0004671	jgi|Botci1|15099|BC1T_10779	KAI3558331.1	KAF5525658.1	KAF0318316.1	KAH0444691.1	OLN86280.1	KAI3552048.1	EXF83559.1	KAE9572213.1	KAF4939828.1	KAF5509254.1	KAF4910342.1	KAF4901883.1	KAF4413498.1	KAF4482553.1	KAH9240101.1	EQB52038.1	KAF3800692.1	EFQ33010.1	OBR09139.1	TIC95966.1	GJC96805.1	OHW98458.1	KZL75610.1	KAF9878460.1	GJC87657.1	UQC73986.1	KAF6840017.1	CAI0652032.1	KXH42057.1	TDZ25267.1	OHF02480.1	KAF6839190.1	KXH28630.1	KAG7047759.1	KAG7067524.1	KAG7060072.1	KAF4776586.1	TQN67238.1	KAF4872881.1	KAF4842485.1	KAF4829915.1	KAF4813358.1	KAF5511344.1	TEA14543.1	KXH29769.1	KAF6811179.1	KAI8268990.1	KAI8294459.1
OG0003935	jgi|Botci1|8702|BC1T_06502	KAI3537733.1	KAF5522841.1	KAF0325513.1	KAH0443530.1	OLN83707.1	KAI3527923.1	EXF77978.1	KAE9575515.1	KAF4942818.1	KAF5499535.1	KAF4902307.1	KAF4905392.1	KAF4411276.1	KAF4484107.1	KAH9238681.1	EQB58485.1	KAF3807659.1	EFQ27038.1	OBR14365.1	TID02714.1	GJC94984.1	OHW92114.1	KZL86483.1	KAF9872652.1	GJC90154.1	UQC78669.1	KAF6825583.1	CAI0648910.1	KXH45353.1	TDZ24310.1	OHE98734.1	KAF6838735.1	KXH56902.1	KAG7050998.1	KAG7070036.1	KAG7078262.1	KAF4782551.1	TQN71229.1	KAF4870287.1	KAF4864119.1	KAF4853314.1	KAF4814757.1	KAF5500209.1	TEA11214.1	KXH34487.1	KAF6821017.1	KAI8269742.1	KAI8293443.1
OG0003172	jgi|Botci1|1691|BC1T_12888	KAI3557949.1	KAF5517853.1	KAF0316185.1	KAH0440516.1	OLN88071.1	KAI3538291.1	EXF74971.1	KAE9574333.1	KAF4929716.1	KAF5493719.1	KAF4911292.1	KAF4898900.1	KAF4431701.1	KAF4474174.1	KAH9238075.1	EQB57653.1	KAF3805151.1	EFQ35716.1	OBR14844.1	TID04275.1	GJC92876.1	OHX00174.1	KZL85042.1	KAF9873637.1	GJC80584.1	UQC79709.1	KAF6843134.1	CAI0650074.1	KXH59172.1	TDZ20781.1	OHE94465.1	KAF6836373.1	KXH61441.1	KAG7049772.1	KAG7068808.1	KAG7072764.1	KAF4782256.1	TQN68440.1	KAF4860304.1	KAF4865976.1	KAF4856175.1	KAF4811314.1	KAF5494638.1	TEA12387.1	KXH40171.1	KAF6811863.1	KAI8259912.1	KAI8294525.1
OG0004302	jgi|Botci1|12019|BC1T_08394	KAI3541522.1	KAF5524217.1	KAF0331516.1	KAH0432879.1	OLN84491.1	KAI3533596.1	EXF81868.1	KAE9577594.1	KAF4931708.1	KAF5503411.1	KAF4917325.1	KAF4906337.1	KAF4412331.1	KAF4489361.1	KAH9241678.1	EQB47948.1	KAF3811356.1	EFQ28028.1	OBR12060.1	TID00143.1	GJC93731.1	OHW91657.1	KZL82947.1	KAF9881284.1	GJC82139.1	UQC82737.1	KAF6843819.1	CAI0645587.1	KXH33405.1	TDZ22516.1	OHE95944.1	KAF6836288.1	KXH51063.1	KAG7057989.1	KAG7076586.1	KAG7083698.1	KAF4780429.1	TQN65588.1	KAF4876176.1	KAF4861433.1	KAF4849097.1	KAF4824495.1	KAF5506614.1	TEA17545.1	KXH43183.1	KAF6805252.1	KAI8250360.1	KAI8298853.1
OG0003170	jgi|Botci1|1643|BC1T_13323	KAI3536433.1	KAF5518757.1	KAF0326504.1	KAH0437961.1	OLN84316.1	KAI3540329.1	EXF84279.1	KAE9580639.1	KAF4922535.1	KAF5490399.1	KAF4915069.1	KAF4900872.1	KAF4422486.1	KAF4479292.1	KAH9237768.1	EQB56993.1	KAF3802873.1	EFQ25611.1	OBR09959.1	TID07028.1	GJD03013.1	OHW93142.1	KZL67510.1	KAF9870250.1	GJC84931.1	UQC87957.1	KAF6804592.1	CAI0655176.1	KXH51807.1	TDZ20336.1	OHE91122.1	KAF6824151.1	KXH61461.1	KAG7044509.1	KAG7063961.1	KAG7049221.1	KAF4783772.1	TQN74026.1	KAF4878372.1	KAF4853186.1	KAF4839490.1	KAF4819318.1	KAF5491791.1	TDZ27520.1	KXH26710.1	KAF6818741.1	KAI8269326.1	KAI8277324.1
OG0003545	jgi|Botci1|4769|BC1T_15302	KAI3555272.1	KAF5526158.1	KAF0330971.1	KAH0442171.1	OLN92069.1	KAI3552555.1	EXF83506.1	KAE9575945.1	KAF4942565.1	KAF5508528.1	KAF4913537.1	KAF4894206.1	KAF4418237.1	KAF4482803.1	KAH9239644.1	EQB53703.1	KAF3799521.1	EFQ30065.1	OBR05992.1	TIC97490.1	GJD01765.1	OHW99876.1	KZL79885.1	KAF9877775.1	GJC82629.1	UQC74519.1	KAF6830861.1	CAI0652043.1	KXH55122.1	TDZ23229.1	OHE97664.1	KAF6834361.1	KXH33750.1	KAG7054100.1	KAG7072397.1	KAG7080768.1	KAF4776523.1	TQN73774.1	KAF4877148.1	KAF4856695.1	KAF4846780.1	KAF4817919.1	KAF5510737.1	TEA19572.1	KXH45397.1	KAF6816862.1	KAI8257977.1	KAI8300256.1
OG0003741	jgi|Botci1|6572|BC1T_15964	KAI3540444.1	KAF5512933.1	KAF0318995.1	KAH0430920.1	OLN96368.1	KAI3533009.1	EXF81017.1	KAE9582016.1	KAF4939312.1	KAF5488433.1	KAF4911517.1	KAF4901154.1	KAF4412824.1	KAF4481364.1	KAH9235224.1	EQB52878.1	KAF3797380.1	EFQ26569.1	OBR08613.1	TIC95550.1	GJC97319.1	OHX00594.1	KZL86369.1	KAF9879465.1	GJC82737.1	UQC83406.1	KAF6835257.1	CAI0648727.1	KXH58627.1	TDZ21270.1	OHF03432.1	KAF6834274.1	KXH68981.1	KAG7058502.1	KAG7077104.1	KAG7084247.1	KAF4779169.1	TQN65514.1	KAF4871093.1	KAF4857393.1	KAF4840573.1	KAF4811923.1	KAF5489973.1	TEA20416.1	KXH31700.1	KAF6799502.1	KAI8267327.1	KAI8305727.1
OG0003237	jgi|Botci1|2169|BC1T_03223	KAI3553860.1	KAF5524663.1	KAF0331772.1	KAH0439933.1	OLN81241.1	KAI3547597.1	EXF85686.1	KAE9569044.1	KAF4936512.1	KAF5503810.1	KAF4901574.1	KAF4892763.1	KAF4425602.1	KAF4489424.1	KAH9233350.1	EQB57089.1	KAF3798525.1	EFQ30588.1	OBR12686.1	TIC98769.1	GJC94357.1	OHX01116.1	KZL87933.1	KAF9881587.1	GJC78921.1	UQC89884.1	KAF6826365.1	CAI0647553.1	KXH45810.1	TDZ14707.1	OHE93309.1	KAF6833469.1	KXH64021.1	KAG7048343.1	KAG7068109.1	KAG7065507.1	KAF4774341.1	TQN67286.1	KAF4869688.1	KAF4862018.1	KAF4857145.1	KAF4816284.1	KAF5506731.1	TEA18426.1	KXH30001.1	KAF6809765.1	KAI8252448.1	KAI8317023.1
OG0004444	jgi|Botci1|13225|BC1T_09909	KAI3557488.1	KAF5511878.1	KAF0324956.1	KAH0435665.1	OLN96489.1	KAI3535186.1	EXF84491.1	KAE9582915.1	KAF4935425.1	KAF5488519.1	KAF4905527.1	KAF4886226.1	KAF4412724.1	KAF4481543.1	KAH9227479.1	EQB58405.1	KAF3797086.1	EFQ32756.1	OBR08553.1	TIC96039.1	GJC97373.1	OHX00549.1	KZL83884.1	KAF9879520.1	GJC82691.1	UQC83499.1	KAF6829384.1	CAI0649688.1	KXH25426.1	TDZ21192.1	OHE99759.1	KAF6837432.1	KXH62969.1	KAG7058603.1	KAG7077261.1	KAG7084372.1	KAF4779581.1	TQN65896.1	KAF4869289.1	KAF4863465.1	KAF4843647.1	KAF4810889.1	KAF5489436.1	TEA19160.1	KXH30041.1	KAF6806890.1	KAI8262990.1	KAI8303418.1
OG0003388	jgi|Botci1|3360|BC1T_14442	KAI3555628.1	KAF5517201.1	KAF0319387.1	KAH0425184.1	OLN88154.1	KAI3531301.1	EXF84053.1	KAE9571951.1	KAF4932262.1	KAF5492825.1	KAF4910974.1	KAF4882020.1	KAF4428694.1	KAF4477783.1	KAH9231664.1	EQB59441.1	KAF3805786.1	EFQ32419.1	OBR15169.1	TID05033.1	GJC92564.1	OHW93123.1	KZL81349.1	KAF9871477.1	GJC80341.1	UQC79364.1	KAF6824615.1	CAI0646022.1	KXH33453.1	TDZ18308.1	OHE93103.1	KAF6811491.1	KXH55172.1	KAG7050006.1	KAG7069043.1	KAG7072997.1	KAF4782119.1	TQN70955.1	KAF4877629.1	KAF4866251.1	KAF4856045.1	KAF4815608.1	KAF5494253.1	TEA14929.1	KXH50676.1	KAF6793825.1	KAI8267485.1	KAI8312927.1
OG0003142	jgi|Botci1|1360|BC1T_02932	KAI3528326.1	KAF5518190.1	KAF0330686.1	KAH0430236.1	OLN97062.1	KAI3547265.1	EXF74192.1	KAE9575396.1	KAF4934210.1	KAF5492940.1	KAF4909264.1	KAF4893047.1	KAF4428416.1	KAF4477666.1	KAH9235693.1	EQB53346.1	KAF3801027.1	EFQ31208.1	OBR04803.1	TIC94086.1	GJC99448.1	OHW97025.1	KZL65559.1	KAF9876641.1	GJC88958.1	UQC86567.1	KAF6814734.1	CAI0655527.1	KXH31638.1	TDZ21858.1	OHE92271.1	KAF6828634.1	KXH65653.1	KAG7059010.1	KAG7077653.1	KAG7084781.1	KAF4777836.1	TQN65313.1	KAF4877460.1	KAF4866301.1	KAF4856206.1	KAF4822420.1	KAF5494556.1	TEA12500.1	KXH35415.1	KAF6806468.1	KAI8250213.1	KAI8279779.1
OG0004520	jgi|Botci1|13705|BC1T_02219	KAI3556595.1	KAF5528670.1	KAF0332565.1	KAH0436187.1	OLN88801.1	KAI3544119.1	EXF74316.1	KAE9573265.1	KAF4930465.1	KAF5513661.1	KAF4909884.1	KAF4888880.1	KAF4423554.1	KAF4493178.1	KAH9243162.1	EQB57324.1	KAF3812056.1	EFQ26185.1	OBR15670.1	TID04784.1	GJC92053.1	OHW95801.1	KZL85162.1	KAF9879216.1	GJC84002.1	UQC80316.1	KAF6838451.1	CAI0653299.1	KXH64986.1	TDZ23851.1	OHE96978.1	KAF6829845.1	KXH67108.1	KAG7050661.1	KAG7069705.1	KAG7073651.1	KAF4781862.1	TQN73964.1	KAF4874669.1	KAF4862907.1	KAF4850924.1	KAF4819550.1	KAF5515950.1	TEA16560.1	KXH51491.1	KAF6810328.1	KAI8263350.1	KAI8314737.1
OG0004585	jgi|Botci1|14371|BC1T_10936	KAI3555529.1	KAF5521314.1	KAF0323360.1	KAH0422714.1	OLN83395.1	KAI3539066.1	EXF73576.1	KAE9573583.1	KAF4938157.1	KAF5499709.1	KAF4913849.1	KAF4902851.1	KAF4421350.1	KAF4484256.1	KAH9238254.1	EQB53574.1	KAF3808320.1	EFQ32884.1	OBR14598.1	TID02674.1	GJC94734.1	OHW90171.1	KZL81193.1	KAF9875410.1	GJC86142.1	UQC78998.1	KAF6813262.1	CAI0655684.1	KXH49272.1	TDZ24408.1	OHE98339.1	KAF6819682.1	KXH59842.1	KAG7053105.1	KAG7071400.1	KAG7079654.1	KAF4783288.1	TQN67975.1	KAF4874153.1	KAF4859897.1	KAF4844796.1	KAF4808227.1	KAF5501244.1	TEA10766.1	KXH49522.1	KAF6808243.1	KAI8271288.1	KAI8317345.1
OG0003272	jgi|Botci1|2450|BC1T_13838	KAI3534496.1	KAF5524317.1	KAF0330130.1	KAH0427828.1	OLN87985.1	KAI3528992.1	EXF78174.1	KAE9578121.1	KAF4941753.1	KAF5504201.1	KAF4916295.1	KAF4901349.1	KAF4425758.1	KAF4489171.1	KAH9242119.1	EQB57258.1	KAF3807161.1	EFQ27796.1	OBR12467.1	TIC99769.1	GJC94143.1	OHW95355.1	KZL79468.1	KAF9881792.1	GJC79135.1	UQC89655.1	KAF6819255.1	CAI0651776.1	KXH28286.1	TDZ14464.1	OHE93952.1	KAF6842162.1	KXH68358.1	KAG7048535.1	KAG7068299.1	KAG7065724.1	KAF4773938.1	TQN73907.1	KAF4875012.1	KAF4860490.1	KAF4857192.1	KAF4823637.1	KAF5505749.1	TEA20756.1	KXH45963.1	KAF6820199.1	KAI8259490.1	KAI8281326.1
OG0003092	jgi|Botci1|851|BC1T_12554	KAI3545291.1	KAF5521628.1	KAF0321100.1	KAH0423904.1	OLN81416.1	KAI3548326.1	EXF85993.1	KAE9573515.1	KAF4938084.1	KAF5498476.1	KAF4913642.1	KAF4902913.1	KAF4421372.1	KAF4483778.1	KAH9229463.1	EQB47767.1	KAF3808245.1	EFQ32843.1	OBR14652.1	TID01755.1	GJD05349.1	OHW95128.1	KZL86878.1	KAF9875348.1	GJC86188.1	UQC79048.1	KAF6839292.1	CAI0653726.1	KXH35397.1	TDZ23814.1	OHE98376.1	KAF6827798.1	KXH60736.1	KAG7053068.1	KAG7071364.1	KAG7079647.1	KAF4783594.1	TQN70262.1	KAF4874054.1	KAF4859780.1	KAF4845032.1	KAF4812043.1	KAF5501732.1	TEA19621.1	KXH49561.1	KAF6812086.1	KAI8250676.1	KAI8312313.1
OG0004293	jgi|Botci1|11892|BC1T_09089	KAI3533623.1	KAF5507290.1	KAF0321477.1	KAH0442720.1	OLN85909.1	KAI3543010.1	EXF75427.1	KAE9583005.1	KAF4937581.1	KAF5486087.1	KAF4912844.1	KAF4903318.1	KAF4425532.1	KAF4486164.1	KAH9233829.1	EQB45430.1	KAF3809116.1	EFQ29078.1	OBR07417.1	TIC92465.1	GJC98464.1	OHW97120.1	KZL83217.1	KAF9881997.1	GJC79486.1	UQC85291.1	KAF6845217.1	CAI0644046.1	KXH32127.1	TDZ25676.1	OHE92965.1	KAF6839582.1	KXH63906.1	KAG7054991.1	KAG7074463.1	KAG7081544.1	KAF4785818.1	TQN67292.1	KAF4880397.1	KAF4855358.1	KAF4840460.1	KAF4812711.1	KAF5486782.1	TEA12612.1	KXH51693.1	KAF6818483.1	KAI8254950.1	KAI8288886.1
OG0003109	jgi|Botci1|1077|BC1T_12724	KAI3552800.1	KAF5512092.1	KAF0321615.1	KAH0437515.1	OLN96582.1	KAI3544285.1	EXF75347.1	KAE9570848.1	KAF4937186.1	KAF5487999.1	KAF4909627.1	KAF4896645.1	KAF4412688.1	KAF4481357.1	KAH9231029.1	EQB58070.1	KAF3807273.1	EFQ32654.1	OBR08429.1	TIC96204.1	GJC97494.1	OHW94250.1	KZL87485.1	KAF9879630.1	GJC84588.1	UQC83626.1	KAF6824937.1	CAI0649263.1	KXH62062.1	TDZ21204.1	OHF03239.1	KAF6827670.1	KXH28030.1	KAG7046935.1	KAG7066701.1	KAG7056778.1	KAF4780317.1	TQN73179.1	KAF4870041.1	KAF4863245.1	KAF4843652.1	KAF4822164.1	KAF5489969.1	TEA10676.1	KXH26910.1	KAF6795930.1	KAI8250856.1	KAI8295682.1
OG0004737	jgi|Botci1|15522|BC1T_11298	KAI3537828.1	KAF5502402.1	KAF0321140.1	KAH0423058.1	OLN82375.1	KAI3542142.1	EXF76708.1	KAE9573766.1	KAF4931433.1	KAF5484063.1	KAF4898104.1	KAF4889675.1	KAF4419228.1	KAF4476923.1	KAH9232199.1	EQB47124.1	KAF3801755.1	EFQ34673.1	OBR10754.1	TID06263.1	GJD00980.1	OHW96053.1	KZL64249.1	KAF9875922.1	GJC81199.1	UQC91075.1	KAF6843877.1	CAI0646448.1	KXH50920.1	TDZ25248.1	OHE93070.1	KAF6820113.1	KXH63440.1	KAG7045571.1	KAG7064988.1	KAG7052730.1	KAF4780739.1	TQN70152.1	KAF4867900.1	KAF4848215.1	KAF4834815.1	KAF4811722.1	KAF5485181.1	TEA11084.1	KXH46754.1	KAF6809905.1	KAI8257004.1	KAI8274425.1
OG0004432	jgi|Botci1|13168|BC1T_09852	KAI3528800.1	KAF5512428.1	KAF0329782.1	KAH0438941.1	OLN97257.1	KAI3545389.1	EXF81498.1	KAE9582994.1	KAF4934666.1	KAF5488486.1	KAF4912243.1	KAF4902072.1	KAF4412453.1	KAF4480866.1	KAH9235013.1	EQB57057.1	KAF3797224.1	EFQ26717.1	OBR08765.1	TIC95734.1	GJC97171.1	OHW97675.1	KZL63957.1	KAF9879342.1	GJC82887.1	UQC83102.1	KAF6816430.1	CAI0642443.1	KXH49867.1	TDZ21105.1	OHE96597.1	KAF6838867.1	KXH69208.1	KAG7058250.1	KAG7076858.1	KAG7084000.1	KAF4780097.1	TQN71246.1	KAF4872393.1	KAF4858360.1	KAF4842403.1	KAF4807233.1	KAF5488970.1	TEA10410.1	KXH46947.1	KAF6807809.1	KAI8251845.1	KAI8275552.1
OG0003503	jgi|Botci1|4369|BC1T_14986	KAI3537841.1	KAF5502287.1	KAF0321521.1	KAH0440183.1	OLN95962.1	KAI3542158.1	EXF76697.1	KAE9573713.1	KAF4931380.1	KAF5483957.1	KAF4898130.1	KAF4889617.1	KAF4419280.1	KAF4476771.1	KAH9228344.1	EQB43382.1	KAF3801741.1	EFQ34689.1	OBR10737.1	TID06924.1	GJD00966.1	OHW96040.1	KZL80548.1	KAF9875935.1	GJC81214.1	UQC91059.1	KAF6843867.1	CAI0646657.1	KXH50930.1	TDZ25524.1	OHE93059.1	KAF6820123.1	KXH63451.1	KAG7045561.1	KAG7065015.1	KAG7052721.1	KAF4780681.1	TQN64693.1	KAF4867967.1	KAF4848265.1	KAF4834785.1	KAF4811811.1	KAF5485076.1	TEA13367.1	KXH46765.1	KAF6809914.1	KAI8257013.1	KAI8280051.1
OG0004651	jgi|Botci1|14919|BC1T_10811	KAI3538078.1	KAF5518826.1	KAF0321999.1	KAH0444250.1	OLN82896.1	KAI3529575.1	EXF74032.1	KAE9581077.1	KAF4935894.1	KAF5491065.1	KAF4909380.1	KAF4897926.1	KAF4422297.1	KAF4478812.1	KAH9230051.1	EQB44536.1	KAF3805301.1	EFQ25481.1	OBR10101.1	TID06247.1	GJD02877.1	OHW93257.1	KZL85498.1	KAF9875830.1	GJC85065.1	UQC88167.1	KAF6841883.1	CAI0647525.1	KXH44585.1	TDZ20256.1	OHE93705.1	KAF6833378.1	KXH54033.1	KAG7044700.1	KAG7064153.1	KAG7049411.1	KAF4784408.1	TQN67255.1	KAF4879001.1	KAF4865537.1	KAF4855091.1	KAF4818792.1	KAF5491828.1	TEA18873.1	KXH53561.1	KAF6820791.1	KAI8263623.1	KAI8297966.1
OG0003006	jgi|Botci1|330|BC1T_00331	KAI3553177.1	KAF5502073.1	KAF0323432.1	KAH0425881.1	OLN85083.1	KAI3530705.1	EXF74998.1	KAE9581495.1	KAF4935655.1	KAF5483632.1	KAF4907295.1	KAF4895715.1	KAF4433385.1	KAF4476872.1	KAH9228479.1	EQB53975.1	KAF3801625.1	EFQ33533.1	OBR02869.1	TID07327.1	GJD00835.1	OHW90689.1	KZL84989.1	KAF9876072.1	GJC81348.1	UQC90893.1	KAF6819662.1	CAI0644384.1	KXH58080.1	TDZ24776.1	OHF00262.1	KAF6834124.1	KXH56037.1	KAG7045428.1	KAG7064881.1	KAG7052590.1	KAF4780919.1	TQN68842.1	KAF4868127.1	KAF4846766.1	KAF4839930.1	KAF4808526.1	KAF5484732.1	TEA20347.1	KXH52737.1	KAF6807224.1	KAI8265235.1	KAI8284093.1
OG0004192	jgi|Botci1|10900|BC1T_08196	KAI3553563.1	KAF5524568.1	KAF0330393.1	KAH0445007.1	OLN84879.1	KAI3550366.1	EXF73684.1	KAE9571090.1	KAF4942242.1	KAF5504571.1	KAF4917036.1	KAF4906174.1	KAF4412302.1	KAF4489463.1	KAH9241475.1	EQB49349.1	KAF3811201.1	EFQ27900.1	OBR11931.1	TIC99622.1	GJC93607.1	OHW91770.1	KZL83687.1	KAF9881139.1	GJC81998.1	UQC82490.1	KAF6837207.1	CAI0654995.1	KXH43368.1	TDZ25750.1	OHE95418.1	KAF6841612.1	KXH61255.1	KAG7057762.1	KAG7076357.1	KAG7083551.1	KAF4780459.1	TQN73647.1	KAF4876008.1	KAF4861649.1	KAF4849213.1	KAF4824546.1	KAF5505922.1	TEA22419.1	KXH48733.1	KAF6819723.1	KAI8267981.1	KAI8304410.1
OG0004124	jgi|Botci1|10401|BC1T_07959	KAI3539806.1	KAF5527457.1	KAF0316601.1	KAH0426710.1	OLN94341.1	KAI3551578.1	EXF83162.1	KAE9580985.1	KAF4937926.1	KAF5513822.1	KAF4905718.1	KAF4898314.1	KAF4428115.1	KAF4491520.1	KAH9243408.1	EQB45365.1	KAF3804859.1	EFQ29286.1	OBR15874.1	TID04408.1	GJC91863.1	OHW95588.1	KZL87833.1	KAF9879023.1	GJC77866.1	UQC80619.1	KAF6841258.1	CAI0648146.1	KXH37744.1	TDZ14994.1	OHE93039.1	KAF6836865.1	KXH61093.1	KAG7043562.1	KAG7063016.1	KAG7042968.1	KAF4774817.1	TQN73779.1	KAF4874698.1	KAF4863075.1	KAF4851150.1	KAF4819610.1	KAF5515302.1	TEA12527.1	KXH37531.1	KAF6812715.1	KAI8265944.1	KAI8314617.1
OG0004836	jgi|Botci1|16423|BC1T_12090	KAI3556176.1	KAF5527837.1	KAF0332433.1	KAH0436949.1	OLN88624.1	KAI3545045.1	EXF82678.1	KAE9573207.1	KAF4933927.1	KAF5514605.1	KAF4909853.1	KAF4892377.1	KAF4423434.1	KAF4492730.1	KAH9243017.1	EQB57050.1	KAF3803431.1	EFQ26265.1	OBR15583.1	TID05218.1	GJC92138.1	OHW95435.1	KZL82315.1	KAF9880045.1	GJC84105.1	UQC80234.1	KAF6826705.1	CAI0641456.1	KXH45481.1	TDZ24320.1	OHE95780.1	KAF6841089.1	KXH58487.1	KAG7050580.1	KAG7069624.1	KAG7073557.1	KAF4782158.1	TQN73601.1	KAF4870525.1	KAF4858109.1	KAF4842740.1	KAF4808080.1	KAF5516367.1	TEA19299.1	KXH39394.1	KAF6813914.1	KAI8251091.1	KAI8298217.1
OG0003419	jgi|Botci1|3677|BC1T_14823	KAI3554377.1	KAF5517380.1	KAF0327033.1	KAH0431960.1	OLN96853.1	KAI3530480.1	EXF80277.1	KAE9568923.1	KAF4927321.1	KAF5493766.1	KAF4891728.1	KAF4883954.1	KAF4421208.1	KAF4477466.1	KAH9236407.1	EQB49358.1	KAF3799801.1	EFQ26024.1	OBR03967.1	TIC90077.1	GJD03671.1	OHW95409.1	KZL80942.1	KAF9871301.1	GJC89269.1	UQC84372.1	KAF6824124.1	CAI0642226.1	KXH31516.1	TDZ16840.1	OHE92800.1	KAF6830345.1	KXH48603.1	KAG7055707.1	KAG7075149.1	KAG7082243.1	KAF4786020.1	TQN70487.1	KAF4870850.1	KAF4862378.1	KAF4850486.1	KAF4823792.1	KAF5494360.1	TEA12109.1	KXH38933.1	KAF6806500.1	KAI8263369.1	KAI8307358.1
OG0003085	jgi|Botci1|811|BC1T_12212	KAI3549763.1	KAF5518164.1	KAF0317466.1	KAH0436839.1	OLN95933.1	KAI3548611.1	EXF80197.1	KAE9570311.1	KAF4937267.1	KAF5493591.1	KAF4890037.1	KAF4896116.1	KAF4414049.1	KAF4477432.1	KAH9236051.1	EQB55540.1	KAF3803035.1	EFQ28795.1	OBR05063.1	TIC93483.1	GJC99698.1	OHW92405.1	KZL86069.1	KAF9876424.1	GJC86973.1	UQC86884.1	KAF6843628.1	CAI0651204.1	KXH25062.1	TDZ22158.1	OHF01022.1	KAF6839953.1	KXH69557.1	KAG7058714.1	KAG7077316.1	KAG7084428.1	KAF4777393.1	TQN69758.1	KAF4864324.1	KAF4845142.1	KAF4832254.1	KAF4813845.1	KAF5494248.1	TEA18841.1	KXH31463.1	KAF6815054.1	KAI8252532.1	KAI8293216.1
OG0004707	jgi|Botci1|15373|BC1T_11842	KAI3543450.1	KAF5528067.1	KAF0332254.1	KAH0434753.1	OLN88759.1	KAI3531723.1	EXF84985.1	KAE9578771.1	KAF4940114.1	KAF5514370.1	KAF4915519.1	KAF4904903.1	KAF4423599.1	KAF4491852.1	KAH9242834.1	EQB53781.1	KAF3803580.1	EFQ26469.1	OBR15376.1	TID03669.1	GJC92355.1	OHW92941.1	KZL63162.1	KAF9879977.1	GJC80121.1	UQC79945.1	KAF6844721.1	CAI0642247.1	KXH33467.1	TDZ26737.1	OHF01304.1	KAF6813273.1	KXH56566.1	KAG7050313.1	KAG7069353.1	KAG7073304.1	KAF4782243.1	TQN72837.1	KAF4870644.1	KAF4858152.1	KAF4842690.1	KAF4825599.1	KAF5516095.1	TEA12582.1	KXH37905.1	KAF6804078.1	KAI8258260.1	KAI8290988.1
OG0003126	jgi|Botci1|1244|BC1T_12910	KAI3557457.1	KAF5512081.1	KAF0324876.1	KAH0420801.1	OLN96541.1	KAI3535220.1	EXF73908.1	KAE9582850.1	KAF4935402.1	KAF5487775.1	KAF4905519.1	KAF4887596.1	KAF4412692.1	KAF4481560.1	KAH9227560.1	EQB58293.1	KAF3807210.1	EFQ32719.1	OBR08498.1	TIC95989.1	GJC97426.1	OHW92838.1	KZL87889.1	KAF9879573.1	GJC82654.1	UQC83529.1	KAF6835482.1	CAI0654550.1	KXH25397.1	TDZ21135.1	OHE99789.1	KAF6814303.1	KXH50495.1	KAG7046886.1	KAG7066628.1	KAG7056725.1	KAF4779611.1	TQN69375.1	KAF4870022.1	KAF4863548.1	KAF4843477.1	KAF4822143.1	KAF5489564.1	TEA12204.1	KXH27182.1	KAF6802637.1	KAI8258222.1	KAI8293520.1
OG0004546	jgi|Botci1|14016|BC1T_10287	KAI3558561.1	KAF5518356.1	KAF0320070.1	KAH0422002.1	OLN90006.1	KAI3540664.1	EXF83986.1	KAE9570214.1	KAF4933152.1	KAF5493171.1	KAF4905009.1	KAF4889004.1	KAF4421685.1	KAF4478424.1	KAH9226621.1	EQB45017.1	KAF3798216.1	EFQ35651.1	OBR05423.1	TIC93704.1	GJD00058.1	OHW94389.1	KZL84902.1	KAF9871238.1	GJC90082.1	UQC87350.1	KAF6806485.1	CAI0655784.1	KXH61366.1	TDZ15218.1	OHF01987.1	KAF6828688.1	KXH55791.1	KAG7046560.1	KAG7066330.1	KAG7056400.1	KAF4773260.1	TQN67516.1	KAF4870706.1	KAF4862309.1	KAF4850528.1	KAF4808470.1	KAF5494598.1	TEA14507.1	KXH34955.1	KAF6793397.1	KAI8261296.1	KAI8274658.1
OG0003247	jgi|Botci1|2277|BC1T_13547	KAI3538197.1	KAF5507682.1	KAF0321939.1	KAH0424484.1	OLN85611.1	KAI3542476.1	EXF78145.1	KAE9577849.1	KAF4924021.1	KAF5485576.1	KAF4894003.1	KAF4894859.1	KAF4419722.1	KAF4475167.1	KAH9233601.1	EQB46148.1	KAF3809293.1	EFQ35057.1	OBR07603.1	TIC92446.1	GJC98288.1	OHW94437.1	KZL81431.1	KAF9882189.1	GJC79303.1	UQC85031.1	KAF6844864.1	CAI0650254.1	KXH29946.1	TDZ26985.1	OHE99080.1	KAF6833913.1	KXH67326.1	KAG7055185.1	KAG7074630.1	KAG7081781.1	KAF4785295.1	TQN67454.1	KAF4880546.1	KAF4851471.1	KAF4838244.1	KAF4808679.1	KAF5487480.1	TEA17119.1	KXH32197.1	KAF6811274.1	KAI8266924.1	KAI8300443.1
OG0004121	jgi|Botci1|10384|BC1T_07942	KAI3531104.1	KAF5526926.1	KAF0332489.1	KAH0434626.1	OLN88629.1	KAI3537659.1	EXF79787.1	KAE9573396.1	KAF4933860.1	KAF5515030.1	KAF4909916.1	KAF4892393.1	KAF4423471.1	KAF4492511.1	KAH9243076.1	EQB59174.1	KAF3803380.1	EFQ26367.1	OBR15433.1	TID03984.1	GJC92299.1	OHW92346.1	KZL63370.1	KAF9879817.1	GJC80057.1	UQC80005.1	KAF6841807.1	CAI0647833.1	KXH51123.1	TDZ26968.1	OHF01355.1	KAF6837626.1	KXH67207.1	KAG7050370.1	KAG7069412.1	KAG7073327.1	KAF4781781.1	TQN72525.1	KAF4864259.1	KAF4857985.1	KAF4842610.1	KAF4808065.1	KAF5515744.1	TEA13649.1	KXH26479.1	KAF6808118.1	KAI8262731.1	KAI8302482.1
OG0004777	jgi|Botci1|15924|BC1T_11643	KAI3535904.1	KAF5520510.1	KAF0325795.1	KAH0430436.1	OLN96835.1	KAI3547066.1	EXF81934.1	KAE9583406.1	KAF4933988.1	KAF5496678.1	KAF4901955.1	KAF4893751.1	KAF4414252.1	KAF4487164.1	KAH9232066.1	EQB58693.1	KAF3808056.1	EFQ25834.1	OBR04252.1	TIC90269.1	GJD03385.1	OHW97721.1	KZL84454.1	KAF9869840.1	GJC87129.1	UQC84046.1	KAF6817542.1	CAI0645357.1	KXH25603.1	TDZ16006.1	OHF03883.1	KAF6828838.1	KXH60255.1	KAG7048060.1	KAG7067827.1	KAG7065225.1	KAF4785842.1	TQN65155.1	KAF4870343.1	KAF4844716.1	KAF4831766.1	KAF4815947.1	KAF5497716.1	TEA18761.1	KXH35654.1	KAF6791024.1	KAI8268186.1	KAI8305885.1
OG0003417	jgi|Botci1|3649|BC1T_14662	KAI3536329.1	KAF5502189.1	KAF0321546.1	KAH0440208.1	OLN95980.1	KAI3535920.1	EXF76671.1	KAE9573875.1	KAF4931414.1	KAF5483992.1	KAF4898117.1	KAF4889667.1	KAF4419258.1	KAF4476346.1	KAH9228372.1	EQB49875.1	KAF3801715.1	EFQ35450.1	OBR10714.1	TID06998.1	GJD00940.1	OHW96018.1	KZL87806.1	KAF9875958.1	GJC81244.1	UQC91024.1	KAF6824757.1	CAI0652127.1	KXH45895.1	TDZ25448.1	OHE93463.1	KAF6823592.1	KXH59735.1	KAG7045524.1	KAG7064977.1	KAG7052687.1	KAF4780767.1	TQN74145.1	KAF4860610.1	KAF4848206.1	KAF4834768.1	KAF4811713.1	KAF5485036.1	TEA11426.1	KXH46792.1	KAF6791742.1	KAI8251014.1	KAI8271774.1
OG0004260	jgi|Botci1|11575|BC1T_08591	KAI3556998.1	KAF5521019.1	KAF0323894.1	KAH0443927.1	OLN95759.1	KAI3543727.1	EXF82814.1	KAE9567600.1	KAF4933306.1	KAF5496155.1	KAF4896214.1	KAF4885635.1	KAF4420630.1	KAF4474963.1	KAH9231285.1	EQB46511.1	KAF3803973.1	EFQ32116.1	OBR02452.1	TID07122.1	GJD00430.1	OHX00412.1	KZL79425.1	KAF9874777.1	GJC78411.1	UQC76583.1	KAF6811075.1	CAI0652892.1	KXH49658.1	TDZ17257.1	OHE97317.1	KAF6822347.1	KXH66835.1	KAG7042180.1	KAG7062212.1	KAG7040003.1	KAF4778274.1	TQN67047.1	KAF4872528.1	KAF4858977.1	KAF4844375.1	KAF4810024.1	KAF5497795.1	TEA14386.1	KXH45101.1	KAF6803260.1	KAI8268588.1	KAI8298049.1
OG0004029	jgi|Botci1|9698|BC1T_01348	KAI3547951.1	KAF5518710.1	KAF0320140.1	KAH0444213.1	OLN82930.1	KAI3539589.1	EXF80323.1	KAE9581002.1	KAF4935909.1	KAF5491093.1	KAF4909415.1	KAF4897935.1	KAF4422247.1	KAF4479835.1	KAH9230003.1	EQB52135.1	KAF3806690.1	EFQ25443.1	OBR10142.1	TID06992.1	GJD02837.1	OHW92859.1	KZL87148.1	KAF9875792.1	GJC85102.1	UQC88212.1	KAF6844205.1	CAI0648815.1	KXH30353.1	TDZ20703.1	OHE93495.1	KAF6829764.1	KXH66614.1	KAG7044719.1	KAG7064172.1	KAG7049433.1	KAF4784495.1	TQN67981.1	KAF4878923.1	KAF4865098.1	KAF4841111.1	KAF4818749.1	KAF5491591.1	TEA18907.1	KXH48344.1	KAF6797537.1	KAI8250482.1	KAI8279193.1
OG0003396	jgi|Botci1|3430|BC1T_14512	KAI3530301.1	KAF5520126.1	KAF0323926.1	KAH0443955.1	OLN95771.1	KAI3543714.1	EXF82803.1	KAE9573137.1	KAF4933259.1	KAF5495515.1	KAF4896220.1	KAF4882953.1	KAF4420943.1	KAF4475205.1	KAH9231316.1	EQB50821.1	KAF3803947.1	EFQ32090.1	OBR02482.1	TID07039.1	GJD00460.1	OHX00390.1	KZL79354.1	KAF9874793.1	GJC78385.1	UQC76569.1	KAF6838002.1	CAI0655104.1	KXH49669.1	TDZ17139.1	OHE97305.1	KAF6828364.1	KXH66846.1	KAG7040701.1	KAG7060745.1	KAG7038522.1	KAF4778522.1	TQN73290.1	KAF4872465.1	KAF4858836.1	KAF4844339.1	KAF4809994.1	KAF5497722.1	TEA14379.1	KXH45090.1	KAF6807069.1	KAI8249960.1	KAI8301764.1
OG0003185	jgi|Botci1|1807|BC1T_13169	KAI3537944.1	KAF5507696.1	KAF0329018.1	KAH0423984.1	OLN86501.1	KAI3546053.1	EXF83034.1	KAE9572863.1	KAF4929497.1	KAF5485920.1	KAF4895609.1	KAF4887363.1	KAF4419836.1	KAF4475299.1	KAH9228979.1	EQB59124.1	KAF3809425.1	EFQ28252.1	OBR07748.1	TIC91730.1	GJC98153.1	OHW94846.1	KZL65026.1	KAF9882312.1	GJC85128.1	UQC84825.1	KAF6842170.1	CAI0651112.1	KXH36762.1	TDZ26228.1	OHE95591.1	KAF6835447.1	KXH63123.1	KAG7055384.1	KAG7074854.1	KAG7081895.1	KAF4785000.1	TQN73733.1	KAF4880256.1	KAF4856441.1	KAF4842919.1	KAF4812511.1	KAF5487078.1	TEA22880.1	KXH36001.1	KAF6817597.1	KAI8256704.1	KAI8277897.1
OG0004069	jgi|Botci1|10038|BC1T_07203	KAI3541554.1	KAF5524751.1	KAF0331471.1	KAH0432824.1	OLN81383.1	KAI3551006.1	EXF76458.1	KAE9577473.1	KAF4942154.1	KAF5503711.1	KAF4917025.1	KAF4905863.1	KAF4411746.1	KAF4489711.1	KAH9241626.1	EQB43097.1	KAF3811321.1	EFQ28003.1	OBR12030.1	TIC99178.1	GJC93705.1	OHW91679.1	KZL87307.1	KAF9881246.1	GJC82108.1	UQC82690.1	KAF6837042.1	CAI0644740.1	KXH64317.1	TDZ25823.1	OHE96410.1	KAF6836255.1	KXH67290.1	KAG7057959.1	KAG7076556.1	KAG7083631.1	KAF4780253.1	TQN68847.1	KAF4876074.1	KAF4861515.1	KAF4849040.1	KAF4824432.1	KAF5505199.1	TEA22381.1	KXH43157.1	KAF6808358.1	KAI8259216.1	KAI8304182.1
OG0003655	jgi|Botci1|5723|BC1T_00601	KAI3550053.1	KAF5513037.1	KAF0315314.1	KAH0431454.1	OLN86570.1	KAI3540803.1	EXF83960.1	KAE9578646.1	KAF4928748.1	KAF5488740.1	KAF4893629.1	KAF4887011.1	KAF4426201.1	KAF4481324.1	KAH9226905.1	EQB49751.1	KAF3802088.1	EFQ29621.1	OBR05720.1	TIC90525.1	GJD03998.1	OHW95753.1	KZL86051.1	KAF9871956.1	GJC85539.1	UQC89046.1	KAF6829601.1	CAI0648061.1	KXH43594.1	TDZ18191.1	OHE99325.1	KAF6822931.1	KXH63064.1	KAG7040896.1	KAG7060940.1	KAG7038714.1	KAF4773916.1	TQN70218.1	KAF4868715.1	KAF4848687.1	KAF4834726.1	KAF4813698.1	KAF5490063.1	TEA20256.1	KXH26160.1	KAF6800376.1	KAI8253901.1	KAI8281875.1
OG0004815	jgi|Botci1|16267|BC1T_12616	KAI3542704.1	KAF5527028.1	KAF0332712.1	KAH0423811.1	OLN81392.1	KAI3529410.1	EXF83259.1	KAE9580866.1	KAF4923124.1	KAF5514195.1	KAF4886269.1	KAF4881949.1	KAF4428224.1	KAF4490624.1	KAH9243318.1	EQB57579.1	KAF3804793.1	EFQ29382.1	OBR15770.1	TID04114.1	GJC91963.1	OHW95675.1	KZL81057.1	KAF9879103.1	GJC83905.1	UQC80442.1	KAF6814409.1	CAI0649680.1	KXH64646.1	TDZ24399.1	OHE90361.1	KAF6836841.1	KXH33130.1	KAG7050775.1	KAG7069819.1	KAG7073734.1	KAF4782336.1	TQN73483.1	KAF4874820.1	KAF4863090.1	KAF4851025.1	KAF4819621.1	KAF5515624.1	TEA13837.1	KXH40912.1	KAF6813612.1	KAI8259386.1	KAI8299547.1
OG0004525	jgi|Botci1|13752|BC1T_02266	KAI3551809.1	KAF5523377.1	KAF0330170.1	KAH0422230.1	OLN88320.1	KAI3544518.1	EXF76322.1	KAE9578193.1	KAF4941729.1	KAF5503736.1	KAF4916005.1	KAF4901312.1	KAF4425443.1	KAF4488169.1	KAH9242071.1	EQB54367.1	KAF3807128.1	EFQ27759.1	OBR12429.1	TID00068.1	GJC94109.1	OHW91622.1	KZL86598.1	KAF9881826.1	GJC79172.1	UQC89599.1	KAF6843926.1	CAI0648997.1	KXH63144.1	TDZ26469.1	OHE94354.1	KAF6842120.1	KXH61036.1	KAG7048589.1	KAG7068357.1	KAG7065751.1	KAF4773469.1	TQN72773.1	KAF4874912.1	KAF4860526.1	KAF4857135.1	KAF4823674.1	KAF5505857.1	TEA21775.1	KXH41885.1	KAF6820157.1	KAI8248646.1	KAI8306643.1
OG0004841	jgi|Botci1|16447|BC1T_12114	KAI3543466.1	KAF5527072.1	KAF0332234.1	KAH0434391.1	OLN88707.1	KAI3537697.1	EXF75790.1	KAE9578829.1	KAF4940101.1	KAF5513380.1	KAF4915428.1	KAF4904802.1	KAF4423388.1	KAF4491735.1	KAH9242815.1	EQB50489.1	KAF3803591.1	EFQ26484.1	OBR15357.1	TID04504.1	GJC92370.1	OHW92955.1	KZL63143.1	KAF9879992.1	GJC80138.1	UQC79964.1	KAF6844736.1	CAI0642263.1	KXH51091.1	TDZ25992.1	OHF01322.1	KAF6841340.1	KXH62120.1	KAG7050358.1	KAG7069399.1	KAG7073387.1	KAF4782337.1	TQN70556.1	KAF4872911.1	KAF4855642.1	KAF4841673.1	KAF4825631.1	KAF5517086.1	TEA16470.1	KXH37891.1	KAF6805220.1	KAI8258274.1	KAI8291002.1
OG0004469	jgi|Botci1|13382|BC1T_09780	KAI3545509.1	KAF5523852.1	KAF0319123.1	KAH0434296.1	OLN95596.1	KAI3533774.1	EXF78426.1	KAE9571051.1	KAF4934106.1	KAF5503272.1	KAF4903929.1	KAF4893271.1	KAF4414527.1	KAF4488186.1	KAH9241871.1	EQB51077.1	KAF3811510.1	EFQ27586.1	OBR12249.1	TIC99019.1	GJC93933.1	OHW96763.1	KZL79059.1	KAF9881366.1	GJC88266.1	UQC89367.1	KAF6843102.1	CAI0641166.1	KXH62243.1	TDZ16630.1	OHE98767.1	KAF6841938.1	KXH53789.1	KAG7048798.1	KAG7068563.1	KAG7065964.1	KAF4774394.1	TQN74544.1	KAF4868211.1	KAF4850876.1	KAF4836857.1	KAF4807058.1	KAF5506408.1	TEA11506.1	KXH37835.1	KAF6821594.1	KAI8252856.1	KAI8272184.1
OG0003767	jgi|Botci1|6990|BC1T_16096	KAI3543048.1	KAF5512924.1	KAF0315236.1	KAH0427360.1	OLN96513.1	KAI3544835.1	EXF79658.1	KAE9583111.1	KAF4939186.1	KAF5488141.1	KAF4911457.1	KAF4882246.1	KAF4412670.1	KAF4480515.1	KAH9235112.1	EQB48758.1	KAF3797292.1	EFQ26651.1	OBR08694.1	TIC96201.1	GJC97241.1	OHX00666.1	KZL80896.1	KAF9871534.1	GJC82819.1	UQC83252.1	KAF6806908.1	CAI0647250.1	KXH36933.1	TDZ21334.1	OHE96650.1	KAF6836953.1	KXH27012.1	KAG7058459.1	KAG7077002.1	KAG7084145.1	KAF4780267.1	TQN66597.1	KAF4872280.1	KAF4857420.1	KAF4840650.1	KAF4809236.1	KAF5489404.1	TEA17995.1	KXH44026.1	KAF6818325.1	KAI8248724.1	KAI8286297.1
OG0003245	jgi|Botci1|2245|BC1T_13344	KAI3548272.1	KAF5507302.1	KAF0315534.1	KAH0427029.1	OLN81136.1	KAI3529895.1	EXF85519.1	KAE9572871.1	KAF4933525.1	KAF5485966.1	KAF4896981.1	KAF4889302.1	KAF4419570.1	KAF4474985.1	KAH9228856.1	EQB47887.1	KAF3807550.1	EFQ28386.1	OBR07868.1	TIC91849.1	GJC98037.1	OHW89887.1	KZL64811.1	KAF9882410.1	GJC85236.1	UQC84680.1	KAF6844822.1	CAI0642950.1	KXH64425.1	TDZ14384.1	OHE95259.1	KAF6839040.1	KXH68060.1	KAG7055458.1	KAG7074902.1	KAG7082036.1	KAF4785642.1	TQN67088.1	KAF4880770.1	KAF4843848.1	KAF4831378.1	KAF4810330.1	KAF5486734.1	TEA14020.1	KXH39824.1	KAF6819518.1	KAI8257434.1	KAI8310824.1
OG0003234	jgi|Botci1|2161|BC1T_03215	KAI3529212.1	KAF5523253.1	KAF0322232.1	KAH0437353.1	OLN87828.1	KAI3527582.1	EXF73429.1	KAE9577974.1	KAF4935478.1	KAF5503327.1	KAF4916250.1	KAF4896426.1	KAF4426040.1	KAF4488883.1	KAH9242205.1	EQB49856.1	KAF3803210.1	EFQ30713.1	OBR12540.1	TIC99176.1	GJC94214.1	OHW91336.1	KZL87735.1	KAF9881737.1	GJC79064.1	UQC89688.1	KAF6844497.1	CAI0655117.1	KXH32136.1	TDZ26164.1	OHF02143.1	KAF6835185.1	KXH51329.1	KAG7048537.1	KAG7068301.1	KAG7065670.1	KAF4773894.1	TQN67869.1	KAF4874850.1	KAF4860436.1	KAF4856721.1	KAF4809468.1	KAF5506601.1	TEA10065.1	KXH45938.1	KAF6820266.1	KAI8261869.1	KAI8317231.1
OG0004772	jgi|Botci1|15845|BC1T_11421	KAI3557614.1	KAF5524059.1	KAF0331602.1	KAH0431253.1	OLN95441.1	KAI3532010.1	EXF75229.1	KAE9577323.1	KAF4929447.1	KAF5503080.1	KAF4895303.1	KAF4891472.1	KAF4411838.1	KAF4488906.1	KAH9241765.1	EQB56257.1	KAF3811423.1	EFQ28120.1	OBR12145.1	TID00126.1	GJC93823.1	OHW98092.1	KZL84681.1	KAF9881961.1	GJC88170.1	UQC82857.1	KAF6845364.1	CAI0649897.1	KXH43516.1	TDZ22406.1	OHE93209.1	KAF6831858.1	KXH24899.1	KAG7058095.1	KAG7076696.1	KAG7083749.1	KAF4779044.1	TQN74202.1	KAF4876133.1	KAF4861557.1	KAF4848977.1	KAF4805980.1	KAF5505165.1	TEA13177.1	KXH51897.1	KAF6815811.1	KAI8256963.1	KAI8276141.1
OG0004470	jgi|Botci1|13383|BC1T_09781	KAI3545508.1	KAF5523851.1	KAF0319124.1	KAH0434295.1	OLN95597.1	KAI3533773.1	EXF78427.1	KAE9570978.1	KAF4934037.1	KAF5503265.1	KAF4903921.1	KAF4893241.1	KAF4414414.1	KAF4489657.1	KAH9241872.1	EQB51076.1	KAF3811511.1	EFQ27587.1	OBR12250.1	TIC99018.1	GJC93934.1	OHW96764.1	KZL79060.1	KAF9881365.1	GJC88267.1	UQC89368.1	KAF6843101.1	CAI0641165.1	KXH62244.1	TDZ16629.1	OHE98768.1	KAF6841939.1	KXH53790.1	KAG7048786.1	KAG7068551.1	KAG7065951.1	KAF4774465.1	TQN74527.1	KAF4868212.1	KAF4850863.1	KAF4836858.1	KAF4807057.1	KAF5506411.1	TEA11504.1	KXH37834.1	KAF6821593.1	KAI8252857.1	KAI8272185.1
OG0004397	jgi|Botci1|12892|BC1T_09602	KAI3540760.1	KAF5512875.1	KAF0318069.1	KAH0427336.1	OLN96352.1	KAI3545413.1	EXF80686.1	KAE9568180.1	KAF4939197.1	KAF5487795.1	KAF4911522.1	KAF4901010.1	KAF4412897.1	KAF4480567.1	KAH9235150.1	EQB47329.1	KAF3797318.1	EFQ26629.1	OBR08672.1	TIC95948.1	GJC97260.1	OHX00650.1	KZL86508.1	KAF9879446.1	GJC82798.1	UQC83071.1	KAF6826071.1	CAI0653598.1	KXH45712.1	TDZ21325.1	OHE96475.1	KAF6835937.1	KXH60954.1	KAG7058236.1	KAG7076914.1	KAG7083944.1	KAF4779570.1	TQN75195.1	KAF4871161.1	KAF4857447.1	KAF4840657.1	KAF4809193.1	KAF5490058.1	TEA13452.1	KXH35081.1	KAF6818295.1	KAI8257548.1	KAI8293527.1
OG0003612	jgi|Botci1|5372|BC1T_04621	KAI3558099.1	KAF5517535.1	KAF0324311.1	KAH0438199.1	OLN87947.1	KAI3534249.1	EXF78224.1	KAE9574512.1	KAF4936235.1	KAF5492760.1	KAF4911225.1	KAF4884801.1	KAF4431546.1	KAF4474189.1	KAH9231465.1	EQB54155.1	KAF3804996.1	EFQ35929.1	OBR15006.1	TID04197.1	GJC92720.1	OHW93493.1	KZL82210.1	KAF9873756.1	GJC80457.1	UQC79528.1	KAF6836353.1	CAI0644441.1	KXH62523.1	TDZ20935.1	OHE92399.1	KAF6835714.1	KXH59750.1	KAG7049894.1	KAG7068931.1	KAG7072884.1	KAF4782193.1	TQN64660.1	KAF4865004.1	KAF4866223.1	KAF4855910.1	KAF4815726.1	KAF5495391.1	TEA21340.1	KXH31777.1	KAF6806986.1	KAI8266397.1	KAI8315800.1
OG0003357	jgi|Botci1|2990|BC1T_14245	KAI3557201.1	KAF5520432.1	KAF0329968.1	KAH0430117.1	OLN97588.1	KAI3549431.1	EXF79553.1	KAE9580537.1	KAF4940247.1	KAF5495618.1	KAF4916507.1	KAF4894622.1	KAF4424017.1	KAF4486917.1	KAH9236572.1	EQB46118.1	KAF3798735.1	EFQ31047.1	OBR02742.1	TID07579.1	GJD00697.1	OHW94767.1	KZL80008.1	KAF9873187.1	GJC78158.1	UQC76209.1	KAF6825442.1	CAI0655046.1	KXH46028.1	TDZ22752.1	OHE92863.1	KAF6823058.1	KXH62977.1	KAG7044078.1	KAG7063527.1	KAG7046180.1	KAF4778796.1	TQN70232.1	KAF4877905.1	KAF4851568.1	KAF4846447.1	KAF4816727.1	KAF5497383.1	TEA19462.1	KXH31850.1	KAF6798167.1	KAI8263064.1	KAI8316527.1
OG0004494	jgi|Botci1|13540|BC1T_10050	KAI3554172.1	KAF5507348.1	KAF0316520.1	KAH0427393.1	OLN86332.1	KAI3549695.1	EXF73646.1	KAE9566198.1	KAF4925364.1	KAF5485440.1	KAF4896722.1	KAF4882808.1	KAF4411178.1	KAF4475473.1	KAH9229322.1	EQB45703.1	KAF3797762.1	EFQ34041.1	OBR07912.1	TIC91695.1	GJC97995.1	OHW99766.1	KZL81948.1	KAF9882468.1	GJC85278.1	UQC75907.1	KAF6824665.1	CAI0641873.1	KXH62165.1	TDZ21826.1	OHE94702.1	KAF6822107.1	KXH66082.1	KAG7043822.1	KAG7063272.1	KAG7045924.1	KAF4778808.1	TQN64591.1	KAF4867817.1	KAF4845556.1	KAF4836043.1	KAF4808129.1	KAF5487068.1	TEA06092.1	KXH47249.1	KAF6795870.1	KAI8252296.1	KAI8297532.1
OG0004398	jgi|Botci1|12893|BC1T_09603	KAI3540435.1	KAF5512305.1	KAF0318426.1	KAH0430909.1	OLN96515.1	KAI3533021.1	EXF81984.1	KAE9581758.1	KAF4939238.1	KAF5488850.1	KAF4911425.1	KAF4901027.1	KAF4412480.1	KAF4481176.1	KAH9235240.1	EQB56292.1	KAF3797387.1	EFQ36508.1	OBR08602.1	TIC95208.1	GJC97328.1	OHX00586.1	KZL86339.1	KAF9879458.1	GJC82727.1	UQC83423.1	KAF6835270.1	CAI0652158.1	KXH58618.1	TDZ21272.1	OHF03421.1	KAF6834262.1	KXH65635.1	KAG7058519.1	KAG7077121.1	KAG7084234.1	KAF4780152.1	TQN65687.1	KAF4871165.1	KAF4857380.1	KAF4840666.1	KAF4811909.1	KAF5489115.1	TEA20392.1	KXH31709.1	KAF6802877.1	KAI8267319.1	KAI8305718.1
OG0004304	jgi|Botci1|12030|BC1T_08405	KAI3541899.1	KAF5527687.1	KAF0328526.1	KAH0424995.1	OLN85486.1	KAI3549973.1	EXF78556.1	KAE9582086.1	KAF4926843.1	KAF5514552.1	KAF4891273.1	KAF4899602.1	KAF4424989.1	KAF4490892.1	KAH9230369.1	EQB48269.1	KAF3797907.1	EFQ36116.1	OBR13095.1	TID02882.1	GJC96231.1	OHW98533.1	KZL83426.1	KAF9878074.1	GJC81150.1	UQC76925.1	KAF6843337.1	CAI0641519.1	KXH44639.1	TDZ19010.1	OHE96533.1	KAF6833280.1	KXH67539.1	KAG7041251.1	KAG7061282.1	KAG7039072.1	KAF4774751.1	TQN72948.1	KAF4863159.1	KAF4866909.1	KAF4848443.1	KAF4807885.1	KAF5515346.1	TEA15247.1	KXH46679.1	KAF6812458.1	KAI8260041.1	KAI8299396.1
OG0004536	jgi|Botci1|13899|BC1T_02413	KAI3555226.1	KAF5525822.1	KAF0325286.1	KAH0433118.1	OLN86718.1	KAI3540163.1	EXF80888.1	KAE9576548.1	KAF4941283.1	KAF5508721.1	KAF4914741.1	KAF4903748.1	KAF4430171.1	KAF4482017.1	KAH9234223.1	EQB58274.1	KAF3805505.1	EFQ31131.1	OBR06836.1	TIC97634.1	GJD04718.1	OHX00327.1	KZL83215.1	KAF9874429.1	GJC83790.1	UQC75624.1	KAF6838643.1	CAI0643692.1	KXH36562.1	TDZ22552.1	OHF00015.1	KAF6834713.1	KXH68015.1	KAG7040570.1	KAG7060619.1	KAG7038228.1	KAF4776477.1	TQN75387.1	KAF4869902.1	KAF4846694.1	KAF4851829.1	KAF4806108.1	KAF5511857.1	TEA22574.1	KXH41158.1	KAF6810884.1	KAI8266844.1	KAI8314160.1
OG0003415	jgi|Botci1|3646|BC1T_14659	KAI3553192.1	KAF5502102.1	KAF0323415.1	KAH0420901.1	OLN85162.1	KAI3530723.1	EXF74986.1	KAE9581262.1	KAF4935588.1	KAF5483334.1	KAF4907356.1	KAF4895687.1	KAF4433346.1	KAF4476922.1	KAH9228461.1	EQB51975.1	KAF3801638.1	EFQ33519.1	OBR02885.1	TID07248.1	GJD00849.1	OHW90675.1	KZL85006.1	KAF9876068.1	GJC81330.1	UQC90913.1	KAF6821983.1	CAI0645637.1	KXH43963.1	TDZ24550.1	OHF00276.1	KAF6824704.1	KXH67248.1	KAG7045410.1	KAG7064863.1	KAG7052572.1	KAF4781386.1	TQN72939.1	KAF4868100.1	KAF4846756.1	KAF4839925.1	KAF4808511.1	KAF5484450.1	TEA20316.1	KXH44996.1	KAF6805304.1	KAI8265224.1	KAI8280895.1
OG0003700	jgi|Botci1|6136|BC1T_04809	KAI3552882.1	KAF5523198.1	KAF0322808.1	KAH0428469.1	OLN97722.1	KAI3538796.1	EXF82889.1	KAE9579500.1	KAF4940706.1	KAF5503037.1	KAF4914461.1	KAF4902472.1	KAF4429719.1	KAF4489770.1	KAH9240835.1	EQB58858.1	KAF3799375.1	EFQ35616.1	OBR11445.1	TIC99658.1	GJC93097.1	OHW98248.1	KZL79810.1	KAF9874942.1	GJC87819.1	UQC81832.1	KAF6835734.1	CAI0643379.1	KXH64761.1	TDZ19413.1	OHE97740.1	KAF6829509.1	KXH68863.1	KAG7057220.1	KAG7075853.1	KAG7082967.1	KAF4779046.1	TQN63836.1	KAF4873199.1	KAF4860156.1	KAF4847492.1	KAF4813209.1	KAF5506349.1	TEA11903.1	KXH32675.1	KAF6804713.1	KAI8267042.1	KAI8316322.1
OG0004713	jgi|Botci1|15389|BC1T_11858	KAI3532241.1	KAF5527096.1	KAF0319840.1	KAH0423510.1	OLN82060.1	KAI3551665.1	EXF86553.1	KAE9580947.1	KAF4937902.1	KAF5513776.1	KAF4890935.1	KAF4898331.1	KAF4428099.1	KAF4490703.1	KAH9243489.1	EQB56814.1	KAF3804910.1	EFQ29319.1	OBR15836.1	TID04306.1	GJC91901.1	OHW95615.1	KZL82423.1	KAF9878990.1	GJC83842.1	UQC80524.1	KAF6827886.1	CAI0650544.1	KXH26126.1	TDZ15017.1	OHE97844.1	KAF6840084.1	KXH63752.1	KAG7050824.1	KAG7069865.1	KAG7073818.1	KAF4782391.1	TQN73157.1	KAF4867570.1	KAF4863102.1	KAF4850911.1	KAF4807704.1	KAF5516401.1	TEA10700.1	KXH48896.1	KAF6818631.1	KAI8255051.1	KAI8274185.1
OG0003478	jgi|Botci1|4151|BC1T_14276	KAI3548278.1	KAF5507793.1	KAF0315528.1	KAH0427035.1	OLN82291.1	KAI3529901.1	EXF73073.1	KAE9572879.1	KAF4933523.1	KAF5486340.1	KAF4896966.1	KAF4889295.1	KAF4419616.1	KAF4475469.1	KAH9228850.1	EQB44394.1	KAF3807544.1	EFQ28392.1	OBR07873.1	TIC91651.1	GJC98031.1	OHW89881.1	KZL64790.1	KAF9882433.1	GJC85242.1	UQC84675.1	KAF6844828.1	CAI0642945.1	KXH64419.1	TDZ14383.1	OHE95253.1	KAF6839034.1	KXH68054.1	KAG7055481.1	KAG7074926.1	KAG7082058.1	KAF4785342.1	TQN67594.1	KAF4880764.1	KAF4843846.1	KAF4831360.1	KAF4810328.1	KAF5487314.1	TEA14010.1	KXH26833.1	KAF6819512.1	KAI8257440.1	KAI8310830.1
OG0004773	jgi|Botci1|15848|BC1T_11424	KAI3537472.1	KAF5527585.1	KAF0316103.1	KAH0441422.1	OLN85500.1	KAI3535524.1	EXF84205.1	KAE9581891.1	KAF4942041.1	KAF5514403.1	KAF4911678.1	KAF4897400.1	KAF4420274.1	KAF4492272.1	KAH9230635.1	EQB44498.1	KAF3804730.1	EFQ25238.1	OBR13290.1	TID02217.1	GJC96033.1	OHW89652.1	KZL67789.1	KAF9877873.1	GJC80952.1	UQC77191.1	KAF6832788.1	CAI0649114.1	KXH41078.1	TDZ18756.1	OHF03792.1	KAF6831953.1	KXH66624.1	KAG7040994.1	KAG7061027.1	KAG7038815.1	KAF4774882.1	TQN69134.1	KAF4876699.1	KAF4867294.1	KAF4848471.1	KAF4824946.1	KAF5517063.1	TEA19992.1	KXH28883.1	KAF6812809.1	KAI8259290.1	KAI8272178.1
OG0004139	jgi|Botci1|10468|BC1T_08026	KAI3544331.1	KAF5518279.1	KAF0326298.1	KAH0424435.1	OLN81111.1	KAI3545890.1	EXF77463.1	KAE9583272.1	KAF4937317.1	KAF5493076.1	KAF4908713.1	KAF4888639.1	KAF4414062.1	KAF4478477.1	KAH9235931.1	EQB50911.1	KAF3812245.1	EFQ28902.1	OBR04944.1	TIC93873.1	GJC99583.1	OHW92509.1	KZL88237.1	KAF9876499.1	GJC87088.1	UQC86730.1	KAF6845324.1	CAI0646493.1	KXH54004.1	TDZ21945.1	OHE93616.1	KAF6826003.1	KXH44912.1	KAG7058851.1	KAG7077427.1	KAG7084508.1	KAF4778065.1	TQN71760.1	KAF4877594.1	KAF4845519.1	KAF4832700.1	KAF4822774.1	KAF5495321.1	TEA13025.1	KXH44394.1	KAF6817514.1	KAI8253284.1	KAI8306800.1
OG0004377	jgi|Botci1|12681|BC1T_02116	KAI3556492.1	KAF5524967.1	KAF0331317.1	KAH0429718.1	OLN95225.1	KAI3529812.1	EXF86090.1	KAE9576699.1	KAF4938937.1	KAF5508245.1	KAF4888673.1	KAF4887906.1	KAF4420166.1	KAF4482352.1	KAH9234533.1	EQB56142.1	KAF3811894.1	EFQ34790.1	OBR06644.1	TIC97927.1	GJD04522.1	OHW90925.1	KZL85911.1	KAF9871168.1	GJC83582.1	UQC75338.1	KAF6839519.1	CAI0649892.1	KXH27565.1	TDZ15181.1	OHE94788.1	KAF6822022.1	KXH31281.1	KAG7053433.1	KAG7071729.1	KAG7079973.1	KAF4776413.1	TQN65864.1	KAF4875403.1	KAF4859286.1	KAF4851778.1	KAF4811481.1	KAF5510920.1	TEA13069.1	KXH45034.1	KAF6806932.1	KAI8266059.1	KAI8273579.1
OG0004555	jgi|Botci1|14126|BC1T_10550	KAI3535972.1	KAF5527103.1	KAF0319853.1	KAH0432571.1	OLN94348.1	KAI3551553.1	EXF83178.1	KAE9581121.1	KAF4924859.1	KAF5514863.1	KAF4887109.1	KAF4887441.1	KAF4428202.1	KAF4490557.1	KAH9243505.1	EQB56335.1	KAF3804919.1	EFQ29259.1	OBR15899.1	TID04481.1	GJC91833.1	OHW95562.1	KZL87332.1	KAF9878986.1	GJC77837.1	UQC80648.1	KAF6844451.1	CAI0653780.1	KXH38891.1	TDZ14968.1	OHE90675.1	KAF6840095.1	KXH66550.1	KAG7043540.1	KAG7062972.1	KAG7042977.1	KAF4774851.1	TQN68923.1	KAF4867601.1	KAF4862750.1	KAF4851047.1	KAF4807684.1	KAF5516160.1	TEA15620.1	KXH37517.1	KAF6810983.1	KAI8249667.1	KAI8272577.1
OG0003467	jgi|Botci1|4054|BC1T_14853	KAI3544344.1	KAF5517736.1	KAF0326309.1	KAH0424446.1	OLN81123.1	KAI3545902.1	EXF73197.1	KAE9575210.1	KAF4926544.1	KAF5493059.1	KAF4908698.1	KAF4888604.1	KAF4413987.1	KAF4478441.1	KAH9235917.1	EQB49008.1	KAF3812234.1	EFQ28892.1	OBR04957.1	TIC93937.1	GJC99593.1	OHW92499.1	KZL88306.1	KAF9876504.1	GJC87078.1	UQC86746.1	KAF6845334.1	CAI0652767.1	KXH53991.1	TDZ21932.1	OHE93603.1	KAF6826013.1	KXH31746.1	KAG7058834.1	KAG7077410.1	KAG7084494.1	KAF4778013.1	TQN70081.1	KAF4877727.1	KAF4852930.1	KAF4839242.1	KAF4822585.1	KAF5495109.1	TEA16013.1	KXH44382.1	KAF6817503.1	KAI8270793.1	KAI8306810.1
OG0003187	jgi|Botci1|1822|BC1T_13184	KAI3544014.1	KAF5506838.1	KAF0326828.1	KAH0442792.1	OLN85971.1	KAI3532520.1	EXF74108.1	KAE9577901.1	KAF4934949.1	KAF5485711.1	KAF4912970.1	KAF4903386.1	KAF4425376.1	KAF4485775.1	KAH9233732.1	EQB47285.1	KAF3809193.1	EFQ29154.1	OBR07499.1	TIC92364.1	GJC98383.1	OHW94525.1	KZL72084.1	KAF9882034.1	GJC79403.1	UQC85173.1	KAF6842201.1	CAI0644608.1	KXH48697.1	TDZ27009.1	OHE91548.1	KAF6810064.1	KXH47665.1	KAG7055175.1	KAG7074591.1	KAG7081622.1	KAF4784939.1	TQN70662.1	KAF4880608.1	KAF4851388.1	KAF4838312.1	KAF4809778.1	KAF5487153.1	TEA20579.1	KXH46264.1	KAF6816240.1	KAI8255829.1	KAI8299310.1
OG0003134	jgi|Botci1|1295|BC1T_02867	KAI3541553.1	KAF5524750.1	KAF0331472.1	KAH0432823.1	OLN81376.1	KAI3551007.1	EXF76457.1	KAE9577339.1	KAF4942153.1	KAF5503708.1	KAF4917024.1	KAF4905864.1	KAF4412084.1	KAF4489712.1	KAH9241628.1	EQB51223.1	KAF3811322.1	EFQ28004.1	OBR12031.1	TIC99179.1	GJC93706.1	OHW91678.1	KZL87306.1	KAF9881247.1	GJC82109.1	UQC82692.1	KAF6837043.1	CAI0644741.1	KXH64318.1	TDZ26667.1	OHE96411.1	KAF6836256.1	KXH67291.1	KAG7057948.1	KAG7076545.1	KAG7083620.1	KAF4779061.1	TQN68850.1	KAF4876210.1	KAF4861516.1	KAF4849041.1	KAF4824439.1	KAF5505198.1	TEA22382.1	KXH43158.1	KAF6808359.1	KAI8254765.1	KAI8304181.1
OG0003715	jgi|Botci1|6316|BC1T_15907	KAI3532362.1	KAF5526037.1	KAF0328073.1	KAH0421426.1	OLN95295.1	KAI3536599.1	EXF80994.1	KAE9573702.1	KAF4924120.1	KAF5508050.1	KAF4887765.1	KAF4882672.1	KAF4413513.1	KAF4483244.1	KAH9239925.1	EQB58892.1	KAF3800539.1	EFQ32204.1	OBR03625.1	TIC97858.1	GJD02026.1	OHW92063.1	KZL80675.1	KAF9870161.1	GJC82342.1	UQC74173.1	KAF6842330.1	CAI0641759.1	KXH46602.1	TDZ23052.1	OHF00394.1	KAF6831110.1	KXH66112.1	KAG7047927.1	KAG7067694.1	KAG7060243.1	KAF4776422.1	TQN65449.1	KAF4872804.1	KAF4852265.1	KAF4838424.1	KAF4806733.1	KAF5511816.1	TEA17804.1	KXH44703.1	KAF6821280.1	KAI8258954.1	KAI8293184.1
OG0003181	jgi|Botci1|1730|BC1T_13080	KAI3538094.1	KAF5518951.1	KAF0322015.1	KAH0444265.1	OLN82868.1	KAI3530659.1	EXF86275.1	KAE9581083.1	KAF4935809.1	KAF5490994.1	KAF4909404.1	KAF4898014.1	KAF4422665.1	KAF4479656.1	KAH9230068.1	EQB51781.1	KAF3805286.1	EFQ25494.1	OBR10089.1	TID07144.1	GJD02891.1	OHW93246.1	KZL83259.1	KAF9875844.1	GJC85050.1	UQC88147.1	KAF6841896.1	CAI0655166.1	KXH44601.1	TDZ20291.1	OHE93691.1	KAF6833391.1	KXH61647.1	KAG7044675.1	KAG7064127.1	KAG7049385.1	KAF4784023.1	TQN70189.1	KAF4879034.1	KAF4865273.1	KAF4855160.1	KAF4818951.1	KAF5492033.1	TEA22463.1	KXH53575.1	KAF6820778.1	KAI8263610.1	KAI8297980.1
OG0003355	jgi|Botci1|2983|BC1T_14238	KAI3557198.1	KAF5520437.1	KAF0329971.1	KAH0429375.1	OLN97587.1	KAI3536429.1	EXF79550.1	KAE9580530.1	KAF4940251.1	KAF5495619.1	KAF4916442.1	KAF4894618.1	KAF4424012.1	KAF4486921.1	KAH9236569.1	EQB46017.1	KAF3798732.1	EFQ31050.1	OBR02739.1	TID07729.1	GJD00694.1	OHW94770.1	KZL86230.1	KAF9873184.1	GJC78161.1	UQC76213.1	KAF6835128.1	CAI0650985.1	KXH46031.1	TDZ22935.1	OHE96824.1	KAF6823055.1	KXH68972.1	KAH8421660.1	KAH8421624.1	KAH8421841.1	KAF4778550.1	TQN70230.1	KAF4877901.1	KAF4851544.1	KAF4846455.1	KAF4816638.1	KAF5497387.1	TEA19465.1	KXH49317.1	KAF6798170.1	KAI8263067.1	KAI8294186.1
OG0003368	jgi|Botci1|3118|BC1T_13688	KAI3537570.1	KAF5524167.1	KAF0327770.1	KAH0440907.1	OLN81305.1	KAI3541649.1	EXF85926.1	KAE9571584.1	KAF4936959.1	KAF5504283.1	KAF4899905.1	KAF4886282.1	KAF4421947.1	KAF4488723.1	KAH9232897.1	EQB51157.1	KAF3809892.1	EFQ33773.1	OBR12962.1	TIC99234.1	GJC94638.1	OHW95885.1	KZL74879.1	KAF9880172.1	GJC78673.1	UQC90292.1	KAF6837078.1	CAI0652060.1	KXH37967.1	TDZ20233.1	OHE91832.1	KAF6817036.1	KXH68299.1	KAG7056127.1	KAG7075570.1	KAG7082618.1	KAF4773615.1	TQN72285.1	KAF4867688.1	KAF4851347.1	KAF4837405.1	KAF4823309.1	KAF5505932.1	TEA11464.1	KXH44102.1	KAF6804574.1	KAI8270274.1	KAI8280329.1
OG0003970	jgi|Botci1|9116|BC1T_06768	KAI3555409.1	KAF5512010.1	KAF0315428.1	KAH0437480.1	OLN96563.1	KAI3529046.1	EXF77701.1	KAE9570892.1	KAF4937183.1	KAF5487743.1	KAF4909699.1	KAF4896572.1	KAF4412640.1	KAF4481221.1	KAH9230979.1	EQB47172.1	KAF3807305.1	EFQ32682.1	OBR08461.1	TIC95778.1	GJC97463.1	OHW94275.1	KZL80274.1	KAF9879600.1	GJC84557.1	UQC83574.1	KAF6831812.1	CAI0651674.1	KXH27075.1	TDZ21032.1	OHE99825.1	KAF6828049.1	KXH55544.1	KAG7046904.1	KAG7066669.1	KAG7056744.1	KAF4780501.1	TQN64121.1	KAF4870057.1	KAF4863624.1	KAF4843619.1	KAF4821856.1	KAF5489713.1	TEA15043.1	KXH32503.1	KAF6812323.1	KAI8265705.1	KAI8284944.1
OG0003704	jgi|Botci1|6194|BC1T_04867	KAI3533898.1	KAF5527767.1	KAF0332413.1	KAH0436966.1	OLN88736.1	KAI3537628.1	EXF81509.1	KAE9573222.1	KAF4933872.1	KAF5513581.1	KAF4909893.1	KAF4892331.1	KAF4423622.1	KAF4491752.1	KAH9242994.1	EQB48198.1	KAF3803447.1	EFQ26395.1	OBR15458.1	TID04430.1	GJC92276.1	OHW89877.1	KZL69652.1	KAF9879841.1	GJC80028.1	UQC80039.1	KAF6842342.1	CAI0641441.1	KXH38198.1	TDZ26690.1	OHF01385.1	KAF6837654.1	KXH66454.1	KAG7050414.1	KAG7069455.1	KAG7073403.1	KAF4782340.1	TQN75400.1	KAF4870625.1	KAF4858107.1	KAF4842598.1	KAF4825486.1	KAF5515362.1	TEA14184.1	KXH49077.1	KAF6796326.1	KAI8257608.1	KAI8298231.1
OG0004422	jgi|Botci1|13095|BC1T_09521	KAI3539514.1	KAF5506955.1	KAF0321485.1	KAH0442725.1	OLN85967.1	KAI3530945.1	EXF78598.1	KAE9583132.1	KAF4937542.1	KAF5485445.1	KAF4912941.1	KAF4903262.1	KAF4425729.1	KAF4487450.1	KAH9233819.1	EQB58159.1	KAF3809123.1	EFQ29111.1	OBR07453.1	TIC92291.1	GJC98428.1	OHW94567.1	KZL82344.1	KAF9882106.1	GJC79449.1	UQC85238.1	KAF6845210.1	CAI0644040.1	KXH59811.1	TDZ25880.1	OHE94003.1	KAF6839589.1	KXH54450.1	KAG7055062.1	KAG7074507.1	KAG7081628.1	KAF4785983.1	TQN73040.1	KAF4880730.1	KAF4855352.1	KAF4840518.1	KAF4812713.1	KAF5487397.1	TEA11537.1	KXH51729.1	KAF6818476.1	KAI8257916.1	KAI8288881.1
OG0004551	jgi|Botci1|14064|BC1T_10335	KAI3551396.1	KAF5521354.1	KAF0315408.1	KAH0439400.1	OLN96191.1	KAI3550882.1	EXF76525.1	KAE9582168.1	KAF4938682.1	KAF5499139.1	KAF4899536.1	KAF4900031.1	KAF4434261.1	KAF4484269.1	KAH9228036.1	EQB52563.1	KAF3805565.1	EFQ27484.1	OBR16219.1	TID04159.1	GJC91534.1	OHW90801.1	KZL80387.1	KAF9872841.1	GJC77518.1	UQC81029.1	KAF6836920.1	CAI0655652.1	KXH39929.1	TDZ21693.1	OHF01233.1	KAF6828577.1	KXH67605.1	KAH8421634.1	KAH8421607.1	KAH8421798.1	KAF4774824.1	TQN73372.1	KAF4879501.1	KAF4864508.1	KAF4854096.1	KAF4810803.1	KAF5501756.1	TEA18391.1	KXH39992.1	KAF6809445.1	KAI8259035.1	KAI8290590.1
OG0003158	jgi|Botci1|1517|BC1T_12786	KAI3552934.1	KAF5524253.1	KAF0321841.1	KAH0427705.1	OLN89076.1	KAI3532332.1	EXF74821.1	KAE9579299.1	KAF4940910.1	KAF5504099.1	KAF4914443.1	KAF4902494.1	KAF4429922.1	KAF4488868.1	KAH9240795.1	EQB52394.1	KAF3799340.1	EFQ35577.1	OBR11398.1	TIC99000.1	GJC93046.1	OHW98286.1	KZL79803.1	KAF9874976.1	GJC87768.1	UQC81774.1	KAF6825488.1	CAI0641682.1	KXH64710.1	TDZ19281.1	OHF01855.1	KAF6825045.1	KXH66965.1	KAG7057261.1	KAG7075827.1	KAG7082942.1	KAF4779328.1	TQN73353.1	KAF4873339.1	KAF4860068.1	KAF4847488.1	KAF4813266.1	KAF5505593.1	TEA19224.1	KXH32626.1	KAF6784146.1	KAI8267012.1	KAI8316355.1
OG0003993	jgi|Botci1|9307|BC1T_07167	KAI3556084.1	KAF5524403.1	KAF0331944.1	KAH0441234.1	OLN87546.1	KAI3546655.1	EXF76436.1	KAE9569336.1	KAF4932651.1	KAF5503766.1	KAF4889047.1	KAF4884134.1	KAF4425739.1	KAF4488517.1	KAH9233171.1	EQB53886.1	KAF3797498.1	EFQ34018.1	OBR12760.1	TID00207.1	GJC94432.1	OHX01182.1	KZL84544.1	KAF9881468.1	GJC78853.1	UQC90058.1	KAF6805908.1	CAI0644081.1	KXH36348.1	TDZ20142.1	OHF02907.1	KAF6815478.1	KXH37512.1	KAG7055908.1	KAG7075280.1	KAG7082496.1	KAF4774360.1	TQN66100.1	KAF4871670.1	KAF4861965.1	KAF4857186.1	KAF4816199.1	KAF5506287.1	TDZ99697.1	KXH32938.1	KAF6808170.1	KAI8268104.1	KAI8311249.1
OG0004622	jgi|Botci1|14749|BC1T_02490	KAI3555347.1	KAF5524930.1	KAF0331054.1	KAH0442242.1	OLN92220.1	KAI3552642.1	EXF83290.1	KAE9575977.1	KAF4942630.1	KAF5508572.1	KAF4891812.1	KAF4894217.1	KAF4418122.1	KAF4481888.1	KAH9239730.1	EQB58116.1	KAF3799449.1	EFQ30134.1	OBR05918.1	TIC97994.1	GJD01845.1	OHW89799.1	KZL80872.1	KAF9870527.1	GJC82533.1	UQC74425.1	KAF6841324.1	CAI0651473.1	KXH42205.1	TDZ23381.1	OHE90830.1	KAF6840447.1	KXH29654.1	KAG7054210.1	KAG7072505.1	KAG7080838.1	KAF4777019.1	TQN67955.1	KAF4877106.1	KAF4850002.1	KAF4833599.1	KAF4807774.1	KAF5510054.1	TEA20092.1	KXH34890.1	KAF6816790.1	KAI8264518.1	KAI8293308.1
OG0003950	jgi|Botci1|8824|BC1T_16235	KAI3541227.1	KAF5522200.1	KAF0328944.1	KAH0427610.1	OLN89251.1	KAI3539341.1	EXF74007.1	KAE9566730.1	KAF4932214.1	KAF5498879.1	KAF4890178.1	KAF4881861.1	KAF4416804.1	KAF4485467.1	KAH9227903.1	EQB58409.1	KAF3805995.1	EFQ36224.1	OBR16140.1	TID05145.1	GJC91607.1	OHW99796.1	KZL83737.1	KAF9869235.1	GJC77595.1	UQC80957.1	KAF6838997.1	CAI0642786.1	KXH30721.1	TDZ17208.1	OHF01182.1	KAF6827632.1	KXH62884.1	KAG7043265.1	KAG7062712.1	KAG7042671.1	KAF4774477.1	TQN67711.1	KAF4879780.1	KAF4864596.1	KAF4854208.1	KAF4807386.1	KAF5500996.1	TEA14411.1	KXH40413.1	KAF6805365.1	KAI8249752.1	KAI8285291.1
OG0004776	jgi|Botci1|15890|BC1T_11609	KAI3546956.1	KAF5520818.1	KAF0315862.1	KAH0441686.1	OLN89771.1	KAI3531799.1	EXF84257.1	KAE9583521.1	KAF4937624.1	KAF5496357.1	KAF4914117.1	KAF4894433.1	KAF4433644.1	KAF4486262.1	KAH9237032.1	EQB54681.1	KAF3808376.1	EFQ26071.1	OBR03927.1	TIC90513.1	GJD03709.1	OHW96617.1	KZL71796.1	KAF9870764.1	GJC88703.1	UQC84440.1	KAF6844031.1	CAI0655163.1	KXH27656.1	TDZ21579.1	OHE90916.1	KAF6826860.1	KXH66625.1	KAG7055733.1	KAG7075176.1	KAG7082458.1	KAF4785442.1	TQN72635.1	KAF4874428.1	KAF4859585.1	KAF4849759.1	KAF4808629.1	KAF5497646.1	TEA14247.1	KXH52801.1	KAF6802606.1	KAI8259654.1	KAI8311836.1
OG0004544	jgi|Botci1|13996|BC1T_10428	KAI3549488.1	KAF5521911.1	KAF0327648.1	KAH0443319.1	OLN94042.1	KAI3539172.1	EXF79723.1	KAE9567382.1	KAF4928045.1	KAF5499679.1	KAF4905108.1	KAF4894699.1	KAF4416457.1	KAF4483844.1	KAH9239143.1	EQB57881.1	KAF3810696.1	EFQ28613.1	OBR13945.1	TID02287.1	GJC95394.1	OHW96307.1	KZL83828.1	KAF9871642.1	GJC90499.1	UQC78137.1	KAF6844963.1	CAI0642518.1	KXH46238.1	TDZ24385.1	OHF00135.1	KAF6838125.1	KXH69274.1	KAG7051476.1	KAG7070513.1	KAG7078762.1	KAF4782786.1	TQN72892.1	KAF4875606.1	KAF4849468.1	KAF4835328.1	KAF4821312.1	KAF5501782.1	TEA19328.1	KXH30759.1	KAF6802188.1	KAI8256297.1	KAI8292378.1
OG0003708	jgi|Botci1|6260|BC1T_15853	KAI3553372.1	KAF5519788.1	KAF0323910.1	KAH0443940.1	OLN95841.1	KAI3543695.1	EXF84536.1	KAE9567548.1	KAF4933289.1	KAF5495791.1	KAF4896238.1	KAF4885620.1	KAF4420858.1	KAF4475248.1	KAH9231300.1	EQB52123.1	KAF3803960.1	EFQ32104.1	OBR02466.1	TID06299.1	GJD00441.1	OHX00403.1	KZL79359.1	KAF9874764.1	GJC78400.1	UQC76549.1	KAF6829144.1	CAI0649465.1	KXH49685.1	TDZ17152.1	OHE97288.1	KAF6817102.1	KXH66860.1	KAG7040693.1	KAG7060737.1	KAG7038514.1	KAF4778886.1	TQN74079.1	KAF4872654.1	KAF4858847.1	KAF4844356.1	KAF4810055.1	KAF5497144.1	TEA14348.1	KXH45072.1	KAF6807086.1	KAI8268575.1	KAI8301751.1
[truncated: 878 more rows]
[truncated: 22 more columns]

## Sheet: Proteome
Table. Proteome files used for the extraction of single copy orthologous protein sequences with OrthoFinder.
[truncated: 71 more rows]
