# Supplementary material for: A fungal sesquiterpene biosynthesis gene cluster critical for mutualist-pathogen transition in Colletotrichum tofieldiae
Source: Nat Commun. 2023 Sep 6;14:5288. doi: 10.1038/s41467-023-40867-w (PMC10482981; doi:10.1038/s41467-023-40867-w)
Supplement: Supplementary file 5 — Supplementary Data 2 [file 41467_2023_40867_MOESM5_ESM.xlsx]

## Sheet: Data 2
Supplementary Data 2: List of A. thaliana genes whose expression was significantly influenced between sample_1 and sample_2 (q (FDR) < 0.05, as caluculated by Cuffdiff) at 10 days post inoculation (dpi, early). P = Normal Pi. pp = low Pi. Treatment: Mock, Ct61, Ct4, Ct3, or KHC.
gene_id	gene	locus	sample_1	sample_2	value_1	value_2	log2(fold_change)	test_stat	p_value	q_value
AT1G01010	ANAC001	1:3630-5899	P_Me	P_Ct61e	26.4917	13.6559	-0.956009	-4.39636	5e-05	0.000500944
AT1G01060	LHY	1:33378-37871	P_Me	P_Ct61e	1.61123	0.74203	-1.11861	-2.65105	5e-05	0.000500944
AT1G01120	KCS1	1:57268-59167	P_Me	P_Ct61e	56.8917	40.2853	-0.497966	-2.54248	5e-05	0.000500944
AT1G01240	AT1G01240	1:99893-101834	P_Me	P_Ct61e	14.6864	24.3981	0.73229	3.1503	5e-05	0.000500944
AT1G01380	ETC1	1:147152-147942	P_Me	P_Ct61e	5.65191	2.97992	-0.923464	-1.6822	0.0063	0.0336592
AT1G01453	AT1G01453	1:166588-167842	P_Me	P_Ct61e	5.78591	2.0157	-1.52126	-3.68406	5e-05	0.000500944
AT1G01490	AT1G01490	1:180058-182358	P_Me	P_Ct61e	80.4631	54.1083	-0.572478	-2.82872	5e-05	0.000500944
AT1G01560	ATMPK11	1:202135-204335	P_Me	P_Ct61e	2.34334	4.00256	0.772359	2.04702	0.00065	0.00496593
AT1G01580	FRO2	1:209394-213041	P_Me	P_Ct61e	35.2811	21.3326	-0.725833	-3.50631	5e-05	0.000500944
AT1G01600	CYP86A4	1:218993-221286	P_Me	P_Ct61e	10.498	3.69312	-1.5072	-5.74854	5e-05	0.000500944
AT1G01610	ATGPAT4	1:221690-224340	P_Me	P_Ct61e	56.8994	43.356	-0.392183	-2.00489	0.0005	0.00395033
AT1G01620	PIP1C	1:225664-227302	P_Me	P_Ct61e	644.198	1174.62	0.866624	3.95324	5e-05	0.000500944
AT1G01640	AT1G01640	1:230993-232508	P_Me	P_Ct61e	25.1329	34.8002	0.469518	2.04961	0.0004	0.00325095
AT1G01680	ATPUB54	1:246410-248367	P_Me	P_Ct61e	0.383516	1.54272	2.00811	2.33991	0.00105	0.00751306
AT1G01720	ATAF1	1:268329-270775	P_Me	P_Ct61e	77.4584	57.0729	-0.440617	-2.16564	0.00025	0.00214655
AT1G01750	ADF11	1:275365-278448	P_Me	P_Ct61e	79.887	46.6757	-0.775289	-3.37796	5e-05	0.000500944
AT1G01770	AT1G01770	1:278614-284245	P_Me	P_Ct61e	6.98546	9.74343	0.480074	1.56386	0.00745	0.0385829
AT1G01920	AT1G01920	1:316127-319650	P_Me	P_Ct61e	14.6038	18.6528	0.353051	1.63181	0.00485	0.027186
AT1G01990	AT1G01990	1:343165-344341	P_Me	P_Ct61e	13.5348	18.0625	0.416321	1.71228	0.00295	0.0179846
AT1G02000	GAE2	1:345811-347592	P_Me	P_Ct61e	13.2203	10.035	-0.397709	-1.69937	0.0035	0.0207546
AT1G02050	LAP6	1:359116-360518	P_Me	P_Ct61e	6.36778	10.1185	0.668136	2.39419	0.0001	0.000946039
AT1G02205	CER1	1:418747-422438	P_Me	P_Ct61e	1.87454	0.994974	-0.913809	-2.20274	0.00035	0.00289063
AT1G02220	ANAC003	1:428813-430647	P_Me	P_Ct61e	34.6218	25.0089	-0.46924	-2.22332	0.0001	0.000946039
AT1G02230	ANAC004	1:435173-436776	P_Me	P_Ct61e	5.9924	3.95218	-0.600486	-1.701	0.00435	0.0248601
AT1G02280	TOC33	1:448462-450426	P_Me	P_Ct61e	13.208	17.982	0.44515	1.81614	0.00145	0.00989965
AT1G02300	AT1G02300	1:453287-455463	P_Me	P_Ct61e	2.9953	6.50371	1.11856	3.19082	5e-05	0.000500944
AT1G02335	GL22	1:463854-464924	P_Me	P_Ct61e	28.3137	36.5435	0.368113	1.58563	0.00575	0.0312442
AT1G02340	HFR1	1:465717-467844	P_Me	P_Ct61e	2.32005	4.92594	1.08624	2.85127	5e-05	0.000500944
AT1G02360	AT1G02360	1:471989-473160	P_Me	P_Ct61e	121.358	92.4531	-0.392474	-1.9896	0.0006	0.00463213
AT1G02400	ATGA2OX4	1:486800-489577	P_Me	P_Ct61e	18.2391	10.1675	-0.843064	-3.45371	5e-05	0.000500944
AT1G02450	NIMIN1	1:497975-498516	P_Me	P_Ct61e	2.81091	1.00073	-1.48998	-1.73991	0.01025	0.0498717
AT1G02460	AT1G02460	1:504672-507204	P_Me	P_Ct61e	5.33047	1.42965	-1.8986	-5.21806	5e-05	0.000500944
AT1G02520	PGP11	1:523650-528745	P_Me	P_Ct61e	36.054	28.3316	-0.347747	-1.79486	0.0017	0.0113256
AT1G02570	AT1G02570	1:541334-542240	P_Me	P_Ct61e	5.47955	2.39433	-1.19443	-2.72568	5e-05	0.000500944
AT1G02610	AT1G02610	1:553049-555994	P_Me	P_Ct61e	6.72139	12.3206	0.874246	2.84015	5e-05	0.000500944
AT1G02640	BXL2	1:564204-567769	P_Me	P_Ct61e	16.7834	66.5997	1.98848	9.95857	5e-05	0.000500944
AT1G02660	AT1G02660	1:571954-574981	P_Me	P_Ct61e	4.49954	5.90839	0.392988	1.55633	0.00665	0.0351811
AT1G02840	SR1	1:626740-629819	P_Me	P_Ct61e	209.168	275.912	0.399546	2.03337	0.0004	0.00325095
AT1G02850	BGLU11	1:630504-633259	P_Me	P_Ct61e	34.4555	15.2383	-1.17704	-5.5101	5e-05	0.000500944
AT1G02860	NLA	1:635143-638677	P_Me	P_Ct61e	19.5486	35.193	0.848223	2.9671	5e-05	0.000500944
AT1G02880	TPK1	1:642751-644903	P_Me	P_Ct61e	36.9386	22.3617	-0.724098	-3.30934	5e-05	0.000500944
AT1G02920	ATGSTF7	1:658656-659771	P_Me	P_Ct61e	338.559	413.999	0.290221	1.47501	0.00995	0.0486899
AT1G03040	BHLH7	1:703905-706631	P_Me	P_Ct61e	35.2415	26.8012	-0.394976	-1.91235	0.0008	0.00594351
AT1G03090	MCCA	1:739678-746479	P_Me	P_Ct61e	14.4715	48.322	1.73947	8.08897	5e-05	0.000500944
AT1G03130	PSAD-2	1:753306-754198	P_Me	P_Ct61e	2.03186	3.48764	0.779448	1.59255	0.0067	0.0353965
AT1G03400	AT1G03400	1:842746-844190	P_Me	P_Ct61e	2.87461	4.28819	0.577005	1.55077	0.00755	0.0389979
AT1G03410	2A6	1:844435-847739	P_Me	P_Ct61e	1.39344	3.43393	1.30121	1.82343	0.0036	0.0212413
AT1G03420	Sadhu4-2	1:844435-847739	P_Me	P_Ct61e	53.9572	68.819	0.350993	1.65656	0.00355	0.0209966
AT1G03457	AT1G03457	1:860787-864125	P_Me	P_Ct61e	21.1833	27.3064	0.36631	1.75718	0.00235	0.0148726
AT1G03495	3AT2	1:873183-874935	P_Me	P_Ct61e	4.94001	6.74037	0.448313	1.62491	0.0052	0.0287808
AT1G03520	AT1G03520	1:877861-880158	P_Me	P_Ct61e	4.16777	5.56614	0.417401	1.50966	0.00965	0.0475209
AT1G03610	AT1G03610	1:900886-903003	P_Me	P_Ct61e	14.3854	31.4139	1.12679	5.23982	5e-05	0.000500944
AT1G03620	AT1G03620	1:904318-906186	P_Me	P_Ct61e	5.63596	12.8386	1.18776	3.59778	5e-05	0.000500944
AT1G03650	AT1G03650	1:910022-911193	P_Me	P_Ct61e	5.98052	9.24098	0.627775	1.77015	0.00275	0.0169588
AT1G03680	ATHM1	1:916818-918064	P_Me	P_Ct61e	14.0267	19.7865	0.496335	1.9047	0.0014	0.00960592
AT1G03820	AT1G03820	1:959868-960728	P_Me	P_Ct61e	70.7845	91.5318	0.37084	1.83535	0.00135	0.0093139
AT1G03850	GRXS13	1:976096-977761	P_Me	P_Ct61e	149.566	264.895	0.824641	4.1444	5e-05	0.000500944
AT1G03905	ABCI19	1:993399-995784	P_Me	P_Ct61e	13.8917	10.0127	-0.472391	-1.80117	0.0019	0.0124434
AT1G04120	ATMRP5	1:1064449-1071047	P_Me	P_Ct61e	46.5099	34.8564	-0.416114	-2.13554	0.00015	0.00136349
AT1G04160	XIB	1:1086494-1096146	P_Me	P_Ct61e	7.85654	5.55582	-0.499895	-2.32685	0.0001	0.000946039
AT1G04180	YUC9	1:1104622-1105988	P_Me	P_Ct61e	7.23717	3.77688	-0.93823	-2.89881	5e-05	0.000500944
AT1G04220	KCS2	1:1114404-1122526	P_Me	P_Ct61e	35.8161	22.3544	-0.680052	-1.91636	0.0016	0.0107592
AT1G04280	AT1G04280	1:1143435-1146654	P_Me	P_Ct61e	75.8062	51.5698	-0.555791	-2.85405	5e-05	0.000500944
AT1G04290	AT1G04290	1:1147522-1148533	P_Me	P_Ct61e	28.2192	21.2069	-0.412142	-1.68373	0.0031	0.018751
AT1G04330	AT1G04330	1:1161310-1161982	P_Me	P_Ct61e	2.64951	1.149	-1.20535	-1.70014	0.0078	0.0400477
AT1G04360	ATL1	1:1167456-1168878	P_Me	P_Ct61e	17.0987	11.0321	-0.632184	-2.65235	5e-05	0.000500944
AT1G04400	CRY2	1:1185549-1188517	P_Me	P_Ct61e	58.816	73.4598	0.320747	1.65259	0.00405	0.0234354
AT1G04440	CKL13	1:1202254-1205803	P_Me	P_Ct61e	52.8989	67.9838	0.361953	1.86852	0.00105	0.00751306
AT1G04445	AT1G04445	1:1207343-1207862	P_Me	P_Ct61e	0.711096	3.00016	2.07692	2.12942	0.0053	0.0292378
AT1G04520	PDLP2	1:1231577-1234032	P_Me	P_Ct61e	22.0057	15.9135	-0.46763	-2.09378	0.0001	0.000946039
AT1G04620	HCAR	1:1282740-1286584	P_Me	P_Ct61e	1.73005	3.12439	0.852762	2.21286	0.00045	0.00360308
AT1G04700	AT1G04700	1:1316253-1320919	P_Me	P_Ct61e	3.84188	2.41167	-0.671776	-2.5925	5e-05	0.000500944
AT1G04770	AT1G04770	1:1336370-1337849	P_Me	P_Ct61e	37.8095	17.5504	-1.10725	-4.97013	5e-05	0.000500944
AT1G04980	ATPDIL2-2	1:1413643-1416144	P_Me	P_Ct61e	48.1089	34.3887	-0.484368	-2.42248	5e-05	0.000500944
AT1G04990	AT1G04990	1:1419079-1421789	P_Me	P_Ct61e	23.1722	14.377	-0.688631	-3.12152	5e-05	0.000500944
AT1G05000	AT1G05000	1:1425592-1428782	P_Me	P_Ct61e	29.8715	13.7513	-1.1192	-4.72876	5e-05	0.000500944
AT1G05135	AT1G05135	1:1477499-1478821	P_Me	P_Ct61e	5.4043	3.10269	-0.800586	-2.32151	0.0002	0.00176273
AT1G05140	AT1G05140	1:1482547-1484056	P_Me	P_Ct61e	4.76884	6.95661	0.544745	1.8679	0.0015	0.010187
AT1G05190	emb2394	1:1502343-1503830	P_Me	P_Ct61e	14.4398	18.9982	0.395812	1.53612	0.0061	0.03279
AT1G05240	PER1	1:1521136-1522681	P_Me	P_Ct61e	2.12906	0.10426	-4.35197	-3.63864	0.00395	0.0229551
AT1G05280	AT1G05280	1:1535443-1537525	P_Me	P_Ct61e	7.86692	4.98386	-0.658534	-2.30759	0.00015	0.00136349
AT1G05340	AT1G05340	1:1558843-1559903	P_Me	P_Ct61e	20.2991	32.962	0.699385	2.7239	5e-05	0.000500944
AT1G05520	AT1G05520	1:1630899-1635711	P_Me	P_Ct61e	51.9344	41.0159	-0.340508	-1.75726	0.0018	0.0118933
AT1G05530	UGT75B2	1:1636495-1637863	P_Me	P_Ct61e	5.86912	4.00931	-0.549789	-1.7173	0.00345	0.0205054
AT1G05560	UGT1	1:1645497-1647162	P_Me	P_Ct61e	50.7053	10.5847	-2.26016	-10.1299	5e-05	0.000500944
AT1G05575	AT1G05575	1:1661690-1662187	P_Me	P_Ct61e	12.5513	24.0552	0.93851	2.65414	5e-05	0.000500944
AT1G05650	AT1G05650	1:1690263-1692126	P_Me	P_Ct61e	3.6903	9.0539	1.2948	3.93912	5e-05	0.000500944
AT1G05680	UGT74E2	1:1703091-1704691	P_Me	P_Ct61e	26.583	9.95712	-1.4167	-6.13223	5e-05	0.000500944
AT1G05690	BT3	1:1707010-1709347	P_Me	P_Ct61e	1.61332	0.824312	-0.968774	-1.95516	0.00155	0.0104725
AT1G05700	AT1G05700	1:1709795-1713245	P_Me	P_Ct61e	18.0652	13.8486	-0.383471	-1.84255	0.00185	0.0121669
AT1G05770	AT1G05770	1:1725387-1726283	P_Me	P_Ct61e	4.2428	7.03482	0.729497	1.78541	0.00295	0.0179846
AT1G05805	BHLH128	1:1744772-1747693	P_Me	P_Ct61e	26.7516	36.7494	0.458097	2.20738	0.0002	0.00176273
AT1G05840	AT1G05840	1:1762223-1766281	P_Me	P_Ct61e	22.2014	28.0976	0.339797	1.60556	0.0049	0.0274149
AT1G05880	ATARI12	1:1775642-1778553	P_Me	P_Ct61e	2.30287	4.60571	0.999989	2.97387	5e-05	0.000500944
AT1G05890	ARI5	1:1779255-1784529	P_Me	P_Ct61e	46.6119	58.302	0.322848	1.66512	0.0037	0.0217322
AT1G05990	RHS1	1:1818446-1819040	P_Me	P_Ct61e	3.55545	1.3615	-1.38484	-1.97603	0.00315	0.0190029
AT1G06000	UGT89C1	1:1820307-1821918	P_Me	P_Ct61e	61.8526	36.2528	-0.770741	-3.87603	5e-05	0.000500944
AT1G06110	SKIP16	1:1853076-1855031	P_Me	P_Ct61e	33.4053	42.1421	0.335188	1.66292	0.00425	0.0243845
AT1G06160	ORA59	1:1883003-1883934	P_Me	P_Ct61e	6.0479	10.5355	0.800753	2.48225	5e-05	0.000500944
AT1G06370	AT1G06370	1:1942842-1944934	P_Me	P_Ct61e	1.25914	2.21726	0.816336	1.74839	0.0041	0.0236795
AT1G06430	FTSH8	1:1960057-1963011	P_Me	P_Ct61e	12.0591	7.54789	-0.675974	-2.93835	5e-05	0.000500944
AT1G06520	ATGPAT1	1:1993977-1996112	P_Me	P_Ct61e	1.34479	2.45254	0.866894	2.23875	0.0002	0.00176273
AT1G06550	AT1G06550	1:2003626-2007190	P_Me	P_Ct61e	98.8352	70.7611	-0.482068	-2.48697	5e-05	0.000500944
AT1G06570	PDS1	1:2007614-2013545	P_Me	P_Ct61e	18.1631	28.042	0.626584	2.21226	5e-05	0.000500944
AT1G06780	GAUT6	1:2083310-2087131	P_Me	P_Ct61e	29.4601	21.5923	-0.448249	-2.23611	5e-05	0.000500944
AT1G06850	AtbZIP52	1:2105047-2106749	P_Me	P_Ct61e	16.9004	11.9688	-0.497783	-2.10138	0.0004	0.00325095
AT1G06870	AT1G06870	1:2108592-2110986	P_Me	P_Ct61e	43.7857	28.1295	-0.638374	-3.17086	5e-05	0.000500944
AT1G06923	AT1G06923	1:2126748-2128611	P_Me	P_Ct61e	3.40226	2.01256	-0.75746	-1.80685	0.0031	0.018751
AT1G07030	AT1G07030	1:2158419-2160809	P_Me	P_Ct61e	37.5276	29.6863	-0.338154	-1.65243	0.00345	0.0205054
AT1G07135	AT1G07135	1:2189927-2190659	P_Me	P_Ct61e	8.23149	15.0068	0.866394	2.65526	5e-05	0.000500944
AT1G07150	MAPKKK13	1:2193940-2195798	P_Me	P_Ct61e	8.40301	5.35686	-0.649517	-2.32941	0.0001	0.000946039
AT1G07160	AT1G07160	1:2197907-2199748	P_Me	P_Ct61e	0.568584	1.48287	1.38294	2.32762	0.0006	0.00463213
AT1G07175	AT1G07175	1:2202329-2202774	P_Me	P_Ct61e	22.0863	46.5786	1.07652	1.83325	0.0035	0.0207546
AT1G07260	UGT71C3	1:2227593-2229319	P_Me	P_Ct61e	13.666	18.1028	0.405621	1.82998	0.0021	0.0135392
AT1G07320	RPL4	1:2249132-2250529	P_Me	P_Ct61e	28.4666	36.0211	0.33957	1.58842	0.0049	0.0274149
AT1G07350	AT1G07350	1:2257424-2260101	P_Me	P_Ct61e	48.4035	33.2257	-0.542812	-2.68358	5e-05	0.000500944
AT1G07530	SCL14	1:2313581-2316469	P_Me	P_Ct61e	17.4056	22.1033	0.344712	1.71465	0.00305	0.0184961
AT1G07650	AT1G07650	1:2359548-2366561	P_Me	P_Ct61e	10.0097	6.97528	-0.521077	-2.42906	5e-05	0.000500944
AT1G07670	ATECA4	1:2370051-2374545	P_Me	P_Ct61e	66.2413	53.1251	-0.318337	-1.63753	0.00415	0.0239188
AT1G07720	KCS3	1:2390654-2392453	P_Me	P_Ct61e	2.20217	0.986764	-1.15815	-2.63617	5e-05	0.000500944
AT1G07730	F24B9.16	1:2397441-2400508	P_Me	P_Ct61e	12.5112	7.36264	-0.76492	-1.79184	0.00355	0.0209966
AT1G07870	AT1G07870	1:2428772-2432057	P_Me	P_Ct61e	21.3575	13.8452	-0.625356	-2.86357	5e-05	0.000500944
AT1G07890	APX1	1:2437329-2439665	P_Me	P_Ct61e	1166.21	891.103	-0.388166	-1.77893	0.0025	0.0156673
AT1G08090	ATNRT2:1	1:2524075-2526164	P_Me	P_Ct61e	83.1823	41.7028	-0.996134	-4.94317	5e-05	0.000500944
AT1G08280	AT1G08280	1:2608407-2609853	P_Me	P_Ct61e	14.1538	10.424	-0.441286	-1.81844	0.0011	0.00781858
AT1G08320	TGA9	1:2621903-2627848	P_Me	P_Ct61e	31.1792	39.913	0.356276	1.72774	0.0026	0.0161816
AT1G08430	ALMT1	1:2658715-2661029	P_Me	P_Ct61e	45.6366	14.2585	-1.67837	-7.81009	5e-05	0.000500944
AT1G08500	ENODL18	1:2689015-2690045	P_Me	P_Ct61e	25.8247	18.5984	-0.473569	-1.95898	0.00075	0.00561927
AT1G08520	ALB1	1:2696411-2700959	P_Me	P_Ct61e	13.4384	18.9434	0.495339	2.38652	5e-05	0.000500944
AT1G08540	SIGB	1:2703335-2706845	P_Me	P_Ct61e	7.32206	9.67266	0.401662	1.65869	0.0041	0.0236795
AT1G08550	NPQ1	1:2706923-2709531	P_Me	P_Ct61e	3.65174	4.96995	0.444646	1.47998	0.01005	0.0490904
AT1G08570	ACHT4	1:2712882-2714734	P_Me	P_Ct61e	48.9352	61.4497	0.328533	1.65063	0.0046	0.0260296
AT1G08630	THA1	1:2743760-2747967	P_Me	P_Ct61e	0.157667	1.25138	2.98857	2.57144	5e-05	0.000500944
AT1G08650	PPCK1	1:2752153-2753703	P_Me	P_Ct61e	59.5478	76.8376	0.367764	1.87538	0.00095	0.00689332
AT1G08730	XIC	1:2779962-2788447	P_Me	P_Ct61e	0.801957	0.523339	-0.61578	-1.55307	0.0082	0.0416988
AT1G08800	AT1G08800	1:2813060-2818008	P_Me	P_Ct61e	16.3975	12.9618	-0.339208	-1.70504	0.0024	0.0151358
AT1G08900	SUGTL3	1:2852453-2855779	P_Me	P_Ct61e	1.20235	3.3171	1.46407	3.40971	5e-05	0.000500944
AT1G08940	AT1G08940	1:2877691-2879169	P_Me	P_Ct61e	33.58	25.7692	-0.381953	-1.66884	0.00425	0.0243845
AT1G08990	PGSIP5	1:2888752-2890959	P_Me	P_Ct61e	24.5876	19.3091	-0.348654	-1.6802	0.00335	0.0200127
AT1G09070	SRC2	1:2927702-2928968	P_Me	P_Ct61e	103.941	144.632	0.476618	2.45687	5e-05	0.000500944
AT1G09090	ATRBOHB	1:2932738-2939326	P_Me	P_Ct61e	10.2897	15.0376	0.547376	1.63603	0.0052	0.0287808
AT1G09170	AT1G09170	1:2956588-2962207	P_Me	P_Ct61e	5.1773	2.61086	-0.987674	-3.68793	5e-05	0.000500944
AT1G09350	AtGolS3	1:3019818-3021441	P_Me	P_Ct61e	6.37198	2.9483	-1.11186	-3.23705	5e-05	0.000500944
AT1G09390	AT1G09390	1:3031202-3035036	P_Me	P_Ct61e	10.1574	13.8755	0.450005	1.78734	0.00255	0.0159274
AT1G09415	NIMIN-3	1:3037753-3038408	P_Me	P_Ct61e	9.09007	13.8099	0.603344	1.76947	0.00285	0.0174766
AT1G09460	AT1G09460	1:3053900-3057443	P_Me	P_Ct61e	26.833	47.8816	0.835461	3.63506	5e-05	0.000500944
AT1G09540	MYB61	1:3086158-3087912	P_Me	P_Ct61e	4.63075	3.25065	-0.510518	-1.54707	0.00845	0.0427101
AT1G09560	GLP5	1:3093838-3094864	P_Me	P_Ct61e	660.227	450.05	-0.552876	-2.73028	5e-05	0.000500944
AT1G09710	AT1G09710	1:3140867-3144370	P_Me	P_Ct61e	3.5234	5.0231	0.511608	1.81627	0.00165	0.0110434
AT1G09740	AT1G09740	1:3154531-3156275	P_Me	P_Ct61e	262.454	196.312	-0.418915	-2.14074	0.00015	0.00136349
AT1G09780	PGM1	1:3165369-3167869	P_Me	P_Ct61e	343.596	251.649	-0.449299	-2.19758	0.00015	0.00136349
AT1G09932	AT1G09932	1:3230449-3233109	P_Me	P_Ct61e	14.5537	8.43131	-0.787562	-2.93748	5e-05	0.000500944
AT1G09970	LRR XI-23	1:3252239-3255693	P_Me	P_Ct61e	164.113	123.022	-0.41577	-2.0497	0.0004	0.00325095
AT1G10050	AT1G10050	1:3279269-3283482	P_Me	P_Ct61e	18.5004	15.0273	-0.299975	-1.49209	0.00955	0.047126
AT1G10070	ATBCAT-2	1:3288086-3296198	P_Me	P_Ct61e	1.61537	6.0224	1.89847	2.21812	0.0014	0.00960592
AT1G10140	AT1G10140	1:3322801-3323548	P_Me	P_Ct61e	84.0388	123.718	0.557924	2.76952	5e-05	0.000500944
AT1G10150	PP2A10	1:3325823-3327614	P_Me	P_Ct61e	9.01088	14.0145	0.637183	2.7166	5e-05	0.000500944
AT1G10210	ATMPK1	1:3349218-3351180	P_Me	P_Ct61e	8.84508	13.6096	0.621678	2.5795	5e-05	0.000500944
AT1G10270	GRP23	1:3363503-3366488	P_Me	P_Ct61e	20.9979	16.9929	-0.305312	-1.52353	0.0078	0.0400477
AT1G10340	AT1G10340	1:3390321-3392571	P_Me	P_Ct61e	6.6341	12.3468	0.89617	3.70682	5e-05	0.000500944
AT1G10370	GST30	1:3397080-3398358	P_Me	P_Ct61e	10.3639	6.28493	-0.721604	-2.29224	0.0001	0.000946039
AT1G10410	AT1G10410	1:3416679-3419639	P_Me	P_Ct61e	54.6462	43.7995	-0.319207	-1.63686	0.00415	0.0239188
AT1G10610	BHLH90	1:3506185-3511975	P_Me	P_Ct61e	2.73077	3.95072	0.532808	1.66288	0.00405	0.0234354
AT1G10640	AT1G10640	1:3515364-3517888	P_Me	P_Ct61e	3.71783	0.902684	-2.04217	-4.75924	5e-05	0.000500944
AT1G10790	AT1G10790	1:3596359-3597847	P_Me	P_Ct61e	1.82565	0.700647	-1.38165	-2.09986	0.0011	0.00781858
AT1G10910	AT1G10910	1:3639877-3644162	P_Me	P_Ct61e	6.06008	8.17425	0.43175	1.76068	0.0027	0.0167009
AT1G10920	LOV1	1:3644419-3647768	P_Me	P_Ct61e	0.355436	0.905427	1.34901	2.55516	5e-05	0.000500944
AT1G10960	ATFD1	1:3664385-3665039	P_Me	P_Ct61e	28.5088	17.0222	-0.74399	-2.67871	5e-05	0.000500944
AT1G11000	MLO4	1:3671755-3675979	P_Me	P_Ct61e	16.4208	12.5407	-0.388914	-1.77462	0.00165	0.0110434
AT1G11070	AT1G11070	1:3690211-3693648	P_Me	P_Ct61e	0.435057	1.35875	1.643	3.26282	5e-05	0.000500944
AT1G11160	AT1G11160	1:3733138-3739842	P_Me	P_Ct61e	5.53938	3.41561	-0.697579	-2.91003	5e-05	0.000500944
AT1G11170	AT1G11170	1:3740764-3744675	P_Me	P_Ct61e	5.8709	4.33258	-0.438356	-1.53781	0.00785	0.0402518
AT1G11175	AT1G11175	1:3744857-3745655	P_Me	P_Ct61e	8.71703	16.0329	0.879128	2.87481	5e-05	0.000500944
AT1G11180	SCAMP5	1:3745773-3748521	P_Me	P_Ct61e	2.4788	4.52328	0.867728	2.19416	0.00035	0.00289063
AT1G11185	AT1G11185	1:3749509-3750035	P_Me	P_Ct61e	14.6667	21.129	0.52668	1.57089	0.00755	0.0389979
AT1G11210	AT1G11210	1:3755676-3756998	P_Me	P_Ct61e	12.7475	24.4157	0.937595	3.95387	5e-05	0.000500944
AT1G11260	STP1	1:3777327-3780337	P_Me	P_Ct61e	85.191	198.631	1.22132	6.22381	5e-05	0.000500944
AT1G11360	AT1G11360	1:3821442-3823088	P_Me	P_Ct61e	47.9559	59.2524	0.305166	1.52715	0.0087	0.0437377
AT1G11380	AT1G11380	1:3832622-3834191	P_Me	P_Ct61e	25.6581	45.7518	0.834413	3.88579	5e-05	0.000500944
AT1G11400	PYM	1:3837820-3840207	P_Me	P_Ct61e	37.0574	45.9436	0.3101	1.48347	0.0088	0.044136
AT1G11530	ATCXXS1	1:3874436-3877155	P_Me	P_Ct61e	29.2525	52.9854	0.857036	2.52096	0.0001	0.000946039
AT1G11545	XTH8	1:3878549-3880361	P_Me	P_Ct61e	71.7378	57.3405	-0.323179	-1.62095	0.00445	0.025329
AT1G11580	ATPMEPCRA	1:3888689-3890811	P_Me	P_Ct61e	249.535	324.121	0.377292	1.85467	0.001	0.00720331
AT1G11600	CYP77B1	1:3902011-3903782	P_Me	P_Ct61e	2.44373	4.23823	0.794375	2.395	5e-05	0.000500944
AT1G11655	AT1G11655	1:3919271-3919774	P_Me	P_Ct61e	12.5491	3.91447	-1.6807	-3.28803	5e-05	0.000500944
AT1G11660	HSP70-16	1:3920542-3924555	P_Me	P_Ct61e	36.4968	29.9682	-0.284334	-1.45417	0.01025	0.0498717
AT1G11700	AT1G11700	1:3945736-3946613	P_Me	P_Ct61e	10.5188	5.49541	-0.936678	-2.78004	5e-05	0.000500944
AT1G11790	ADT1	1:3981247-3985215	P_Me	P_Ct61e	14.5094	9.92957	-0.547185	-2.32474	5e-05	0.000500944
AT1G11960	AT1G11960	1:4039710-4043880	P_Me	P_Ct61e	8.38946	11.1446	0.409692	1.84732	0.00175	0.0116101
AT1G12010	AT1G12010	1:4056206-4057933	P_Me	P_Ct61e	24.3457	40.5641	0.736541	3.47835	5e-05	0.000500944
AT1G12040	LRX1	1:4070123-4072567	P_Me	P_Ct61e	46.5807	22.7056	-1.03668	-5.2197	5e-05	0.000500944
AT1G12080	AT1G12080	1:4084161-4085045	P_Me	P_Ct61e	291.565	367.238	0.332895	1.71523	0.00255	0.0159274
AT1G12110	NRT1.1	1:4105232-4109545	P_Me	P_Ct61e	547.515	224.439	-1.28658	-5.92806	5e-05	0.000500944
AT1G12140	FMO GS-OX5	1:4121368-4125648	P_Me	P_Ct61e	56.5038	38.2659	-0.562289	-2.68695	5e-05	0.000500944
AT1G12200	AT1G12200	1:4137532-4140028	P_Me	P_Ct61e	35.6155	26.5849	-0.421897	-2.07115	0.0004	0.00325095
AT1G12220	RPS5	1:4144571-4147911	P_Me	P_Ct61e	4.3626	6.26687	0.522557	2.12273	0.00025	0.00214655
AT1G12320	AT1G12320	1:4189354-4190342	P_Me	P_Ct61e	5.00917	9.20278	0.877498	2.46012	5e-05	0.000500944
AT1G12420	ACR8	1:4226361-4229138	P_Me	P_Ct61e	12.2338	9.23335	-0.405944	-1.73019	0.0024	0.0151358
AT1G12440	SAP1	1:4241591-4243008	P_Me	P_Ct61e	55.8121	78.5825	0.493629	2.43713	5e-05	0.000500944
AT1G12560	ATEXPA7	1:4276518-4277899	P_Me	P_Ct61e	87.8135	59.9854	-0.549831	-2.74912	5e-05	0.000500944
AT1G12740	CYP87A2	1:4342281-4344857	P_Me	P_Ct61e	25.8778	14.2511	-0.860643	-4.03757	5e-05	0.000500944
AT1G12780	UGE1	1:4353905-4358328	P_Me	P_Ct61e	34.816	63.8855	0.875737	4.22775	5e-05	0.000500944
AT1G12790	AT1G12790	1:4359150-4361272	P_Me	P_Ct61e	2.15225	3.36722	0.645712	1.53964	0.01005	0.0490904
AT1G12910	ATAN11	1:4394896-4396291	P_Me	P_Ct61e	25.5588	33.064	0.371446	1.76947	0.0021	0.0135392
AT1G12950	RSH2	1:4419769-4422638	P_Me	P_Ct61e	21.0984	8.90456	-1.24452	-5.47485	5e-05	0.000500944
AT1G13080	CYP71B2	1:4459165-4460940	P_Me	P_Ct61e	27.5159	45.907	0.738446	3.63282	5e-05	0.000500944
AT1G13110	CYP71B7	1:4467219-4469033	P_Me	P_Ct61e	53.9531	70.6793	0.389582	1.9952	0.0006	0.00463213
AT1G13260	RAV1	1:4542167-4543742	P_Me	P_Ct61e	34.9891	86.6404	1.30814	6.59031	5e-05	0.000500944
AT1G13270	MAP1C	1:4544952-4547312	P_Me	P_Ct61e	5.2768	7.60732	0.527725	1.77853	0.0023	0.0146059
AT1G13350	AT1G13350	1:4572418-4576632	P_Me	P_Ct61e	17.7149	22.1466	0.322124	1.57609	0.0065	0.034533
AT1G13420	ATST4B	1:4604840-4606053	P_Me	P_Ct61e	81.9013	40.0222	-1.03309	-5.13132	5e-05	0.000500944
AT1G13430	ATST4C	1:4606499-4607747	P_Me	P_Ct61e	3.58734	2.21236	-0.69733	-1.73995	0.0034	0.0202585
AT1G13440	GAPC-2	1:4608195-4610647	P_Me	P_Ct61e	1987.25	1126.27	-0.81922	-3.35189	5e-05	0.000500944
AT1G13450	GT-1	1:4612242-4615353	P_Me	P_Ct61e	25.3581	32.8525	0.373555	1.79444	0.0017	0.0113256
AT1G13520	AT1G13520	1:4631777-4633248	P_Me	P_Ct61e	17.5077	22.9497	0.390484	1.71409	0.0039	0.0227111
AT1G13530	AT1G13530	1:4633739-4635129	P_Me	P_Ct61e	8.70248	13.0429	0.58377	2.17224	0.00015	0.00136349
AT1G13580	LAG13	1:4644520-4647007	P_Me	P_Ct61e	19.7149	13.7289	-0.52207	-2.25968	0.0001	0.000946039
AT1G13590	ATPSK1	1:4647948-4648740	P_Me	P_Ct61e	134.82	89.6459	-0.588726	-2.53282	5e-05	0.000500944
AT1G13640	F21F23.8	1:4677026-4679812	P_Me	P_Ct61e	20.0837	25.4358	0.340837	1.69746	0.00355	0.0209966
AT1G13670	AT1G13670	1:4688155-4688966	P_Me	P_Ct61e	36.4499	48.183	0.402609	1.81566	0.00175	0.0116101
AT1G13700	PGL1	1:4693288-4696023	P_Me	P_Ct61e	5.89303	11.3158	0.941263	1.82473	0.00315	0.0190029
AT1G13710	CYP78A5	1:4702724-4704657	P_Me	P_Ct61e	3.60791	6.85776	0.926573	3.21055	5e-05	0.000500944
AT1G13830	AT1G13830	1:4739872-4741038	P_Me	P_Ct61e	16.7926	10.818	-0.634384	-2.22419	0.0001	0.000946039
AT1G13860	QUL1	1:4743204-4746956	P_Me	P_Ct61e	10.168	7.86489	-0.370542	-1.63375	0.00465	0.0262591
AT1G13970	AT1G13970	1:4779522-4782542	P_Me	P_Ct61e	12.6272	8.92788	-0.500147	-2.16814	0.00015	0.00136349
AT1G14070	FUT7	1:4818547-4820150	P_Me	P_Ct61e	13.9111	9.84103	-0.499356	-2.06721	0.00035	0.00289063
AT1G14120	AT1G14120	1:4833517-4835089	P_Me	P_Ct61e	81.4141	66.3913	-0.294284	-1.49399	0.00995	0.0486899
AT1G14130	AT1G14130	1:4835723-4837616	P_Me	P_Ct61e	21.1083	15.7676	-0.420847	-1.86564	0.00175	0.0116101
AT1G14185	AT1G14185	1:4850273-4852096	P_Me	P_Ct61e	11.2694	18.7685	0.735896	3.26578	5e-05	0.000500944
AT1G14210	AT1G14210	1:4855532-4857964	P_Me	P_Ct61e	78.8164	102.389	0.377496	1.88419	0.0007	0.00529537
AT1G14240	APY3	1:4864901-4868000	P_Me	P_Ct61e	17.5078	23.1151	0.400836	1.87114	0.00095	0.00689332
AT1G14260	AT1G14260	1:4872855-4877248	P_Me	P_Ct61e	2.94978	4.70084	0.672311	1.68579	0.00385	0.022465
AT1G14310	AT1G14310	1:4885043-4887933	P_Me	P_Ct61e	9.27953	12.8258	0.466921	1.5869	0.00545	0.0299065
AT1G14340	AT1G14340	1:4897345-4898961	P_Me	P_Ct61e	37.8432	21.3362	-0.82673	-3.68182	5e-05	0.000500944
AT1G14390	AT1G14390	1:4924276-4926794	P_Me	P_Ct61e	6.02195	4.06238	-0.567905	-2.13042	0.00025	0.00214655
AT1G14540	PER4	1:4974066-4975705	P_Me	P_Ct61e	19.8114	28.1686	0.507755	2.27616	5e-05	0.000500944
AT1G14550	PER5	1:4979027-4980324	P_Me	P_Ct61e	4.90593	14.7113	1.58433	4.97046	5e-05	0.000500944
AT1G14630	AT1G14630	1:5019954-5021537	P_Me	P_Ct61e	22.8113	16.7912	-0.442041	-1.70265	0.00255	0.0159274
AT1G14790	RDR1	1:5090989-5098032	P_Me	P_Ct61e	3.27546	4.94726	0.59493	1.59298	0.00575	0.0312442
AT1G14860	atnudt18	1:5124741-5126151	P_Me	P_Ct61e	37.748	50.6863	0.425198	2.0581	0.0003	0.0025222
AT1G14890	AT1G14890	1:5137013-5137957	P_Me	P_Ct61e	19.6106	38.113	0.958649	4.13183	5e-05	0.000500944
AT1G15010	AT1G15010	1:5171206-5171742	P_Me	P_Ct61e	1.33035	4.67654	1.81364	2.33869	0.0015	0.010187
AT1G15040	AT1G15040	1:5177528-5181389	P_Me	P_Ct61e	16.0158	167.425	3.38594	11.9848	5e-05	0.000500944
AT1G15050	IAA34	1:5182255-5183243	P_Me	P_Ct61e	0	0.586743	inf	#NAME?	0.0001	0.000946039
AT1G15120	AT1G15120	1:5202647-5204193	P_Me	P_Ct61e	271.129	214.29	-0.339418	-1.73753	0.0022	0.0140745
AT1G15125	AT1G15125	1:5204624-5205912	P_Me	P_Ct61e	0.702864	1.89271	1.42914	2.22472	0.00105	0.00751306
AT1G15230	AT1G15230	1:5242197-5243227	P_Me	P_Ct61e	34.7594	49.6442	0.51422	2.43357	5e-05	0.000500944
AT1G15290	AT1G15290	1:5257045-5264942	P_Me	P_Ct61e	10.431	7.37728	-0.499715	-2.44981	5e-05	0.000500944
AT1G15330	PV42A	1:5274345-5275602	P_Me	P_Ct61e	0.603796	8.42921	3.80326	6.62729	5e-05	0.000500944
AT1G15380	AT1G15380	1:5290744-5292535	P_Me	P_Ct61e	297.272	428.189	0.526462	2.67789	5e-05	0.000500944
AT1G15405	AT1G15405	1:5297874-5298166	P_Me	P_Ct61e	34.578	58.4413	0.757133	1.7424	0.00405	0.0234354
AT1G15540	AT1G15540	1:5342586-5343705	P_Me	P_Ct61e	4.27018	1.50098	-1.50839	-3.04168	5e-05	0.000500944
AT1G15670	AT1G15670	1:5389951-5391490	P_Me	P_Ct61e	30.8614	46.3432	0.586554	2.90069	5e-05	0.000500944
AT1G15910	AT1G15910	1:5465335-5469125	P_Me	P_Ct61e	14.8173	19.053	0.362737	1.74874	0.00295	0.0179846
AT1G16080	AT1G16080	1:5514316-5516027	P_Me	P_Ct61e	10.3787	13.7591	0.406754	1.61299	0.0053	0.0292378
AT1G16110	WAKL6	1:5518372-5520891	P_Me	P_Ct61e	3.83353	7.06959	0.882953	3.37862	5e-05	0.000500944
AT1G16130	WAKL2	1:5525490-5528212	P_Me	P_Ct61e	2.99773	4.16693	0.475116	1.68472	0.0042	0.0241523
AT1G16140	WAKL3	1:5528964-5531255	P_Me	P_Ct61e	3.78464	2.51537	-0.589385	-1.87522	0.0015	0.010187
AT1G16150	WAKL4	1:5532414-5534877	P_Me	P_Ct61e	5.89917	7.78956	0.401029	1.6381	0.00445	0.025329
AT1G16160	WAKL5	1:5535972-5538269	P_Me	P_Ct61e	1.77878	2.67709	0.589779	1.685	0.0036	0.0212413
AT1G16260	WAKL8	1:5559578-5562113	P_Me	P_Ct61e	0.70782	1.14987	0.700017	1.50628	0.00845	0.0427101
AT1G16300	GAPCP-2	1:5574309-5577622	P_Me	P_Ct61e	33.0198	24.6087	-0.424164	-2.05845	0.0005	0.00395033
AT1G16310	MTP10	1:5578430-5580693	P_Me	P_Ct61e	8.86592	6.32844	-0.486422	-1.75551	0.0021	0.0135392
AT1G16390	ATOCT3	1:5602872-5604663	P_Me	P_Ct61e	3.1351	7.04213	1.1675	3.94212	5e-05	0.000500944
AT1G16400	CYP79F2	1:5605158-5607473	P_Me	P_Ct61e	48.6349	15.6651	-1.63444	-7.83774	5e-05	0.000500944
AT1G16440	RSH3	1:5615814-5617672	P_Me	P_Ct61e	7.01907	4.03346	-0.799261	-2.70628	5e-05	0.000500944
AT1G16500	AT1G16500	1:5639031-5640173	P_Me	P_Ct61e	12.3164	8.13764	-0.597893	-2.07643	0.00045	0.00360308
AT1G16510	AT1G16510	1:5644571-5645443	P_Me	P_Ct61e	4.19107	2.59217	-0.693162	-1.53115	0.00975	0.0479171
AT1G16640	AT1G16640	1:5686602-5687715	P_Me	P_Ct61e	0.819032	2.29744	1.48804	2.02419	0.00225	0.01434
AT1G16850	AT1G16850	1:5764806-5765651	P_Me	P_Ct61e	12.2511	5.02031	-1.28706	-3.51543	5e-05	0.000500944
AT1G17020	SRG1	1:5820205-5822013	P_Me	P_Ct61e	7.87215	5.11947	-0.620765	-2.13221	0.0003	0.0025222
AT1G17050	SPS2	1:5829079-5831343	P_Me	P_Ct61e	18.0158	10.8426	-0.732554	-3.16857	5e-05	0.000500944
AT1G17060	CYP72C1	1:5832096-5835456	P_Me	P_Ct61e	14.5736	10.4739	-0.476554	-2.08074	0.00035	0.00289063
AT1G17170	ATGSTU24	1:5869845-5870840	P_Me	P_Ct61e	458.998	187.401	-1.29236	-6.61718	5e-05	0.000500944
AT1G17180	ATGSTU25	1:5872144-5873086	P_Me	P_Ct61e	494.367	182.108	-1.44079	-7.34976	5e-05	0.000500944
AT1G17200	AT1G17200	1:5878399-5880041	P_Me	P_Ct61e	5.39267	8.00564	0.570016	1.60132	0.00625	0.0334399
AT1G17290	AlaAT1	1:5922629-5926400	P_Me	P_Ct61e	81.3724	66.423	-0.292856	-1.51377	0.0086	0.0433236
AT1G17360	AT1G17360	1:5946763-5951473	P_Me	P_Ct61e	8.54004	6.12814	-0.478793	-2.16634	0.00035	0.00289063
AT1G17410	AT1G17410	1:5968533-5969995	P_Me	P_Ct61e	8.51163	12.4008	0.54292	1.74931	0.00255	0.0159274
AT1G17620	AT1G17620	1:6062215-6063291	P_Me	P_Ct61e	91.4431	68.4341	-0.41816	-2.1158	0.0002	0.00176273
AT1G17640	AT1G17640	1:6067393-6069098	P_Me	P_Ct61e	2.71098	4.93296	0.863641	2.23068	0.00025	0.00214655
AT1G17700	PRA1.F1	1:6089516-6090323	P_Me	P_Ct61e	0	0.733366	inf	#NAME?	5e-05	0.000500944
AT1G17745	PGDH	1:6100960-6105265	P_Me	P_Ct61e	100.315	73.2436	-0.453767	-2.33444	5e-05	0.000500944
AT1G17860	AT1G17860	1:6149300-6152222	P_Me	P_Ct61e	872.28	697.053	-0.323523	-1.60348	0.00475	0.0267224
AT1G17950	ATMYB52	1:6177616-6179289	P_Me	P_Ct61e	11.3316	6.84289	-0.727671	-2.51816	5e-05	0.000500944
AT1G18140	LAC1	1:6238843-6241436	P_Me	P_Ct61e	18.1072	8.39413	-1.10911	-4.85449	5e-05	0.000500944
AT1G18270	AT1G18270	1:6283411-6293871	P_Me	P_Ct61e	50.2211	83.6679	0.736379	3.74191	5e-05	0.000500944
AT1G18300	atnudt4	1:6299686-6301086	P_Me	P_Ct61e	7.07627	14.9894	1.08288	3.75113	5e-05	0.000500944
AT1G18420	ALMT3	1:6343095-6345689	P_Me	P_Ct61e	14.2635	7.21827	-0.982604	-3.29205	5e-05	0.000500944
AT1G18460	AT1G18460	1:6352469-6356113	P_Me	P_Ct61e	19.8537	31.2971	0.65662	3.28385	5e-05	0.000500944
AT1G18470	AT1G18470	1:6356130-6360192	P_Me	P_Ct61e	55.3582	68.8173	0.313976	1.6126	0.0045	0.0255604
AT1G18570	MYB51	1:6389410-6391267	P_Me	P_Ct61e	6.7535	12.4717	0.884947	3.51888	5e-05	0.000500944
AT1G18590	SOT17	1:6398579-6399942	P_Me	P_Ct61e	36.3088	19.1137	-0.925716	-4.30765	5e-05	0.000500944
AT1G18870	ICS2	1:6515428-6519282	P_Me	P_Ct61e	33.7328	27.447	-0.297507	-1.47372	0.0102	0.0496746
AT1G18970	GLP4	1:6554567-6555377	P_Me	P_Ct61e	186.865	134.739	-0.471833	-2.40458	5e-05	0.000500944
AT1G18980	AT1G18980	1:6557253-6558045	P_Me	P_Ct61e	244.741	137.806	-0.828612	-4.23413	5e-05	0.000500944
AT1G19000	AT1G19000	1:6560791-6562786	P_Me	P_Ct61e	106.598	133.614	0.325894	1.67763	0.0033	0.019764
AT1G19140	AT1G19140	1:6610720-6612516	P_Me	P_Ct61e	30.0998	23.5652	-0.353096	-1.65249	0.00305	0.0184961
AT1G19190	CXE1	1:6623875-6624977	P_Me	P_Ct61e	10.9543	7.92423	-0.467149	-1.6498	0.00535	0.0294596
AT1G19230	RBOHE	1:6644188-6650420	P_Me	P_Ct61e	18.8589	10.9754	-0.780967	-3.02572	5e-05	0.000500944
AT1G19330	AT1G19330	1:6680562-6683533	P_Me	P_Ct61e	10.7187	17.6586	0.720249	2.92044	5e-05	0.000500944
AT1G19400	AT1G19400	1:6712037-6714252	P_Me	P_Ct61e	28.7459	46.4961	0.693754	3.32815	5e-05	0.000500944
AT1G19440	KCS4	1:6728983-6730931	P_Me	P_Ct61e	31.9362	22.771	-0.487992	-2.40753	0.0001	0.000946039
AT1G19450	AT1G19450	1:6731433-6734882	P_Me	P_Ct61e	78.4552	55.0653	-0.510725	-2.63401	5e-05	0.000500944
AT1G19530	AT1G19530	1:6763914-6764971	P_Me	P_Ct61e	12.2934	36.7799	1.58103	5.58468	5e-05	0.000500944
AT1G19540	AT1G19540	1:6765666-6767341	P_Me	P_Ct61e	2.94935	5.29941	0.845432	2.19756	0.0004	0.00325095
AT1G19570	DHAR1	1:6773301-6774528	P_Me	P_Ct61e	516.189	648.282	0.328721	1.6382	0.0037	0.0217322
AT1G19600	AT1G19600	1:6778987-6781173	P_Me	P_Ct61e	84.7632	116.045	0.453173	2.33932	5e-05	0.000500944
AT1G19660	BBD2	1:6799980-6802685	P_Me	P_Ct61e	49.0578	72.6236	0.565957	2.85985	5e-05	0.000500944
AT1G19680	AT1G19680	1:6805456-6809569	P_Me	P_Ct61e	19.0886	26.3523	0.465223	1.98393	0.0005	0.00395033
AT1G19770	ATPUP14	1:6832346-6833837	P_Me	P_Ct61e	38.081	54.485	0.516789	2.56274	5e-05	0.000500944
AT1G19790	SRS7	1:6838119-6840293	P_Me	P_Ct61e	2.09586	3.13327	0.580128	1.62284	0.0058	0.0314669
AT1G19900	AT1G19900	1:6906898-6908741	P_Me	P_Ct61e	33.5558	10.7869	-1.63729	-7.45393	5e-05	0.000500944
AT1G19920	APS2	1:6914612-6916805	P_Me	P_Ct61e	44.7107	36.242	-0.30296	-1.53085	0.0068	0.0358251
AT1G19960	AT1G19960	1:6928038-6928463	P_Me	P_Ct61e	94.8882	39.1155	-1.27849	-4.74426	5e-05	0.000500944
AT1G20070	AT1G20070	1:6956520-6959123	P_Me	P_Ct61e	12.736	7.05072	-0.853073	-2.88034	5e-05	0.000500944
AT1G20160	ATSBT5.2	1:6990783-6993972	P_Me	P_Ct61e	26.1288	16.5647	-0.657531	-3.22493	5e-05	0.000500944
AT1G20260	VHA-B3	1:7016692-7020590	P_Me	P_Ct61e	160.13	130.668	-0.293341	-1.49584	0.00855	0.0431175
AT1G20340	DRT112	1:7042428-7043363	P_Me	P_Ct61e	4.11863	6.66725	0.69493	1.88835	0.00165	0.0110434
AT1G20380	AT1G20380	1:7061664-7065178	P_Me	P_Ct61e	12.8114	7.5051	-0.77149	-3.37888	5e-05	0.000500944
AT1G20450	LTI29	1:7088002-7089606	P_Me	P_Ct61e	346.685	245.507	-0.497862	-2.48512	5e-05	0.000500944
AT1G20490	AT1G20490	1:7097292-7099695	P_Me	P_Ct61e	7.71878	11.5023	0.575471	2.38483	5e-05	0.000500944
AT1G20570	AT1G20570	1:7122017-7126559	P_Me	P_Ct61e	0.871	1.3206	0.60045	1.51707	0.01	0.0488905
AT1G20610	CYCB2	1:7134789-7137781	P_Me	P_Ct61e	9.83011	12.6222	0.360686	1.5417	0.0064	0.0340966
AT1G20620	CAT3	1:7143066-7146540	P_Me	P_Ct61e	210.574	381.472	0.85725	4.17283	5e-05	0.000500944
AT1G20630	CAT1	1:7146635-7149977	P_Me	P_Ct61e	19.3689	29.1414	0.58933	2.88079	5e-05	0.000500944
AT1G20640	NLP4	1:7154409-7158218	P_Me	P_Ct61e	23.194	16.3464	-0.504783	-2.53218	5e-05	0.000500944
AT1G20650	AT1G20650	1:7158243-7160526	P_Me	P_Ct61e	7.11773	9.62143	0.434833	1.74707	0.00285	0.0174766
AT1G20780	PUB44	1:7217127-7220784	P_Me	P_Ct61e	16.8413	13.4315	-0.326381	-1.58918	0.00585	0.0316871
AT1G20810	FKBP18	1:7232005-7233566	P_Me	P_Ct61e	3.51917	5.88649	0.742172	1.89697	0.00175	0.0116101
AT1G20823	ATL80	1:7238799-7239669	P_Me	P_Ct61e	17.8385	11.8638	-0.588429	-2.14558	0.0003	0.0025222
AT1G20840	TMT1	1:7244938-7248143	P_Me	P_Ct61e	143.019	212.535	0.571493	2.84139	5e-05	0.000500944
AT1G20860	PHT1	1:7254006-7258677	P_Me	P_Ct61e	0.493946	1.6509	1.74082	3.01142	5e-05	0.000500944
AT1G20900	ESC	1:7272555-7274072	P_Me	P_Ct61e	34.6438	45.9192	0.406501	2.02271	0.0007	0.00529537
AT1G20950	PFP-ALPHA1	1:7297238-7301415	P_Me	P_Ct61e	89.7873	72.6123	-0.306299	-1.58216	0.0058	0.0314669
AT1G20980	SPL14	1:7324587-7329385	P_Me	P_Ct61e	39.0491	30.916	-0.336937	-1.74017	0.00185	0.0121669
AT1G21000	AT1G21000	1:7337727-7339452	P_Me	P_Ct61e	53.1775	66.676	0.326353	1.64642	0.0044	0.0250989
AT1G21100	AT1G21100	1:7386838-7388428	P_Me	P_Ct61e	89.6637	143.099	0.674414	3.46757	5e-05	0.000500944
AT1G21110	AT1G21110	1:7389980-7391553	P_Me	P_Ct61e	111.323	90.0451	-0.306028	-1.56903	0.00545	0.0299065
AT1G21120	AT1G21120	1:7395227-7396773	P_Me	P_Ct61e	24.6304	55.7927	1.17964	5.694	5e-05	0.000500944
AT1G21130	AT1G21130	1:7399061-7400605	P_Me	P_Ct61e	26.1482	62.3317	1.25326	6.10551	5e-05	0.000500944
AT1G21140	AT1G21140	1:7404382-7405281	P_Me	P_Ct61e	38.671	30.5008	-0.342406	-1.51716	0.0091	0.045337
AT1G21230	WAK5	1:7429979-7432346	P_Me	P_Ct61e	0.379051	0.774581	1.03102	1.72809	0.00465	0.0262591
AT1G21240	WAK3	1:7434302-7436830	P_Me	P_Ct61e	0.358041	1.13612	1.66592	3.00037	5e-05	0.000500944
AT1G21250	WAK1	1:7439265-7442113	P_Me	P_Ct61e	0.554961	0.16019	-1.79261	-2.46479	0.00085	0.0062628
AT1G21310	ATEXT3	1:7453235-7455009	P_Me	P_Ct61e	2945.96	1921.67	-0.616382	-2.20391	5e-05	0.000500944
AT1G21326	AT1G21326	1:7469001-7469721	P_Me	P_Ct61e	1.10621	3.79166	1.7772	2.75636	0.00025	0.00214655
AT1G21390	emb2170	1:7489150-7490737	P_Me	P_Ct61e	18.9842	12.4423	-0.609549	-2.48199	5e-05	0.000500944
AT1G21400	F24J8.4	1:7493425-7496710	P_Me	P_Ct61e	1.67212	5.27952	1.65873	4.8658	5e-05	0.000500944
AT1G21440	AT1G21440	1:7500844-7504175	P_Me	P_Ct61e	102.12	55.0822	-0.890604	-4.5117	5e-05	0.000500944
AT1G21520	AT1G21520	1:7534153-7534789	P_Me	P_Ct61e	10.1576	5.01768	-1.01748	-2.46389	5e-05	0.000500944
AT1G21528	AT1G21528	1:7542829-7543077	P_Me	P_Ct61e	0	6.8826	inf	#NAME?	5e-05	0.000500944
AT1G21530	AEE10	1:7545150-7546936	P_Me	P_Ct61e	0.607626	1.34389	1.14516	2.04116	0.001	0.00720331
AT1G21600	PTAC6	1:7570885-7573846	P_Me	P_Ct61e	15.1429	22.7524	0.587373	2.59805	5e-05	0.000500944
AT1G21680	AT1G21680	1:7613004-7615339	P_Me	P_Ct61e	43.346	72.3509	0.739111	3.80791	5e-05	0.000500944
AT1G21730	AT1G21730	1:7630106-7636594	P_Me	P_Ct61e	16.5366	21.9162	0.406338	2.04321	0.00045	0.00360308
AT1G21750	ATPDIL1-1	1:7645699-7648841	P_Me	P_Ct61e	315.237	243.845	-0.370473	-1.82165	0.0022	0.0140745
AT1G21920	AT1G21920	1:7704254-7706140	P_Me	P_Ct61e	72.9706	106.584	0.546598	2.82034	5e-05	0.000500944
AT1G22150	SULTR1	1:7818360-7821344	P_Me	P_Ct61e	2.5129	0.469118	-2.42133	-4.67855	5e-05	0.000500944
AT1G22170	AT1G22170	1:7826288-7830392	P_Me	P_Ct61e	18.7221	12.9202	-0.53511	-1.77018	0.00215	0.0138072
AT1G22370	AtUGT85A5	1:7898012-7899879	P_Me	P_Ct61e	0.542948	1.40766	1.37441	2.13098	0.00165	0.0110434
AT1G22400	UGT85A1	1:7903659-7906673	P_Me	P_Ct61e	10.5913	16.8798	0.672419	2.92623	5e-05	0.000500944
AT1G22410	AT1G22410	1:7912045-7915003	P_Me	P_Ct61e	277.121	206.049	-0.427526	-2.12245	0.0002	0.00176273
AT1G22440	AT1G22440	1:7922427-7924944	P_Me	P_Ct61e	111.667	74.3261	-0.587267	-3.02524	5e-05	0.000500944
AT1G22530	PATL2	1:7955492-7958442	P_Me	P_Ct61e	112.406	71.6202	-0.650274	-3.30935	5e-05	0.000500944
AT1G22650	AT1G22650	1:8013381-8015991	P_Me	P_Ct61e	9.44079	4.43562	-1.08977	-4.07669	5e-05	0.000500944
AT1G22710	SUC2	1:8030640-8033117	P_Me	P_Ct61e	18.9914	42.316	1.15586	5.68004	5e-05	0.000500944
AT1G22750	AT1G22750	1:8050859-8052930	P_Me	P_Ct61e	46.5613	36.0494	-0.369157	-1.73277	0.0024	0.0151358
AT1G22770	GI	1:8061843-8067716	P_Me	P_Ct61e	57.5691	46.6751	-0.302641	-1.55216	0.00705	0.0368996
AT1G22840	CYTC-1	1:8079286-8082875	P_Me	P_Ct61e	579.651	447.11	-0.374554	-1.86065	0.00095	0.00689332
AT1G22882	AT1G22882	1:8098766-8101351	P_Me	P_Ct61e	13.6074	8.84411	-0.621603	-2.78685	5e-05	0.000500944
AT1G22890	AT1G22890	1:8102817-8103532	P_Me	P_Ct61e	3.24366	13.5408	2.06161	4.17853	5e-05	0.000500944
AT1G22990	HIPP22	1:8139164-8140202	P_Me	P_Ct61e	6.00053	10.5655	0.816199	2.15094	0.0005	0.00395033
AT1G23010	LPR1	1:8147263-8149813	P_Me	P_Ct61e	8.91275	5.46493	-0.705667	-2.80777	5e-05	0.000500944
AT1G23040	AT1G23040	1:8164958-8165862	P_Me	P_Ct61e	51.8303	30.1576	-0.781274	-3.56615	5e-05	0.000500944
AT1G23060	AT1G23060	1:8170754-8172992	P_Me	P_Ct61e	4.75014	3.30322	-0.524099	-1.574	0.0061	0.03279
AT1G23120	AT1G23120	1:8198719-8199557	P_Me	P_Ct61e	22.4838	34.333	0.610707	2.4245	0.0001	0.000946039
AT1G23160	AT1G23160	1:8209231-8211325	P_Me	P_Ct61e	2.11269	3.5316	0.741239	2.0964	0.00035	0.00289063
AT1G23190	PGM3	1:8219868-8224469	P_Me	P_Ct61e	95.7296	73.714	-0.377027	-1.9445	0.00075	0.00561927
AT1G23205	AT1G23205	1:8233996-8234893	P_Me	P_Ct61e	5.55737	8.49383	0.612013	1.78587	0.0023	0.0146059
AT1G23210	AtGH9B6	1:8240173-8242129	P_Me	P_Ct61e	3.02887	1.69149	-0.840482	-2.07467	0.00085	0.0062628
AT1G23330	AT1G23330	1:8279587-8281891	P_Me	P_Ct61e	27.5376	20.1869	-0.447981	-2.14178	0.0002	0.00176273
AT1G23390	AT1G23390	1:8309111-8310649	P_Me	P_Ct61e	30.9476	74.6689	1.27068	6.35521	5e-05	0.000500944
AT1G23400	CAF2	1:8312075-8314744	P_Me	P_Ct61e	6.74526	9.17244	0.443433	1.75978	0.00275	0.0169588
AT1G23440	AT1G23440	1:8321679-8324240	P_Me	P_Ct61e	132.859	103.609	-0.358747	-1.82865	0.00125	0.00872457
AT1G23560	AT1G23560	1:8350792-8354262	P_Me	P_Ct61e	9.52558	13.1964	0.470267	1.72029	0.00325	0.019512
AT1G23710	AT1G23710	1:8385250-8386426	P_Me	P_Ct61e	25.7462	36.0031	0.483758	2.24399	0.0002	0.00176273
AT1G23720	AT1G23720	1:8388654-8391540	P_Me	P_Ct61e	358.797	247.49	-0.535795	-2.48454	5e-05	0.000500944
AT1G23760	JP630	1:8402045-8404301	P_Me	P_Ct61e	10.6529	18.1906	0.771947	3.53858	5e-05	0.000500944
AT1G23800	ALDH2B7	1:8412050-8414879	P_Me	P_Ct61e	17.2106	23.5793	0.454224	2.15703	0.00025	0.00214655
AT1G23840	AT1G23840	1:8424296-8425376	P_Me	P_Ct61e	0.285634	1.06507	1.8987	2.06607	0.0041	0.0236795
AT1G23850	AT1G23850	1:8425738-8427235	P_Me	P_Ct61e	6.93773	10.6923	0.624038	2.38383	5e-05	0.000500944
AT1G23860	RSZP21	1:8427355-8429498	P_Me	P_Ct61e	39.6779	49.8048	0.32795	1.63921	0.00475	0.0267224
AT1G23870	ATTPS9	1:8432178-8435656	P_Me	P_Ct61e	55.4521	125.253	1.17553	5.98063	5e-05	0.000500944
AT1G24100	UGT74B1	1:8525434-8527087	P_Me	P_Ct61e	65.0323	49.0769	-0.406113	-2.06911	0.00055	0.00429325
AT1G24130	AT1G24130	1:8534182-8535430	P_Me	P_Ct61e	0.983173	2.56585	1.38392	2.71249	5e-05	0.000500944
AT1G24140	AT1G24140	1:8536044-8537387	P_Me	P_Ct61e	1.37961	2.8123	1.0275	2.27539	0.00035	0.00289063
AT1G24150	ATFH4	1:8549517-8551993	P_Me	P_Ct61e	16.8199	12.5304	-0.424731	-1.98801	0.0008	0.00594351
AT1G24170	GATL8	1:8557215-8558832	P_Me	P_Ct61e	40.3017	26.9863	-0.578614	-2.846	5e-05	0.000500944
AT1G24180	IAR4	1:8560524-8563495	P_Me	P_Ct61e	318.757	236.476	-0.430761	-2.15095	0.00015	0.00136349
AT1G24280	G6PD3	1:8609444-8614277	P_Me	P_Ct61e	131.68	24.7746	-2.4101	-11.6429	5e-05	0.000500944
AT1G24405	AT1G24405	1:8655245-8655650	P_Me	P_Ct61e	7.58743	3.64089	-1.05932	-1.5611	0.0099	0.0484955
AT1G24440	AT1G24440	1:8662018-8663964	P_Me	P_Ct61e	24.3759	31.6553	0.376989	1.75065	0.00265	0.0164395
AT1G24485	RWK1	1:8678857-8681894	P_Me	P_Ct61e	0.189151	1.44593	2.93439	3.04242	5e-05	0.000500944
AT1G24530	AT1G24530	1:8693226-8694705	P_Me	P_Ct61e	10.8903	18.3479	0.752566	3.20617	5e-05	0.000500944
AT1G25230	PAP4	1:8840401-8842317	P_Me	P_Ct61e	35.6921	67.2653	0.914259	4.4492	5e-05	0.000500944
AT1G25240	AT1G25240	1:8845230-8846493	P_Me	P_Ct61e	0.825111	0.226749	-1.86349	-1.97826	0.00505	0.0281014
AT1G25390	AT1G25390	1:8906451-8908854	P_Me	P_Ct61e	11.2943	14.1722	0.327473	1.48781	0.00915	0.045536
AT1G25400	AT1G25400	1:8911129-8912642	P_Me	P_Ct61e	20.039	52.2789	1.38342	6.4649	5e-05	0.000500944
AT1G25440	COL16	1:8933715-8935460	P_Me	P_Ct61e	0.270958	0.943163	1.79944	2.41602	0.0009	0.00657791
AT1G25560	TEM1	1:8981676-8983041	P_Me	P_Ct61e	49.6672	76.0649	0.614937	3.11421	5e-05	0.000500944
AT1G25580	SOG1	1:8996767-8999860	P_Me	P_Ct61e	17.2118	21.2903	0.3068	1.45464	0.01025	0.0498717
AT1G26240	AT1G26240	1:9078139-9079576	P_Me	P_Ct61e	27.4663	34.609	0.333485	1.59364	0.00575	0.0312442
AT1G26250	AT1G26250	1:9083837-9085464	P_Me	P_Ct61e	221.604	315.225	0.508398	2.52672	5e-05	0.000500944
AT1G26270	AT1G26270	1:9089523-9092457	P_Me	P_Ct61e	46.9161	61.9798	0.401715	2.07052	0.0004	0.00325095
AT1G26360	ATMES13	1:9118947-9121217	P_Me	P_Ct61e	4.71722	1.93638	-1.28458	-3.38075	5e-05	0.000500944
AT1G26380	AT1G26380	1:9126736-9128528	P_Me	P_Ct61e	15.2837	31.7154	1.05319	4.97914	5e-05	0.000500944
AT1G26410	AT1G26410	1:9138674-9140439	P_Me	P_Ct61e	8.13114	15.5814	0.938294	3.96823	5e-05	0.000500944
AT1G26665	MED10B	1:9214173-9215552	P_Me	P_Ct61e	46.7588	71.8446	0.619642	2.91985	5e-05	0.000500944
AT1G26700	MLO14	1:9228234-9232240	P_Me	P_Ct61e	1.26261	2.71061	1.10221	2.67969	5e-05	0.000500944
AT1G26800	AT1G26800	1:9285098-9286324	P_Me	P_Ct61e	11.1955	19.0963	0.770374	3.14108	5e-05	0.000500944
AT1G26920	AT1G26920	1:9329511-9330398	P_Me	P_Ct61e	31.5257	20.0256	-0.654683	-2.7417	5e-05	0.000500944
AT1G26960	AtHB23	1:9355919-9357460	P_Me	P_Ct61e	15.2982	10.9912	-0.477013	-1.8859	0.0015	0.010187
AT1G26970	AT1G26970	1:9359681-9361833	P_Me	P_Ct61e	8.73382	4.36033	-1.00218	-3.50497	5e-05	0.000500944
AT1G27020	AT1G27020	1:9378558-9380692	P_Me	P_Ct61e	10.26	15.4777	0.593156	2.36417	5e-05	0.000500944
AT1G27030	AT1G27030	1:9381802-9383984	P_Me	P_Ct61e	89.5018	72.721	-0.299545	-1.53196	0.0071	0.03711
AT1G27100	AT1G27100	1:9407124-9411172	P_Me	P_Ct61e	31.1327	48.3013	0.633634	3.21586	5e-05	0.000500944
AT1G27130	ATGSTU13	1:9425459-9426886	P_Me	P_Ct61e	208.159	305.528	0.553617	2.83611	5e-05	0.000500944
AT1G27170	AT1G27170	1:9433487-9439417	P_Me	P_Ct61e	5.05743	3.72638	-0.440629	-1.90866	0.0008	0.00594351
AT1G27200	AT1G27200	1:9449548-9451750	P_Me	P_Ct61e	10.0389	4.94356	-1.02198	-4.11733	5e-05	0.000500944
AT1G27290	AT1G27290	1:9481531-9482912	P_Me	P_Ct61e	55.1848	87.667	0.667763	3.33012	5e-05	0.000500944
AT1G27410	AT1G27420/F17L21.21	1:9517200-9519025	P_Me	P_Ct61e	1.6365	2.67915	0.711161	1.7658	0.0028	0.0172201
AT1G27730	STZ	1:9648140-9649073	P_Me	P_Ct61e	17.3889	40.704	1.227	5.13356	5e-05	0.000500944
AT1G27740	RSL4	1:9654687-9656089	P_Me	P_Ct61e	9.94807	5.35683	-0.893037	-2.92861	5e-05	0.000500944
AT1G27760	SAT32	1:9668583-9671616	P_Me	P_Ct61e	56.9249	34.6038	-0.718128	-3.65451	5e-05	0.000500944
AT1G27970	NTF2B	1:9746810-9748467	P_Me	P_Ct61e	136.095	106.278	-0.356774	-1.7969	0.00235	0.0148726
AT1G28100	AT1G28100	1:9801081-9806896	P_Me	P_Ct61e	17.3292	25.9812	0.584263	1.74238	0.00345	0.0205054
AT1G28190	AT1G28190	1:9846883-9847923	P_Me	P_Ct61e	5.24395	7.53161	0.522304	1.58945	0.0063	0.0336592
AT1G28240	AT1G28240	1:9868315-9872211	P_Me	P_Ct61e	18.4189	14.8988	-0.305987	-1.46796	0.00935	0.046329
AT1G28330	DYL1	1:9933883-9935271	P_Me	P_Ct61e	208.704	1117.77	2.42109	10.3531	5e-05	0.000500944
AT1G28470	ANAC010	1:10010180-10012198	P_Me	P_Ct61e	14.6262	10.793	-0.438456	-1.78614	0.00235	0.0148726
AT1G28480	GRX480	1:10013473-10014073	P_Me	P_Ct61e	13.4723	7.37007	-0.870251	-2.31639	5e-05	0.000500944
AT1G28570	AT1G28570	1:10041640-10044150	P_Me	P_Ct61e	4.17537	7.04922	0.755559	2.46147	0.00015	0.00136349
AT1G28600	AT1G28600	1:10051000-10053117	P_Me	P_Ct61e	11.4676	6.60458	-0.796024	-3.00496	5e-05	0.000500944
AT1G28610	AT1G28610	1:10053616-10055731	P_Me	P_Ct61e	1.36428	0.488007	-1.48316	-2.34907	0.00035	0.00289063
AT1G28680	AT1G28680	1:10077922-10080029	P_Me	P_Ct61e	79.4717	49.4599	-0.68418	-3.46389	5e-05	0.000500944
AT1G28815	AT1G28815	1:10095796-10096374	P_Me	P_Ct61e	6.78625	3.36738	-1.01099	-1.73252	0.00435	0.0248601
AT1G29000	AT1G29000	1:10113017-10114340	P_Me	P_Ct61e	9.42941	5.55145	-0.764303	-2.23005	0.0001	0.000946039
AT1G29020	AT1G29020	1:10120496-10122902	P_Me	P_Ct61e	13.4621	7.36068	-0.870991	-3.54112	5e-05	0.000500944
AT1G29025	AT1G29025	1:10124347-10127068	P_Me	P_Ct61e	28.6697	20.9738	-0.450937	-2.21939	5e-05	0.000500944
AT1G29050	TBL38	1:10134068-10139208	P_Me	P_Ct61e	83.5239	58.6815	-0.509284	-2.27557	0.0001	0.000946039
AT1G29070	RPL34	1:10149790-10151360	P_Me	P_Ct61e	23.1405	32.933	0.509116	2.08422	0.0004	0.00325095
AT1G29160	DOF1.5	1:10183796-10184324	P_Me	P_Ct61e	28.9008	21.1091	-0.453244	-1.52044	0.0094	0.0465307
AT1G29195	AT1G29195	1:10202535-10203396	P_Me	P_Ct61e	7.97111	5.43447	-0.552642	-1.56509	0.00695	0.0364604
AT1G29240	AT1G29240	1:10216778-10219846	P_Me	P_Ct61e	0.492063	1.05584	1.10147	2.11239	0.00085	0.0062628
AT1G29270	AT1G29270	1:10230086-10231142	P_Me	P_Ct61e	4.52325	8.31009	0.877503	2.02168	0.00105	0.00751306
AT1G29300	UNE1	1:10247779-10249594	P_Me	P_Ct61e	14.8594	11.7199	-0.342418	-1.51262	0.0084	0.0425159
AT1G29310	AT1G29310	1:10252293-10254690	P_Me	P_Ct61e	58.0306	46.4535	-0.321025	-1.63823	0.0039	0.0227111
AT1G29600	AT1G29600	1:10344045-10346243	P_Me	P_Ct61e	1.08712	3.24871	1.57936	3.14504	5e-05	0.000500944
AT1G29660	AT1G29660	1:10371838-10373766	P_Me	P_Ct61e	18.0123	11.5618	-0.639612	-2.67655	5e-05	0.000500944
AT1G29670	AT1G29670	1:10375762-10378961	P_Me	P_Ct61e	3.38699	5.18834	0.615267	1.81114	0.00245	0.0153985
AT1G29730	AT1G29730	1:10400563-10405874	P_Me	P_Ct61e	0.959819	1.58002	0.719108	1.93005	0.0013	0.00902064
AT1G29910	CAB3	1:10472279-10473299	P_Me	P_Ct61e	1.16543	3.61569	1.63341	3.07702	5e-05	0.000500944
AT1G29920	CAB2	1:10474783-10475959	P_Me	P_Ct61e	0.294691	2.06411	2.80825	3.38061	0.00015	0.00136349
AT1G29930	CAB1	1:10478004-10479048	P_Me	P_Ct61e	27.7192	21.7241	-0.351593	-1.48926	0.0093	0.0461301
AT1G30040	ATGA2OX2	1:10537647-10539831	P_Me	P_Ct61e	4.07713	6.06371	0.572647	1.83403	0.0013	0.00902064
AT1G30050	AT1G30050	1:10543021-10544591	P_Me	P_Ct61e	1.04328	0.482418	-1.11278	-1.74913	0.0052	0.0287808
AT1G30130	AT1G30130	1:10587601-10589760	P_Me	P_Ct61e	40.0448	55.5139	0.471234	2.31574	0.00015	0.00136349
AT1G30200	AT1G30200	1:10625028-10627105	P_Me	P_Ct61e	34.6318	46.6362	0.429354	2.16048	5e-05	0.000500944
AT1G30210	TCP24	1:10627184-10630610	P_Me	P_Ct61e	13.3525	10.0624	-0.408127	-1.70058	0.00375	0.0219777
AT1G30370	AT1G30370	1:10719168-10720758	P_Me	P_Ct61e	8.19493	17.5717	1.10045	4.538	5e-05	0.000500944
AT1G30400	ATMRP1	1:10727637-10738055	P_Me	P_Ct61e	138.822	97.5143	-0.509548	-2.46628	5e-05	0.000500944
AT1G30500	NF-YA7	1:10804449-10806319	P_Me	P_Ct61e	3.81695	7.04096	0.883351	2.42654	5e-05	0.000500944
AT1G30510	ATRFNR2	1:10806984-10809188	P_Me	P_Ct61e	692.304	181.912	-1.92817	-9.25311	5e-05	0.000500944
AT1G30515	AT1G30515	1:10809288-10809915	P_Me	P_Ct61e	3.38129	1.62155	-1.0602	-1.63824	0.00805	0.0410885
AT1G30530	UGT78D1	1:10814658-10816583	P_Me	P_Ct61e	4.75225	2.77194	-0.777715	-2.47786	5e-05	0.000500944
AT1G30550	AT1G30550	1:10819553-10823659	P_Me	P_Ct61e	15.9533	11.9051	-0.422273	-1.47999	0.00905	0.0451348
AT1G30620	HSR8	1:10854548-10858244	P_Me	P_Ct61e	16.824	12.2862	-0.453481	-2.06899	0.00045	0.00360308
AT1G30640	AT1G30640	1:10860654-10864700	P_Me	P_Ct61e	16.3887	12.6178	-0.377249	-1.71279	0.00385	0.022465
AT1G30690	AT1G30690	1:10887606-10890332	P_Me	P_Ct61e	90.8246	67.7789	-0.422246	-2.1812	0.0001	0.000946039
AT1G30720	AT1G30720	1:10898171-10899912	P_Me	P_Ct61e	52.0045	119.345	1.19843	6.11949	5e-05	0.000500944
AT1G30730	AT1G30730	1:10900853-10902534	P_Me	P_Ct61e	55.9485	166.074	1.56965	8.01954	5e-05	0.000500944
AT1G30750	AT1G30750	1:10904906-10905709	P_Me	P_Ct61e	116.177	57.2127	-1.02192	-4.98075	5e-05	0.000500944
AT1G30755	AT1G30755	1:10905816-10908892	P_Me	P_Ct61e	11.807	15.3083	0.374676	1.7131	0.00265	0.0164395
AT1G30760	AT1G30760	1:10918277-10920677	P_Me	P_Ct61e	15.0734	19.3563	0.360797	1.67928	0.0034	0.0202585
AT1G30810	AT1G30810	1:10936764-10942292	P_Me	P_Ct61e	8.94576	12.3318	0.463109	2.17612	0.00025	0.00214655
AT1G30820	AT1G30820	1:10944912-10949458	P_Me	P_Ct61e	91.7791	243.857	1.4098	7.0192	5e-05	0.000500944
AT1G30870	PER7	1:10991484-10993023	P_Me	P_Ct61e	167.969	96.4548	-0.800273	-4.08238	5e-05	0.000500944
AT1G30880	AT1G30880	1:10993194-10994125	P_Me	P_Ct61e	227.138	282.894	0.31669	1.626	0.00455	0.0257955
AT1G31120	KUP10	1:11104300-11107763	P_Me	P_Ct61e	18.4044	26.5502	0.528676	2.65369	5e-05	0.000500944
AT1G31230	AK-HSDH I	1:11156801-11163274	P_Me	P_Ct61e	49.7046	25.8288	-0.944399	-4.63439	5e-05	0.000500944
AT1G31280	AGO2	1:11181710-11185344	P_Me	P_Ct61e	10.9881	8.59251	-0.354788	-1.67009	0.00405	0.0234354
AT1G31335	AT1G31335	1:11216913-11217393	P_Me	P_Ct61e	12.9852	19.1076	0.557273	1.50198	0.01025	0.0498717
AT1G31540	AT1G31540	1:11288451-11293753	P_Me	P_Ct61e	9.25924	7.32276	-0.338506	-1.60209	0.00535	0.0294596
AT1G31550	AT1G31550	1:11295524-11297379	P_Me	P_Ct61e	0.858152	0.260195	-1.72164	-1.86087	0.00445	0.025329
AT1G31710	AT1G31710	1:11349839-11355486	P_Me	P_Ct61e	74.9703	113.582	0.59935	3.08155	5e-05	0.000500944
AT1G31760	AT1G31760	1:11372424-11373483	P_Me	P_Ct61e	27.4439	37.893	0.465449	1.77354	0.00175	0.0116101
AT1G31770	ABCG14	1:11374892-11377794	P_Me	P_Ct61e	73.9672	54.3251	-0.445266	-2.29493	0.0001	0.000946039
AT1G31885	NIP3	1:11450459-11451985	P_Me	P_Ct61e	17.3907	23.3969	0.427995	1.75492	0.00295	0.0179846
AT1G31935	AT1G31935	1:11469481-11470010	P_Me	P_Ct61e	44.4193	60.5593	0.447164	1.82264	0.0019	0.0124434
AT1G32160	AT1G32160	1:11568664-11570387	P_Me	P_Ct61e	7.60668	10.0297	0.398947	1.50475	0.00825	0.0418967
AT1G32240	KAN2	1:11625699-11630626	P_Me	P_Ct61e	4.66994	3.16212	-0.562511	-1.74738	0.00315	0.0190029
AT1G32360	AT1G32360	1:11672930-11675339	P_Me	P_Ct61e	13.8983	19.944	0.52105	2.37377	5e-05	0.000500944
AT1G32440	PKp3	1:11712161-11715112	P_Me	P_Ct61e	40.6573	29.1262	-0.481197	-2.41176	5e-05	0.000500944
AT1G32460	AT1G32460	1:11738117-11740361	P_Me	P_Ct61e	160.518	258.136	0.685393	3.4589	5e-05	0.000500944
AT1G32640	ATMYC2	1:11798809-11800988	P_Me	P_Ct61e	37.4773	56.2648	0.586217	3.00501	5e-05	0.000500944
AT1G32700	AT1G32700	1:11827432-11829759	P_Me	P_Ct61e	50.0509	76.6978	0.61579	3.06436	5e-05	0.000500944
AT1G32870	ANAC13	1:11911678-11914735	P_Me	P_Ct61e	7.90412	5.56411	-0.506452	-1.96388	0.0004	0.00325095
AT1G32928	AT1G32928	1:11931202-11931801	P_Me	P_Ct61e	17.2592	26.5178	0.619592	2.11386	0.0003	0.0025222
AT1G32940	ATSBT3.5	1:11937595-11940978	P_Me	P_Ct61e	15.8378	10.0542	-0.655578	-3.04184	5e-05	0.000500944
AT1G32950	AT1G32950	1:11941437-11944760	P_Me	P_Ct61e	2.53108	1.76543	-0.519731	-1.56078	0.00655	0.0347486
AT1G33050	AT1G33050	1:11966469-11972578	P_Me	P_Ct61e	26.6817	37.9629	0.508741	1.95895	0.0004	0.00325095
AT1G33055	AT1G33055	1:11966469-11972578	P_Me	P_Ct61e	2.8139	10.1025	1.84407	1.75158	0.0076	0.0392115
AT1G33060	ANAC014	1:11975339-11978521	P_Me	P_Ct61e	6.53315	8.77373	0.425411	1.74517	0.0027	0.0167009
AT1G33080	AT1G33080	1:11985706-11990482	P_Me	P_Ct61e	8.75646	11.9456	0.448058	1.85398	0.0012	0.00842502
AT1G33090	AT1G33090	1:11993297-11996712	P_Me	P_Ct61e	5.55748	1.78791	-1.63615	-4.79455	5e-05	0.000500944
AT1G33100	AT1G33100	1:11997682-12001308	P_Me	P_Ct61e	5.51236	2.59728	-1.08567	-3.1733	5e-05	0.000500944
AT1G33110	AT1G33110	1:12004926-12008833	P_Me	P_Ct61e	29.4373	23.0189	-0.354827	-1.7481	0.00265	0.0164395
AT1G33240	AT-GTL1	1:12051470-12054546	P_Me	P_Ct61e	26.3384	19.6414	-0.42327	-2.11879	0.0001	0.000946039
AT1G33260	AT1G33260	1:12064508-12066376	P_Me	P_Ct61e	9.37007	6.51152	-0.525065	-2.00485	0.00075	0.00561927
AT1G33290	AT1G33290	1:12074098-12076104	P_Me	P_Ct61e	9.8857	13.1359	0.410096	1.6036	0.00405	0.0234354
AT1G33320	AT1G33320	1:12081008-12083462	P_Me	P_Ct61e	0.88402	2.07451	1.23062	2.2547	0.001	0.00720331
AT1G33440	AT1G33440	1:12127388-12130407	P_Me	P_Ct61e	3.98074	5.83571	0.551873	2.04109	0.00055	0.00429325
AT1G33560	ADR1	1:12168767-12172005	P_Me	P_Ct61e	8.85814	5.12307	-0.789995	-3.3544	5e-05	0.000500944
AT1G33600	AT1G33600	1:12180775-12182363	P_Me	P_Ct61e	1.01267	1.99659	0.979369	2.09196	0.0007	0.00529537
AT1G33612	AT1G33612	1:12191311-12192849	P_Me	P_Ct61e	5.23085	3.67555	-0.509085	-1.62154	0.00565	0.0308017
AT1G33790	AT1G33790	1:12256663-12260605	P_Me	P_Ct61e	3.60041	8.20435	1.18823	4.62125	5e-05	0.000500944
AT1G33800	GXM3	1:12261418-12262717	P_Me	P_Ct61e	78.5753	57.6674	-0.446319	-2.25666	0.00015	0.00136349
AT1G33840	AT1G33840	1:12283861-12285306	P_Me	P_Ct61e	6.71699	14.8929	1.14874	3.29519	5e-05	0.000500944
AT1G34050	AT1G34050	1:12393494-12396006	P_Me	P_Ct61e	0.688676	1.52356	1.14555	2.20527	0.001	0.00720331
AT1G34260	FAB1D	1:12485966-12492169	P_Me	P_Ct61e	6.08495	4.78371	-0.347117	-1.57763	0.00475	0.0267224
AT1G34330	AT1G34330	1:12528094-12529132	P_Me	P_Ct61e	7.15923	2.41367	-1.56857	-3.97305	5e-05	0.000500944
AT1G34510	PER8	1:12615732-12617032	P_Me	P_Ct61e	7.23004	4.26207	-0.762449	-2.34341	5e-05	0.000500944
AT1G34670	AtMYB93	1:12709127-12710423	P_Me	P_Ct61e	25.4713	17.7931	-0.51755	-2.22224	0.00015	0.00136349
AT1G35140	PHI-1	1:12851996-12853128	P_Me	P_Ct61e	6.98046	1.92587	-1.85781	-4.60796	5e-05	0.000500944
AT1G35186	AT1G35186	1:12885605-12886983	P_Me	P_Ct61e	1.04575	2.48954	1.25134	2.60152	0.00015	0.00136349
AT1G35190	AT1G35190	1:12890422-12892874	P_Me	P_Ct61e	49.3783	36.5774	-0.432923	-2.13013	0.0001	0.000946039
AT1G35250	AT1G35250	1:12932940-12934479	P_Me	P_Ct61e	65.0816	48.9491	-0.410968	-1.86779	0.0015	0.010187
AT1G35260	MLP165	1:12936848-12937787	P_Me	P_Ct61e	101.143	80.5359	-0.328698	-1.62266	0.0043	0.0246276
AT1G35420	AT1G35420	1:13026237-13027684	P_Me	P_Ct61e	1.54678	2.84503	0.879173	1.87651	0.00145	0.00989965
AT1G35560	TCP23	1:13115825-13117235	P_Me	P_Ct61e	8.88655	5.51502	-0.688258	-2.43553	5e-05	0.000500944
AT1G35580	CINV1	1:13122203-13125264	P_Me	P_Ct61e	181.493	309.976	0.772245	3.81917	5e-05	0.000500944
AT1G35612	AT1G35612	1:13145642-13146693	P_Me	P_Ct61e	8.40121	16.9637	1.01379	3.71798	5e-05	0.000500944
AT1G35680	RPL21	1:13208735-13210418	P_Me	P_Ct61e	19.1174	26.3077	0.460605	1.87446	0.00185	0.0121669
AT1G36160	ACC1	1:13533410-13544009	P_Me	P_Ct61e	56.7415	46.0846	-0.300121	-1.50616	0.00925	0.0459351
AT1G36370	SHM7	1:13696041-13698639	P_Me	P_Ct61e	56.4279	32.5969	-0.791672	-4.02878	5e-05	0.000500944
AT1G36622	AT1G36622	1:13836130-13836954	P_Me	P_Ct61e	29.4485	21.6384	-0.444599	-1.5214	0.00915	0.045536
AT1G36732	CPuORF19	1:13898209-13900831	P_Me	P_Ct61e	151.676	114.039	-0.411472	-2.09242	0.00015	0.00136349
AT1G36980	AT1G36980	1:14025027-14026941	P_Me	P_Ct61e	139.357	171.862	0.302465	1.53083	0.00795	0.0406644
AT1G37130	NIA2	1:14158526-14161938	P_Me	P_Ct61e	310.72	92.0207	-1.75559	-8.42717	5e-05	0.000500944
AT1G43020	AT1G43020	1:16155402-16157911	P_Me	P_Ct61e	8.40398	4.95083	-0.763403	-2.61131	0.0002	0.00176273
AT1G43160	RAP2.6	1:16263812-16264818	P_Me	P_Ct61e	8.75463	5.05659	-0.79188	-2.30127	0.0002	0.00176273
AT1G43245	SDG41	1:16308881-16310930	P_Me	P_Ct61e	3.71396	5.50216	0.567039	1.93823	0.00085	0.0062628
AT1G43670	AT1G43670	1:16468043-16470500	P_Me	P_Ct61e	19.0058	30.604	0.687283	3.14427	5e-05	0.000500944
AT1G43700	VIP1	1:16484230-16486241	P_Me	P_Ct61e	43.4773	57.9676	0.414983	2.08058	0.00035	0.00289063
AT1G43710	emb1075	1:16486319-16488384	P_Me	P_Ct61e	143.731	106.752	-0.429117	-2.20996	0.00015	0.00136349
AT1G43800	S-ACP-DES6	1:16577609-16579722	P_Me	P_Ct61e	6.47036	3.93928	-0.715914	-2.28368	0.00015	0.00136349
AT1G43910	AT1G43910	1:16654029-16657658	P_Me	P_Ct61e	13.8282	4.69032	-1.55986	-3.51581	5e-05	0.000500944
AT1G44100	AAP5	1:16764404-16767685	P_Me	P_Ct61e	22.4234	13.336	-0.749682	-3.54904	5e-05	0.000500944
AT1G44170	ALDH3H1	1:16794828-16800321	P_Me	P_Ct61e	103.689	82.1707	-0.335571	-1.61889	0.00515	0.0285517
AT1G44318	hemb2	1:16831015-16833916	P_Me	P_Ct61e	0.411433	1.25228	1.60583	2.20535	0.00135	0.0093139
AT1G44575	NPQ4	1:16871695-16873383	P_Me	P_Ct61e	2.11156	1.18599	-0.832213	-1.50791	0.00905	0.0451348
AT1G44608	AT1G44608	1:16875118-16876258	P_Me	P_Ct61e	11.3914	7.33895	-0.6343	-1.74383	0.00295	0.0179846
AT1G44770	AT1G44770	1:16907538-16909495	P_Me	P_Ct61e	49.9799	61.5193	0.299692	1.49685	0.00845	0.0427101
AT1G44800	AT1G44800	1:16914008-16916997	P_Me	P_Ct61e	232.684	163.438	-0.509634	-2.58612	5e-05	0.000500944
AT1G44970	AT1G44970	1:17002116-17003688	P_Me	P_Ct61e	30.1979	16.3106	-0.888632	-3.97073	5e-05	0.000500944
AT1G45015	AT1G45015	1:17021609-17022781	P_Me	P_Ct61e	7.30882	15.5961	1.09347	3.0909	5e-05	0.000500944
AT1G45145	ATTRX5	1:17074941-17076330	P_Me	P_Ct61e	308.463	233.093	-0.40419	-2.077	0.00035	0.00289063
AT1G45160	AT1G45160	1:17083545-17090545	P_Me	P_Ct61e	24.9856	19.7316	-0.340586	-1.75273	0.0022	0.0140745
AT1G45165	AT1G45165	1:17090676-17091464	P_Me	P_Ct61e	4.53323	11.5062	1.3438	2.49073	0.0002	0.00176273
AT1G45249	ABF2	1:17165126-17167907	P_Me	P_Ct61e	22.8182	14.5714	-0.647041	-2.94948	5e-05	0.000500944
AT1G45545	WEL2	1:17179301-17182957	P_Me	P_Ct61e	1.88943	0.927796	-1.02608	-2.06007	0.00095	0.00689332
AT1G45688	AT1G45688	1:17191389-17193158	P_Me	P_Ct61e	96.0387	71.9944	-0.41573	-2.13911	0.0003	0.0025222
AT1G45976	SBP1	1:17199324-17200735	P_Me	P_Ct61e	26.1663	34.518	0.399637	1.82135	0.00195	0.0127169
AT1G46554	AT1G46554	1:17252951-17253903	P_Me	P_Ct61e	3.46686	5.5816	0.687049	1.76911	0.003	0.0182448
AT1G46768	RAP2.1	1:17265700-17266536	P_Me	P_Ct61e	6.9701	14.7202	1.07854	3.40857	5e-05	0.000500944
AT1G47128	RD21	1:17282824-17285670	P_Me	P_Ct61e	384.873	302.46	-0.347641	-1.68772	0.0027	0.0167009
AT1G47270	TLP6	1:17326555-17328728	P_Me	P_Ct61e	7.84147	11.2677	0.522992	2.08726	0.00055	0.00429325
AT1G47480	CXE2	1:17417578-17419432	P_Me	P_Ct61e	59.7554	39.4246	-0.599972	-2.93153	5e-05	0.000500944
AT1G47510	AT5PTASE11	1:17435564-17438396	P_Me	P_Ct61e	1.38198	0.735014	-0.910889	-1.62749	0.00415	0.0239188
AT1G47590	ATPUP20	1:17486690-17487863	P_Me	P_Ct61e	3.44801	5.55187	0.687208	1.94803	0.00075	0.00561927
AT1G47603	ATPUP19	1:17496838-17498110	P_Me	P_Ct61e	0.234397	3.31627	3.82254	4.534	0.00015	0.00136349
AT1G47655	DOF1.6	1:17525364-17526306	P_Me	P_Ct61e	3.28665	5.36612	0.707259	1.77199	0.0031	0.018751
AT1G47760	AGL102	1:17572450-17573159	P_Me	P_Ct61e	11.6165	7.65297	-0.602087	-1.50158	0.0086	0.0433236
AT1G47860	AT1G47860	1:17620676-17630270	P_Me	P_Ct61e	2.67729	2.04915	-0.385746	-1.7253	0.0029	0.0177325
AT1G47970	AT1G47970	1:17687268-17688816	P_Me	P_Ct61e	161.106	125.08	-0.365157	-1.87856	0.00105	0.00751306
AT1G48000	MYB112	1:17704178-17706460	P_Me	P_Ct61e	2.63111	1.4346	-0.875016	-1.59995	0.00915	0.045536
AT1G48090	AT1G48090	1:17732009-17758444	P_Me	P_Ct61e	14.0877	11.3377	-0.313313	-1.61441	0.0046	0.0260296
AT1G48260	CIPK17	1:17813975-17817283	P_Me	P_Ct61e	4.48439	2.93187	-0.613092	-1.84356	0.00155	0.0104725
AT1G48300	AT1G48300	1:17847355-17853807	P_Me	P_Ct61e	162.426	221.754	0.449173	2.22615	0.0001	0.000946039
AT1G48480	RKL1	1:17918390-17920985	P_Me	P_Ct61e	43.4726	30.2012	-0.525504	-2.67667	5e-05	0.000500944
AT1G48550	AT1G48550	1:17950568-17952694	P_Me	P_Ct61e	8.7466	12.3317	0.495582	1.88996	0.0009	0.00657791
AT1G48600	PMEAMT	1:17965863-17969354	P_Me	P_Ct61e	426.171	253.223	-0.751023	-3.65379	5e-05	0.000500944
AT1G48605	ATHAL3B	1:17969394-17970282	P_Me	P_Ct61e	6.07129	9.2335	0.604875	1.52305	0.01015	0.0494789
AT1G48850	EMB1144	1:18061520-18068090	P_Me	P_Ct61e	121.988	90.2228	-0.43517	-2.09234	0.0003	0.0025222
AT1G48930	AtGH9C1	1:18101642-18104661	P_Me	P_Ct61e	34.443	13.6325	-1.33716	-6.35172	5e-05	0.000500944
AT1G48980	AT1G48980	1:18118016-18120667	P_Me	P_Ct61e	0.229204	0.591791	1.36846	1.61183	0.0041	0.0236795
AT1G49032	AT1G49032	1:18138267-18139005	P_Me	P_Ct61e	6.7911	12.1989	0.84503	2.45103	5e-05	0.000500944
AT1G49100	AT1G49100	1:18166146-18170105	P_Me	P_Ct61e	0.551278	1.49936	1.44349	3.17656	5e-05	0.000500944
AT1G49160	WNK7	1:18179303-18182391	P_Me	P_Ct61e	15.8184	12.4162	-0.349379	-1.5927	0.00435	0.0248601
AT1G49200	ATL75	1:18198226-18199168	P_Me	P_Ct61e	1.45634	2.99383	1.03965	1.97968	0.0016	0.0107592
AT1G49210	ATL76	1:18201888-18202764	P_Me	P_Ct61e	0.556309	1.89326	1.76691	2.25081	0.00155	0.0104725
AT1G49230	ATL78	1:18209260-18210128	P_Me	P_Ct61e	12.8985	17.5176	0.441601	1.62459	0.0045	0.0255604
AT1G49320	ATUSPL1	1:18246304-18247992	P_Me	P_Ct61e	21.5458	38.1314	0.823569	3.7637	5e-05	0.000500944
AT1G49430	LACS2	1:18291042-18295825	P_Me	P_Ct61e	39.0057	20.423	-0.933491	-4.67184	5e-05	0.000500944
AT1G49470	AT1G49470	1:18310493-18311634	P_Me	P_Ct61e	30.2727	19.9897	-0.598761	-2.66564	5e-05	0.000500944
AT1G49500	AT1G49500	1:18321294-18322284	P_Me	P_Ct61e	64.8224	85.3495	0.396889	1.98239	0.0004	0.00325095
AT1G49570	PER10	1:18347035-18348951	P_Me	P_Ct61e	13.868	1.89654	-2.87032	-7.91611	5e-05	0.000500944
AT1G49580	CRK8	1:18351457-18354619	P_Me	P_Ct61e	26.4995	32.7579	0.305878	1.53751	0.00625	0.0334399
AT1G49650	CXE4	1:18377251-18378634	P_Me	P_Ct61e	4.49826	6.40059	0.508837	1.6491	0.00465	0.0262591
AT1G49670	NQR	1:18380803-18386108	P_Me	P_Ct61e	37.2425	29.281	-0.346986	-1.76159	0.00225	0.01434
AT1G49720	ABF1	1:18400091-18405681	P_Me	P_Ct61e	62.6622	79.2022	0.337945	1.62993	0.00505	0.0281014
AT1G49860	ATGSTF14	1:18458665-18459906	P_Me	P_Ct61e	181.193	143.009	-0.341422	-1.74005	0.0023	0.0146059
AT1G49960	NAT4	1:18498638-18504609	P_Me	P_Ct61e	20.5258	11.1657	-0.878368	-2.55757	5e-05	0.000500944
AT1G50110	BCAT6	1:18558016-18560274	P_Me	P_Ct61e	14.8777	11.5064	-0.370716	-1.51227	0.0073	0.0379596
AT1G50250	FTSH1	1:18614208-18617063	P_Me	P_Ct61e	17.2265	12.728	-0.436629	-2.07825	0.00055	0.00429325
AT1G50400	TOM40-2	1:18668154-18670546	P_Me	P_Ct61e	2.50875	1.42328	-0.817747	-1.68522	0.00495	0.0276435
AT1G50740	AT1G50740	1:18807671-18809004	P_Me	P_Ct61e	33.5175	42.5203	0.343236	1.50874	0.0091	0.045337
AT1G50750	AT1G50750	1:18809183-18812290	P_Me	P_Ct61e	0.449556	0.949541	1.07873	2.14041	0.0006	0.00463213
AT1G50900	GDC1	1:18866196-18869933	P_Me	P_Ct61e	11.9283	17.4517	0.54898	1.51878	0.0087	0.0437377
AT1G50970	AT1G50970	1:18896322-18900268	P_Me	P_Ct61e	2.0553	3.22472	0.649822	1.801	0.0025	0.0156673
AT1G51060	HTA10	1:18926875-18927646	P_Me	P_Ct61e	395.655	309.898	-0.352448	-1.81984	0.0014	0.00960592
AT1G51130	AT1G51130	1:18939276-18941704	P_Me	P_Ct61e	6.01118	9.5623	0.669709	2.50311	5e-05	0.000500944
AT1G51140	BHLH122	1:18943456-18945753	P_Me	P_Ct61e	16.4654	23.8059	0.531878	2.4623	5e-05	0.000500944
AT1G51200	SAP2	1:18984418-18986653	P_Me	P_Ct61e	237.243	300.631	0.341629	1.75101	0.00185	0.0121669
AT1G51270	PVA14	1:19007509-19011272	P_Me	P_Ct61e	17.1133	25.5889	0.580398	2.76412	5e-05	0.000500944
AT1G51340	MATE	1:19031996-19034979	P_Me	P_Ct61e	3.94551	1.2164	-1.6976	-4.3819	5e-05	0.000500944
AT1G51400	AT1G51400	1:19050343-19053534	P_Me	P_Ct61e	6.3992	14.9688	1.226	1.85366	0.00675	0.0356107
AT1G51420	ATSPP1	1:19064767-19066704	P_Me	P_Ct61e	96.6026	41.4265	-1.22151	-6.16287	5e-05	0.000500944
AT1G51470	BGLU35	1:19087412-19090414	P_Me	P_Ct61e	50.5209	36.2647	-0.478315	-2.40412	5e-05	0.000500944
AT1G51520	AT1G51520	1:19106686-19109587	P_Me	P_Ct61e	1.5047	2.53889	0.754722	2.03256	0.00075	0.00561927
AT1G51680	4CL1	1:19158751-19161552	P_Me	P_Ct61e	163.951	119.843	-0.452124	-2.30913	5e-05	0.000500944
AT1G51760	IAR3	1:19199418-19201642	P_Me	P_Ct61e	43.6589	34.8374	-0.32564	-1.63262	0.0051	0.0283274
AT1G51800	AT1G51800	1:19214147-19217970	P_Me	P_Ct61e	38.6536	21.407	-0.852522	-4.31409	5e-05	0.000500944
AT1G51820	AT1G51820	1:19237406-19241883	P_Me	P_Ct61e	1.53769	0.415818	-1.88674	-3.87103	5e-05	0.000500944
AT1G51830	AT1G51830	1:19243024-19246010	P_Me	P_Ct61e	75.6981	39.124	-0.952205	-4.86738	5e-05	0.000500944
AT1G51840	AT1G51840	1:19249448-19250709	P_Me	P_Ct61e	58.4496	22.844	-1.35537	-5.44229	5e-05	0.000500944
AT1G51850	AT1G51850	1:19252846-19256783	P_Me	P_Ct61e	23.9264	18.0236	-0.408712	-2.0328	0.00055	0.00429325
AT1G51860	AT1G51860	1:19257633-19261479	P_Me	P_Ct61e	25.2694	19.9192	-0.343235	-1.70048	0.0036	0.0212413
AT1G51870	AT1G51870	1:19262878-19267001	P_Me	P_Ct61e	1.75604	0.865023	-1.02152	-2.50621	5e-05	0.000500944
AT1G51980	AT1G51980	1:19323381-19326916	P_Me	P_Ct61e	283.87	225.251	-0.3337	-1.64812	0.0037	0.0217322
AT1G52050	AT1G52050	1:19354918-19356764	P_Me	P_Ct61e	48.2155	75.9465	0.655486	3.27264	5e-05	0.000500944
AT1G52080	AR791	1:19369130-19372065	P_Me	P_Ct61e	9.25634	6.71194	-0.463713	-1.95504	0.0007	0.00529537
AT1G52100	AT1G52100	1:19383121-19385602	P_Me	P_Ct61e	0.235619	0.807477	1.77696	2.07583	0.00145	0.00989965
AT1G52120	AT1G52120	1:19396080-19398244	P_Me	P_Ct61e	0.804982	0.241572	-1.7365	-2.08544	0.00345	0.0205054
AT1G52190	AT1G52190	1:19434508-19438971	P_Me	P_Ct61e	3.77263	5.20948	0.465568	1.707	0.0035	0.0207546
AT1G52240	ATROPGEF11	1:19455765-19459586	P_Me	P_Ct61e	19.1362	54.4581	1.50885	5.50824	5e-05	0.000500944
AT1G52660	AT1G52660	1:19613474-19614796	P_Me	P_Ct61e	11.7706	5.28104	-1.1563	-3.84196	5e-05	0.000500944
AT1G52720	AT1G52720	1:19640898-19641665	P_Me	P_Ct61e	65.5856	90.1967	0.459696	2.23409	0.00025	0.00214655
AT1G52740	HTA9	1:19645267-19649261	P_Me	P_Ct61e	220.53	281.53	0.352314	1.59386	0.00575	0.0312442
AT1G52780	AT1G52780	1:19658642-19662181	P_Me	P_Ct61e	19.4285	15.2245	-0.351779	-1.76596	0.00255	0.0159274
AT1G52790	AT1G52790	1:19662193-19663301	P_Me	P_Ct61e	3.33278	1.16874	-1.51177	-2.74461	5e-05	0.000500944
AT1G52800	AT1G52800	1:19664043-19665362	P_Me	P_Ct61e	11.4206	3.88526	-1.55555	-4.46104	5e-05	0.000500944
AT1G52820	AT1G52820	1:19669182-19670427	P_Me	P_Ct61e	53.4769	10.403	-2.36191	-9.54425	5e-05	0.000500944
AT1G52870	AT1G52870	1:19685744-19687907	P_Me	P_Ct61e	2.86105	4.25883	0.573915	1.63606	0.00505	0.0281014
AT1G53050	AT1G53050	1:19772044-19775747	P_Me	P_Ct61e	30.4808	23.4808	-0.37642	-1.9126	0.00095	0.00689332
AT1G53070	AT1G53070	1:19778332-19779373	P_Me	P_Ct61e	17.2641	11.2934	-0.6123	-2.35238	0.0001	0.000946039
AT1G53230	TCP3	1:19849787-19852127	P_Me	P_Ct61e	8.00196	4.78058	-0.743168	-2.49471	5e-05	0.000500944
AT1G53233	AT1G53233	1:19849787-19852127	P_Me	P_Ct61e	2.50765	0.652752	-1.94173	-2.50601	0.0005	0.00395033
AT1G53270	ABCG10	1:19862877-19864650	P_Me	P_Ct61e	8.96884	4.94464	-0.859054	-3.21464	5e-05	0.000500944
AT1G53300	TTL1	1:19879421-19882375	P_Me	P_Ct61e	29.1805	20.4978	-0.50953	-2.54413	5e-05	0.000500944
AT1G53310	ATPPC1	1:19884026-19888369	P_Me	P_Ct61e	136.719	101.838	-0.424941	-2.12765	0.00025	0.00214655
AT1G53320	AtTLP7	1:19891013-19893504	P_Me	P_Ct61e	45.3446	57.7569	0.349063	1.75924	0.0018	0.0118933
AT1G53340	AT1G53340	1:19898927-19900931	P_Me	P_Ct61e	3.37651	1.23492	-1.45111	-3.84441	5e-05	0.000500944
AT1G53470	MSL4	1:19958586-19961578	P_Me	P_Ct61e	12.0661	9.50042	-0.344902	-1.58551	0.0064	0.0340966
AT1G53500	MUM4	1:19963046-19969757	P_Me	P_Ct61e	42.5493	31.5955	-0.429413	-1.58979	0.00615	0.0330082
AT1G53560	AT1G53560	1:19984741-19985983	P_Me	P_Ct61e	19.1376	11.8154	-0.695741	-2.22926	0.00015	0.00136349
AT1G53635	AT1G53635	1:20019292-20019799	P_Me	P_Ct61e	23.01	39.4124	0.776389	2.67216	5e-05	0.000500944
AT1G53750	RPT1A	1:20065713-20068466	P_Me	P_Ct61e	167.842	127.455	-0.397114	-2.03908	0.0001	0.000946039
AT1G53830	ATPME2	1:20098521-20100889	P_Me	P_Ct61e	42.8187	26.5421	-0.689962	-3.44027	5e-05	0.000500944
AT1G53840	ATPME1	1:20101444-20103667	P_Me	P_Ct61e	48.2337	64.6433	0.422458	2.17258	0.0001	0.000946039
AT1G53940	GLIP2	1:20143278-20145780	P_Me	P_Ct61e	3.07828	12.3432	2.00352	6.27774	5e-05	0.000500944
AT1G53990	GLIP3	1:20151015-20152752	P_Me	P_Ct61e	2.36924	3.7266	0.653433	1.56823	0.0076	0.0392115
AT1G54095	AT1G54095	1:20192961-20193867	P_Me	P_Ct61e	11.1149	24.0722	1.11487	4.04952	5e-05	0.000500944
AT1G54120	AT1G54120	1:20207019-20207540	P_Me	P_Ct61e	26.4269	14.1064	-0.905659	-2.73797	5e-05	0.000500944
AT1G54220	AT1G54220	1:20246036-20250310	P_Me	P_Ct61e	18.0079	13.3015	-0.437041	-2.04778	0.0002	0.00176273
AT1G54270	EIF4A-2	1:20259691-20262266	P_Me	P_Ct61e	139.762	98.6348	-0.502806	-2.59125	5e-05	0.000500944
AT1G54410	AT1G54410	1:20309774-20310767	P_Me	P_Ct61e	3553.52	4744.11	0.416888	1.69336	0.0031	0.018751
AT1G54460	AT1G54460	1:20340599-20343530	P_Me	P_Ct61e	28.5731	38.4243	0.427365	2.08271	0.00055	0.00429325
AT1G54500	AT1G54500	1:20356953-20357788	P_Me	P_Ct61e	7.42404	10.722	0.530291	1.63402	0.0061	0.03279
AT1G54540	AT1G54540	1:20367571-20368434	P_Me	P_Ct61e	26.7253	12.8131	-1.06058	-4.05358	5e-05	0.000500944
AT1G54570	AT1G54570	1:20380477-20385125	P_Me	P_Ct61e	18.4276	12.3609	-0.57608	-2.74262	5e-05	0.000500944
AT1G54660	AT1G54660	1:20408412-20411449	P_Me	P_Ct61e	6.09621	9.63518	0.6604	2.92992	5e-05	0.000500944
AT1G54740	AT1G54740	1:20430768-20431986	P_Me	P_Ct61e	31.2516	40.9442	0.389729	1.85671	0.00165	0.0110434
AT1G54890	AT1G54890	1:20463082-20464470	P_Me	P_Ct61e	22.9909	35.43	0.62391	2.8199	5e-05	0.000500944
AT1G54940	PGSIP4	1:20481689-20484541	P_Me	P_Ct61e	4.24022	1.83756	-1.20635	-3.32537	5e-05	0.000500944
AT1G54970	ATPRP1	1:20504999-20506488	P_Me	P_Ct61e	15.5165	1.47782	-3.39226	-8.53935	5e-05	0.000500944
AT1G55000	AT1G55000	1:20514633-20516496	P_Me	P_Ct61e	12.5651	18.0606	0.523423	2.07561	0.0005	0.00395033
AT1G55020	LOX1	1:20525707-20530273	P_Me	P_Ct61e	86.8546	58.1087	-0.579848	-2.98305	5e-05	0.000500944
AT1G55120	ATFRUCT5	1:20566029-20569286	P_Me	P_Ct61e	9.36247	6.63767	-0.496213	-1.99173	0.0005	0.00395033
AT1G55152	AT1G55152	1:20577423-20578292	P_Me	P_Ct61e	3.23208	5.50379	0.767966	1.84823	0.0021	0.0135392
AT1G55210	F7A10.7	1:20597789-20598708	P_Me	P_Ct61e	219.264	133.709	-0.713573	-3.66792	5e-05	0.000500944
AT1G55290	F6'H2	1:20626120-20627488	P_Me	P_Ct61e	4.76295	1.99006	-1.25904	-3.19256	5e-05	0.000500944
AT1G55330	AGP21	1:20648464-20648891	P_Me	P_Ct61e	399.519	251.855	-0.665672	-3.32138	5e-05	0.000500944
AT1G55450	AT1G55450	1:20704917-20706893	P_Me	P_Ct61e	37.4118	60.1613	0.685344	3.39802	5e-05	0.000500944
AT1G55510	BCDH BETA1	1:20723301-20725668	P_Me	P_Ct61e	10.1147	16.9958	0.748723	3.09194	5e-05	0.000500944
AT1G55790	AT1G55790	1:20852323-20856122	P_Me	P_Ct61e	1.97257	5.66344	1.5216	2.84829	5e-05	0.000500944
AT1G55810	UKL3	1:20860608-20864266	P_Me	P_Ct61e	22.4955	36.8441	0.7118	3.4897	5e-05	0.000500944
AT1G55850	ATCSLE1	1:20876698-20895393	P_Me	P_Ct61e	80.3891	51.0629	-0.654725	-1.71942	0.0029	0.0177325
AT1G55920	ATSERAT2	1:20912115-20913447	P_Me	P_Ct61e	72.6472	35.0509	-1.05146	-5.22554	5e-05	0.000500944
AT1G56200	emb1303	1:21030793-21032078	P_Me	P_Ct61e	97.4812	144.21	0.564972	2.81564	5e-05	0.000500944
AT1G56220	AT1G56220	1:21043347-21044738	P_Me	P_Ct61e	149.357	406.006	1.44274	7.32041	5e-05	0.000500944
AT1G56280	ATDI19	1:21072854-21074877	P_Me	P_Ct61e	302.709	395.775	0.386749	1.94328	0.0005	0.00395033
AT1G56300	AT1G56300	1:21078819-21080423	P_Me	P_Ct61e	38.8865	51.6851	0.410479	1.93101	0.00095	0.00689332
AT1G56320	AT1G56320	1:21082862-21086494	P_Me	P_Ct61e	70.7855	29.977	-1.2396	-4.62235	5e-05	0.000500944
AT1G56580	SVB	1:21198258-21198956	P_Me	P_Ct61e	201.241	143.224	-0.490652	-2.50148	5e-05	0.000500944
AT1G56600	AtGolS2	1:21207536-21209596	P_Me	P_Ct61e	0.316016	1.41025	2.15789	2.94905	0.0002	0.00176273
AT1G56660	AT1G56660	1:21237887-21240558	P_Me	P_Ct61e	34.769	52.695	0.599866	3.02484	5e-05	0.000500944
AT1G56700	AT1G56700	1:21256175-21257973	P_Me	P_Ct61e	84.0062	112.454	0.420768	2.16139	0.0001	0.000946039
AT1G56720	AT1G56720	1:21263419-21266368	P_Me	P_Ct61e	10.4377	14.1585	0.439869	1.9027	0.00135	0.0093139
AT1G57560	AtMYB50	1:21316827-21318064	P_Me	P_Ct61e	4.85338	1.89562	-1.35632	-3.15399	5e-05	0.000500944
AT1G57980	PUP22	1:21439231-21440805	P_Me	P_Ct61e	2.57054	3.83719	0.577975	1.60947	0.00575	0.0312442
AT1G57990	ATPUP18	1:21441504-21442920	P_Me	P_Ct61e	19.0628	29.7869	0.64392	2.97736	5e-05	0.000500944
AT1G58010	AT1G58010	1:21448884-21449134	P_Me	P_Ct61e	2.12588	0	#NAME?	#NAME?	0.00135	0.0093139
AT1G58030	CAT2	1:21464000-21468420	P_Me	P_Ct61e	48.8903	62.0405	0.343661	1.77401	0.0021	0.0135392
AT1G58110	AT1G58110	1:21515473-21518159	P_Me	P_Ct61e	29.0343	42.6793	0.555779	2.76934	5e-05	0.000500944
AT1G58122	CPuORF45	1:21520400-21522457	P_Me	P_Ct61e	0.169223	1.16992	2.78941	3.57455	5e-05	0.000500944
AT1G58170	T18I24.8	1:21536127-21536836	P_Me	P_Ct61e	15.7709	9.8743	-0.675515	-2.13797	0.0002	0.00176273
AT1G58180	ATBCA6	1:21537769-21539914	P_Me	P_Ct61e	13.6125	26.6534	0.969384	4.1722	5e-05	0.000500944
AT1G58200	MSL3	1:21548186-21553127	P_Me	P_Ct61e	10.1794	14.4899	0.509393	2.37055	0.0001	0.000946039
AT1G58280	AT1G58280	1:21620330-21622611	P_Me	P_Ct61e	25.3131	18.6572	-0.440158	-1.92028	0.00105	0.00751306
AT1G58320	PCR9	1:21634122-21635303	P_Me	P_Ct61e	27.4908	78.2117	1.50844	5.24043	5e-05	0.000500944
AT1G58340	ZF14	1:21653007-21655439	P_Me	P_Ct61e	6.96993	18.1184	1.37824	5.96121	5e-05	0.000500944
AT1G58360	AAP1	1:21676529-21680502	P_Me	P_Ct61e	23.438	12.1211	-0.951326	-4.31895	5e-05	0.000500944
AT1G59660	AT1G59660	1:21924692-21929424	P_Me	P_Ct61e	8.73478	6.38595	-0.451869	-2.01657	0.0005	0.00395033
AT1G59700	ATGSTU16	1:21936295-21937959	P_Me	P_Ct61e	3.20639	1.87596	-0.773318	-1.67685	0.0047	0.0264919
AT1G59725	AT1G59725	1:21950737-21952210	P_Me	P_Ct61e	3.4545	1.45204	-1.2504	-2.51002	0.00035	0.00289063
AT1G59730	ATH7	1:21952633-21953456	P_Me	P_Ct61e	15.1384	6.52704	-1.21371	-3.11291	5e-05	0.000500944
AT1G59850	AT1G59850	1:22026506-22030207	P_Me	P_Ct61e	4.98642	3.15916	-0.658462	-1.64799	0.0066	0.0349636
AT1G59940	ARR3	1:22065616-22066973	P_Me	P_Ct61e	20.3851	6.79587	-1.58478	-5.64665	5e-05	0.000500944
AT1G59960	AT1G59960	1:22071291-22073147	P_Me	P_Ct61e	53.8217	41.8367	-0.36342	-1.78598	0.0012	0.00842502
AT1G59970	AT1G59970	1:22073533-22074876	P_Me	P_Ct61e	17.0741	10.3032	-0.728716	-2.98704	5e-05	0.000500944
AT1G60000	AT1G60000	1:22093568-22094626	P_Me	P_Ct61e	1.26806	2.33514	0.880886	1.51062	0.0087	0.0437377
AT1G60140	ATTPS10	1:22176933-22180875	P_Me	P_Ct61e	64.5343	94.3806	0.548423	2.80097	5e-05	0.000500944
AT1G60470	AtGolS4	1:22275483-22280586	P_Me	P_Ct61e	12.9914	20.7754	0.677316	2.78963	5e-05	0.000500944
AT1G60710	ATB2	1:22354752-22356761	P_Me	P_Ct61e	124.288	89.6735	-0.47093	-2.42904	0.00015	0.00136349
AT1G60730	AT1G60730	1:22358034-22360184	P_Me	P_Ct61e	87.8818	31.9183	-1.46118	-7.28146	5e-05	0.000500944
AT1G60740	PRXIID	1:22361073-22361952	P_Me	P_Ct61e	27.3824	16.6411	-0.718503	-2.61024	5e-05	0.000500944
AT1G60750	AT1G60750	1:22362292-22363854	P_Me	P_Ct61e	15.2207	3.81736	-1.99538	-5.98036	5e-05	0.000500944
AT1G60870	MEE9	1:22409471-22410654	P_Me	P_Ct61e	7.95802	11.7252	0.559125	1.99284	0.00085	0.0062628
AT1G60940	SNRK2-10	1:22439122-22442217	P_Me	P_Ct61e	44.1407	35.7118	-0.30571	-1.51785	0.0098	0.0481096
AT1G60960	IRT3	1:22445309-22447214	P_Me	P_Ct61e	24.5286	15.6292	-0.650223	-2.95957	5e-05	0.000500944
AT1G61140	EDA16	1:22534716-22540850	P_Me	P_Ct61e	13.4608	10.5349	-0.353588	-1.7455	0.00215	0.0138072
AT1G61240	AT1G61240	1:22581465-22585212	P_Me	P_Ct61e	14.1084	8.48963	-0.732783	-3.03241	5e-05	0.000500944
AT1G61255	AT1G61255	1:22589150-22589691	P_Me	P_Ct61e	3.37774	1.24358	-1.44156	-1.82901	0.00615	0.0330082
AT1G61340	AT1G61340	1:22628264-22630009	P_Me	P_Ct61e	4.43415	6.87401	0.632494	1.77418	0.00215	0.0138072
AT1G61350	AT1G61350	1:22633881-22635894	P_Me	P_Ct61e	7.71913	5.72887	-0.430189	-1.68639	0.0038	0.0222199
AT1G61520	LHCA3	1:22699714-22701383	P_Me	P_Ct61e	6.53824	9.22449	0.496567	1.72583	0.00345	0.0205054
AT1G61560	MLO6	1:22708603-22712210	P_Me	P_Ct61e	29.8696	21.1538	-0.497764	-2.43466	5e-05	0.000500944
AT1G61590	AT1G61590	1:22723500-22726074	P_Me	P_Ct61e	39.5645	58.2229	0.557381	2.79885	5e-05	0.000500944
AT1G61740	AT1G61740	1:22798068-22801073	P_Me	P_Ct61e	52.4549	100.136	0.93281	4.78153	5e-05	0.000500944
AT1G61750	CRRSP1	1:22804612-22806318	P_Me	P_Ct61e	0.636909	2.95283	2.21294	3.42316	5e-05	0.000500944
AT1G61810	BGLU45	1:22830014-22834728	P_Me	P_Ct61e	1.13741	2.22595	0.968672	1.70609	0.00145	0.00989965
AT1G61820	BGLU46	1:22835077-22838615	P_Me	P_Ct61e	22.383	32.4127	0.534154	2.65143	5e-05	0.000500944
AT1G61860	AT1G61860	1:22862856-22864619	P_Me	P_Ct61e	4.45955	2.90845	-0.616644	-1.76559	0.00295	0.0179846
AT1G61930	AT1G61930	1:22893100-22893976	P_Me	P_Ct61e	7.71542	3.21602	-1.26247	-3.19697	5e-05	0.000500944
AT1G61950	CPK19	1:22899416-22901946	P_Me	P_Ct61e	2.16589	1.33676	-0.696222	-1.64519	0.00545	0.0299065
AT1G62180	2021-04-02	1:22973839-22977625	P_Me	P_Ct61e	82.0246	33.7878	-1.27955	-6.49659	5e-05	0.000500944
AT1G62290	APA2	1:23009910-23013529	P_Me	P_Ct61e	0.213248	0.721935	1.75934	2.13352	0.00215	0.0138072
AT1G62300	WRKY6	1:23016682-23019279	P_Me	P_Ct61e	50.8914	37.1285	-0.454895	-2.31817	0.0001	0.000946039
AT1G62370	AT1G62370	1:23072574-23073189	P_Me	P_Ct61e	30.5197	20.588	-0.56794	-2.06841	0.0007	0.00529537
AT1G62380	ACO2	1:23082169-23084253	P_Me	P_Ct61e	150.746	118.987	-0.341313	-1.75944	0.002	0.0129916
AT1G62420	AT1G62420	1:23102792-23104647	P_Me	P_Ct61e	0.994337	0.268995	-1.88615	-2.15195	0.00785	0.0402518
AT1G62440	LRX2	1:23111817-23115293	P_Me	P_Ct61e	11.3465	6.87317	-0.723198	-3.15929	5e-05	0.000500944
AT1G62500	AT1G62500	1:23132044-23133502	P_Me	P_Ct61e	8.57207	6.06476	-0.499194	-1.80804	0.0023	0.0146059
AT1G62540	FMO GS-OX2	1:23151793-23155717	P_Me	P_Ct61e	11.1057	8.51594	-0.383058	-1.57932	0.0057	0.0310221
AT1G62560	FMO GS-OX3	1:23159822-23162649	P_Me	P_Ct61e	3.60494	1.46116	-1.30286	-3.28127	5e-05	0.000500944
AT1G62570	FMO GS-OX4	1:23169135-23172105	P_Me	P_Ct61e	186.534	142.47	-0.388779	-1.97478	0.00055	0.00429325
AT1G62710	BETA-VPE	1:23223873-23226916	P_Me	P_Ct61e	13.9271	9.09294	-0.615077	-2.59776	5e-05	0.000500944
AT1G62740	Hop2	1:23230955-23236447	P_Me	P_Ct61e	63.6014	46.4347	-0.453856	-1.91518	0.00095	0.00689332
AT1G62770	AT1G62770	1:23245885-23246890	P_Me	P_Ct61e	27.7151	65.1092	1.23219	5.5796	5e-05	0.000500944
AT1G62840	AT1G62840	1:23271415-23274302	P_Me	P_Ct61e	8.96498	25.6244	1.51515	3.5891	5e-05	0.000500944
AT1G62914	AT1G62914	1:23301575-23303162	P_Me	P_Ct61e	3.56767	5.35071	0.584751	1.87924	0.0015	0.010187
AT1G62975	AT1G62975	1:23328849-23330776	P_Me	P_Ct61e	26.795	14.7752	-0.858781	-3.60546	5e-05	0.000500944
AT1G62980	ATEXPA18	1:23331675-23333110	P_Me	P_Ct61e	68.9528	37.7088	-0.870706	-4.14504	5e-05	0.000500944
AT1G63020	NRPD1A	1:23354684-23362564	P_Me	P_Ct61e	1.5691	2.22441	0.503483	1.84241	0.0013	0.00902064
AT1G63180	UGE3	1:23427408-23429603	P_Me	P_Ct61e	3.436	17.3376	2.3351	7.90969	5e-05	0.000500944
AT1G63240	AT1G63240	1:23456020-23458661	P_Me	P_Ct61e	1.73274	2.77337	0.678581	1.86436	0.00125	0.00872457
AT1G63450	RHS8	1:23531408-23534569	P_Me	P_Ct61e	4.87501	2.83606	-0.781515	-2.97652	5e-05	0.000500944
AT1G63530	AT1G63530	1:23563314-23565555	P_Me	P_Ct61e	10.3326	5.26353	-0.973104	-3.81602	5e-05	0.000500944
AT1G63570	CRRSP7	1:23575449-23576304	P_Me	P_Ct61e	0.425575	2.15239	2.33845	2.78455	0.00065	0.00496593
AT1G63600	CRRSP4	1:23581711-23582624	P_Me	P_Ct61e	3.15123	1.10182	-1.51603	-2.65833	0.0002	0.00176273
AT1G63930	ROH1	1:23727890-23729333	P_Me	P_Ct61e	9.76073	4.01171	-1.28277	-4.33586	5e-05	0.000500944
AT1G63940	MDAR6	1:23729978-23733892	P_Me	P_Ct61e	328.369	174.692	-0.910507	-4.47733	5e-05	0.000500944
AT1G64000	WRKY56	1:23747303-23749053	P_Me	P_Ct61e	8.31251	4.18786	-0.989072	-2.70097	5e-05	0.000500944
AT1G64050	AT1G64050	1:23762352-23766168	P_Me	P_Ct61e	16.5082	21.2115	0.361665	1.76885	0.0029	0.0177325
AT1G64065	AT1G64065	1:23778352-23779529	P_Me	P_Ct61e	1.63012	3.59985	1.14296	2.58745	0.0001	0.000946039
AT1G64110	AT1G64110	1:23796718-23801725	P_Me	P_Ct61e	2.31489	4.10998	0.828186	2.87475	5e-05	0.000500944
AT1G64160	AT1G64160	1:23814009-23814839	P_Me	P_Ct61e	12.856	1.7198	-2.90213	-6.21328	5e-05	0.000500944
AT1G64170	ATCHX16	1:23815238-23818293	P_Me	P_Ct61e	47.8718	32.6188	-0.553472	-2.8293	5e-05	0.000500944
AT1G64190	AT1G64190	1:23824513-23827136	P_Me	P_Ct61e	263.546	129.391	-1.02632	-5.16105	5e-05	0.000500944
AT1G64210	AT1G64210	1:23831032-23832863	P_Me	P_Ct61e	5.22507	3.42726	-0.608394	-2.00294	0.0006	0.00463213
AT1G64330	AT1G64330	1:23870904-23874198	P_Me	P_Ct61e	33.7938	26.8202	-0.33344	-1.66714	0.00375	0.0219777
AT1G64355	AT1G64355	1:23886083-23887212	P_Me	P_Ct61e	2.59664	4.53215	0.803551	1.81893	0.00235	0.0148726
AT1G64370	AT1G64370	1:23888919-23889661	P_Me	P_Ct61e	325.879	529.465	0.700198	3.57696	5e-05	0.000500944
AT1G64390	AtGH9C2	1:23911118-23915229	P_Me	P_Ct61e	130.923	167.903	0.358913	1.79394	0.0018	0.0118933
AT1G64400	LACS3	1:23915597-23919783	P_Me	P_Ct61e	11.4905	19.6464	0.773818	3.62726	5e-05	0.000500944
AT1G64440	RHD1	1:23937029-23939899	P_Me	P_Ct61e	29.1998	20.5862	-0.504282	-2.36097	5e-05	0.000500944
AT1G64460	AT1G64460	1:23943498-23944680	P_Me	P_Ct61e	21.4232	27.3339	0.351514	1.55048	0.0073	0.0379596
AT1G64510	AT1G64510	1:23954802-23956255	P_Me	P_Ct61e	15.5854	21.4881	0.463339	1.79019	0.00195	0.0127169
AT1G64590	AT1G64590	1:23993532-23995509	P_Me	P_Ct61e	37.4499	126.042	1.75087	8.76238	5e-05	0.000500944
AT1G64640	ENODL8	1:24019489-24023196	P_Me	P_Ct61e	82.3835	58.9599	-0.48262	-1.88969	0.001	0.00720331
AT1G64660	ATMGL	1:24028917-24030780	P_Me	P_Ct61e	15.4725	59.7579	1.94942	9.20307	5e-05	0.000500944
AT1G64670	BDG1	1:24030819-24033556	P_Me	P_Ct61e	4.08035	2.73088	-0.579327	-1.73915	0.0031	0.018751
AT1G64700	AT1G64700	1:24039809-24040595	P_Me	P_Ct61e	5.82077	3.6928	-0.656496	-1.55643	0.0076	0.0392115
AT1G64720	CP5	1:24046552-24048622	P_Me	P_Ct61e	58.6875	104.535	0.832858	4.27484	5e-05	0.000500944
AT1G64780	ATAMT1	1:24060769-24062630	P_Me	P_Ct61e	217.17	121.981	-0.832169	-4.22391	5e-05	0.000500944
AT1G64900	CYP89A2	1:24113214-24114984	P_Me	P_Ct61e	9.48974	6.11438	-0.634162	-2.46891	5e-05	0.000500944
AT1G64920	UGT79B11	1:24117439-24118798	P_Me	P_Ct61e	7.85312	5.58597	-0.491458	-1.69434	0.0035	0.0207546
AT1G64930	CYP89A7	1:24120925-24122461	P_Me	P_Ct61e	5.52727	1.7266	-1.67863	-4.56519	5e-05	0.000500944
AT1G64940	CYP89A6	1:24123788-24125324	P_Me	P_Ct61e	6.61937	2.41089	-1.45713	-4.34068	5e-05	0.000500944
AT1G64950	CYP89A5	1:24127560-24129458	P_Me	P_Ct61e	71.1889	30.9393	-1.20221	-6.09344	5e-05	0.000500944
AT1G65060	4CL3	1:24167201-24171502	P_Me	P_Ct61e	7.41744	3.17033	-1.22629	-4.25625	5e-05	0.000500944
AT1G65310	ATXTH17	1:24257215-24258473	P_Me	P_Ct61e	71.925	32.6683	-1.1386	-5.42435	5e-05	0.000500944
AT1G65330	PHE1	1:24266480-24267320	P_Me	P_Ct61e	0.53029	2.01624	1.92681	2.36675	0.0015	0.010187
AT1G65500	AT1G65500	1:24357866-24358616	P_Me	P_Ct61e	4.77598	10.5824	1.1478	2.41611	0.0003	0.0025222
AT1G65610	ATGH9A2	1:24391678-24395360	P_Me	P_Ct61e	50.4174	30.5242	-0.723968	-3.65753	5e-05	0.000500944
AT1G65620	AS2	1:24398142-24400969	P_Me	P_Ct61e	0.750474	1.49969	0.998792	1.481	0.0099	0.0484955
AT1G65690	AT1G65690	1:24431429-24432953	P_Me	P_Ct61e	65.7111	32.3998	-1.02015	-4.85152	5e-05	0.000500944
AT1G65800	ARK2	1:24473120-24476715	P_Me	P_Ct61e	0.212774	0.737498	1.79331	2.85938	5e-05	0.000500944
AT1G65840	ATPAO4	1:24489779-24493024	P_Me	P_Ct61e	130.428	75.7378	-0.784168	-4.01882	5e-05	0.000500944
AT1G65845	AT1G65845	1:24493173-24493798	P_Me	P_Ct61e	171.262	250.011	0.545787	2.68672	5e-05	0.000500944
AT1G65860	FMO GS-OX1	1:24499065-24502745	P_Me	P_Ct61e	1.61962	0.249395	-2.69915	-3.73708	5e-05	0.000500944
AT1G65900	AT1G65900	1:24515836-24518487	P_Me	P_Ct61e	6.21621	4.25939	-0.54539	-1.83781	0.0017	0.0113256
AT1G65920	AT1G65920	1:24525101-24529294	P_Me	P_Ct61e	3.45183	2.10677	-0.712333	-2.52345	5e-05	0.000500944
AT1G66020	TPS26	1:24577552-24580185	P_Me	P_Ct61e	0.553833	1.0594	0.935725	1.76107	0.00485	0.027186
AT1G66050	VIM2	1:24589486-24592747	P_Me	P_Ct61e	0.908874	1.50586	0.728434	1.62531	0.00665	0.0351811
AT1G66070	AT1G66070	1:24595773-24598518	P_Me	P_Ct61e	43.0721	34.3757	-0.325363	-1.56913	0.0049	0.0274149
AT1G66160	ATCMPG1	1:24637195-24638608	P_Me	P_Ct61e	12.1947	9.37157	-0.379895	-1.50636	0.00785	0.0402518
AT1G66180	AT1G66180	1:24647187-24648813	P_Me	P_Ct61e	48.8136	34.3787	-0.505767	-2.53532	0.0001	0.000946039
AT1G66200	GSR2	1:24655209-24657683	P_Me	P_Ct61e	2605.87	1760.87	-0.565475	-2.07909	0.0003	0.0025222
AT1G66280	BGLU22	1:24706511-24709785	P_Me	P_Ct61e	212.355	286.768	0.433406	2.15214	0.00035	0.00289063
AT1G66400	CML23	1:24770574-24771371	P_Me	P_Ct61e	10.4512	5.32594	-0.972557	-2.72059	5e-05	0.000500944
AT1G66450	AT1G66450	1:24786199-24788302	P_Me	P_Ct61e	1.87723	1.21832	-0.623715	-1.557	0.0081	0.0412884
AT1G66725	MIR163	1:24883930-24884559	P_Me	P_Ct61e	23.0646	14.9735	-0.623266	-2.09946	0.0004	0.00325095
AT1G66760	AT1G66760	1:24901977-24904443	P_Me	P_Ct61e	11.9	15.4079	0.372703	1.66915	0.0031	0.018751
AT1G66820	AT1G66820	1:24930039-24930551	P_Me	P_Ct61e	18.8869	30.7132	0.701476	2.26871	0.00015	0.00136349
AT1G66880	AT1G66880	1:24945483-24955611	P_Me	P_Ct61e	8.75305	6.38329	-0.455486	-2.12759	0.00015	0.00136349
AT1G66930	AT1G66930	1:24970522-24974791	P_Me	P_Ct61e	2.33626	4.14048	0.825599	2.58844	5e-05	0.000500944
AT1G66950	PDR11	1:24978204-24984619	P_Me	P_Ct61e	2.94994	2.22647	-0.405927	-1.56648	0.0069	0.0362463
AT1G67070	DIN9	1:25042134-25044647	P_Me	P_Ct61e	3.20354	5.51533	0.78378	2.55696	5e-05	0.000500944
AT1G67090	RBCS1A	1:25048157-25049424	P_Me	P_Ct61e	8.47203	12.5433	0.566141	1.97419	0.0008	0.00594351
AT1G67110	CYP735A2	1:25061730-25065446	P_Me	P_Ct61e	24.4275	30.5157	0.321047	1.56144	0.0065	0.034533
AT1G67148	AT1G67148	1:25121234-25121898	P_Me	P_Ct61e	58.7235	40.5751	-0.533341	-1.89362	0.001	0.00720331
AT1G67150	AT1G67150	1:25122458-25124695	P_Me	P_Ct61e	1.27243	5.13693	2.01332	4.74158	5e-05	0.000500944
AT1G67360	AT1G67360	1:25235270-25238216	P_Me	P_Ct61e	41.358	25.1817	-0.71579	-1.73248	0.0037	0.0217322
AT1G67460	AT1G67460	1:25269625-25271861	P_Me	P_Ct61e	0.304755	0.708414	1.21694	1.63017	0.00975	0.0479171
AT1G67480	AT1G67480	1:25276293-25278718	P_Me	P_Ct61e	73.6714	115.27	0.645847	3.32999	5e-05	0.000500944
AT1G67700	AT1G67700	1:25374221-25376034	P_Me	P_Ct61e	10.4276	16.0818	0.625029	2.29019	5e-05	0.000500944
AT1G67710	ARR11	1:25376750-25379144	P_Me	P_Ct61e	12.637	23.7256	0.908786	4.24772	5e-05	0.000500944
AT1G67730	YBR159	1:25391459-25393610	P_Me	P_Ct61e	114.009	90.0641	-0.340123	-1.75629	0.00235	0.0148726
AT1G67800	AT1G67800	1:25420779-25423731	P_Me	P_Ct61e	45.5408	35.9891	-0.339602	-1.70686	0.00285	0.0174766
AT1G67870	AT1G67870	1:25449366-25451012	P_Me	P_Ct61e	428.73	757.729	0.821614	3.98345	5e-05	0.000500944
AT1G67980	CCOAMT	1:25487713-25489231	P_Me	P_Ct61e	4.42069	14.428	1.70653	5.28436	5e-05	0.000500944
AT1G68020	ATTPS6	1:25497289-25500374	P_Me	P_Ct61e	10.575	17.683	0.741706	3.56481	5e-05	0.000500944
AT1G68040	AT1G68040	1:25502875-25505232	P_Me	P_Ct61e	4.39436	2.3579	-0.898153	-2.193	0.0001	0.000946039
AT1G68050	ADO3	1:25508675-25510889	P_Me	P_Ct61e	13.5312	24.724	0.869621	4.13468	5e-05	0.000500944
AT1G68238	AT1G68238	1:25574460-25574835	P_Me	P_Ct61e	165.99	82.9377	-1.001	-4.03245	5e-05	0.000500944
AT1G68410	AT1G68410	1:25649998-25653019	P_Me	P_Ct61e	26.3758	17.6984	-0.575597	-2.71755	5e-05	0.000500944
AT1G68440	AT1G68440	1:25658032-25659273	P_Me	P_Ct61e	110.391	204.184	0.887248	4.56411	5e-05	0.000500944
AT1G68670	AT1G68670	1:25782028-25784076	P_Me	P_Ct61e	42.9808	54.6704	0.347067	1.75615	0.00215	0.0138072
AT1G68690	PERK9	1:25788607-25792324	P_Me	P_Ct61e	22.2337	17.0479	-0.383155	-1.916	0.0007	0.00529537
AT1G68710	ALA9	1:25792817-25798257	P_Me	P_Ct61e	15.6022	19.2197	0.300832	1.50626	0.00855	0.0431175
AT1G68795	CLE12	1:25840854-25841652	P_Me	P_Ct61e	13.4984	7.11345	-0.924171	-2.85535	5e-05	0.000500944
AT1G68840	RAV2	1:25880322-25882222	P_Me	P_Ct61e	31.7875	44.9425	0.499621	2.45951	5e-05	0.000500944
AT1G68850	PER11	1:25883615-25885247	P_Me	P_Ct61e	34.5429	17.7773	-0.958351	-4.33702	5e-05	0.000500944
AT1G68880	AtbZIP	1:25894236-25894961	P_Me	P_Ct61e	48.2999	29.3375	-0.719274	-3.06999	5e-05	0.000500944
AT1G68920	BHLH49	1:25915006-25917906	P_Me	P_Ct61e	22.9843	18.0838	-0.345956	-1.66549	0.0042	0.0241523
AT1G68945	AT1G68945	1:25926962-25927331	P_Me	P_Ct61e	100.985	129.998	0.364351	1.46157	0.0095	0.046926
AT1G69040	ACR4	1:25957818-25960307	P_Me	P_Ct61e	49.1068	39.0031	-0.332331	-1.67899	0.00375	0.0219777
AT1G69160	AT1G69160	1:26000213-26001588	P_Me	P_Ct61e	4.90564	8.42776	0.780706	2.65802	5e-05	0.000500944
AT1G69230	SP1L2	1:26026311-26027708	P_Me	P_Ct61e	33.1374	17.1695	-0.948614	-3.38115	5e-05	0.000500944
AT1G69240	ATMES15	1:26027975-26030234	P_Me	P_Ct61e	9.18581	3.81744	-1.2668	-4.26887	5e-05	0.000500944
AT1G69252	AT1G69252	1:26036569-26037659	P_Me	P_Ct61e	35.3275	50.8308	0.524911	1.99352	0.001	0.00720331
AT1G69310	WRKY57	1:26054307-26058105	P_Me	P_Ct61e	12.6864	8.30004	-0.612097	-2.36918	5e-05	0.000500944
AT1G69360	AT1G69360	1:26072283-26076254	P_Me	P_Ct61e	10.0664	14.9257	0.568243	2.74046	5e-05	0.000500944
AT1G69410	ATELF5A-3	1:26089201-26090386	P_Me	P_Ct61e	154.07	126.156	-0.28838	-1.4662	0.00935	0.046329
AT1G69490	NAP	1:26122138-26123421	P_Me	P_Ct61e	0.988239	5.02385	2.34586	4.53078	5e-05	0.000500944
AT1G69520	AT1G69520	1:26128287-26131292	P_Me	P_Ct61e	7.08851	4.64182	-0.610793	-1.54005	0.00745	0.0385829
AT1G69526	AT1G69526	1:26131293-26133196	P_Me	P_Ct61e	7.20381	11.064	0.619046	2.02948	0.00035	0.00289063
AT1G69530	ATEXPA1	1:26141835-26143500	P_Me	P_Ct61e	37.3279	63.8207	0.773772	3.80633	5e-05	0.000500944
AT1G69600	ZFHD1	1:26182469-26183198	P_Me	P_Ct61e	17.9057	36.3627	1.02204	3.97852	5e-05	0.000500944
AT1G69610	AT1G69610	1:26186953-26189489	P_Me	P_Ct61e	1.12206	0.55651	-1.01167	-1.91961	0.00225	0.01434
AT1G69810	WRKY36	1:26277237-26279118	P_Me	P_Ct61e	49.436	38.9216	-0.344991	-1.68125	0.0039	0.0227111
AT1G69880	ATH8	1:26321478-26322993	P_Me	P_Ct61e	3.41113	1.32804	-1.36095	-2.1278	0.00065	0.00496593
AT1G69890	AT1G69890	1:26323110-26324616	P_Me	P_Ct61e	17.8368	35.6954	1.00088	4.53414	5e-05	0.000500944
AT1G69930	ATGSTU11	1:26337496-26338795	P_Me	P_Ct61e	2.53782	0.751679	-1.7554	-2.89781	0.0002	0.00176273
AT1G70080	TPS06	1:26394668-26397565	P_Me	P_Ct61e	0.500547	1.02229	1.03023	1.79433	0.00445	0.025329
AT1G70090	GATL9	1:26400789-26402727	P_Me	P_Ct61e	14.1426	11.0549	-0.355359	-1.5164	0.00865	0.0435315
AT1G70100	AT1G70100	1:26403082-26406119	P_Me	P_Ct61e	4.28342	7.0584	0.720576	2.69542	5e-05	0.000500944
AT1G70140	ATFH8	1:26412687-26415230	P_Me	P_Ct61e	5.89237	3.76963	-0.644424	-2.45026	5e-05	0.000500944
AT1G70150	AT1G70150	1:26416897-26419588	P_Me	P_Ct61e	4.36073	6.35554	0.543444	1.6521	0.00425	0.0243845
AT1G70210	CYCD1	1:26439863-26442829	P_Me	P_Ct61e	12.4129	15.628	0.332289	1.51793	0.0087	0.0437377
AT1G70230	TBL27	1:26450244-26451945	P_Me	P_Ct61e	16.2873	9.98371	-0.7061	-3.01288	5e-05	0.000500944
AT1G70260	AT1G70260	1:26456843-26459450	P_Me	P_Ct61e	2.03153	0.610615	-1.73423	-3.08902	5e-05	0.000500944
AT1G70270	AT1G70270	1:26464399-26464860	P_Me	P_Ct61e	0	0.775801	inf	#NAME?	0.00025	0.00214655
AT1G70290	ATTPS8	1:26471077-26474786	P_Me	P_Ct61e	22.2962	70.3929	1.65863	8.44505	5e-05	0.000500944
AT1G70300	KUP6	1:26477879-26481630	P_Me	P_Ct61e	44.0426	29.1353	-0.596134	-3.05841	5e-05	0.000500944
AT1G70410	ATBCA4	1:26533925-26538333	P_Me	P_Ct61e	223.588	128.089	-0.803699	-4.02867	5e-05	0.000500944
AT1G70460	RHS10	1:26555845-26559284	P_Me	P_Ct61e	13.5831	7.90342	-0.781268	-3.5674	5e-05	0.000500944
AT1G70580	AOAT2	1:26612631-26616069	P_Me	P_Ct61e	26.3536	19.3688	-0.444266	-2.12504	0.00015	0.00136349
AT1G70581	AT1G70581	1:26616266-26616996	P_Me	P_Ct61e	0.577904	1.893	1.71177	1.95504	0.0045	0.0255604
AT1G70690	HWI1	1:26652012-26653643	P_Me	P_Ct61e	49.0156	35.4719	-0.466562	-2.26877	5e-05	0.000500944
AT1G70700	JAZ9	1:26654767-26657064	P_Me	P_Ct61e	1.36871	2.54231	0.893321	1.8755	0.001	0.00720331
AT1G70740	AT1G70740	1:26673630-26675990	P_Me	P_Ct61e	15.8421	12.2434	-0.371762	-1.64795	0.0036	0.0212413
AT1G70770	AT1G70770	1:26687229-26691277	P_Me	P_Ct61e	159.829	127.906	-0.321446	-1.62782	0.00445	0.025329
AT1G70800	AT1G70800	1:26702704-26703790	P_Me	P_Ct61e	16.5667	29.8866	0.851219	3.19337	5e-05	0.000500944
AT1G70810	AT1G70810	1:26704129-26705236	P_Me	P_Ct61e	55.2099	41.8093	-0.401105	-1.7917	0.00215	0.0138072
AT1G70850	MLP34	1:26714865-26716829	P_Me	P_Ct61e	1932.25	2635.08	0.447567	1.7712	0.0018	0.0118933
AT1G70860	AT1G70860	1:26718319-26718992	P_Me	P_Ct61e	24.2485	38.9338	0.683127	2.26493	0.0001	0.000946039
AT1G70880	AT1G70880	1:26722880-26723778	P_Me	P_Ct61e	95.0355	189.436	0.995171	4.99012	5e-05	0.000500944
AT1G70890	MLP43	1:26725625-26726544	P_Me	P_Ct61e	48.3985	76.6718	0.663733	3.14976	5e-05	0.000500944
AT1G70990	AT1G70990	1:26767296-26768076	P_Me	P_Ct61e	19.0867	12.4136	-0.620647	-2.19452	0.00015	0.00136349
AT1G71030	ATMYBL2	1:26795122-26796364	P_Me	P_Ct61e	5.68623	22.3336	1.97368	6.62878	5e-05	0.000500944
AT1G71140	AT1G71140	1:26824676-26826748	P_Me	P_Ct61e	6.82683	2.71853	-1.32839	-4.06601	5e-05	0.000500944
AT1G71340	AT1G71340	1:26885169-26888338	P_Me	P_Ct61e	11.5189	14.9323	0.374437	1.74445	0.003	0.0182448
AT1G71520	ERF020	1:26938524-26939106	P_Me	P_Ct61e	8.97205	4.97957	-0.849416	-1.91697	0.0015	0.010187
AT1G71697	ATCK1	1:26971222-26973464	P_Me	P_Ct61e	32.4148	41.6455	0.361505	1.79929	0.00175	0.0116101
AT1G71720	AT1G71720	1:26983720-26985990	P_Me	P_Ct61e	4.52601	6.39339	0.498341	1.72108	0.003	0.0182448
AT1G71740	AT1G71740	1:26987244-26987637	P_Me	P_Ct61e	55.3157	30.2425	-0.871109	-2.74652	5e-05	0.000500944
AT1G71790	AT1G71790	1:26996808-26998977	P_Me	P_Ct61e	21.5163	29.2665	0.443822	1.93683	0.001	0.00720331
AT1G71850	AT1G71850	1:27024731-27026363	P_Me	P_Ct61e	11.6662	8.62952	-0.434981	-1.76984	0.0017	0.0113256
AT1G71870	AT1G71870	1:27032455-27034895	P_Me	P_Ct61e	32.5689	21.5054	-0.598796	-2.84794	5e-05	0.000500944
AT1G71880	SUC1	1:27054179-27056341	P_Me	P_Ct61e	144.208	243.945	0.758403	3.81465	5e-05	0.000500944
AT1G72010	TCP22	1:27107566-27109275	P_Me	P_Ct61e	33.5566	49.2369	0.553143	2.78309	5e-05	0.000500944
AT1G72020	AT1G72020	1:27109290-27110431	P_Me	P_Ct61e	364.974	285.852	-0.352523	-1.8193	0.00145	0.00989965
AT1G72060	AT1G72060	1:27118446-27119708	P_Me	P_Ct61e	2.74284	9.25046	1.75385	2.18636	0.00245	0.0153985
AT1G72070	AT1G72070	1:27118446-27119708	P_Me	P_Ct61e	3.01915	5.53407	0.874197	1.62795	0.0049	0.0274149
AT1G72125	AT1G72125	1:27134167-27136389	P_Me	P_Ct61e	9.82764	6.72455	-0.547406	-2.18248	0.0002	0.00176273
AT1G72140	AT1G72140	1:27141813-27144490	P_Me	P_Ct61e	23.076	17.8103	-0.373683	-1.77627	0.0022	0.0140745
AT1G72280	AERO1	1:27211844-27214665	P_Me	P_Ct61e	7.83065	4.56249	-0.779313	-2.83292	5e-05	0.000500944
AT1G72330	ALAAT2	1:27233474-27236789	P_Me	P_Ct61e	5.34897	7.91914	0.566084	2.19674	0.0001	0.000946039
AT1G72360	HRE1	1:27241806-27242827	P_Me	P_Ct61e	12.5843	19.7457	0.649916	2.48009	5e-05	0.000500944
AT1G72416	AT1G72416	1:27258828-27260291	P_Me	P_Ct61e	15.8494	11.5685	-0.454231	-1.64226	0.00455	0.0257955
AT1G72470	ATEXO70D1	1:27283692-27285895	P_Me	P_Ct61e	10.9482	7.1244	-0.61986	-2.64178	5e-05	0.000500944
AT1G72490	AT1G72490	1:27288899-27291042	P_Me	P_Ct61e	5.54361	3.07115	-0.852046	-2.68571	5e-05	0.000500944
AT1G72680	ATCAD1	1:27359231-27361016	P_Me	P_Ct61e	32.6641	21.1487	-0.627135	-2.91726	5e-05	0.000500944
AT1G72700	ALA5	1:27365895-27371733	P_Me	P_Ct61e	63.7373	43.9656	-0.535763	-2.74	5e-05	0.000500944
AT1G72820	AT1G72820	1:27402877-27404673	P_Me	P_Ct61e	28.4513	49.3845	0.795566	3.98555	5e-05	0.000500944
AT1G72840	AT1G72840	1:27409236-27413851	P_Me	P_Ct61e	3.68534	6.03328	0.711145	3.05203	5e-05	0.000500944
AT1G72850	AT1G72850	1:27413970-27415335	P_Me	P_Ct61e	3.16093	5.99737	0.92398	2.24706	0.0001	0.000946039
AT1G72860	AT1G72860	1:27416227-27420778	P_Me	P_Ct61e	2.72721	1.7412	-0.647346	-1.91142	0.0015	0.010187
AT1G72870	AT1G72870	1:27421022-27423184	P_Me	P_Ct61e	8.58927	5.10836	-0.749675	-2.82415	5e-05	0.000500944
AT1G72890	AT1G72890	1:27429915-27431960	P_Me	P_Ct61e	4.66175	9.06921	0.960104	3.22993	5e-05	0.000500944
AT1G72900	AT1G72900	1:27432194-27433782	P_Me	P_Ct61e	11.7436	8.02353	-0.54957	-2.10737	0.0002	0.00176273
AT1G72930	TIR	1:27439451-27440464	P_Me	P_Ct61e	3.83534	2.23533	-0.778869	-1.62896	0.0062	0.0332261
AT1G73120	AT1G73120	1:27497185-27497950	P_Me	P_Ct61e	37.02	27.5921	-0.424047	-1.57369	0.00675	0.0356107
AT1G73210	AT1G73210	1:27528051-27530952	P_Me	P_Ct61e	6.0327	8.40915	0.479156	1.84573	0.0015	0.010187
AT1G73260	ATKTI1	1:27547273-27548190	P_Me	P_Ct61e	188.325	266.335	0.500018	2.57834	5e-05	0.000500944
AT1G73300	scpl2	1:27559672-27562048	P_Me	P_Ct61e	0.792269	1.80217	1.18567	2.15397	0.00115	0.00812366
AT1G73330	ATDR4	1:27568717-27569717	P_Me	P_Ct61e	1715.87	2749.99	0.680483	2.84423	5e-05	0.000500944
AT1G73410	ATMYB54	1:27601631-27603317	P_Me	P_Ct61e	5.54029	3.09978	-0.837793	-2.37475	0.0001	0.000946039
AT1G73500	ATMKK9	1:27639090-27640529	P_Me	P_Ct61e	14.3421	25.3201	0.820027	3.65893	5e-05	0.000500944
AT1G73540	atnudt21	1:27645657-27646698	P_Me	P_Ct61e	9.79005	16.3074	0.736141	2.62789	5e-05	0.000500944
AT1G73580	AT1G73580	1:27654840-27655518	P_Me	P_Ct61e	13.2795	7.16487	-0.890184	-2.07969	0.0006	0.00463213
AT1G73600	NMT3	1:27669151-27673572	P_Me	P_Ct61e	283.48	55.0415	-2.36465	-11.7382	5e-05	0.000500944
AT1G73650	AT1G73650	1:27686991-27690307	P_Me	P_Ct61e	32.18	23.0116	-0.483805	-1.96015	0.0004	0.00325095
AT1G73655	FKBP17-3	1:27690358-27691814	P_Me	P_Ct61e	5.60798	10.6636	0.927144	2.71827	5e-05	0.000500944
AT1G73750	AT1G73750	1:27736629-27739079	P_Me	P_Ct61e	4.04195	5.79169	0.518933	1.72085	0.00295	0.0179846
AT1G73780	AT1G73780	1:27743871-27744168	P_Me	P_Ct61e	19.3926	6.49432	-1.57825	-2.08862	0.00285	0.0174766
AT1G73810	AT1G73810	1:27752399-27755297	P_Me	P_Ct61e	7.45381	2.70575	-1.46195	-4.42968	5e-05	0.000500944
AT1G73860	AT1G73860	1:27770985-27776857	P_Me	P_Ct61e	4.80968	3.56872	-0.430535	-1.7348	0.00275	0.0169588
AT1G74010	AT1G74010	1:27832157-27834113	P_Me	P_Ct61e	8.95761	6.12808	-0.547678	-1.94032	0.0009	0.00657791
AT1G74030	ENO1	1:27839183-27841939	P_Me	P_Ct61e	198.513	131.248	-0.596938	-3.04533	5e-05	0.000500944
AT1G74080	ATMYB122	1:27855698-27857534	P_Me	P_Ct61e	2.10405	3.69566	0.812666	2.10785	0.00055	0.00429325
AT1G74088	AT1G74088	1:27861115-27862753	P_Me	P_Ct61e	2.65354	4.30584	0.698375	1.51044	0.0099	0.0484955
AT1G74090	SOT18	1:27862908-27864193	P_Me	P_Ct61e	66.0702	31.2704	-1.0792	-5.29472	5e-05	0.000500944
AT1G74100	SOT16	1:27864344-27865694	P_Me	P_Ct61e	125.624	94.9838	-0.403364	-2.08301	0.00015	0.00136349
AT1G74210	AT1G74210	1:27909480-27912941	P_Me	P_Ct61e	39.9974	31.868	-0.327794	-1.59188	0.00575	0.0312442
AT1G74310	ATHSP101	1:27935297-27940190	P_Me	P_Ct61e	8.45893	5.65764	-0.580274	-2.17548	0.0004	0.00325095
AT1G74330	AT1G74330	1:27943461-27947109	P_Me	P_Ct61e	7.27913	9.62458	0.402958	1.69388	0.0028	0.0172201
AT1G74370	AT1G74370	1:27954230-27959366	P_Me	P_Ct61e	7.55547	12.3332	0.706958	1.61543	0.0056	0.0305746
AT1G74460	AT1G74460	1:27987960-27989801	P_Me	P_Ct61e	134.522	76.3475	-0.817188	-4.19012	5e-05	0.000500944
AT1G74500	ATBS1	1:27998174-27998821	P_Me	P_Ct61e	71.6797	51.6163	-0.473737	-2.04112	0.00055	0.00429325
AT1G74650	ATY13	1:28041190-28042995	P_Me	P_Ct61e	1.072	0.43117	-1.31398	-1.98991	0.0018	0.0118933
AT1G74670	GASA6	1:28053285-28054149	P_Me	P_Ct61e	2.6338	0.224866	-3.55001	-3.27025	0.00965	0.0475209
AT1G74710	EDS16	1:28070294-28074148	P_Me	P_Ct61e	3.88553	5.52954	0.509047	1.82015	0.00165	0.0110434
AT1G74750	AT1G74750	1:28086799-28089367	P_Me	P_Ct61e	8.93273	6.48228	-0.4626	-1.98603	0.0008	0.00594351
AT1G74790	HIPL1	1:28098764-28101896	P_Me	P_Ct61e	44.0615	26.1509	-0.75266	-3.83021	5e-05	0.000500944
AT1G74810	BOR5	1:28108473-28111534	P_Me	P_Ct61e	0.599325	0.097828	-2.61502	-2.71788	0.00235	0.0148726
AT1G74830	AT1G74830	1:28113422-28115229	P_Me	P_Ct61e	2.746	1.30692	-1.07116	-2.60427	5e-05	0.000500944
AT1G74840	AT1G74840	1:28115896-28117405	P_Me	P_Ct61e	267.075	427.836	0.67981	3.41861	5e-05	0.000500944
AT1G74930	ORA47	1:28144131-28145049	P_Me	P_Ct61e	0.74086	2.15849	1.54275	2.26929	0.0007	0.00529537
AT1G74940	AT1G74940	1:28146058-28147378	P_Me	P_Ct61e	15.1214	20.236	0.420339	1.78215	0.0016	0.0107592
AT1G75030	ATLP-3	1:28174377-28175383	P_Me	P_Ct61e	8.10497	12.5156	0.626845	2.07258	0.00055	0.00429325
AT1G75160	AT1G75160	1:28209436-28211804	P_Me	P_Ct61e	2.60862	0.902861	-1.53071	-3.15208	5e-05	0.000500944
AT1G75180	AT1G75180	1:28213798-28218801	P_Me	P_Ct61e	16.2806	23.9575	0.557325	1.97928	0.0009	0.00657791
AT1G75190	AT1G75190	1:28219381-28220227	P_Me	P_Ct61e	4.53261	9.59735	1.08229	2.96823	5e-05	0.000500944
AT1G75220	AT1G75220	1:28229156-28232831	P_Me	P_Ct61e	46.3946	60.6313	0.386104	1.97866	0.00025	0.00214655
AT1G75270	DHAR2	1:28250074-28251350	P_Me	P_Ct61e	205.674	91.2203	-1.17293	-5.995	5e-05	0.000500944
AT1G75310	AUL1	1:28261003-28266124	P_Me	P_Ct61e	11.1692	8.63218	-0.37173	-1.81379	0.00215	0.0138072
AT1G75380	ATBBD1	1:28281388-28284045	P_Me	P_Ct61e	34.6934	53.8964	0.635526	3.178	5e-05	0.000500944
AT1G75410	BLH3	1:28299791-28302603	P_Me	P_Ct61e	19.2891	14.8095	-0.381261	-1.80529	0.00265	0.0164395
AT1G75590	AT1G75590	1:28382895-28383768	P_Me	P_Ct61e	5.09717	3.19218	-0.675155	-1.60624	0.00635	0.0338761
AT1G75620	AT1G75620	1:28394778-28396596	P_Me	P_Ct61e	4.43228	2.64988	-0.742121	-2.30379	0.0002	0.00176273
AT1G75800	AT1G75800	1:28458781-28460854	P_Me	P_Ct61e	99.4446	151.178	0.604284	3.11772	5e-05	0.000500944
AT1G75960	AAE8	1:28518032-28519874	P_Me	P_Ct61e	0.79429	1.38166	0.798664	1.62978	0.0064	0.0340966
AT1G76020	AT1G76020	1:28532096-28533567	P_Me	P_Ct61e	14.0964	24.5842	0.802406	3.07364	5e-05	0.000500944
AT1G76090	SMT3	1:28550408-28551781	P_Me	P_Ct61e	142.541	116.532	-0.290658	-1.50035	0.00875	0.0439379
AT1G76180	ERD14	1:28586675-28587931	P_Me	P_Ct61e	514.689	657.46	0.3532	1.74171	0.0021	0.0135392
AT1G76220	AT1G76220	1:28597529-28598300	P_Me	P_Ct61e	1.88185	0.815705	-1.20603	-1.61192	0.0087	0.0437377
AT1G76240	AT1G76240	1:28602810-28603929	P_Me	P_Ct61e	36.6209	25.4591	-0.524484	-2.41434	0.00015	0.00136349
AT1G76340	GONST3	1:28634954-28636716	P_Me	P_Ct61e	24.3644	17.6727	-0.463252	-2.15048	0.00035	0.00289063
AT1G76410	ATL8	1:28668847-28669646	P_Me	P_Ct61e	7.56266	19.6205	1.3754	4.45243	5e-05	0.000500944
AT1G76460	AT1G76460	1:28684550-28689121	P_Me	P_Ct61e	15.867	21.511	0.43905	2.04663	0.0004	0.00325095
AT1G76470	AT1G76470	1:28689769-28691449	P_Me	P_Ct61e	3.24701	0.461393	-2.81504	-4.23645	5e-05	0.000500944
AT1G76520	AT1G76520	1:28715077-28717416	P_Me	P_Ct61e	62.5782	28.0738	-1.15644	-5.72215	5e-05	0.000500944
AT1G76560	CP12-3	1:28728252-28728853	P_Me	P_Ct61e	67.898	126.804	0.901157	4.22744	5e-05	0.000500944
AT1G76580	SPL16	1:28734233-28738917	P_Me	P_Ct61e	6.52249	8.8879	0.446419	2.05646	0.00035	0.00289063
AT1G76590	AT1G76590	1:28740690-28742207	P_Me	P_Ct61e	5.64722	28.6781	2.34433	8.69998	5e-05	0.000500944
AT1G76600	AT1G76600	1:28746887-28747845	P_Me	P_Ct61e	14.9759	42.276	1.4972	6.26054	5e-05	0.000500944
AT1G76650	CML38	1:28766749-28768138	P_Me	P_Ct61e	4.08658	15.4969	1.92302	4.93061	5e-05	0.000500944
AT1G76680	OPR1	1:28776845-28778467	P_Me	P_Ct61e	401.541	203.545	-0.980201	-4.90808	5e-05	0.000500944
AT1G76690	OPR2	1:28778889-28783248	P_Me	P_Ct61e	112.318	58.0046	-0.953344	-4.30351	5e-05	0.000500944
AT1G76720	AT1G76720	1:28794143-28800369	P_Me	P_Ct61e	0.951042	1.99901	1.07171	3.30856	5e-05	0.000500944
AT1G76800	AT1G76800	1:28829307-28830277	P_Me	P_Ct61e	21.3122	28.1771	0.402843	1.71788	0.0031	0.018751
AT1G76820	AT1G76820	1:28837572-28842566	P_Me	P_Ct61e	0.46725	0.855049	0.871813	2.01311	0.0009	0.00657791
AT1G76900	AtTLP1	1:28881813-28884566	P_Me	P_Ct61e	56.6455	71.0685	0.32725	1.68427	0.00295	0.0179846
AT1G76930	ATEXT4	1:28895300-28896883	P_Me	P_Ct61e	329.932	264.417	-0.319355	-1.62774	0.0048	0.0269505
AT1G76980	AT1G76980	1:28925797-28927339	P_Me	P_Ct61e	28.9078	19.9075	-0.538149	-2.30537	5e-05	0.000500944
AT1G76990	ACR3	1:28932161-28935550	P_Me	P_Ct61e	174.337	257.327	0.561721	2.80211	5e-05	0.000500944
AT1G77020	AT1G77020	1:28944842-28947031	P_Me	P_Ct61e	7.28359	5.34928	-0.445305	-1.56886	0.00665	0.0351811
AT1G77060	AT1G77060	1:28951684-28953509	P_Me	P_Ct61e	1.74169	5.58102	1.68004	4.07145	5e-05	0.000500944
AT1G77145	AT1G77145	1:28989926-28991346	P_Me	P_Ct61e	8.59439	15.8711	0.884939	3.26192	5e-05	0.000500944
AT1G77250	AT1G77250	1:29020264-29023474	P_Me	P_Ct61e	6.31917	8.65493	0.453786	1.80802	0.0017	0.0113256
AT1G77260	AT1G77260	1:29023771-29026957	P_Me	P_Ct61e	25.8687	20.5101	-0.334869	-1.66579	0.0038	0.0222199
AT1G77280	AT1G77280	1:29031467-29035882	P_Me	P_Ct61e	15.6287	10.414	-0.58567	-2.71078	5e-05	0.000500944
AT1G77330	AT1G77330	1:29062989-29064537	P_Me	P_Ct61e	141.03	108.043	-0.384402	-1.98572	0.0005	0.00395033
AT1G77400	AT1G77400	1:29085810-29086864	P_Me	P_Ct61e	9.82915	14.0624	0.516707	1.91114	0.00115	0.00812366
AT1G77450	anac032	1:29099953-29101261	P_Me	P_Ct61e	38.1389	18.3475	-1.05568	-4.70543	5e-05	0.000500944
AT1G77500	AT1G77500	1:29121488-29125191	P_Me	P_Ct61e	12.7574	9.88287	-0.368334	-1.75192	0.0032	0.0192567
AT1G77510	ATPDIL1-2	1:29126649-29129612	P_Me	P_Ct61e	124.9	87.2885	-0.516907	-2.66588	5e-05	0.000500944
AT1G77520	AT1G77520	1:29130402-29132180	P_Me	P_Ct61e	42.2196	60.5457	0.520112	2.62107	5e-05	0.000500944
AT1G77530	AT1G77530	1:29136036-29137555	P_Me	P_Ct61e	52.3095	90.0086	0.78299	3.96828	5e-05	0.000500944
AT1G77590	LACS9	1:29148255-29152315	P_Me	P_Ct61e	53.0977	41.1833	-0.366589	-1.89077	0.00085	0.0062628
AT1G77730	AT1G77730	1:29214444-29215564	P_Me	P_Ct61e	2.931	1.46326	-1.0022	-1.74156	0.0048	0.0269505
AT1G77740	PIP5K2	1:29220537-29224220	P_Me	P_Ct61e	24.7121	19.5188	-0.340353	-1.70092	0.0028	0.0172201
AT1G77760	NIA1	1:29235802-29239445	P_Me	P_Ct61e	145.788	45.5568	-1.67813	-8.32398	5e-05	0.000500944
AT1G77840	AT1G77840	1:29268486-29270586	P_Me	P_Ct61e	74.4964	57.5196	-0.373116	-1.92265	0.0003	0.0025222
AT1G77920	TGA7	1:29298242-29300863	P_Me	P_Ct61e	13.2368	6.64584	-0.994028	-4.06973	5e-05	0.000500944
AT1G78000	SULTR1	1:29329734-29333146	P_Me	P_Ct61e	431.909	264.189	-0.709157	-3.29549	5e-05	0.000500944
AT1G78010	AT1G78010	1:29333499-29336451	P_Me	P_Ct61e	7.2095	9.54774	0.40526	1.6411	0.00415	0.0239188
AT1G78020	AT1G78020	1:29338692-29339755	P_Me	P_Ct61e	17.1348	32.23	0.911471	3.67939	5e-05	0.000500944
AT1G78050	PGM	1:29347580-29352924	P_Me	P_Ct61e	45.9431	15.0927	-1.60599	-3.86404	5e-05	0.000500944
AT1G78080	RAP2.4	1:29364248-29366073	P_Me	P_Ct61e	157.56	193.645	0.297519	1.50881	0.00895	0.0447357
AT1G78260	AT1G78260	1:29446984-29450515	P_Me	P_Ct61e	21.2506	16.4533	-0.369124	-1.66168	0.00435	0.0248601
AT1G78290	SRK2C	1:29452554-29459400	P_Me	P_Ct61e	9.68798	41.3782	2.0946	5.87187	5e-05	0.000500944
AT1G78340	ATGSTU22	1:29472891-29473863	P_Me	P_Ct61e	327.119	129.993	-1.33138	-6.80022	5e-05	0.000500944
AT1G78370	ATGSTU20	1:29484268-29485290	P_Me	P_Ct61e	84.7085	28.9102	-1.55093	-7.18549	5e-05	0.000500944
AT1G78380	ATGSTU19	1:29486412-29487906	P_Me	P_Ct61e	2639.87	1578.94	-0.741506	-3.13943	5e-05	0.000500944
AT1G78410	AT1G78410	1:29502581-29503241	P_Me	P_Ct61e	0.772235	2.54031	1.7179	2.08259	0.0028	0.0172201
AT1G78440	ATGA2OX1	1:29511598-29513051	P_Me	P_Ct61e	3.56396	6.34617	0.832405	2.46497	0.00015	0.00136349
AT1G78460	AT1G78460	1:29518315-29519323	P_Me	P_Ct61e	1.04124	9.13822	3.13361	5.81976	5e-05	0.000500944
AT1G78490	CYP708A3	1:29528252-29530665	P_Me	P_Ct61e	1.02177	0.551059	-0.890796	-1.55911	0.00985	0.048302
AT1G78570	RHM1	1:29549648-29560912	P_Me	P_Ct61e	152.789	102.352	-0.577995	-2.58959	5e-05	0.000500944
AT1G78610	MSL6	1:29569029-29572126	P_Me	P_Ct61e	17.254	10.8304	-0.671842	-3.20898	5e-05	0.000500944
AT1G78630	emb1473	1:29575955-29577658	P_Me	P_Ct61e	33.2074	45.536	0.455502	2.13726	0.00015	0.00136349
AT1G78660	ATGGH1	1:29585676-29588302	P_Me	P_Ct61e	68.5796	89.8152	0.38918	1.98248	0.0005	0.00395033
AT1G78830	AT1G78830	1:29636954-29638552	P_Me	P_Ct61e	23.9226	83.6984	1.80682	8.89345	5e-05	0.000500944
AT1G78850	AT1G78850	1:29641925-29643431	P_Me	P_Ct61e	272.955	349.301	0.355809	1.76887	0.00225	0.01434
AT1G78890	AT1G78890	1:29656576-29658065	P_Me	P_Ct61e	30.5368	43.8496	0.522014	2.28915	0.00015	0.00136349
AT1G78895	RTNLB22	1:29658115-29659976	P_Me	P_Ct61e	24.4517	31.874	0.382445	1.5895	0.0065	0.034533
AT1G78960	ATLUP2	1:29696469-29701263	P_Me	P_Ct61e	5.39345	7.11772	0.400207	1.64538	0.00395	0.0229551
AT1G78970	LUP1	1:29703061-29711421	P_Me	P_Ct61e	0.735964	0.265915	-1.46867	-2.37176	0.0005	0.00395033
AT1G78990	AT1G78990	1:29713530-29714969	P_Me	P_Ct61e	24.1006	12.831	-0.909435	-3.94715	5e-05	0.000500944
AT1G79160	AT1G79160	1:29779720-29780773	P_Me	P_Ct61e	14.2286	8.0746	-0.817333	-2.82746	5e-05	0.000500944
AT1G79250	AGC1.7	1:29810133-29812526	P_Me	P_Ct61e	1.8238	0.650372	-1.48761	-2.97737	5e-05	0.000500944
AT1G79270	ECT8	1:29815505-29819104	P_Me	P_Ct61e	49.1092	30.2019	-0.701354	-3.58848	5e-05	0.000500944
AT1G79310	AtMC7	1:29833920-29835545	P_Me	P_Ct61e	6.31567	11.0883	0.812037	3.00355	5e-05	0.000500944
AT1G79320	AtMC6	1:29836685-29837908	P_Me	P_Ct61e	8.59365	5.70012	-0.592279	-1.90298	0.0014	0.00960592
AT1G79330	AMC6	1:29838652-29840137	P_Me	P_Ct61e	6.43674	4.56003	-0.497288	-1.58086	0.007	0.0366799
AT1G79360	ATOCT2	1:29854037-29855821	P_Me	P_Ct61e	2.65004	5.58545	1.07566	3.42185	5e-05	0.000500944
AT1G79410	AtOCT5	1:29867879-29869633	P_Me	P_Ct61e	22.0969	14.7714	-0.58104	-2.69048	5e-05	0.000500944
AT1G79450	ALIS5	1:29887688-29890179	P_Me	P_Ct61e	32.9272	24.4711	-0.4282	-2.03305	0.0002	0.00176273
AT1G79470	IMPDH	1:29894597-29897166	P_Me	P_Ct61e	46.2173	36.2138	-0.351893	-1.78776	0.0018	0.0118933
AT1G79530	GAPCP-1	1:29915661-29919234	P_Me	P_Ct61e	319.342	244.13	-0.387454	-1.91887	0.001	0.00720331
AT1G79550	PGK	1:29924022-29926582	P_Me	P_Ct61e	523.541	389.787	-0.425617	-2.01598	0.0002	0.00176273
AT1G79710	AT1G79710	1:29995115-29999045	P_Me	P_Ct61e	14.827	11.1974	-0.405062	-1.7346	0.0029	0.0177325
AT1G79760	DTA4	1:30012047-30013495	P_Me	P_Ct61e	6.87985	11.8872	0.788963	2.95367	5e-05	0.000500944
AT1G79860	ATROPGEF12	1:30042091-30044175	P_Me	P_Ct61e	3.48863	0.880429	-1.98638	-4.48854	5e-05	0.000500944
AT1G79920	HSP70-15	1:30057219-30062744	P_Me	P_Ct61e	92.4107	72.7686	-0.344744	-1.76393	0.0021	0.0135392
AT1G80050	APT2	1:30111513-30113324	P_Me	P_Ct61e	28.2965	40.2549	0.508537	2.22109	0.00025	0.00214655
AT1G80100	AHP6	1:30133725-30134735	P_Me	P_Ct61e	2.68563	4.71447	0.811838	1.49087	0.0092	0.0457354
AT1G80120	AT1G80120	1:30139100-30140204	P_Me	P_Ct61e	25.157	14.4806	-0.796837	-3.19355	5e-05	0.000500944
AT1G80180	AT1G80180	1:30156825-30157584	P_Me	P_Ct61e	105.759	222.716	1.07442	5.45748	5e-05	0.000500944
AT1G80190	PSF1	1:30159076-30161654	P_Me	P_Ct61e	5.94761	8.18604	0.460855	1.64623	0.0042	0.0241523
AT1G80240	AT1G80240	1:30171356-30172839	P_Me	P_Ct61e	111.178	64.4933	-0.785652	-4.01153	5e-05	0.000500944
AT1G80310	MOT2	1:30194617-30196554	P_Me	P_Ct61e	41.9097	30.6663	-0.450632	-2.26901	5e-05	0.000500944
AT1G80320	AT1G80320	1:30196604-30199537	P_Me	P_Ct61e	12.7725	5.79625	-1.13984	-2.64323	5e-05	0.000500944
AT1G80360	AT1G80360	1:30208498-30210803	P_Me	P_Ct61e	109.455	89.6666	-0.287701	-1.48565	0.00915	0.045536
AT1G80380	GLYK	1:30217115-30220004	P_Me	P_Ct61e	73.4542	253.816	1.78887	8.97549	5e-05	0.000500944
AT1G80440	AT1G80440	1:30241606-30243071	P_Me	P_Ct61e	22.6398	164.516	2.8613	13.8278	5e-05	0.000500944
AT1G80550	AT1G80550	1:30284945-30286704	P_Me	P_Ct61e	8.70265	11.1585	0.358614	1.48433	0.0097	0.0477231
AT1G80650	RTL1	1:30314535-30315819	P_Me	P_Ct61e	5.02478	10.1571	1.01535	2.96857	5e-05	0.000500944
AT1G80820	CCR2	1:30370571-30372670	P_Me	P_Ct61e	37.5502	30.0984	-0.319133	-1.52956	0.00745	0.0385829
AT1G80920	J8	1:30400733-30404690	P_Me	P_Ct61e	157.229	324.908	1.04716	4.65368	5e-05	0.000500944
AT2G01080	AT2G01080	2:77887-79334	P_Me	P_Ct61e	29.3656	40.9094	0.478308	2.19665	0.00015	0.00136349
AT2G01130	AT2G01130	2:88558-94660	P_Me	P_Ct61e	8.35904	11.6699	0.481387	2.29672	0.0001	0.000946039
AT2G01140	FBA3	2:94810-96655	P_Me	P_Ct61e	560.801	403.853	-0.473656	-2.26922	5e-05	0.000500944
AT2G01300	AT2G01300	2:151056-151729	P_Me	P_Ct61e	2.68796	5.37255	0.999094	1.96738	0.0017	0.0113256
AT2G01320	ABCG7	2:154130-158182	P_Me	P_Ct61e	1.48031	2.14248	0.533386	1.51094	0.0084	0.0425159
AT2G01430	ATHB17	2:187797-190369	P_Me	P_Ct61e	12.9357	7.94403	-0.703415	-2.25121	0.0001	0.000946039
AT2G01520	MLP328	2:235924-237147	P_Me	P_Ct61e	1739.05	2428.08	0.481519	2.13472	0.00025	0.00214655
AT2G01570	RGA1	2:255248-257550	P_Me	P_Ct61e	46.9222	59.0617	0.331954	1.71236	0.00305	0.0184961
AT2G01590	CRR3	2:266629-267798	P_Me	P_Ct61e	0.32101	1.02586	1.67614	1.79169	0.00985	0.048302
AT2G01610	AT2G01610	2:273916-274820	P_Me	P_Ct61e	21.9546	30.8525	0.490864	2.07962	0.00045	0.00360308
AT2G01818	AT2G01818	2:353456-355522	P_Me	P_Ct61e	8.9939	13.1884	0.552253	1.8906	0.00165	0.0110434
AT2G01850	EXGT-A3	2:385198-387344	P_Me	P_Ct61e	35.2396	26.8932	-0.389955	-1.86967	0.00095	0.00689332
AT2G01860	EMB975	2:388054-390405	P_Me	P_Ct61e	1.3355	2.72834	1.03065	2.60369	5e-05	0.000500944
AT2G01890	PAP8	2:396767-399208	P_Me	P_Ct61e	60.495	47.8229	-0.339113	-1.69365	0.0023	0.0146059
AT2G01980	SOS1	2:457009-463326	P_Me	P_Ct61e	12.0884	9.27069	-0.382871	-1.84653	0.0012	0.00842502
AT2G01990	AT2G01990	2:465000-466724	P_Me	P_Ct61e	8.56886	5.61347	-0.610209	-1.80109	0.0022	0.0140745
AT2G02000	GAD3	2:469369-472070	P_Me	P_Ct61e	1.38595	0.532778	-1.37926	-2.45182	0.0004	0.00325095
AT2G02010	GAD4	2:474164-476594	P_Me	P_Ct61e	0.748686	1.64083	1.13199	2.29681	0.0002	0.00176273
AT2G02060	AT2G02060	2:495569-497747	P_Me	P_Ct61e	3.20797	1.75091	-0.873555	-1.85649	0.00255	0.0159274
AT2G02100	LCR69	2:528349-529108	P_Me	P_Ct61e	539.631	794.762	0.558551	2.88152	5e-05	0.000500944
AT2G02120	PDF2.1	2:538249-539055	P_Me	P_Ct61e	130.051	182.8	0.491185	2.36261	5e-05	0.000500944
AT2G02160	AT2G02160	2:553109-556113	P_Me	P_Ct61e	62.2437	76.0557	0.289127	1.49164	0.0078	0.0400477
AT2G02300	AtPP2-B5	2:606181-607839	P_Me	P_Ct61e	2.49673	1.43122	-0.802794	-1.71006	0.0056	0.0305746
AT2G02390	ATGSTZ1	2:628898-631114	P_Me	P_Ct61e	262.76	148.95	-0.818915	-4.18162	5e-05	0.000500944
AT2G02710	PLP	2:758692-761013	P_Me	P_Ct61e	25.8538	66.6376	1.36596	6.76672	5e-05	0.000500944
AT2G02770	AT2G02770	2:775481-779786	P_Me	P_Ct61e	0.866766	1.5149	0.805511	1.82514	0.0024	0.0151358
AT2G02850	ARPN	2:826403-827812	P_Me	P_Ct61e	25.498	18.9497	-0.428211	-1.6088	0.0054	0.0296835
AT2G02930	ATGSTF3	2:851163-852222	P_Me	P_Ct61e	1.00941	4.70391	2.22035	3.96565	5e-05	0.000500944
AT2G02990	RNS1	2:873505-874811	P_Me	P_Ct61e	1.56113	0.223078	-2.80697	-2.93523	0.00115	0.00812366
AT2G03090	ATEXPA15	2:916853-918643	P_Me	P_Ct61e	184.787	252.668	0.451379	2.29701	5e-05	0.000500944
AT2G03200	AT2G03200	2:966450-967918	P_Me	P_Ct61e	39.8848	29.4106	-0.439505	-2.14842	0.0003	0.0025222
AT2G03260	PHO1-H2	2:987933-992332	P_Me	P_Ct61e	4.09476	7.21757	0.817736	3.24161	5e-05	0.000500944
AT2G03370	AT2G03370	2:1024709-1027045	P_Me	P_Ct61e	2.08746	0.667937	-1.64396	-2.98517	5e-05	0.000500944
AT2G03720	MRH6	2:1132169-1133379	P_Me	P_Ct61e	27.8124	13.1886	-1.07644	-4.09049	5e-05	0.000500944
AT2G03730	ACR5	2:1137610-1140186	P_Me	P_Ct61e	38.8465	57.7995	0.573273	2.93188	5e-05	0.000500944
AT2G03760	ST	2:1149336-1150663	P_Me	P_Ct61e	21.7007	14.7641	-0.555646	-2.4214	5e-05	0.000500944
AT2G03890	ATPI4K GAMMA 7	2:1185521-1188545	P_Me	P_Ct61e	42.5188	53.2414	0.324446	1.67247	0.00375	0.0219777
AT2G04110	AT2G04110	2:1382634-1383495	P_Me	P_Ct61e	6.10553	8.82017	0.530689	1.56028	0.0078	0.0400477
AT2G04160	AIR3	2:1400043-1407745	P_Me	P_Ct61e	32.1183	25.624	-0.325897	-1.64859	0.00435	0.0248601
AT2G04170	AT2G04170	2:1417181-1419517	P_Me	P_Ct61e	104.535	69.7145	-0.584461	-2.94857	5e-05	0.000500944
AT2G04240	XERICO	2:1461629-1462937	P_Me	P_Ct61e	29.7276	42.9271	0.530085	2.33	5e-05	0.000500944
AT2G04350	LACS8	2:1515804-1519308	P_Me	P_Ct61e	35.6389	28.8297	-0.305896	-1.55033	0.00775	0.0398379
AT2G04680	AT2G04680	2:1640139-1642209	P_Me	P_Ct61e	4.85969	2.45623	-0.98442	-3.21068	5e-05	0.000500944
AT2G04690	AT2G04690	2:1644496-1646355	P_Me	P_Ct61e	16.2811	26.5908	0.707727	2.90131	5e-05	0.000500944
AT2G04780	FLA7	2:1676741-1678455	P_Me	P_Ct61e	96.8474	76.3617	-0.342864	-1.76425	0.0018	0.0118933
AT2G04865	AT2G04865	2:1711595-1714877	P_Me	P_Ct61e	17.5849	21.6297	0.298674	1.47138	0.00935	0.046329
AT2G05160	AT2G05160	2:1858542-1861895	P_Me	P_Ct61e	3.9942	6.87999	0.784498	3.04002	5e-05	0.000500944
AT2G05330	AT2G05330	2:1938617-1939470	P_Me	P_Ct61e	0.987697	3.409	1.78721	2.39803	0.0005	0.00395033
AT2G05440	ATGRP9	2:1993081-1994166	P_Me	P_Ct61e	2308.98	3109.93	0.429626	1.87442	0.0013	0.00902064
AT2G05520	GRP-3	2:2026161-2027117	P_Me	P_Ct61e	1.72923	8.58013	2.31087	4.01647	5e-05	0.000500944
AT2G05540	AT2G05540	2:2033155-2034217	P_Me	P_Ct61e	0.767623	7.23643	3.23681	4.65833	5e-05	0.000500944
AT2G05620	PGR5	2:2081008-2081858	P_Me	P_Ct61e	11.3796	7.08819	-0.682964	-2.02534	0.0006	0.00463213
AT2G05630	ATG8D	2:2082985-2084882	P_Me	P_Ct61e	28.4374	36.9895	0.379323	1.54958	0.0062	0.0332261
AT2G05710	ACO3	2:2141398-2147042	P_Me	P_Ct61e	276.332	220.329	-0.326743	-1.52011	0.00755	0.0389979
AT2G05910	AT2G05910	2:2258292-2259391	P_Me	P_Ct61e	12.4769	8.5553	-0.544367	-1.73538	0.00325	0.019512
AT2G05940	AT2G05940	2:2287237-2289307	P_Me	P_Ct61e	20.4944	15.8607	-0.369772	-1.69926	0.0038	0.0222199
AT2G06010	ORG4	2:2336813-2338902	P_Me	P_Ct61e	19.2627	25.988	0.432038	1.84583	0.00185	0.0121669
AT2G06040	AT2G06040	2:2348135-2355559	P_Me	P_Ct61e	7.40118	10.7772	0.542161	1.57496	0.0057	0.0310221
AT2G07180	AT2G07180	2:2980898-2983602	P_Me	P_Ct61e	18.6684	24.2227	0.375762	1.76158	0.00275	0.0169588
AT2G07698	AT2G07698	2:3361473-3364127	P_Me	P_Ct61e	0.642379	1.75872	1.45303	3.2811	5e-05	0.000500944
AT2G07811	AT2G07811	2:3313597-3314901	P_Me	P_Ct61e	0.171984	2.15538	3.6476	4.004	0.0001	0.000946039
AT2G12490	AT2G12490	2:5074383-5079646	P_Me	P_Ct61e	1.48971	2.16216	0.537436	1.9652	0.0007	0.00529537
AT2G13360	AGT	2:5539239-5541358	P_Me	P_Ct61e	24.8497	117.36	2.23964	11.0308	5e-05	0.000500944
AT2G13550	AT2G13550	2:5648541-5649797	P_Me	P_Ct61e	28.656	38.0966	0.410828	1.95454	0.0008	0.00594351
AT2G13810	ALD1	2:5768445-5772259	P_Me	P_Ct61e	37.5093	24.5383	-0.612212	-2.92292	5e-05	0.000500944
AT2G14050	MCM9	2:5909177-5913817	P_Me	P_Ct61e	2.67258	4.05432	0.601226	1.9253	0.0014	0.00960592
AT2G14100	CYP705A13	2:5934555-5936371	P_Me	P_Ct61e	12.5571	17.2311	0.456516	2.03834	0.00035	0.00289063
AT2G14170	ALDH6B2	2:5977355-5981899	P_Me	P_Ct61e	69.749	97.3541	0.481068	2.45784	5e-05	0.000500944
AT2G14510	AT2G14510	2:6171132-6175052	P_Me	P_Ct61e	6.89014	9.32518	0.436599	1.89133	0.00085	0.0062628
AT2G14750	APK	2:6314031-6315766	P_Me	P_Ct61e	132.343	81.6295	-0.697115	-3.57946	5e-05	0.000500944
AT2G14878	AT2G14878	2:6392166-6393042	P_Me	P_Ct61e	102.91	153.75	0.579201	2.95013	5e-05	0.000500944
AT2G14890	AGP9	2:6399620-6401059	P_Me	P_Ct61e	385.254	311.542	-0.30638	-1.55981	0.00675	0.0356107
AT2G14910	AT2G14910	2:6406475-6409152	P_Me	P_Ct61e	23.8195	31.5213	0.404187	1.97866	0.00025	0.00214655
AT2G15292	AT2G15292	2:6644280-6645533	P_Me	P_Ct61e	35.7697	47.9598	0.423086	2.06457	0.00035	0.00289063
AT2G15300	AT2G15300	2:6649629-6652010	P_Me	P_Ct61e	9.87613	5.85926	-0.753226	-3.11958	5e-05	0.000500944
AT2G15340	AT2G15340	2:6677286-6677819	P_Me	P_Ct61e	0.539725	0	#NAME?	#NAME?	0.0002	0.00176273
AT2G15370	FUT5	2:6698099-6699783	P_Me	P_Ct61e	14.4256	8.12767	-0.827715	-3.38898	5e-05	0.000500944
AT2G15480	UGT73B5	2:6758680-6763501	P_Me	P_Ct61e	48.9608	26.5619	-0.88227	-2.45831	5e-05	0.000500944
AT2G15490	UGT73B4	2:6758680-6763501	P_Me	P_Ct61e	140.79	42.4476	-1.72979	-6.9645	5e-05	0.000500944
AT2G15620	NIR1	2:6810475-6812939	P_Me	P_Ct61e	648.15	150.127	-2.11014	-9.84895	5e-05	0.000500944
AT2G15695	AT2G15695	2:6833879-6836434	P_Me	P_Ct61e	14.1469	18.7769	0.408477	1.84225	0.0014	0.00960592
AT2G15760	AT2G15760	2:6865609-6866877	P_Me	P_Ct61e	2.0509	1.13177	-0.857676	-1.6945	0.0057	0.0310221
AT2G15830	AT2G15830	2:6894117-6894551	P_Me	P_Ct61e	76.1691	56.5976	-0.428464	-1.66093	0.00475	0.0267224
AT2G15880	AT2G15880	2:6918038-6920319	P_Me	P_Ct61e	3.63101	14.0582	1.95297	7.53439	5e-05	0.000500944
AT2G15890	MEE14	2:6920368-6922025	P_Me	P_Ct61e	43.9477	162.266	1.8845	9.56389	5e-05	0.000500944
AT2G15960	AT2G15960	2:6947308-6947688	P_Me	P_Ct61e	7.71995	22.0819	1.5162	2.91863	5e-05	0.000500944
AT2G16005	AT2G16005	2:6959149-6960197	P_Me	P_Ct61e	78.1129	329.788	2.07791	10.3247	5e-05	0.000500944
AT2G16050	AT2G16050	2:6980449-6982101	P_Me	P_Ct61e	4.13255	7.75311	0.907742	2.46056	5e-05	0.000500944
AT2G16060	GLB1	2:6982530-6983631	P_Me	P_Ct61e	51.4629	13.6714	-1.91238	-7.66861	5e-05	0.000500944
AT2G16280	KCS9	2:7050943-7052897	P_Me	P_Ct61e	27.1113	21.1998	-0.354844	-1.73387	0.00235	0.0148726
AT2G16365	AT2G16365	2:7074361-7079519	P_Me	P_Ct61e	21.9673	32.5216	0.566044	2.75241	5e-05	0.000500944
AT2G16385	AT2G16385	2:7094798-7095759	P_Me	P_Ct61e	9.52337	5.54933	-0.779158	-1.714	0.0047	0.0264919
AT2G16400	BLH7	2:7101329-7103921	P_Me	P_Ct61e	20.655	26.0241	0.333355	1.63999	0.00355	0.0209966
AT2G16430	PAP10	2:7120418-7122832	P_Me	P_Ct61e	33.8142	18.1747	-0.895693	-4.23345	5e-05	0.000500944
AT2G16460	AT2G16460	2:7133389-7135652	P_Me	P_Ct61e	22.4955	16.4498	-0.451572	-1.93729	0.001	0.00720331
AT2G16530	AT2G16530	2:7162975-7165323	P_Me	P_Ct61e	19.5769	31.2356	0.674041	3.14437	5e-05	0.000500944
AT2G16570	ATASE	2:7180144-7182193	P_Me	P_Ct61e	21.7593	17.5	-0.314272	-1.50697	0.0081	0.0412884
AT2G16630	AT2G16630	2:7209238-7211037	P_Me	P_Ct61e	6.74423	3.1282	-1.10832	-3.28802	5e-05	0.000500944
AT2G16660	AT2G16660	2:7218705-7221625	P_Me	P_Ct61e	16.2778	9.09191	-0.840253	-3.67659	5e-05	0.000500944
AT2G16750	AT2G16750	2:7271011-7274693	P_Me	P_Ct61e	17.6549	24.0275	0.444621	2.18623	0.0001	0.000946039
AT2G16760	AT2G16760	2:7275699-7277233	P_Me	P_Ct61e	25.1727	17.4339	-0.529962	-2.2856	0.0002	0.00176273
AT2G16890	UGT90A1	2:7316888-7319181	P_Me	P_Ct61e	11.5021	5.15763	-1.15711	-4.34657	5e-05	0.000500944
AT2G16900	AT2G16900	2:7323614-7326221	P_Me	P_Ct61e	27.9131	19.7706	-0.497584	-2.25511	5e-05	0.000500944
AT2G16920	UBC23	2:7331720-7339167	P_Me	P_Ct61e	20.3798	16.2032	-0.330861	-1.65901	0.0033	0.019764
AT2G16950	TRN1	2:7353846-7361202	P_Me	P_Ct61e	49.9271	40.9322	-0.286586	-1.48108	0.0102	0.0496746
AT2G17020	FBL10	2:7396336-7398838	P_Me	P_Ct61e	13.1287	16.4092	0.321782	1.50839	0.00895	0.0447357
AT2G17033	AT2G17033	2:7401137-7403646	P_Me	P_Ct61e	3.69335	5.56967	0.592661	2.0893	0.0004	0.00325095
AT2G17060	AT2G17060	2:7422410-7426877	P_Me	P_Ct61e	5.05912	2.30073	-1.13679	-4.33186	5e-05	0.000500944
AT2G17130	IDH2	2:7459046-7462554	P_Me	P_Ct61e	68.4646	49.4882	-0.468274	-1.97178	0.00045	0.00360308
AT2G17265	HSK	2:7508587-7509755	P_Me	P_Ct61e	49.1908	37.719	-0.383097	-1.86414	0.00185	0.0121669
AT2G17280	AT2G17280	2:7513127-7515048	P_Me	P_Ct61e	26.6075	19.3429	-0.460026	-2.00217	0.00045	0.00360308
AT2G17300	AT2G17300	2:7522400-7523033	P_Me	P_Ct61e	19.9753	14.121	-0.500375	-1.64847	0.00415	0.0239188
AT2G17430	ATMLO7	2:7568017-7570840	P_Me	P_Ct61e	2.84338	5.274	0.891293	2.8079	5e-05	0.000500944
AT2G17440	PIRL5	2:7571139-7573799	P_Me	P_Ct61e	25.9734	45.1143	0.796553	4.01465	5e-05	0.000500944
AT2G17450	RHA3A	2:7576473-7577300	P_Me	P_Ct61e	37.9369	60.8489	0.681632	3.14771	5e-05	0.000500944
AT2G17630	AT2G17630	2:7666584-7668065	P_Me	P_Ct61e	41.2826	32.349	-0.351815	-1.73372	0.00235	0.0148726
AT2G17660	AT2G17660	2:7673281-7673712	P_Me	P_Ct61e	0	3.30189	inf	#NAME?	5e-05	0.000500944
AT2G17710	AT2G17710	2:7693595-7694746	P_Me	P_Ct61e	23.4812	35.6506	0.602419	2.6009	5e-05	0.000500944
AT2G17720	AT2G17720	2:7697335-7699568	P_Me	P_Ct61e	138.183	104.521	-0.402787	-2.07941	0.00015	0.00136349
AT2G17760	AT2G17760	2:7713313-7716464	P_Me	P_Ct61e	38.3547	26.8745	-0.513165	-2.56082	5e-05	0.000500944
AT2G17787	AT2G17787	2:7731074-7733019	P_Me	P_Ct61e	8.04859	10.5624	0.39213	1.51037	0.00835	0.0423084
AT2G17880	AT2G17880	2:7766961-7767931	P_Me	P_Ct61e	3.45319	5.90287	0.773488	2.01697	0.00125	0.00872457
AT2G17890	CPK16	2:7769884-7772627	P_Me	P_Ct61e	1.14544	0.5314	-1.10803	-1.92674	0.0024	0.0151358
AT2G18050	HIS1-3	2:7845922-7846884	P_Me	P_Ct61e	10.8875	43.0661	1.98387	7.14989	5e-05	0.000500944
AT2G18162	CPuORF1	2:7898011-7899242	P_Me	P_Ct61e	171.931	111.9	-0.619616	-3.19833	5e-05	0.000500944
AT2G18193	AT2G18193	2:7917504-7919277	P_Me	P_Ct61e	23.3589	11.5593	-1.01492	-4.54884	5e-05	0.000500944
AT2G18196	AT2G18196	2:7920507-7922326	P_Me	P_Ct61e	25.03	37.3252	0.576491	2.50328	5e-05	0.000500944
AT2G18210	AT2G18210	2:7924957-7925875	P_Me	P_Ct61e	9.17185	13.5927	0.56755	1.95382	0.0008	0.00594351
AT2G18280	AtTLP2	2:7945997-7950329	P_Me	P_Ct61e	70.3128	115.095	0.710964	3.56284	5e-05	0.000500944
AT2G18360	AT2G18360	2:7976711-7979377	P_Me	P_Ct61e	39.0768	28.4569	-0.457534	-2.17382	0.00015	0.00136349
AT2G18370	LTP8	2:7980624-7981758	P_Me	P_Ct61e	201.466	147.579	-0.449049	-2.28839	5e-05	0.000500944
AT2G18440	GUT15	2:7994940-7997239	P_Me	P_Ct61e	83.9036	127.873	0.607906	3.12523	5e-05	0.000500944
AT2G18450	SDH1-2	2:7997391-8000804	P_Me	P_Ct61e	11.9836	8.48908	-0.49738	-2.13677	0.0002	0.00176273
AT2G18550	HB-2	2:8049662-8051213	P_Me	P_Ct61e	1.89558	3.75948	0.987894	1.67547	0.0056	0.0305746
AT2G18620	AT2G18620	2:8078287-8079360	P_Me	P_Ct61e	1.75337	3.55265	1.01877	2.20222	0.00055	0.00429325
AT2G18670	ATL56	2:8093219-8095779	P_Me	P_Ct61e	3.61884	7.11461	0.975258	3.54921	5e-05	0.000500944
AT2G18690	AT2G18690	2:8097419-8098827	P_Me	P_Ct61e	33.0351	55.3971	0.745811	3.68505	5e-05	0.000500944
AT2G18700	ATTPS11	2:8109042-8112010	P_Me	P_Ct61e	15.654	61.4889	1.97379	9.88788	5e-05	0.000500944
AT2G18710	SCY1	2:8112083-8114485	P_Me	P_Ct61e	10.2276	16.7063	0.707926	3.11982	5e-05	0.000500944
AT2G18735	AT2G18735	2:8122118-8123076	P_Me	P_Ct61e	3.31	5.99056	0.85586	2.20922	0.0004	0.00325095
AT2G18750	AT2G18750	2:8125472-8128673	P_Me	P_Ct61e	45.5153	66.3288	0.543285	2.78304	5e-05	0.000500944
AT2G18790	PHYB	2:8139880-8144430	P_Me	P_Ct61e	30.9697	24.2074	-0.355409	-1.83115	0.0012	0.00842502
AT2G18800	ATXTH21	2:8144911-8146265	P_Me	P_Ct61e	27.7445	17.8041	-0.63999	-2.66504	5e-05	0.000500944
AT2G18860	AT2G18860	2:8164240-8165974	P_Me	P_Ct61e	14.452	10.7029	-0.433263	-1.76069	0.0024	0.0151358
AT2G18980	AT2G18980	2:8233334-8235316	P_Me	P_Ct61e	186.257	116.458	-0.677489	-3.48947	5e-05	0.000500944
AT2G19060	AT2G19060	2:8256999-8261985	P_Me	P_Ct61e	7.94684	19.8607	1.32147	5.66151	5e-05	0.000500944
AT2G19110	HMA4	2:8278880-8286445	P_Me	P_Ct61e	65.5561	93.5481	0.512977	2.60036	5e-05	0.000500944
AT2G19130	AT2G19130	2:8293681-8296275	P_Me	P_Ct61e	21.8489	17.4303	-0.325964	-1.60331	0.0068	0.0358251
AT2G19200	AT2G19200	2:8333199-8334730	P_Me	P_Ct61e	5.07724	3.26318	-0.637764	-1.79295	0.0023	0.0146059
AT2G19570	CDA1	2:8470373-8471735	P_Me	P_Ct61e	34.4046	23.842	-0.529095	-1.57241	0.00735	0.0381721
AT2G19640	ASHR2	2:8491387-8492920	P_Me	P_Ct61e	24.8026	17.3888	-0.512333	-2.35328	5e-05	0.000500944
AT2G19800	MIOX2	2:8530895-8533508	P_Me	P_Ct61e	53.6731	156.234	1.54144	7.80367	5e-05	0.000500944
AT2G19810	AT2G19810	2:8550312-8551858	P_Me	P_Ct61e	9.51147	39.6555	2.05978	8.9933	5e-05	0.000500944
AT2G19860	ATHXK2	2:8570749-8574000	P_Me	P_Ct61e	23.0092	14.9247	-0.624504	-2.92161	5e-05	0.000500944
AT2G19880	AT2G19880	2:8581357-8585478	P_Me	P_Ct61e	28.248	22.8186	-0.30794	-1.51687	0.0084	0.0425159
AT2G19930	RDR5	2:8607339-8612441	P_Me	P_Ct61e	3.92659	5.19936	0.405057	1.62926	0.00465	0.0262591
AT2G20010	AT2G20010	2:8637746-8641556	P_Me	P_Ct61e	23.2969	17.8439	-0.38471	-1.94384	0.00085	0.0062628
AT2G20030	ATL12	2:8647812-8648985	P_Me	P_Ct61e	5.00679	3.08001	-0.700949	-1.90278	0.00155	0.0104725
AT2G20120	COV1	2:8687353-8689476	P_Me	P_Ct61e	18.1764	24.4194	0.425962	1.8629	0.00145	0.00989965
AT2G20180	PIL5	2:8701012-8706900	P_Me	P_Ct61e	2.40419	3.4132	0.505575	1.50835	0.0096	0.0473212
AT2G20230	AT2G20230	2:8725540-8730500	P_Me	P_Ct61e	58.8232	78.1304	0.409498	1.99466	0.00065	0.00496593
AT2G20340	AT2G20340	2:8779734-8782772	P_Me	P_Ct61e	8.65223	12.962	0.583144	2.46728	0.0001	0.000946039
AT2G20370	KAM1	2:8791985-8794401	P_Me	P_Ct61e	35.003	27.401	-0.353253	-1.79193	0.0019	0.0124434
AT2G20520	FLA6	2:8840662-8841461	P_Me	P_Ct61e	15.4908	4.54036	-1.77053	-4.95732	5e-05	0.000500944
AT2G20550	AT2G20550	2:8845801-8847311	P_Me	P_Ct61e	6.52063	9.60978	0.559493	1.96085	0.00095	0.00689332
AT2G20560	AT2G20560	2:8847444-8850010	P_Me	P_Ct61e	11.9641	6.45666	-0.889848	-3.34895	5e-05	0.000500944
AT2G20562	AT2G20562	2:8850206-8850929	P_Me	P_Ct61e	19.1826	12.8636	-0.576508	-1.54663	0.0067	0.0353965
AT2G20610	SUR1	2:8877959-8880388	P_Me	P_Ct61e	89.3783	59.0954	-0.59688	-3.08458	5e-05	0.000500944
AT2G20630	PIA1	2:8896153-8899898	P_Me	P_Ct61e	164.938	133.541	-0.304641	-1.56646	0.00625	0.0334399
AT2G20670	AT2G20670	2:8911859-8913534	P_Me	P_Ct61e	52.0011	117.185	1.17217	5.94368	5e-05	0.000500944
AT2G20750	ATEXPB1	2:8941118-8942689	P_Me	P_Ct61e	53.3181	35.7474	-0.576787	-2.79222	5e-05	0.000500944
AT2G21020	AT2G21020	2:9022777-9024211	P_Me	P_Ct61e	8.32322	11.8907	0.51462	2.01052	0.0005	0.00395033
AT2G21060	ATGRP2B	2:9036792-9037650	P_Me	P_Ct61e	160.004	201.238	0.330801	1.70547	0.0037	0.0217322
AT2G21100	AT2G21100	2:9048130-9049404	P_Me	P_Ct61e	61.9657	22.1129	-1.48658	-6.20986	5e-05	0.000500944
AT2G21130	CYP19-2	2:9055397-9056232	P_Me	P_Ct61e	14.7817	20.0686	0.441126	1.65479	0.0039	0.0227111
AT2G21210	AT2G21210	2:9085209-9085909	P_Me	P_Ct61e	6.48129	0.840352	-2.94721	-4.14227	5e-05	0.000500944
AT2G21500	AT2G21500	2:9207548-9210231	P_Me	P_Ct61e	8.59928	11.6594	0.439207	1.82571	0.0019	0.0124434
AT2G21540	SFH3	2:9219323-9224496	P_Me	P_Ct61e	4.37488	6.78894	0.633942	2.32858	5e-05	0.000500944
AT2G21560	AT2G21560	2:9230267-9231508	P_Me	P_Ct61e	31.4515	43.1803	0.457244	2.19935	5e-05	0.000500944
AT2G21650	MEE3	2:9259582-9260656	P_Me	P_Ct61e	1.96461	8.97012	2.19088	3.91402	5e-05	0.000500944
AT2G21660	ATGRP7	2:9265248-9266393	P_Me	P_Ct61e	3145.71	4069.6	0.371502	1.48631	0.00945	0.0467251
AT2G22122	AT2G22122	2:9403263-9403808	P_Me	P_Ct61e	140.188	264.142	0.91395	4.53168	5e-05	0.000500944
AT2G22250	ATAAT	2:9457809-9460919	P_Me	P_Ct61e	43.463	34.2735	-0.342692	-1.71719	0.00295	0.0179846
AT2G22290	ATRABH1D	2:9466443-9467688	P_Me	P_Ct61e	2.9671	0.971305	-1.61106	-2.33808	0.0007	0.00529537
AT2G22420	PER17	2:9513218-9514535	P_Me	P_Ct61e	9.00924	11.8927	0.400598	1.48561	0.00915	0.045536
AT2G22470	AGP2	2:9538196-9538879	P_Me	P_Ct61e	305.966	117.428	-1.3816	-6.9599	5e-05	0.000500944
AT2G22480	PFK5	2:9545546-9548566	P_Me	P_Ct61e	70.192	48.8875	-0.521841	-2.67851	5e-05	0.000500944
AT2G22500	UCP5	2:9563223-9564751	P_Me	P_Ct61e	23.9452	16.4803	-0.538994	-2.45649	5e-05	0.000500944
AT2G22510	AT2G22510	2:9569025-9569758	P_Me	P_Ct61e	206.548	117.643	-0.812056	-4.12687	5e-05	0.000500944
AT2G22560	AT2G22560	2:9585882-9588838	P_Me	P_Ct61e	11.8864	6.91158	-0.782219	-3.52541	5e-05	0.000500944
AT2G22590	UGT91A1	2:9592995-9594535	P_Me	P_Ct61e	6.33849	4.0382	-0.650426	-2.13782	0.00035	0.00289063
AT2G22620	AT2G22620	2:9599549-9610595	P_Me	P_Ct61e	7.99219	3.77423	-1.08241	-2.79657	5e-05	0.000500944
AT2G22630	AGL17	2:9618371-9621957	P_Me	P_Ct61e	6.14413	10.5596	0.781278	2.40626	5e-05	0.000500944
AT2G22795	AT2G22795	2:9697232-9699897	P_Me	P_Ct61e	74.0935	58.5202	-0.340411	-1.75809	0.002	0.0129916
AT2G22930	UGT79B8	2:9759672-9761163	P_Me	P_Ct61e	11.981	5.66178	-1.08142	-4.0276	5e-05	0.000500944
AT2G22990	SNG1	2:9786315-9790179	P_Me	P_Ct61e	0.365148	2.20826	2.59636	3.50944	5e-05	0.000500944
AT2G23050	NPY4	2:9810656-9812660	P_Me	P_Ct61e	16.3825	11.4296	-0.519376	-2.29661	5e-05	0.000500944
AT2G23170	GH3.3	2:9863854-9866562	P_Me	P_Ct61e	11.6606	6.89815	-0.757361	-3.17384	5e-05	0.000500944
AT2G23270	AT2G23270	2:9903214-9903845	P_Me	P_Ct61e	6.58565	18.756	1.50996	4.16027	5e-05	0.000500944
AT2G23340	DEAR3	2:9937997-9938875	P_Me	P_Ct61e	54.4148	69.0642	0.343939	1.66782	0.00355	0.0209966
AT2G23410	ACPT	2:9966129-9967772	P_Me	P_Ct61e	10.6322	7.43212	-0.516601	-1.76084	0.0023	0.0146059
AT2G23420	NAPRT2	2:9971700-9975192	P_Me	P_Ct61e	14.1254	9.92914	-0.508547	-2.26594	5e-05	0.000500944
AT2G23540	AT2G23540	2:10024345-10026233	P_Me	P_Ct61e	211.585	120.821	-0.808363	-4.15774	5e-05	0.000500944
AT2G23600	ACL	2:10042198-10043673	P_Me	P_Ct61e	14.2511	27.4951	0.948101	3.81818	5e-05	0.000500944
AT2G23620	ATMES1	2:10047378-10049291	P_Me	P_Ct61e	9.30181	16.5682	0.832835	2.90415	5e-05	0.000500944
AT2G23630	sks16	2:10052565-10055317	P_Me	P_Ct61e	13.0769	7.15149	-0.870703	-3.49823	5e-05	0.000500944
AT2G23690	AT2G23690	2:10072232-10073126	P_Me	P_Ct61e	10.1445	6.8119	-0.574566	-1.78255	0.0026	0.0161816
AT2G23770	LYK4	2:10120241-10122080	P_Me	P_Ct61e	16.4397	11.3885	-0.529601	-2.35695	5e-05	0.000500944
AT2G23910	AT2G23910	2:10177833-10180064	P_Me	P_Ct61e	7.00663	4.42004	-0.664662	-2.10188	0.00085	0.0062628
AT2G24060	AT2G24060	2:10229384-10231563	P_Me	P_Ct61e	8.29606	12.1711	0.552966	2.03506	0.00085	0.0062628
AT2G24140	AT2G24140	2:10262553-10264033	P_Me	P_Ct61e	1.56422	2.71038	0.793052	1.68965	0.0052	0.0287808
AT2G24150	HHP3	2:10265483-10267405	P_Me	P_Ct61e	25.4229	36.0281	0.502995	2.35829	5e-05	0.000500944
AT2G24240	AT2G24240	2:10310647-10312328	P_Me	P_Ct61e	6.37971	11.7559	0.881824	3.4732	5e-05	0.000500944
AT2G24270	ALDH11A3	2:10327034-10329941	P_Me	P_Ct61e	0.382096	2.09769	2.45679	4.2359	5e-05	0.000500944
AT2G24280	AT2G24280	2:10333283-10337128	P_Me	P_Ct61e	5.67984	8.1128	0.514349	2.23137	0.0002	0.00176273
AT2G24570	WRKY17	2:10437397-10439298	P_Me	P_Ct61e	78.7863	63.237	-0.317175	-1.61754	0.00475	0.0267224
AT2G24710	ATGLR2.3	2:10516879-10520549	P_Me	P_Ct61e	0.811015	3.29283	2.02153	5.33062	5e-05	0.000500944
AT2G24720	ATGLR2.2	2:10522782-10525840	P_Me	P_Ct61e	9.03263	13.0345	0.52912	2.43223	5e-05	0.000500944
AT2G24820	TIC55-II	2:10574978-10579230	P_Me	P_Ct61e	6.39901	4.11132	-0.638247	-1.53472	0.01005	0.0490904
AT2G24970	AT2G24970	2:10620117-10621307	P_Me	P_Ct61e	2.89116	5.3634	0.891501	1.68311	0.00585	0.0316871
AT2G24980	AT2G24980	2:10622452-10624132	P_Me	P_Ct61e	68.5329	25.4558	-1.4288	-7.07369	5e-05	0.000500944
AT2G25000	WRKY60	2:10629736-10631413	P_Me	P_Ct61e	9.57179	6.00939	-0.671571	-2.29825	0.0002	0.00176273
AT2G25010	AT2G25010	2:10631530-10633663	P_Me	P_Ct61e	10.9892	13.8837	0.337312	1.47061	0.01025	0.0498717
AT2G25080	ATGPX1	2:10668048-10670019	P_Me	P_Ct61e	23.0191	32.4998	0.497602	2.18046	0.00015	0.00136349
AT2G25090	CIPK16	2:10670466-10672653	P_Me	P_Ct61e	13.8904	24.0448	0.791633	3.53698	5e-05	0.000500944
AT2G25140	HSP98.7	2:10697702-10702152	P_Me	P_Ct61e	18.2046	12.7855	-0.509798	-2.5132	5e-05	0.000500944
AT2G25160	CYP82F1	2:10709063-10711240	P_Me	P_Ct61e	46.66	24.7148	-0.916808	-4.5464	5e-05	0.000500944
AT2G25240	AT2G25240	2:10751767-10753134	P_Me	P_Ct61e	5.76236	3.83676	-0.586773	-1.75343	0.00335	0.0200127
AT2G25410	ATL22	2:10814469-10815995	P_Me	P_Ct61e	2.09189	3.3177	0.665376	1.59244	0.0062	0.0332261
AT2G25450	GSL-OH	2:10829915-10831655	P_Me	P_Ct61e	359.744	266.457	-0.433069	-2.15044	0.0001	0.000946039
AT2G25460	AT2G25460	2:10832753-10835483	P_Me	P_Ct61e	4.57531	8.46968	0.888439	3.25974	5e-05	0.000500944
AT2G25530	AT2G25530	2:10863058-10866757	P_Me	P_Ct61e	9.54296	5.04939	-0.918327	-3.66179	5e-05	0.000500944
AT2G25620	AtDBP1	2:10902942-10905245	P_Me	P_Ct61e	21.5177	14.3057	-0.588936	-2.68325	5e-05	0.000500944
AT2G25680	MOT1	2:10933060-10934551	P_Me	P_Ct61e	5.89236	10.3874	0.817917	3.02758	5e-05	0.000500944
AT2G25710	HCS1	2:10952560-10955377	P_Me	P_Ct61e	20.3276	25.5388	0.329248	1.53268	0.00755	0.0389979
AT2G25735	AT2G25735	2:10975059-10975759	P_Me	P_Ct61e	5.28256	10.0515	0.928106	2.4052	0.0001	0.000946039
AT2G25737	AT2G25737	2:10976935-10979900	P_Me	P_Ct61e	12.9808	7.67129	-0.758837	-3.19084	5e-05	0.000500944
AT2G25810	TIP4	2:11012505-11014170	P_Me	P_Ct61e	133.343	71.084	-0.907548	-4.63063	5e-05	0.000500944
AT2G25900	ATCTH	2:11041330-11043209	P_Me	P_Ct61e	49.4303	172.828	1.80587	9.17637	5e-05	0.000500944
AT2G25930	ELF3	2:11059034-11066028	P_Me	P_Ct61e	22.6679	30.4203	0.424384	2.01344	0.00055	0.00429325
AT2G26070	RTE1	2:11105671-11107188	P_Me	P_Ct61e	10.4492	7.00177	-0.577608	-1.94945	0.001	0.00720331
AT2G26150	ATHSFA2	2:11135681-11137396	P_Me	P_Ct61e	1.1	0.394756	-1.47848	-2.1138	0.0017	0.0113256
AT2G26170	CYP711A1	2:11140808-11145103	P_Me	P_Ct61e	19.7911	14.9875	-0.401098	-1.58143	0.00595	0.0321344
AT2G26190	AT2G26190	2:11147638-11150510	P_Me	P_Ct61e	30.8678	43.8542	0.506612	2.56407	5e-05	0.000500944
AT2G26230	AT2G26230	2:11164574-11167195	P_Me	P_Ct61e	56.5819	45.5423	-0.313132	-1.56989	0.00605	0.0325726
AT2G26280	CID7	2:11184738-11191337	P_Me	P_Ct61e	38.3439	47.2868	0.302439	1.50474	0.00855	0.0431175
AT2G26290	ARSK1	2:11192136-11194259	P_Me	P_Ct61e	18.5396	7.25251	-1.35406	-5.29097	5e-05	0.000500944
AT2G26310	AT2G26310/T1D16.5	2:11201302-11204153	P_Me	P_Ct61e	6.51135	4.5553	-0.515409	-1.59995	0.0044	0.0250989
AT2G26400	ARD	2:11231799-11233295	P_Me	P_Ct61e	2.10301	0.843613	-1.3178	-1.97973	0.00235	0.0148726
AT2G26420	PIP5K3	2:11239433-11242239	P_Me	P_Ct61e	4.84594	2.54069	-0.931557	-3.0419	5e-05	0.000500944
AT2G26530	AR781	2:11282774-11284229	P_Me	P_Ct61e	5.87946	9.25903	0.655177	2.37179	0.0001	0.000946039
AT2G26560	PLP2	2:11293768-11295806	P_Me	P_Ct61e	21.8404	37.9748	0.798043	3.78794	5e-05	0.000500944
AT2G26670	HY1	2:11341683-11343572	P_Me	P_Ct61e	62.084	77.733	0.324306	1.6293	0.0042	0.0241523
AT2G26690	NRT1.4	2:11347146-11351293	P_Me	P_Ct61e	3.88209	6.36564	0.713473	2.58257	5e-05	0.000500944
AT2G26695	AT2G26695	2:11365097-11365965	P_Me	P_Ct61e	9.37396	22.7811	1.28111	3.98445	5e-05	0.000500944
AT2G26820	ATPP2-A3	2:11437807-11442199	P_Me	P_Ct61e	32.2418	23.3646	-0.464611	-2.16231	0.0002	0.00176273
AT2G27050	EIL1	2:11545752-11548293	P_Me	P_Ct61e	28.0062	20.7681	-0.431377	-2.14119	0.0005	0.00395033
AT2G27370	CASP3	2:11708449-11710004	P_Me	P_Ct61e	50.0347	30.8341	-0.698403	-3.21977	5e-05	0.000500944
AT2G27440	AT2G27440	2:11734802-11737335	P_Me	P_Ct61e	1.75101	0.65059	-1.42836	-2.24956	0.0012	0.00842502
AT2G27510	ATFD3	2:11758078-11759476	P_Me	P_Ct61e	978.762	394.553	-1.31074	-6.5713	5e-05	0.000500944
AT2G27550	ATC	2:11773250-11774681	P_Me	P_Ct61e	47.5741	19.1508	-1.31277	-5.58127	5e-05	0.000500944
AT2G27580	SAP3	2:11776410-11777529	P_Me	P_Ct61e	51.2944	39.8092	-0.3657	-1.69903	0.00405	0.0234354
AT2G27690	CYP94C1	2:11809305-11811215	P_Me	P_Ct61e	1.54058	0.890065	-0.791494	-1.71449	0.00495	0.0276435
AT2G27740	AT2G27740	2:11822731-11823732	P_Me	P_Ct61e	9.3648	14.0285	0.583041	1.85119	0.0021	0.0135392
AT2G27840	HDT4	2:11861993-11863886	P_Me	P_Ct61e	116.844	86.8514	-0.427956	-2.15984	0.0002	0.00176273
AT2G28080	UGT86A2	2:11960570-11963293	P_Me	P_Ct61e	22.2391	32.551	0.549604	2.67168	5e-05	0.000500944
AT2G28100	ATFUC1	2:11974662-11977913	P_Me	P_Ct61e	12.3149	15.961	0.374144	1.63615	0.0036	0.0212413
AT2G28110	FRA8	2:11977943-11979837	P_Me	P_Ct61e	18.579	31.8889	0.779381	3.70221	5e-05	0.000500944
AT2G28120	AT2G28120	2:11985686-11987738	P_Me	P_Ct61e	4.5482	8.14887	0.841303	3.22478	5e-05	0.000500944
AT2G28160	FIT1	2:12004707-12006122	P_Me	P_Ct61e	64.8854	40.285	-0.687651	-3.38416	5e-05	0.000500944
AT2G28190	CSD2	2:12014497-12016569	P_Me	P_Ct61e	85.0248	59.3061	-0.519703	-2.58559	5e-05	0.000500944
AT2G28210	ATACA2	2:12029996-12032420	P_Me	P_Ct61e	2.36193	4.34631	0.879825	1.73735	0.00425	0.0243845
AT2G28305	LOG1	2:12081112-12084664	P_Me	P_Ct61e	1.95115	6.02272	1.62609	3.894	5e-05	0.000500944
AT2G28310	AT2G28310	2:12085376-12088060	P_Me	P_Ct61e	35.2743	45.2402	0.358988	1.76808	0.0025	0.0156673
AT2G28320	AT2G28320	2:12094745-12099644	P_Me	P_Ct61e	16.7724	12.4665	-0.428026	-2.07248	0.0005	0.00395033
AT2G28570	AT2G28570	2:12241769-12242729	P_Me	P_Ct61e	24.9555	31.9054	0.354443	1.55313	0.0072	0.0375354
AT2G28630	KCS12	2:12275318-12277245	P_Me	P_Ct61e	1.52882	2.90545	0.92634	2.50135	5e-05	0.000500944
AT2G28650	ATEXO70H8	2:12289151-12291045	P_Me	P_Ct61e	1.6233	0.772039	-1.07219	-2.26062	0.0004	0.00325095
AT2G28670	AT2G28670	2:12300202-12302358	P_Me	P_Ct61e	213.834	136.209	-0.650668	-3.2302	5e-05	0.000500944
AT2G28700	AGL46	2:12317165-12318746	P_Me	P_Ct61e	1.7773	0.846853	-1.0695	-1.88391	0.002	0.0129916
AT2G28760	UXS6	2:12336187-12339027	P_Me	P_Ct61e	28.1632	22.6294	-0.315609	-1.47369	0.01005	0.0490904
AT2G28800	ALB3	2:12356363-12359252	P_Me	P_Ct61e	33.9205	46.2217	0.446414	2.23988	5e-05	0.000500944
AT2G28840	XBAT31	2:12378336-12380742	P_Me	P_Ct61e	174.179	226.901	0.381494	1.92438	0.0004	0.00325095
AT2G28850	CYP710A3	2:12383479-12384961	P_Me	P_Ct61e	0.529766	4.42118	3.06101	5.53396	5e-05	0.000500944
AT2G28860	CYP710A4	2:12388200-12389872	P_Me	P_Ct61e	0.532463	1.71661	1.68881	3.04001	5e-05	0.000500944
AT2G28890	PLL4	2:12405595-12408235	P_Me	P_Ct61e	52.8926	41.1608	-0.361794	-1.85621	0.00105	0.00751306
AT2G28900	OEP16	2:12414113-12415578	P_Me	P_Ct61e	37.5312	56.1682	0.581662	2.70262	5e-05	0.000500944
AT2G28950	ATEXPA6	2:12431340-12433595	P_Me	P_Ct61e	26.0019	34.061	0.389505	1.85621	0.00155	0.0104725
AT2G29020	AT2G29020	2:12469723-12471700	P_Me	P_Ct61e	71.8748	90.0896	0.325875	1.60527	0.0049	0.0274149
AT2G29060	SCL33	2:12481743-12484087	P_Me	P_Ct61e	18.7438	31.2168	0.735906	3.61058	5e-05	0.000500944
AT2G29065	SCL34	2:12484842-12486983	P_Me	P_Ct61e	6.43712	4.39724	-0.549817	-2.0272	0.0004	0.00325095
AT2G29130	LAC2	2:12524888-12527747	P_Me	P_Ct61e	4.25155	6.8119	0.68007	2.52421	5e-05	0.000500944
AT2G29220	LECRK31	2:12562780-12564664	P_Me	P_Ct61e	0.841332	2.24443	1.4156	3.13006	5e-05	0.000500944
AT2G29330	TRI	2:12594589-12596330	P_Me	P_Ct61e	33.8301	54.3955	0.68518	3.18854	5e-05	0.000500944
AT2G29340	AT2G29340	2:12597114-12599203	P_Me	P_Ct61e	9.74766	19.3879	0.99203	3.5836	5e-05	0.000500944
AT2G29400	TOPP1	2:12613080-12615399	P_Me	P_Ct61e	92.5259	115.174	0.315887	1.63143	0.00425	0.0243845
AT2G29420	ATGSTU7	2:12616563-12618899	P_Me	P_Ct61e	315.498	154.531	-1.02973	-5.28056	5e-05	0.000500944
AT2G29440	ATGSTU6	2:12620059-12621148	P_Me	P_Ct61e	21.7047	14.846	-0.547933	-2.06277	0.0003	0.0025222
AT2G29450	ATGSTU5	2:12624585-12625637	P_Me	P_Ct61e	21.2665	8.66179	-1.29585	-4.66095	5e-05	0.000500944
AT2G29460	ATGSTU4	2:12626535-12627678	P_Me	P_Ct61e	8.74534	2.86592	-1.60952	-4.06637	5e-05	0.000500944
AT2G29480	ATGSTU2	2:12630197-12631321	P_Me	P_Ct61e	20.1238	12.0277	-0.742537	-2.83691	5e-05	0.000500944
AT2G29490	ATGSTU1	2:12631377-12632473	P_Me	P_Ct61e	163.125	94.4487	-0.788376	-4.04488	5e-05	0.000500944
AT2G29620	AT2G29620	2:12662740-12665803	P_Me	P_Ct61e	3.99323	2.60807	-0.61457	-2.13012	0.0003	0.0025222
AT2G29660	AT2G29660	2:12678889-12680667	P_Me	P_Ct61e	33.5533	42.454	0.339445	1.7043	0.00335	0.0200127
AT2G29670	AT2G29670	2:12681957-12685087	P_Me	P_Ct61e	4.64527	6.37889	0.457544	1.7385	0.00245	0.0153985
AT2G29720	CTF2B	2:12700400-12702341	P_Me	P_Ct61e	3.4969	6.20852	0.828173	2.64477	5e-05	0.000500944
AT2G29740	UGT71C2	2:12706709-12708367	P_Me	P_Ct61e	12.8039	19.3214	0.593615	2.65174	5e-05	0.000500944
AT2G30040	MAPKKK14	2:12821709-12823169	P_Me	P_Ct61e	11.4976	7.95262	-0.531837	-2.07269	0.00035	0.00289063
AT2G30140	UGT87A2	2:12872133-12873820	P_Me	P_Ct61e	24.3935	9.93518	-1.29588	-5.62869	5e-05	0.000500944
AT2G30210	LAC3	2:12887445-12889874	P_Me	P_Ct61e	125.335	63.0066	-0.992213	-5.05022	5e-05	0.000500944
AT2G30230	AT2G30230	2:12897070-12897885	P_Me	P_Ct61e	6.78353	3.71275	-0.869547	-2.16197	0.0003	0.0025222
AT2G30340	LBD13	2:12931218-12932582	P_Me	P_Ct61e	43.5999	34.7455	-0.327499	-1.51107	0.01005	0.0490904
AT2G30350	AT2G30350	2:12934149-12935773	P_Me	P_Ct61e	4.34392	6.06995	0.482686	1.49055	0.0099	0.0484955
AT2G30490	ATC4H	2:12993662-12995770	P_Me	P_Ct61e	340.019	265.495	-0.356931	-1.75156	0.00225	0.01434
AT2G30500	AT2G30500	2:12998158-13000464	P_Me	P_Ct61e	39.4448	53.8117	0.448084	2.28931	0.00015	0.00136349
AT2G30600	AT2G30600	2:13036875-13042586	P_Me	P_Ct61e	60.0678	109.898	0.8715	4.40201	5e-05	0.000500944
AT2G30660	AT2G30660	2:13058249-13061673	P_Me	P_Ct61e	2.24831	0.231842	-3.27763	-3.98231	5e-05	0.000500944
AT2G30750	CYP71A12	2:13099335-13101413	P_Me	P_Ct61e	118.338	96.329	-0.296875	-1.52849	0.0074	0.0383752
AT2G30840	AT2G30840	2:13135429-13136849	P_Me	P_Ct61e	29.5898	22.7052	-0.382078	-1.7549	0.00235	0.0148726
AT2G30890	AT2G30890	2:13147620-13152542	P_Me	P_Ct61e	2.31955	1.0878	-1.09243	-2.0125	0.00135	0.0093139
AT2G30950	VAR2	2:13174320-13178328	P_Me	P_Ct61e	46.3994	36.684	-0.338956	-1.6739	0.00335	0.0200127
AT2G31070	TCP10	2:13220477-13222609	P_Me	P_Ct61e	1.82669	1.14427	-0.674802	-1.63027	0.0065	0.034533
AT2G31085	CLE6	2:13254177-13254706	P_Me	P_Ct61e	17.9912	32.9829	0.874423	2.88874	5e-05	0.000500944
AT2G31250	HEMA3	2:13319620-13321526	P_Me	P_Ct61e	0.692496	1.38193	0.99681	1.87455	0.0026	0.0161816
AT2G31390	AT2G31390	2:13381909-13386209	P_Me	P_Ct61e	427.047	304.412	-0.488371	-2.43513	5e-05	0.000500944
AT2G31570	ATGPX2	2:13436556-13439881	P_Me	P_Ct61e	275.46	169.515	-0.700433	-3.55593	5e-05	0.000500944
AT2G31680	AtRABA5d	2:13473593-13475052	P_Me	P_Ct61e	40.2112	31.2722	-0.362718	-1.65161	0.0041	0.0236795
AT2G31750	UGT74D1	2:13497232-13502114	P_Me	P_Ct61e	71.9409	45.5137	-0.660511	-3.32478	5e-05	0.000500944
AT2G31790	UGT74C1	2:13518210-13523708	P_Me	P_Ct61e	37.244	12.8259	-1.53795	-3.95313	5e-05	0.000500944
AT2G31810	AT2G31810	2:13524220-13528557	P_Me	P_Ct61e	64.8968	103.061	0.667275	3.44026	5e-05	0.000500944
AT2G31865	PARG2	2:13546595-13549536	P_Me	P_Ct61e	4.96669	8.17735	0.719348	2.70544	5e-05	0.000500944
AT2G31945	AT2G31945	2:13581580-13582126	P_Me	P_Ct61e	8.75933	19.4997	1.15456	3.12119	5e-05	0.000500944
AT2G31955	CNX2	2:13584138-13586700	P_Me	P_Ct61e	20.4229	15.351	-0.411856	-1.86976	0.0015	0.010187
AT2G31990	AT2G31990	2:13611350-13613573	P_Me	P_Ct61e	7.71753	5.31181	-0.538937	-1.95436	0.0006	0.00463213
AT2G32150	AT2G32150	2:13659005-13660764	P_Me	P_Ct61e	85.8009	236.169	1.46076	7.46507	5e-05	0.000500944
AT2G32220	RPL27A	2:13678918-13679523	P_Me	P_Ct61e	46.6733	36.0318	-0.373326	-1.53186	0.0082	0.0416988
AT2G32240	AT2G32240	2:13682556-13691155	P_Me	P_Ct61e	88.2384	63.8545	-0.466618	-2.33094	5e-05	0.000500944
AT2G32300	UCC1	2:13722426-13723590	P_Me	P_Ct61e	89.3424	58.9558	-0.599712	-2.98949	5e-05	0.000500944
AT2G32430	B3GALT3	2:13771295-13774502	P_Me	P_Ct61e	24.4688	18.1014	-0.434842	-2.08911	0.0005	0.00395033
AT2G32440	KAO2	2:13774587-13778026	P_Me	P_Ct61e	6.2909	12.0233	0.9345	3.7419	5e-05	0.000500944
AT2G32560	AT2G32560	2:13824793-13826986	P_Me	P_Ct61e	10.5373	15.0825	0.517367	2.11263	0.00025	0.00214655
AT2G32650	AT2G32650	2:13851061-13853343	P_Me	P_Ct61e	10.0379	15.0493	0.584231	1.73566	0.0029	0.0177325
AT2G32660	AtRLP22	2:13853757-13856112	P_Me	P_Ct61e	2.81956	4.45374	0.659547	2.28048	5e-05	0.000500944
AT2G32740	ATGT13	2:13886825-13888232	P_Me	P_Ct61e	0.40601	0.948109	1.22354	1.7448	0.00745	0.0385829
AT2G32860	BGLU33	2:13940186-13943804	P_Me	P_Ct61e	0.448625	0.881913	0.975125	1.68437	0.005	0.0278727
AT2G32930	ZFN2	2:13965757-13968957	P_Me	P_Ct61e	4.19918	2.98675	-0.491531	-1.58282	0.00605	0.0325726
AT2G32960	AT2G32960	2:13987766-13990976	P_Me	P_Ct61e	14.0612	7.90656	-0.830599	-3.13146	5e-05	0.000500944
AT2G33060	AtRLP27	2:14025482-14028196	P_Me	P_Ct61e	1.77105	2.56155	0.532414	1.6586	0.0044	0.0250989
AT2G33205	AT2G33205	2:14070986-14073211	P_Me	P_Ct61e	8.39021	6.19844	-0.436802	-1.5094	0.00875	0.0439379
AT2G33330	PDLP3	2:14122889-14125137	P_Me	P_Ct61e	6.48559	12.4482	0.940631	3.46032	5e-05	0.000500944
AT2G33390	AT2G33390	2:14151134-14154530	P_Me	P_Ct61e	25.4051	37.187	0.549684	2.28228	5e-05	0.000500944
AT2G33500	COL14	2:14187986-14190254	P_Me	P_Ct61e	7.0598	9.22918	0.386576	1.48094	0.0088	0.044136
AT2G33550	AT2G33550	2:14210031-14211588	P_Me	P_Ct61e	58.873	37.6566	-0.644702	-3.15651	5e-05	0.000500944
AT2G33590	AT2G33590	2:14224267-14226602	P_Me	P_Ct61e	30.8	24.2954	-0.34225	-1.64598	0.00425	0.0243845
AT2G33770	UBC24	2:14277557-14283040	P_Me	P_Ct61e	176.254	121.042	-0.542148	-2.60357	5e-05	0.000500944
AT2G33790	ATAGP30	2:14293560-14295271	P_Me	P_Ct61e	63.5102	135.218	1.09023	5.50866	5e-05	0.000500944
AT2G33800	AT2G33800	2:14300771-14302430	P_Me	P_Ct61e	29.1396	36.1935	0.312747	1.46034	0.0101	0.0492882
AT2G33830	AT2G33830	2:14309483-14310351	P_Me	P_Ct61e	336.907	2630.88	2.96512	14.0607	5e-05	0.000500944
AT2G34000	AT2G34000	2:14365176-14365632	P_Me	P_Ct61e	5.16247	17.1231	1.72981	3.49496	5e-05	0.000500944
AT2G34080	AT2G34080	2:14392550-14413489	P_Me	P_Ct61e	7.98776	3.88133	-1.04124	-2.40506	0.0004	0.00325095
AT2G34180	CIPK13	2:14428214-14432269	P_Me	P_Ct61e	16.5076	47.3517	1.52029	5.52923	5e-05	0.000500944
AT2G34185	AT2G34185	2:14434338-14436174	P_Me	P_Ct61e	1.19549	2.34083	0.969414	1.55084	0.00585	0.0316871
AT2G34320	AT2G34320	2:14484958-14485837	P_Me	P_Ct61e	0.670883	2.30231	1.77895	2.46961	0.00045	0.00360308
AT2G34350	AT2G34350	2:14493585-14495802	P_Me	P_Ct61e	2.46675	4.18618	0.763023	2.30434	0.00015	0.00136349
AT2G34355	AT2G34355	2:14496327-14498389	P_Me	P_Ct61e	10.0031	4.47637	-1.16005	-4.25315	5e-05	0.000500944
AT2G34420	LHB1B2	2:14518405-14523568	P_Me	P_Ct61e	133.844	186.758	0.480623	2.18881	0.0002	0.00176273
AT2G34430	LHB1B1	2:14524755-14525763	P_Me	P_Ct61e	0.0725472	0.967544	3.73734	1.99648	0.00265	0.0164395
AT2G34500	CYP710A1	2:14539478-14541406	P_Me	P_Ct61e	30.4576	49.8359	0.71038	3.54499	5e-05	0.000500944
AT2G34510	AT2G34510	2:14543996-14546879	P_Me	P_Ct61e	1.70716	3.93964	1.20646	3.08658	5e-05	0.000500944
AT2G34630	GPPS	2:14578539-14581727	P_Me	P_Ct61e	46.3232	35.7909	-0.37214	-1.85721	0.00105	0.00751306
AT2G34660	ATMRP2	2:14602469-14612565	P_Me	P_Ct61e	81.4303	45.0571	-0.853812	-4.32071	5e-05	0.000500944
AT2G34690	ACD11	2:14630306-14632061	P_Me	P_Ct61e	58.8786	74.6688	0.342763	1.70721	0.00345	0.0205054
AT2G34810	AT2G34810	2:14685255-14687062	P_Me	P_Ct61e	2.62375	0.92842	-1.49878	-3.40172	5e-05	0.000500944
AT2G34910	AT2G34910	2:14726799-14731156	P_Me	P_Ct61e	13.7146	8.75546	-0.647461	-2.03712	0.0004	0.00325095
AT2G34930	AT2G34930	2:14737065-14739904	P_Me	P_Ct61e	2.59429	3.61169	0.477332	1.68844	0.0033	0.019764
AT2G35000	ATL9	2:14751573-14753319	P_Me	P_Ct61e	28.0622	22.3613	-0.327625	-1.57254	0.00575	0.0312442
AT2G35380	PER20	2:14892600-14893993	P_Me	P_Ct61e	68.8514	38.8009	-0.827395	-4.04196	5e-05	0.000500944
AT2G35450	AT2G35450	2:14903044-14905372	P_Me	P_Ct61e	7.98673	10.6534	0.415631	1.51448	0.00805	0.0410885
AT2G35500	SKL2	2:14914002-14916135	P_Me	P_Ct61e	4.66719	6.48028	0.473502	1.57134	0.0083	0.0421051
AT2G35600	ATBRXL1	2:14940844-14945357	P_Me	P_Ct61e	1.34854	2.89733	1.10333	2.67202	5e-05	0.000500944
AT2G35800	AT2G35800	2:15044044-15048603	P_Me	P_Ct61e	13.8962	22.9844	0.725969	3.60989	5e-05	0.000500944
AT2G35860	FLA16	2:15059336-15062122	P_Me	P_Ct61e	38.8382	30.3662	-0.355011	-1.73338	0.00255	0.0159274
AT2G35890	CPK25	2:15067174-15069136	P_Me	P_Ct61e	2.42312	1.39914	-0.792329	-1.85873	0.002	0.0129916
AT2G35930	PUB23	2:15082854-15084473	P_Me	P_Ct61e	28.1901	35.9586	0.351147	1.72276	0.00425	0.0243845
AT2G35940	BLH1	2:15088831-15092415	P_Me	P_Ct61e	18.9198	24.4258	0.368507	1.6704	0.00385	0.022465
AT2G35960	NHL12	2:15106939-15107993	P_Me	P_Ct61e	3.44925	2.00339	-0.783842	-1.74494	0.00435	0.0248601
AT2G35980	YLS9	2:15110587-15111471	P_Me	P_Ct61e	14.8068	20.1996	0.448065	1.71292	0.00315	0.0190029
AT2G35990	LOG2	2:15112083-15116776	P_Me	P_Ct61e	3.47098	0.513329	-2.75739	-3.55859	5e-05	0.000500944
AT2G36000	AT2G36000	2:15117074-15118697	P_Me	P_Ct61e	4.74388	8.25901	0.799903	2.75441	5e-05	0.000500944
AT2G36080	ARF31	2:15148258-15151575	P_Me	P_Ct61e	13.2068	6.76835	-0.9644	-3.5338	5e-05	0.000500944
AT2G36100	CASP1	2:15158560-15160750	P_Me	P_Ct61e	338.416	204.627	-0.725805	-3.55149	5e-05	0.000500944
AT2G36110	AT2G36110	2:15161701-15162676	P_Me	P_Ct61e	0.556599	1.56678	1.49309	1.97036	0.00325	0.019512
AT2G36255	AT2G36255	2:15201401-15201728	P_Me	P_Ct61e	0	9.21306	inf	#NAME?	5e-05	0.000500944
AT2G36270	ABI5	2:15204763-15207528	P_Me	P_Ct61e	2.27218	3.75343	0.724133	2.09549	0.00065	0.00496593
AT2G36320	SAP4	2:15228787-15230496	P_Me	P_Ct61e	91.3155	207.424	1.18365	6.06233	5e-05	0.000500944
AT2G36380	PDR6	2:15257582-15263766	P_Me	P_Ct61e	187.401	119.896	-0.644344	-3.0527	5e-05	0.000500944
AT2G36420	AT2G36420	2:15286497-15288990	P_Me	P_Ct61e	44.1061	65.1824	0.563504	2.82652	5e-05	0.000500944
AT2G36430	AT2G36430	2:15290203-15291763	P_Me	P_Ct61e	5.496	9.90431	0.849675	3.14888	5e-05	0.000500944
AT2G36460	AT2G36460	2:15296700-15298514	P_Me	P_Ct61e	74.1167	56.4583	-0.392612	-2.01141	0.0005	0.00395033
AT2G36470	AT2G36470	2:15299361-15300990	P_Me	P_Ct61e	5.58569	7.52547	0.430046	1.57061	0.00605	0.0325726
AT2G36490	DML1	2:15308020-15314807	P_Me	P_Ct61e	6.49621	8.74784	0.429329	2.04649	0.0002	0.00176273
AT2G36580	AT2G36580	2:15339121-15345337	P_Me	P_Ct61e	151.25	80.6857	-0.906553	-4.63979	5e-05	0.000500944
AT2G36650	AT2G36650	2:15359914-15364398	P_Me	P_Ct61e	6.04113	3.85688	-0.647384	-1.93109	0.00125	0.00872457
AT2G36830	GAMMA-TIP	2:15445424-15446574	P_Me	P_Ct61e	893.182	1117.95	0.323827	1.49573	0.0098	0.0481096
AT2G36880	MAT3	2:15479365-15481412	P_Me	P_Ct61e	860.764	579.564	-0.57065	-2.5776	5e-05	0.000500944
AT2G36890	RAX2	2:15485778-15487277	P_Me	P_Ct61e	21.7115	15.8151	-0.457155	-1.84418	0.0014	0.00960592
AT2G36900	MEMB11	2:15491039-15492822	P_Me	P_Ct61e	35.7172	52.0707	0.543851	2.48936	5e-05	0.000500944
AT2G36910	ATPGP1	2:15502013-15507320	P_Me	P_Ct61e	60.2528	46.7285	-0.366726	-1.88022	0.001	0.00720331
AT2G36950	AT2G36950	2:15515132-15516931	P_Me	P_Ct61e	98.7564	79.0639	-0.320855	-1.65375	0.00365	0.0214857
AT2G36990	SIGF	2:15537257-15540139	P_Me	P_Ct61e	3.9994	5.52762	0.466875	1.67154	0.00415	0.0239188
AT2G37040	PAL1	2:15557375-15560363	P_Me	P_Ct61e	324.841	176.074	-0.88355	-4.25934	5e-05	0.000500944
AT2G37050	AT2G37050	2:15568985-15573726	P_Me	P_Ct61e	30.4911	38.3415	0.33052	1.6968	0.00215	0.0138072
AT2G37130	PER21	2:15597920-15600077	P_Me	P_Ct61e	256.222	359.475	0.488497	2.44904	5e-05	0.000500944
AT2G37170	PIP2B	2:15613401-15614857	P_Me	P_Ct61e	949.518	1234.51	0.378676	1.70762	0.0033	0.019764
AT2G37180	RD28	2:15617707-15619155	P_Me	P_Ct61e	123.571	156.448	0.340341	1.74692	0.0024	0.0151358
AT2G37200	AT2G37200	2:15621953-15623097	P_Me	P_Ct61e	30.4191	39.3796	0.372473	1.57778	0.0062	0.0332261
AT2G37250	ADK	2:15641905-15643786	P_Me	P_Ct61e	109.255	84.0386	-0.378573	-1.95414	0.00085	0.0062628
AT2G37290	AT2G37290	2:15656426-15661685	P_Me	P_Ct61e	3.27994	2.37144	-0.467903	-1.65188	0.0055	0.0301278
AT2G37340	RSZ33	2:15669137-15672700	P_Me	P_Ct61e	122.005	173.637	0.509136	2.52598	5e-05	0.000500944
AT2G37360	ABCG2	2:15673441-15675978	P_Me	P_Ct61e	34.7013	24.3826	-0.50914	-2.3429	5e-05	0.000500944
AT2G37450	AT2G37450	2:15722567-15725062	P_Me	P_Ct61e	3.20511	7.65821	1.25664	3.8701	5e-05	0.000500944
AT2G37540	AT2G37540	2:15750969-15753967	P_Me	P_Ct61e	12.6833	7.76114	-0.708589	-2.43691	5e-05	0.000500944
AT2G37580	ATL33	2:15764727-15765553	P_Me	P_Ct61e	13.0394	7.63489	-0.7722	-2.4431	5e-05	0.000500944
AT2G37640	ATEXPA3	2:15787704-15789853	P_Me	P_Ct61e	2.69051	5.01675	0.898874	2.4123	0.0001	0.000946039
AT2G37670	AT2G37670	2:15797383-15800536	P_Me	P_Ct61e	2.47478	1.62736	-0.604767	-1.83811	0.0017	0.0113256
AT2G37700	AT2G37700	2:15810580-15814208	P_Me	P_Ct61e	4.7223	2.78788	-0.76032	-2.29172	0.0001	0.000946039
AT2G37710	RLK	2:15814717-15817004	P_Me	P_Ct61e	24.0416	15.6983	-0.614923	-2.98412	5e-05	0.000500944
AT2G37750	AT2G37750	2:15830988-15831558	P_Me	P_Ct61e	227.04	436.629	0.943464	4.81277	5e-05	0.000500944
AT2G37760	AKR4C8	2:15831853-15833920	P_Me	P_Ct61e	41.1758	27.8174	-0.565809	-2.67564	5e-05	0.000500944
AT2G37770	AKR4C9	2:15834866-15837001	P_Me	P_Ct61e	1.35359	0.151238	-3.1619	-2.8395	0.00055	0.00429325
AT2G37840	AT2G37840	2:15851802-15856301	P_Me	P_Ct61e	16.6334	22.4428	0.432166	2.12412	5e-05	0.000500944
AT2G37925	COPT4	2:15870219-15870697	P_Me	P_Ct61e	2.7854	5.67522	1.02679	1.59039	0.0102	0.0496746
AT2G37970	SOUL-1	2:15890971-15893639	P_Me	P_Ct61e	121.378	82.209	-0.562143	-2.65623	5e-05	0.000500944
AT2G38110	ATGPAT6	2:15952606-15955494	P_Me	P_Ct61e	25.6516	18.0652	-0.505836	-2.4138	5e-05	0.000500944
AT2G38180	AT2G38180	2:15997113-15998906	P_Me	P_Ct61e	25.0297	16.0644	-0.639775	-2.75719	5e-05	0.000500944
AT2G38210	PDX1L4	2:16007011-16007690	P_Me	P_Ct61e	1.3877	6.49244	2.22606	3.67205	5e-05	0.000500944
AT2G38230	ATPDX1.1	2:16011455-16012508	P_Me	P_Ct61e	7.22449	28.9453	2.00236	7.35598	5e-05	0.000500944
AT2G38290	ATAMT2	2:16039474-16042383	P_Me	P_Ct61e	41.6984	32.1528	-0.375045	-1.87817	0.00115	0.00812366
AT2G38300	AT2G38300	2:16043959-16045992	P_Me	P_Ct61e	8.69559	4.54017	-0.937538	-3.30005	5e-05	0.000500944
AT2G38360	PRA1.B4	2:16069614-16070589	P_Me	P_Ct61e	36.1579	27.0826	-0.416944	-1.87288	0.0011	0.00781858
AT2G38370	AT2G38370	2:16072069-16074258	P_Me	P_Ct61e	12.7324	16.671	0.388833	1.73732	0.003	0.0182448
AT2G38390	PER23	2:16079680-16081509	P_Me	P_Ct61e	127.24	228.771	0.846355	4.34431	5e-05	0.000500944
AT2G38400	AGT3	2:16083688-16086349	P_Me	P_Ct61e	41.3891	76.2796	0.882044	4.4923	5e-05	0.000500944
AT2G38470	WRKY33	2:16108360-16111797	P_Me	P_Ct61e	36.2432	48.1269	0.409133	2.009	0.00035	0.00289063
AT2G38530	LTP2	2:16128377-16129158	P_Me	P_Ct61e	80.9949	143.775	0.82791	4.04515	5e-05	0.000500944
AT2G38540	LP1	2:16130349-16131174	P_Me	P_Ct61e	13.0621	20.5582	0.65432	2.24329	0.0003	0.0025222
AT2G38610	AT2G38610	2:16147112-16149873	P_Me	P_Ct61e	20.8084	16.2827	-0.353829	-1.58507	0.0055	0.0301278
AT2G38740	AT2G38740	2:16194326-16196113	P_Me	P_Ct61e	32.1666	22.0416	-0.545331	-2.47666	5e-05	0.000500944
AT2G38790	AT2G38790	2:16210856-16215264	P_Me	P_Ct61e	4.72886	9.59547	1.02086	2.45709	5e-05	0.000500944
AT2G38800	AT2G38800	2:16216998-16219159	P_Me	P_Ct61e	109.265	148.263	0.440331	2.24665	5e-05	0.000500944
AT2G38820	AT2G38820	2:16221835-16223662	P_Me	P_Ct61e	7.55633	15.3298	1.02058	4.18853	5e-05	0.000500944
AT2G38823	AT2G38823	2:16224071-16225296	P_Me	P_Ct61e	1.77415	0.611859	-1.53585	-2.06468	0.0034	0.0202585
AT2G38860	YLS5	2:16233314-16235235	P_Me	P_Ct61e	180.141	134.088	-0.425946	-2.19177	0.00015	0.00136349
AT2G38870	AT2G38870	2:16236380-16237280	P_Me	P_Ct61e	123.5	194.413	0.654611	3.26274	5e-05	0.000500944
AT2G38940	ATPT2	2:16257227-16260225	P_Me	P_Ct61e	23.7054	11.0935	-1.0955	-4.99696	5e-05	0.000500944
AT2G39000	AT2G39000	2:16286335-16287970	P_Me	P_Ct61e	15.9806	24.7239	0.629588	2.60848	5e-05	0.000500944
AT2G39010	PIP2E	2:16291476-16294034	P_Me	P_Ct61e	5.88057	3.43201	-0.7769	-2.2667	0.0002	0.00176273
AT2G39040	PER24	2:16299350-16301227	P_Me	P_Ct61e	32.2366	15.2472	-1.08016	-4.7211	5e-05	0.000500944
AT2G39050	AT2G39050	2:16303402-16305629	P_Me	P_Ct61e	40.6844	30.8307	-0.400107	-1.92405	0.001	0.00720331
AT2G39100	AT2G39100	2:16317437-16319387	P_Me	P_Ct61e	5.40176	7.7729	0.525024	1.77294	0.00255	0.0159274
AT2G39110	AT2G39110	2:16319663-16321685	P_Me	P_Ct61e	31.2447	18.6828	-0.741905	-3.47871	5e-05	0.000500944
AT2G39180	CCR2	2:16344150-16346665	P_Me	P_Ct61e	7.43855	5.12249	-0.538176	-2.19597	0.00035	0.00289063
AT2G39200	MLO12	2:16356147-16359813	P_Me	P_Ct61e	32.7428	48.4399	0.565021	2.85131	5e-05	0.000500944
AT2G39310	JAL22	2:16414072-16416815	P_Me	P_Ct61e	292.036	232.553	-0.328585	-1.64506	0.0037	0.0217322
AT2G39380	ATEXO70H2	2:16447005-16449083	P_Me	P_Ct61e	23.1835	18.6223	-0.316067	-1.52702	0.0076	0.0392115
AT2G39400	AT2G39400	2:16452611-16454801	P_Me	P_Ct61e	5.39525	12.6626	1.23081	4.21866	5e-05	0.000500944
AT2G39430	AT2G39430	2:16463346-16466941	P_Me	P_Ct61e	94.8336	49.6196	-0.934487	-4.43175	5e-05	0.000500944
AT2G39450	MTP11	2:16471631-16473818	P_Me	P_Ct61e	37.4336	28.4627	-0.395263	-1.90743	0.0008	0.00594351
AT2G39510	AT2G39510	2:16491142-16493151	P_Me	P_Ct61e	18.183	26.8246	0.560964	2.53851	5e-05	0.000500944
AT2G39518	AT2G39518	2:16495874-16497621	P_Me	P_Ct61e	28.4206	37.8874	0.414781	1.73466	0.00245	0.0153985
AT2G39570	AT2G39570	2:16507895-16510198	P_Me	P_Ct61e	69.1073	147.307	1.09191	5.613	5e-05	0.000500944
AT2G39700	ATEXPA4	2:16543831-16545584	P_Me	P_Ct61e	247.072	360.178	0.543778	2.72824	5e-05	0.000500944
AT2G39980	AT2G39980	2:16687672-16689956	P_Me	P_Ct61e	4.83027	1.04245	-2.21213	-6.0586	5e-05	0.000500944
AT2G40000	HSPRO2	2:16700509-16702028	P_Me	P_Ct61e	53.6686	153.604	1.51706	7.69158	5e-05	0.000500944
AT2G40080	ELF4	2:16734293-16734912	P_Me	P_Ct61e	66.3626	103.333	0.638862	2.98454	5e-05	0.000500944
AT2G40113	AT2G40113	2:16750034-16751084	P_Me	P_Ct61e	22.2232	12.602	-0.818408	-3.13156	5e-05	0.000500944
AT2G40140	CZF1	2:16772072-16774657	P_Me	P_Ct61e	58.1986	73.26	0.332042	1.71248	0.00375	0.0219777
AT2G40160	TBL30	2:16777389-16779408	P_Me	P_Ct61e	9.34773	6.1407	-0.606214	-2.3263	0.00015	0.00136349
AT2G40230	AT2G40230	2:16803091-16804741	P_Me	P_Ct61e	15.669	12.16	-0.365773	-1.59912	0.0056	0.0305746
AT2G40250	AT2G40250	2:16813329-16815251	P_Me	P_Ct61e	0.982365	0.319326	-1.62123	-1.81565	0.0076	0.0392115
AT2G40370	LAC5	2:16858165-16860606	P_Me	P_Ct61e	24.5167	13.0516	-0.909545	-4.18896	5e-05	0.000500944
AT2G40420	AT2G40420	2:16877222-16879214	P_Me	P_Ct61e	11.0059	15.0069	0.447347	1.91976	0.001	0.00720331
AT2G40740	WRKY55	2:16997176-16999277	P_Me	P_Ct61e	0.353226	2.74526	2.95828	2.74806	0.0002	0.00176273
AT2G40890	CYP98A3	2:17057401-17060652	P_Me	P_Ct61e	134.63	86.598	-0.636593	-3.24498	5e-05	0.000500944
AT2G40900	AT2G40900	2:17063121-17065684	P_Me	P_Ct61e	75.04	50.0028	-0.585652	-2.99766	5e-05	0.000500944
AT2G40920	AT2G40920	2:17072463-17074164	P_Me	P_Ct61e	3.90688	6.26058	0.680279	2.2749	5e-05	0.000500944
AT2G40935	PCR10	2:17082847-17084347	P_Me	P_Ct61e	7.77343	11.8224	0.604896	1.88032	0.0014	0.00960592
AT2G40970	MYBC1	2:17097549-17098695	P_Me	P_Ct61e	31.1925	43.7078	0.48669	2.31399	0.0001	0.000946039
AT2G41010	ATCAMBP25	2:17113865-17114804	P_Me	P_Ct61e	13.1029	20.3175	0.632841	2.43533	5e-05	0.000500944
AT2G41100	TCH3	2:17137828-17139612	P_Me	P_Ct61e	67.9027	51.8808	-0.388268	-1.81764	0.00165	0.0110434
AT2G41110	CAM2	2:17140228-17142457	P_Me	P_Ct61e	157.605	126.228	-0.32028	-1.59043	0.00545	0.0299065
AT2G41170	AT2G41170	2:17159103-17161136	P_Me	P_Ct61e	9.50145	6.10979	-0.637024	-2.41531	5e-05	0.000500944
AT2G41190	AT2G41190	2:17167278-17170407	P_Me	P_Ct61e	2.8519	4.27372	0.583572	1.95122	0.0011	0.00781858
AT2G41220	GLU2	2:17177663-17188751	P_Me	P_Ct61e	159.217	99.8449	-0.673236	-3.18675	5e-05	0.000500944
AT2G41250	AT2G41250	2:17200658-17202618	P_Me	P_Ct61e	23.9751	33.8512	0.497671	2.2771	0.00015	0.00136349
AT2G41310	ATRR3	2:17221932-17224427	P_Me	P_Ct61e	48.5319	31.871	-0.606687	-3.0536	5e-05	0.000500944
AT2G41330	AT2G41330	2:17226947-17228378	P_Me	P_Ct61e	3.32896	2.04858	-0.700449	-1.81122	0.0025	0.0156673
AT2G41380	AT2G41380	2:17251940-17253057	P_Me	P_Ct61e	113.987	24.4325	-2.222	-10.3771	5e-05	0.000500944
AT2G41410	CML35	2:17261727-17262884	P_Me	P_Ct61e	157.137	109.321	-0.523448	-2.70004	5e-05	0.000500944
AT2G41430	ERD15	2:17269231-17270542	P_Me	P_Ct61e	439.312	912.228	1.05415	5.18505	5e-05	0.000500944
AT2G41480	PER25	2:17296811-17298731	P_Me	P_Ct61e	41.4118	60.9594	0.557807	2.74415	5e-05	0.000500944
AT2G41540	GPDHC1	2:17326092-17328902	P_Me	P_Ct61e	48.7921	29.3114	-0.735185	-3.6724	5e-05	0.000500944
AT2G41660	MIZ1	2:17367821-17369189	P_Me	P_Ct61e	69.7236	48.2653	-0.530662	-2.67527	5e-05	0.000500944
AT2G41710	AT2G41710	2:17397273-17403050	P_Me	P_Ct61e	20.628	28.5915	0.470985	1.8516	0.0013	0.00902064
AT2G41730	AT2G41730	2:17409462-17409937	P_Me	P_Ct61e	21.6413	8.94349	-1.27488	-3.19363	5e-05	0.000500944
AT2G41800	AT2G41800	2:17436528-17438040	P_Me	P_Ct61e	43.5533	63.0425	0.533541	2.65603	5e-05	0.000500944
AT2G41810	AT2G41810	2:17439373-17441350	P_Me	P_Ct61e	0.133311	3.83148	4.84503	4.44428	0.00135	0.0093139
AT2G41830	AT2G41830	2:17450108-17457087	P_Me	P_Ct61e	7.90488	5.463	-0.53305	-2.4041	5e-05	0.000500944
AT2G41850	PGAZAT	2:17461654-17464161	P_Me	P_Ct61e	1.36357	2.44531	0.842634	2.02339	0.00095	0.00689332
AT2G41970	AT2G41970	2:17520378-17522756	P_Me	P_Ct61e	19.4299	12.9337	-0.587142	-2.57345	5e-05	0.000500944
AT2G42040	AT2G42040	2:17543033-17545230	P_Me	P_Ct61e	9.91856	13.127	0.404339	1.56366	0.0066	0.0349636
AT2G42250	CYP712A1	2:17596816-17601849	P_Me	P_Ct61e	48.9435	11.8619	-2.04478	-5.95077	5e-05	0.000500944
AT2G42280	BHLH130	2:17604329-17613519	P_Me	P_Ct61e	12.6373	20.548	0.701304	1.73576	0.00315	0.0190029
AT2G42300	BHLH48	2:17621155-17624841	P_Me	P_Ct61e	9.14729	12.3246	0.43013	1.75677	0.0026	0.0161816
AT2G42350	ATL40	2:17639151-17639998	P_Me	P_Ct61e	57.9313	43.9305	-0.399121	-1.86018	0.0015	0.010187
AT2G42380	ATBZIP34	2:17646899-17648945	P_Me	P_Ct61e	3.32341	1.31174	-1.34118	-3.19539	5e-05	0.000500944
AT2G42620	MAX2	2:17756139-17758468	P_Me	P_Ct61e	13.7275	18.7258	0.447953	2.12997	0.00025	0.00214655
AT2G42840	PDF1	2:17826115-17827536	P_Me	P_Ct61e	101.718	72.9712	-0.479177	-2.44932	5e-05	0.000500944
AT2G42850	CYP718	2:17831654-17833432	P_Me	P_Ct61e	4.38202	2.71588	-0.69018	-2.04846	0.0003	0.0025222
AT2G42900	AT2G42900	2:17854556-17855481	P_Me	P_Ct61e	1.68309	3.51877	1.06396	2.12194	0.00135	0.0093139
AT2G43000	anac042	2:17880614-17882636	P_Me	P_Ct61e	15.6878	22.3774	0.512397	2.00581	0.00085	0.0062628
AT2G43030	RPL3A	2:17894835-17895866	P_Me	P_Ct61e	16.6016	24.1026	0.537868	2.24224	0.0001	0.000946039
AT2G43040	NPG1	2:17895882-17899374	P_Me	P_Ct61e	13.0075	9.47783	-0.456716	-2.10068	0.0002	0.00176273
AT2G43050	ATPMEPCRD	2:17902483-17904443	P_Me	P_Ct61e	10.8026	15.8369	0.551909	2.44155	5e-05	0.000500944
AT2G43060	IBH1	2:17909184-17910082	P_Me	P_Ct61e	28.5733	16.6448	-0.77959	-3.16656	5e-05	0.000500944
AT2G43100	IPMI2	2:17920659-17921689	P_Me	P_Ct61e	95.7778	33.7263	-1.50582	-7.24195	5e-05	0.000500944
AT2G43110	AT2G43110	2:17922059-17924355	P_Me	P_Ct61e	39.0921	30.8941	-0.339545	-1.53358	0.00805	0.0410885
AT2G43150	AT2G43150	2:17945892-17947022	P_Me	P_Ct61e	1460.13	962.76	-0.600851	-2.74311	5e-05	0.000500944
AT2G43290	MSS3	2:17991051-17992047	P_Me	P_Ct61e	43.6337	34.9379	-0.320648	-1.49672	0.00975	0.0479171
AT2G43330	ATINT1	2:18000853-18004083	P_Me	P_Ct61e	11.0495	15.0296	0.443823	2.00145	0.00065	0.00496593
AT2G43375	AT2G43375	2:18017115-18018691	P_Me	P_Ct61e	2.35912	3.68823	0.64468	1.81293	0.0021	0.0135392
AT2G43390	AT2G43390	2:18020349-18020861	P_Me	P_Ct61e	19.0334	12.3391	-0.625304	-1.75132	0.00355	0.0209966
AT2G43445	AT2G43445	2:18041484-18043086	P_Me	P_Ct61e	5.31708	3.2567	-0.707225	-2.07922	0.00025	0.00214655
AT2G43480	PER26	2:18053001-18054387	P_Me	P_Ct61e	15.7466	8.75989	-0.846051	-3.11332	5e-05	0.000500944
AT2G43490	AT2G43490	2:18054391-18058836	P_Me	P_Ct61e	20.588	15.0102	-0.455853	-2.23724	0.00025	0.00214655
AT2G43500	NLP8	2:18061924-18066639	P_Me	P_Ct61e	10.2845	4.68814	-1.13338	-4.97549	5e-05	0.000500944
AT2G43550	ATTI6	2:18073233-18075498	P_Me	P_Ct61e	30.3251	52.5386	0.792865	3.06987	5e-05	0.000500944
AT2G43570	CHI	2:18076223-18077463	P_Me	P_Ct61e	132.147	164.428	0.31531	1.61868	0.0043	0.0246276
AT2G43590	AT2G43590	2:18081330-18082767	P_Me	P_Ct61e	348.224	212.607	-0.711824	-3.59708	5e-05	0.000500944
AT2G43600	AT2G43600	2:18086048-18087018	P_Me	P_Ct61e	2.02695	3.51107	0.792597	1.54926	0.0101	0.0492882
AT2G43610	AT2G43610	2:18087839-18089224	P_Me	P_Ct61e	259.202	466.121	0.846626	4.26987	5e-05	0.000500944
AT2G43620	AT2G43620	2:18093769-18095025	P_Me	P_Ct61e	4.48204	9.8348	1.13374	3.44578	5e-05	0.000500944
AT2G43690	LECRK53	2:18112588-18114583	P_Me	P_Ct61e	0.764929	1.41943	0.891918	1.871	0.00225	0.01434
AT2G43820	GT	2:18152226-18153908	P_Me	P_Ct61e	85.898	60.2988	-0.510495	-2.61148	5e-05	0.000500944
AT2G43890	AT2G43890	2:18176923-18178390	P_Me	P_Ct61e	0.156495	1.21876	2.96123	2.92856	0.0023	0.0146059
AT2G43900	5PTASE12	2:18178587-18183871	P_Me	P_Ct61e	4.54379	6.02193	0.406331	1.79932	0.0016	0.0107592
AT2G43920	HOL2	2:18189007-18191348	P_Me	P_Ct61e	0.159186	1.92648	3.59718	2.55534	0.00095	0.00689332
AT2G43950	OEP37	2:18200323-18202729	P_Me	P_Ct61e	29.8627	23.8816	-0.322446	-1.5121	0.00815	0.0414927
AT2G44080	ARL	2:18237151-18238173	P_Me	P_Ct61e	7.64124	4.52553	-0.755721	-2.11897	0.0006	0.00463213
AT2G44160	MTHFR2	2:18262209-18265346	P_Me	P_Ct61e	113.836	91.6205	-0.313218	-1.61407	0.00485	0.027186
AT2G44230	AT2G44230	2:18286524-18288400	P_Me	P_Ct61e	14.0226	10.7745	-0.380134	-1.65306	0.0041	0.0236795
AT2G44290	AT2G44290	2:18305200-18306251	P_Me	P_Ct61e	4.6296	2.5908	-0.83749	-1.88233	0.0024	0.0151358
AT2G44300	AT2G44300	2:18307308-18308349	P_Me	P_Ct61e	47.3903	24.1948	-0.969894	-4.20964	5e-05	0.000500944
AT2G44350	ATCS	2:18316277-18321696	P_Me	P_Ct61e	253.149	166.117	-0.60779	-2.97075	5e-05	0.000500944
AT2G44380	AT2G44380	2:18323460-18324428	P_Me	P_Ct61e	88.7674	138.989	0.646871	3.27669	5e-05	0.000500944
AT2G44670	AT2G44670	2:18425179-18426060	P_Me	P_Ct61e	136.915	95.6402	-0.517596	-2.58949	5e-05	0.000500944
AT2G44770	AT2G44770	2:18457321-18460383	P_Me	P_Ct61e	37.2886	29.1564	-0.354919	-1.74881	0.002	0.0129916
AT2G45040	AT2G45040	2:18577649-18578914	P_Me	P_Ct61e	4.29152	2.48914	-0.785843	-2.07774	0.0004	0.00325095
AT2G45150	CDS4	2:18613304-18615717	P_Me	P_Ct61e	4.47384	3.02747	-0.563404	-1.72376	0.00335	0.0200127
AT2G45180	AT2G45180	2:18626319-18626997	P_Me	P_Ct61e	19.9786	33.7197	0.755138	2.88228	5e-05	0.000500944
AT2G45210	AT2G45210	2:18641565-18642704	P_Me	P_Ct61e	23.2817	29.5969	0.346252	1.55962	0.00595	0.0321344
AT2G45220	PME17	2:18644083-18646447	P_Me	P_Ct61e	130.749	99.7284	-0.390721	-1.99101	0.00065	0.00496593
AT2G45290	TKL-2	2:18672681-18675906	P_Me	P_Ct61e	64.6329	47.2518	-0.451899	-2.33387	5e-05	0.000500944
AT2G45300	AT2G45300	2:18677310-18680072	P_Me	P_Ct61e	113.376	79.0892	-0.519562	-2.68049	5e-05	0.000500944
AT2G45360	AT2G45360	2:18698591-18703093	P_Me	P_Ct61e	7.73531	24.9996	1.69238	2.58768	0.0001	0.000946039
AT2G45400	BEN1	2:18703828-18706266	P_Me	P_Ct61e	53.1564	35.7891	-0.570723	-2.79108	5e-05	0.000500944
AT2G45430	AHL22	2:18727560-18728935	P_Me	P_Ct61e	89.4752	112.389	0.328947	1.69753	0.0039	0.0227111
AT2G45660	AGL20	2:18807537-18811047	P_Me	P_Ct61e	3.06883	5.2088	0.763263	2.19453	0.0003	0.0025222
AT2G45740	PEX11D	2:18839585-18841403	P_Me	P_Ct61e	3.33048	8.0987	1.28196	3.71316	5e-05	0.000500944
AT2G45750	AT2G45750	2:18842538-18845467	P_Me	P_Ct61e	43.2806	24.2094	-0.838153	-4.21227	5e-05	0.000500944
AT2G45820	DBP	2:18862952-18864691	P_Me	P_Ct61e	235.393	292.124	0.311509	1.60656	0.00505	0.0281014
AT2G45850	AHL9	2:18869260-18873972	P_Me	P_Ct61e	0.813268	1.4889	0.872441	1.77235	0.00355	0.0209966
AT2G45890	ATROPGEF4	2:18883472-18885566	P_Me	P_Ct61e	12.5068	7.79427	-0.682224	-2.73341	5e-05	0.000500944
AT2G45920	PUB37	2:18899083-18901303	P_Me	P_Ct61e	42.6348	28.8927	-0.561327	-2.78816	5e-05	0.000500944
AT2G45980	AT2G45980	2:18917351-18919109	P_Me	P_Ct61e	48.379	61.2904	0.34128	1.7106	0.00345	0.0205054
AT2G46170	RTNLB5	2:18965312-18967213	P_Me	P_Ct61e	79.4284	63.6811	-0.318788	-1.60462	0.00535	0.0294596
AT2G46192	AT2G46192	2:18973306-18974133	P_Me	P_Ct61e	0.924029	2.00863	1.1202	1.64291	0.0074	0.0383752
AT2G46220	AT2G46220	2:18979470-18980770	P_Me	P_Ct61e	11.5578	34.6238	1.5829	6.59682	5e-05	0.000500944
AT2G46250	AT2G46250	2:18991170-18993327	P_Me	P_Ct61e	0.904062	1.77228	0.971113	2.07532	0.0013	0.00902064
AT2G46340	SPA1	2:19022172-19027413	P_Me	P_Ct61e	30.1114	17.6763	-0.768493	-3.9248	5e-05	0.000500944
AT2G46390	AT2G46390	2:19039201-19043060	P_Me	P_Ct61e	891.186	711.3	-0.325269	-1.62454	0.004	0.0231973
AT2G46400	WRKY46	2:19043413-19044826	P_Me	P_Ct61e	0.543444	1.39972	1.36493	2.05675	0.00185	0.0121669
AT2G46410	CPC	2:19049171-19050341	P_Me	P_Ct61e	16.8704	11.6223	-0.537599	-1.59087	0.00695	0.0364604
AT2G46420	AT2G46420	2:19053685-19057096	P_Me	P_Ct61e	3.37826	1.81786	-0.894041	-2.51761	5e-05	0.000500944
AT2G46450	CNGC12	2:19065715-19069569	P_Me	P_Ct61e	11.0456	7.74572	-0.512005	-2.06924	0.00035	0.00289063
AT2G46495	ATL21A	2:19084133-19085704	P_Me	P_Ct61e	17.9843	10.1773	-0.821382	-3.18859	5e-05	0.000500944
AT2G46550	AT2G46550	2:19111988-19114227	P_Me	P_Ct61e	38.1339	49.1318	0.365583	1.84655	0.00165	0.0110434
AT2G46590	DAG2	2:19133039-19135289	P_Me	P_Ct61e	18.1552	13.8761	-0.38778	-1.59714	0.00625	0.0334399
AT2G46600	KIC	2:19136018-19138762	P_Me	P_Ct61e	97.8923	64.5779	-0.600155	-2.51293	5e-05	0.000500944
AT2G46620	AT2G46620	2:19138800-19140747	P_Me	P_Ct61e	20.0825	15.4822	-0.375329	-1.75846	0.0022	0.0140745
AT2G46650	B5 #1	2:19151645-19152600	P_Me	P_Ct61e	106.098	49.656	-1.09536	-5.23973	5e-05	0.000500944
AT2G46680	ATHB-7	2:19165402-19166949	P_Me	P_Ct61e	41.5662	32.1555	-0.370347	-1.78751	0.0024	0.0151358
AT2G46700	ATCRK3	2:19182669-19186578	P_Me	P_Ct61e	15.1967	11.8344	-0.36077	-1.65884	0.00355	0.0209966
AT2G46740	AT2G46740	2:19205156-19207455	P_Me	P_Ct61e	46.0058	29.8661	-0.623308	-3.12164	5e-05	0.000500944
AT2G46830	CCA1	2:19245671-19248914	P_Me	P_Ct61e	2.81015	1.73711	-0.693957	-1.97524	0.00075	0.00561927
AT2G46860	AtPPa3	2:19253687-19255275	P_Me	P_Ct61e	12.098	2.97252	-2.02501	-5.35874	5e-05	0.000500944
AT2G46970	PIL1	2:19295489-19297826	P_Me	P_Ct61e	1.03454	0.523288	-0.983311	-1.59875	0.0083	0.0421051
AT2G47000	MDR4	2:19309867-19315241	P_Me	P_Ct61e	142.268	87.5754	-0.700018	-3.44241	5e-05	0.000500944
AT2G47200	AT2G47200	2:19377728-19378331	P_Me	P_Ct61e	69.3781	41.5575	-0.739371	-3.17984	5e-05	0.000500944
AT2G47230	DUF6	2:19387019-19390234	P_Me	P_Ct61e	3.90777	5.99382	0.617131	2.35464	5e-05	0.000500944
AT2G47270	UPB1	2:19411559-19412151	P_Me	P_Ct61e	32.6302	22.4925	-0.536759	-1.96444	0.0006	0.00463213
AT2G47360	AT2G47360	2:19437799-19438871	P_Me	P_Ct61e	30.5697	18.7522	-0.705039	-3.07573	5e-05	0.000500944
AT2G47400	CP12-1	2:19446853-19447438	P_Me	P_Ct61e	46.5996	105.585	1.18002	5.23629	5e-05	0.000500944
AT2G47450	CAO	2:19472680-19474314	P_Me	P_Ct61e	3.35337	11.3101	1.75393	6.04104	5e-05	0.000500944
AT2G47460	MYB12	2:19476336-19479478	P_Me	P_Ct61e	8.09081	4.04066	-1.00169	-3.31707	5e-05	0.000500944
AT2G47490	ATNDT1	2:19487245-19489619	P_Me	P_Ct61e	38.1937	27.0981	-0.495142	-2.42014	5e-05	0.000500944
AT2G47530	AT2G47530	2:19504219-19504971	P_Me	P_Ct61e	12.4335	6.12261	-1.02202	-2.77018	5e-05	0.000500944
AT2G47540	AT2G47540	2:19505859-19506598	P_Me	P_Ct61e	71.8094	51.5234	-0.478943	-2.17312	0.00025	0.00214655
AT2G47600	ATMHX	2:19524159-19527413	P_Me	P_Ct61e	13.1935	16.8244	0.350726	1.63485	0.0043	0.0246276
AT2G47650	UXS4	2:19537177-19541473	P_Me	P_Ct61e	145.905	114.387	-0.351108	-1.59682	0.005	0.0278727
AT2G47710	AT2G47710	2:19554833-19556065	P_Me	P_Ct61e	56.739	40.3419	-0.492062	-2.26818	0.0001	0.000946039
AT2G47730	ATGSTF8	2:19556325-19559463	P_Me	P_Ct61e	601.425	348.705	-0.786378	-3.71434	5e-05	0.000500944
AT2G47800	ATMRP4	2:19574863-19580599	P_Me	P_Ct61e	30.639	24.5971	-0.316881	-1.6364	0.00345	0.0205054
AT2G47810	NF-YB5	2:19582749-19583618	P_Me	P_Ct61e	2.91118	0.920183	-1.66161	-2.65945	0.00025	0.00214655
AT2G47930	AGP26	2:19616974-19617681	P_Me	P_Ct61e	14.5897	10.3377	-0.497029	-1.56747	0.00785	0.0402518
AT2G48010	RKF3	2:19641376-19643491	P_Me	P_Ct61e	13.9147	18.4651	0.408195	1.91716	0.00075	0.00561927
AT2G48080	AT2G48080	2:19664989-19667092	P_Me	P_Ct61e	34.0463	8.40039	-2.01897	-8.60293	5e-05	0.000500944
AT2G48130	AT2G48130	2:19685065-19685993	P_Me	P_Ct61e	192.033	140.984	-0.445819	-2.27719	5e-05	0.000500944
AT2G48140	EDA4	2:19686408-19687664	P_Me	P_Ct61e	190.682	154.869	-0.300119	-1.551	0.00715	0.0373236
AT3G01040	GAUT13	3:8956-12444	P_Me	P_Ct61e	15.1802	11.6683	-0.379606	-1.78586	0.00155	0.0104725
AT3G01070	ENODL16	3:19591-20719	P_Me	P_Ct61e	10.3729	16.5131	0.670785	2.32712	0.00015	0.00136349
AT3G01120	MTO1	3:38758-41932	P_Me	P_Ct61e	277.818	222.753	-0.318698	-1.55808	0.00695	0.0364604
AT3G01175	AT3G01175	3:59470-60845	P_Me	P_Ct61e	2.70722	6.77926	1.32432	3.68416	5e-05	0.000500944
AT3G01260	AT3G01260	3:80175-82005	P_Me	P_Ct61e	65.1794	85.9751	0.399504	2.03612	0.00055	0.00429325
AT3G01290	HIR3	3:88053-89422	P_Me	P_Ct61e	423.606	549.552	0.375535	1.84695	0.0012	0.00842502
AT3G01310	AT3G01310	3:94170-101992	P_Me	P_Ct61e	28.9232	40.0293	0.468827	2.42364	5e-05	0.000500944
AT3G01329	AT3G01329	3:118872-119178	P_Me	P_Ct61e	0	2.00316	inf	#NAME?	0.0007	0.00529537
AT3G01420	ALPHA-DOX1	3:159465-162837	P_Me	P_Ct61e	939.783	566.289	-0.730789	-3.05812	5e-05	0.000500944
AT3G01470	ATHB-1	3:173315-184403	P_Me	P_Ct61e	193.906	135.701	-0.514928	-2.21259	0.0002	0.00176273
AT3G01480	CYP38	3:188383-190851	P_Me	P_Ct61e	3.63829	7.90469	1.11945	3.85804	5e-05	0.000500944
AT3G01513	AT3G01513	3:201919-202740	P_Me	P_Ct61e	21.2946	15.9317	-0.418586	-1.59371	0.0067	0.0353965
AT3G01670	AT3G01670	3:247233-250470	P_Me	P_Ct61e	26.0138	31.9876	0.298237	1.51639	0.0079	0.0404575
AT3G01680	AT3G01680	3:251980-255513	P_Me	P_Ct61e	20.8519	29.7441	0.512422	2.56993	5e-05	0.000500944
AT3G01690	AT3G01690	3:256536-258547	P_Me	P_Ct61e	53.9526	100.861	0.9026	4.62044	5e-05	0.000500944
AT3G01720	AT3G01720	3:262250-265905	P_Me	P_Ct61e	73.8257	54.0669	-0.449378	-2.31576	5e-05	0.000500944
AT3G01750	AT3G01750	3:270228-272976	P_Me	P_Ct61e	3.50777	5.75775	0.714952	2.73708	5e-05	0.000500944
AT3G01770	ATBET10	3:275410-278785	P_Me	P_Ct61e	29.2234	39.7381	0.443398	2.252	0.00015	0.00136349
AT3G01870	AT3G01870	3:305130-307225	P_Me	P_Ct61e	0.821164	0.35032	-1.229	-1.9874	0.00145	0.00989965
AT3G01930	AT3G01930	3:317431-321560	P_Me	P_Ct61e	57.1556	43.0354	-0.40937	-2.01274	0.0005	0.00395033
AT3G02020	AK3	3:340545-343835	P_Me	P_Ct61e	42.5192	18.3173	-1.21491	-5.99422	5e-05	0.000500944
AT3G02040	SRG3	3:344907-350010	P_Me	P_Ct61e	14.6254	24.8753	0.766239	3.00835	5e-05	0.000500944
AT3G02090	MPPBETA	3:365548-370484	P_Me	P_Ct61e	328.966	256.869	-0.356906	-1.73194	0.00285	0.0174766
AT3G02110	scpl25	3:370761-373722	P_Me	P_Ct61e	10.4967	13.5722	0.370719	1.56993	0.0066	0.0349636
AT3G02140	TMAC2	3:385316-386538	P_Me	P_Ct61e	17.8671	27.5422	0.624337	2.76394	5e-05	0.000500944
AT3G02230	RGP1	3:415392-417547	P_Me	P_Ct61e	454.688	337.524	-0.429886	-2.11951	0.0003	0.0025222
AT3G02240	RGF7	3:418458-419164	P_Me	P_Ct61e	48.614	36.3838	-0.418078	-1.54179	0.00665	0.0351811
AT3G02360	AT3G02360	3:481897-484147	P_Me	P_Ct61e	227.686	177.209	-0.36159	-1.82418	0.00125	0.00872457
AT3G02550	LBD41	3:536504-537998	P_Me	P_Ct61e	13.286	20.4626	0.62308	2.68934	5e-05	0.000500944
AT3G02590	HDF7	3:549339-550553	P_Me	P_Ct61e	1.81035	0.544375	-1.7336	-2.16915	0.00255	0.0159274
AT3G02620	S-ACP-DES4	3:560255-561880	P_Me	P_Ct61e	1.9462	7.37505	1.92199	5.13779	5e-05	0.000500944
AT3G02700	AT3G02700	3:579585-582949	P_Me	P_Ct61e	37.5152	48.037	0.356671	1.58275	0.0057	0.0310221
AT3G02790	AT3G02790	3:604844-605421	P_Me	P_Ct61e	82.0636	106.295	0.373264	1.75196	0.0029	0.0177325
AT3G02850	SKOR	3:618408-623558	P_Me	P_Ct61e	7.54197	22.8644	1.60009	7.20637	5e-05	0.000500944
AT3G02910	AT3G02910	3:649813-654350	P_Me	P_Ct61e	97.5491	36.3943	-1.42241	-5.91691	5e-05	0.000500944
AT3G02930	AT3G02930	3:655055-658637	P_Me	P_Ct61e	7.06648	5.35856	-0.399146	-1.61987	0.0052	0.0287808
AT3G02940	MYB107	3:661872-664006	P_Me	P_Ct61e	3.02027	1.80558	-0.742215	-1.71587	0.00395	0.0229551
AT3G03050	CSLD3	3:687051-691898	P_Me	P_Ct61e	57.7507	45.0111	-0.359558	-1.84714	0.0018	0.0118933
AT3G03150	AT3G03150	3:727553-729504	P_Me	P_Ct61e	52.0262	85.7142	0.720296	3.3523	5e-05	0.000500944
AT3G03170	AT3G03170	3:731890-732875	P_Me	P_Ct61e	8.17373	18.9638	1.21418	3.98083	5e-05	0.000500944
AT3G03190	ATGSTF11	3:735027-735987	P_Me	P_Ct61e	17.7069	6.26567	-1.49877	-4.60517	5e-05	0.000500944
AT3G03250	UGP	3:749389-754159	P_Me	P_Ct61e	140.491	110.276	-0.349362	-1.79328	0.00145	0.00989965
AT3G03270	AT3G03270	3:761309-763115	P_Me	P_Ct61e	102.178	75.0097	-0.445941	-2.19467	0.0003	0.0025222
AT3G03280	AT3G03280	3:765458-766387	P_Me	P_Ct61e	4.59064	9.54096	1.05544	3.05526	5e-05	0.000500944
AT3G03330	AT3G03330	3:781714-786209	P_Me	P_Ct61e	24.454	33.4018	0.449855	1.68336	0.00365	0.0214857
AT3G03420	AT3G03420	3:812447-814027	P_Me	P_Ct61e	43.9546	33.7985	-0.379055	-1.78599	0.00175	0.0116101
AT3G03440	AT3G03440	3:815643-818834	P_Me	P_Ct61e	17.5939	11.8156	-0.574379	-2.49348	5e-05	0.000500944
AT3G03470	CYP89A9	3:824551-826437	P_Me	P_Ct61e	6.52839	9.05676	0.472266	1.84925	0.00115	0.00812366
AT3G03530	NPC4	3:842498-845043	P_Me	P_Ct61e	8.38947	3.73707	-1.16667	-4.20951	5e-05	0.000500944
AT3G03670	PER28	3:901840-903411	P_Me	P_Ct61e	8.86226	24.1856	1.4484	5.68011	5e-05	0.000500944
AT3G03720	CAT4	3:925611-930974	P_Me	P_Ct61e	20.1137	15.7975	-0.348483	-1.68346	0.0033	0.019764
AT3G03780	ATMS2	3:957084-960980	P_Me	P_Ct61e	241.447	142.893	-0.75677	-3.7255	5e-05	0.000500944
AT3G03870	AT3G03870	3:995216-997410	P_Me	P_Ct61e	6.61209	16.7761	1.34323	5.06512	5e-05	0.000500944
AT3G03990	T11I18.10	3:1033767-1034906	P_Me	P_Ct61e	47.1507	63.8924	0.438363	2.17242	0.00025	0.00214655
AT3G04060	anac046	3:1053365-1055163	P_Me	P_Ct61e	31.6793	24.377	-0.378022	-1.80169	0.00175	0.0116101
AT3G04080	ATAPY1	3:1067789-1071295	P_Me	P_Ct61e	46.4525	37.2668	-0.317866	-1.62273	0.0047	0.0264919
AT3G04110	GLR1	3:1077327-1080405	P_Me	P_Ct61e	11.7672	8.51878	-0.46605	-2.09514	0.00045	0.00360308
AT3G04120	GAPC	3:1080949-1083530	P_Me	P_Ct61e	1546.33	936.35	-0.723724	-3.05057	5e-05	0.000500944
AT3G04140	AT3G04140	3:1086876-1089229	P_Me	P_Ct61e	3.80878	1.99827	-0.930577	-2.93063	5e-05	0.000500944
AT3G04320	AT3G04320	3:1143790-1144661	P_Me	P_Ct61e	18.942	27.0056	0.511665	2.07669	0.00025	0.00214655
AT3G04350	AT3G04350	3:1153726-1156776	P_Me	P_Ct61e	20.6615	30.4265	0.558382	2.77274	5e-05	0.000500944
AT3G04370	PDLP4	3:1159422-1161126	P_Me	P_Ct61e	14.0376	7.89629	-0.830055	-3.05109	5e-05	0.000500944
AT3G04480	AT3G04480	3:1193629-1197397	P_Me	P_Ct61e	21.5276	15.275	-0.495017	-2.41916	5e-05	0.000500944
AT3G04560	AT3G04560	3:1225921-1229408	P_Me	P_Ct61e	20.6199	26.6534	0.370283	1.56217	0.00625	0.0334399
AT3G04630	WDL1	3:1258544-1260871	P_Me	P_Ct61e	26.0826	36.0842	0.468277	2.16054	0.0001	0.000946039
AT3G04640	AT3G04640	3:1260905-1261683	P_Me	P_Ct61e	29.6919	49.797	0.745988	3.24054	5e-05	0.000500944
AT3G04710	TPR10	3:1276667-1281118	P_Me	P_Ct61e	29.1387	23.3138	-0.321753	-1.53524	0.0067	0.0353965
AT3G04770	RPSAb	3:1309293-1310887	P_Me	P_Ct61e	41.1744	28.9214	-0.509612	-2.41489	0.00015	0.00136349
AT3G04890	AT3G04890	3:1347645-1349202	P_Me	P_Ct61e	10.516	14.3254	0.445989	1.54719	0.00695	0.0364604
AT3G04940	ATCYSD1	3:1365164-1367759	P_Me	P_Ct61e	31.4511	40.3022	0.357747	1.74319	0.0023	0.0146059
AT3G05050	AT3G05050	3:1408612-1411803	P_Me	P_Ct61e	47.9384	38.5198	-0.315581	-1.62235	0.00345	0.0205054
AT3G05120	ATGID1A	3:1430470-1432778	P_Me	P_Ct61e	17.597	26.4328	0.586995	2.77162	5e-05	0.000500944
AT3G05140	RBK2	3:1435697-1438341	P_Me	P_Ct61e	0.772635	1.40818	0.865976	1.84326	0.00205	0.0132674
AT3G05165	AT3G05165	3:1457380-1462942	P_Me	P_Ct61e	91.4006	72.9483	-0.32533	-1.67089	0.00345	0.0205054
AT3G05360	AtRLP30	3:1526962-1533867	P_Me	P_Ct61e	9.66128	5.9151	-0.707813	-2.28927	0.00015	0.00136349
AT3G05400	SUGTL5	3:1549585-1554176	P_Me	P_Ct61e	2.82064	1.21586	-1.21405	-2.90812	5e-05	0.000500944
AT3G05500	AT3G05500	3:1593433-1595015	P_Me	P_Ct61e	75.6569	61.3158	-0.303212	-1.51703	0.00685	0.0360379
AT3G05640	AT3G05640	3:1640392-1643253	P_Me	P_Ct61e	5.85204	9.75683	0.737472	2.77157	5e-05	0.000500944
AT3G05675	AT3G05675	3:1658215-1660368	P_Me	P_Ct61e	6.00014	7.95083	0.406109	1.55851	0.0064	0.0340966
AT3G05690	UNE8	3:1676545-1678932	P_Me	P_Ct61e	11.6811	8.10062	-0.528074	-2.06775	0.0004	0.00325095
AT3G05840	ATSK12	3:1739980-1743163	P_Me	P_Ct61e	95.9577	67.4514	-0.50855	-2.63875	5e-05	0.000500944
AT3G05890	RCI2B	3:1757630-1758492	P_Me	P_Ct61e	419.679	244.7	-0.778273	-3.72549	5e-05	0.000500944
AT3G05920	AT3G05920	3:1768789-1769586	P_Me	P_Ct61e	57.5998	41.8179	-0.461941	-2.01071	0.0004	0.00325095
AT3G05932	AT3G05932	3:1770278-1771716	P_Me	P_Ct61e	6.20796	3.03071	-1.03446	-2.63764	5e-05	0.000500944
AT3G06020	FAF4	3:1813266-1814169	P_Me	P_Ct61e	3.56733	1.66079	-1.10298	-2.18237	0.00065	0.00496593
AT3G06080	TBL10	3:1834706-1837984	P_Me	P_Ct61e	7.6578	9.90059	0.370585	1.5637	0.0067	0.0353965
AT3G06130	AT3G06130	3:1852883-1855063	P_Me	P_Ct61e	41.2875	56.4347	0.450877	2.30103	5e-05	0.000500944
AT3G06330	AT3G06330	3:1917239-1919925	P_Me	P_Ct61e	12.0617	21.0614	0.804167	3.55667	5e-05	0.000500944
AT3G06350	EMB3004	3:1924309-1927759	P_Me	P_Ct61e	60.4281	49.106	-0.29932	-1.54308	0.0068	0.0358251
AT3G06380	ATTLP9	3:1936123-1938221	P_Me	P_Ct61e	24.59	40.1289	0.706573	3.45016	5e-05	0.000500944
AT3G06390	AT3G06390	3:1938731-1939779	P_Me	P_Ct61e	75.2944	124.345	0.723739	3.62713	5e-05	0.000500944
AT3G06440	B3GALT16	3:1972621-1975754	P_Me	P_Ct61e	8.96261	12.0485	0.426868	1.89271	0.0008	0.00594351
AT3G06455	AT3G06455	3:1980541-1982162	P_Me	P_Ct61e	3.52414	5.59918	0.667946	2.08793	0.00055	0.00429325
AT3G06460	AT3G06460	3:1982658-1983714	P_Me	P_Ct61e	19.2262	14.8478	-0.37283	-1.50363	0.0098	0.0481096
AT3G06483	PDK	3:1990415-1992744	P_Me	P_Ct61e	10.5278	15.2647	0.535994	2.27315	5e-05	0.000500944
AT3G06500	AT3G06500	3:2012078-2015705	P_Me	P_Ct61e	23.8642	30.8562	0.370711	1.86825	0.00095	0.00689332
AT3G06720	AT-IMP	3:2120323-2124131	P_Me	P_Ct61e	66.2898	52.0856	-0.347904	-1.79886	0.0015	0.010187
AT3G06750	AT3G06750	3:2129622-2130315	P_Me	P_Ct61e	12.9603	24.7946	0.935933	3.24863	5e-05	0.000500944
AT3G06850	BCE2	3:2157973-2160623	P_Me	P_Ct61e	12.5896	64.1584	2.3494	11.0278	5e-05	0.000500944
AT3G06860	MFP2	3:2161868-2166349	P_Me	P_Ct61e	84.4357	69.1516	-0.288091	-1.48446	0.0077	0.0396326
AT3G06980	RH50	3:2201466-2204833	P_Me	P_Ct61e	6.90727	9.65866	0.483708	2.10506	0.0005	0.00395033
AT3G07070	AT3G07070	3:2237957-2240074	P_Me	P_Ct61e	12.2186	5.93452	-1.04188	-4.03732	5e-05	0.000500944
AT3G07090	AT3G07090	3:2241035-2244820	P_Me	P_Ct61e	83.7386	50.4587	-0.73079	-3.16233	5e-05	0.000500944
AT3G07310	AT3G07310	3:2327817-2329801	P_Me	P_Ct61e	20.2117	53.866	1.41418	6.78738	5e-05	0.000500944
AT3G07340	BHLH62	3:2340898-2343470	P_Me	P_Ct61e	19.9916	15.1168	-0.403243	-1.86546	0.0018	0.0118933
AT3G07350	AT3G07350	3:2347467-2348791	P_Me	P_Ct61e	9.73607	16.0749	0.723394	2.90968	5e-05	0.000500944
AT3G07470	AT3G07470	3:2386896-2388471	P_Me	P_Ct61e	42.6584	34.229	-0.31761	-1.49099	0.00985	0.048302
AT3G07600	AT3G07600	3:2423069-2425022	P_Me	P_Ct61e	25.7646	16.1465	-0.674168	-1.71447	0.006	0.0323546
AT3G07650	COL9	3:2441656-2444532	P_Me	P_Ct61e	5.65929	10.3283	0.867912	3.44202	5e-05	0.000500944
AT3G07770	Hsp89.1	3:2479547-2484194	P_Me	P_Ct61e	68.4123	55.4884	-0.302069	-1.55905	0.0068	0.0358251
AT3G07900	AT3G07900	3:2520773-2523108	P_Me	P_Ct61e	8.65938	6.26919	-0.465986	-1.83568	0.0014	0.00960592
AT3G07970	QRT2	3:2541005-2543432	P_Me	P_Ct61e	10.7865	6.67497	-0.692389	-2.56359	5e-05	0.000500944
AT3G08590	AT3G08590	3:2608470-2611418	P_Me	P_Ct61e	133.735	86.71	-0.625113	-3.2108	5e-05	0.000500944
AT3G08640	AT3G08640	3:2622879-2624308	P_Me	P_Ct61e	76.0597	55.8083	-0.446651	-2.27932	5e-05	0.000500944
AT3G08690	UBC11	3:2641055-2642688	P_Me	P_Ct61e	51.8819	37.2429	-0.478265	-2.18998	0.0002	0.00176273
AT3G08730	ATPK1	3:2651446-2654212	P_Me	P_Ct61e	44.5794	32.6895	-0.447548	-2.25742	5e-05	0.000500944
AT3G08740	AT3G08740	3:2654625-2656239	P_Me	P_Ct61e	10.5634	14.8542	0.49179	1.78279	0.0018	0.0118933
AT3G08760	ATSIK	3:2657917-2660889	P_Me	P_Ct61e	25.4636	32.0163	0.330372	1.65429	0.00405	0.0234354
AT3G08770	LTP6	3:2664129-2664834	P_Me	P_Ct61e	25.2776	17.1941	-0.555946	-1.88519	0.00145	0.00989965
AT3G08920	STR10	3:2712235-2713269	P_Me	P_Ct61e	2.29334	3.8232	0.737329	1.52064	0.0092	0.0457354
AT3G08970	ATERDJ3A	3:2737536-2740530	P_Me	P_Ct61e	12.2471	3.1261	-1.97	-7.18515	5e-05	0.000500944
AT3G09190	AT3G09190	3:2821478-2822687	P_Me	P_Ct61e	4.66049	7.07142	0.601521	1.88999	0.00125	0.00872457
AT3G09210	PTAC13	3:2825278-2826880	P_Me	P_Ct61e	9.75333	13.4777	0.466605	1.78285	0.0024	0.0151358
AT3G09220	LAC7	3:2827238-2830542	P_Me	P_Ct61e	257.844	193.1	-0.417154	-2.05907	0.00065	0.00496593
AT3G09270	ATGSTU8	3:2848288-2849289	P_Me	P_Ct61e	485.588	261.93	-0.890552	-4.55491	5e-05	0.000500944
AT3G09350	Fes1A	3:2871044-2873312	P_Me	P_Ct61e	17.3789	13.4535	-0.369356	-1.59978	0.0069	0.0362463
AT3G09390	MT2A	3:2889485-2890229	P_Me	P_Ct61e	75.1696	236.071	1.651	7.71324	5e-05	0.000500944
AT3G09440	HSP70-3	3:2903197-2905729	P_Me	P_Ct61e	286.448	160.053	-0.839721	-4.14296	5e-05	0.000500944
AT3G09580	AT3G09580	3:2942503-2944078	P_Me	P_Ct61e	0.544741	1.51345	1.4742	2.56073	0.0002	0.00176273
AT3G09680	RPS23A	3:2969044-2970371	P_Me	P_Ct61e	14.7851	8.96004	-0.722564	-2.13495	0.00025	0.00214655
AT3G09790	UBQ8	3:3003861-3006192	P_Me	P_Ct61e	0.553143	1.13915	1.04223	2.10269	0.0011	0.00781858
AT3G09810	IDH-VI	3:3008693-3011437	P_Me	P_Ct61e	70.2178	51.3936	-0.450249	-2.29329	5e-05	0.000500944
AT3G09920	PIP5K9	3:3038779-3044919	P_Me	P_Ct61e	17.738	22.1982	0.323599	1.60366	0.0053	0.0292378
AT3G09925	AT3G09925	3:3051867-3052784	P_Me	P_Ct61e	92.0583	60.385	-0.608356	-2.6312	0.0001	0.000946039
AT3G10020	AT3G10020	3:3091042-3091766	P_Me	P_Ct61e	146.588	536.624	1.87215	9.4956	5e-05	0.000500944
AT3G10320	AT3G10320	3:3195313-3197346	P_Me	P_Ct61e	7.20834	3.32623	-1.11578	-3.84432	5e-05	0.000500944
AT3G10370	SDP6	3:3216367-3219270	P_Me	P_Ct61e	21.761	17.2767	-0.332915	-1.62006	0.0057	0.0310221
AT3G10520	AHB2	3:3276225-3277860	P_Me	P_Ct61e	22.0893	8.33565	-1.40598	-4.86325	5e-05	0.000500944
AT3G10540	PDPK2	3:3289694-3292702	P_Me	P_Ct61e	18.4141	14.127	-0.382357	-1.77642	0.0026	0.0161816
AT3G10572	AT3G10572	3:3304267-3306504	P_Me	P_Ct61e	5.72351	7.83182	0.452448	1.53029	0.0085	0.0429114
AT3G10660	CPK2	3:3331397-3334268	P_Me	P_Ct61e	22.7764	17.6332	-0.369246	-1.78507	0.0019	0.0124434
AT3G10710	RHS12	3:3352288-3354237	P_Me	P_Ct61e	23.1733	9.91275	-1.22511	-5.34244	5e-05	0.000500944
AT3G10720	PME25	3:3354446-3357614	P_Me	P_Ct61e	57.5525	46.0113	-0.32289	-1.64999	0.0034	0.0202585
AT3G10740	ASD1	3:3360887-3365414	P_Me	P_Ct61e	41.7025	79.6755	0.934002	4.79299	5e-05	0.000500944
AT3G10770	AT3G10770	3:3372263-3374271	P_Me	P_Ct61e	45.1569	56.7906	0.330704	1.66523	0.0038	0.0222199
AT3G10912	CPuORF63	3:3412910-3414019	P_Me	P_Ct61e	32.3627	25.7521	-0.329642	-1.50514	0.00965	0.0475209
AT3G10930	AT3G10930	3:3420129-3420832	P_Me	P_Ct61e	2.83109	6.83747	1.2721	2.70894	5e-05	0.000500944
AT3G10985	SAG20	3:3442527-3443445	P_Me	P_Ct61e	308.3	489.29	0.666355	3.38945	5e-05	0.000500944
AT3G11030	TBL32	3:3457226-3459380	P_Me	P_Ct61e	26.0786	20.9023	-0.319205	-1.49716	0.00955	0.047126
AT3G11100	AT3G11100	3:3476186-3477405	P_Me	P_Ct61e	33.4686	45.3449	0.438131	2.09643	0.0002	0.00176273
AT3G11150	AT3G11150	3:3492866-3494653	P_Me	P_Ct61e	0.941863	2.24514	1.25322	2.42473	0.0002	0.00176273
AT3G11270	MEE34	3:3528800-3531724	P_Me	P_Ct61e	24.1336	19.1082	-0.336851	-1.54157	0.00725	0.0377444
AT3G11320	AT3G11320	3:3546645-3548856	P_Me	P_Ct61e	39.2889	30.866	-0.348099	-1.7234	0.003	0.0182448
AT3G11330	PIRL9	3:3551973-3554763	P_Me	P_Ct61e	65.0469	48.3703	-0.427359	-2.19667	0.00025	0.00214655
AT3G11340	AT3G11340	3:3556704-3558269	P_Me	P_Ct61e	95.7583	62.8875	-0.606623	-3.11463	5e-05	0.000500944
AT3G11420	AT3G11420	3:3591474-3594570	P_Me	P_Ct61e	36.788	47.724	0.375482	1.91817	0.0006	0.00463213
AT3G11430	ATGPAT5	3:3595764-3597952	P_Me	P_Ct61e	27.7994	18.2267	-0.609001	-2.94147	5e-05	0.000500944
AT3G11550	CASP2	3:3638194-3639197	P_Me	P_Ct61e	85.8963	52.5383	-0.709228	-3.4032	5e-05	0.000500944
AT3G11560	AT3G11560	3:3639434-3647542	P_Me	P_Ct61e	24.6921	33.301	0.431516	2.17525	0.00035	0.00289063
AT3G11580	ARF32	3:3648923-3651332	P_Me	P_Ct61e	10.7892	6.49486	-0.732222	-2.28034	0.0002	0.00176273
AT3G11650	NHL2	3:3676145-3677037	P_Me	P_Ct61e	10.1187	14.6715	0.535988	1.87683	0.00155	0.0104725
AT3G11690	AT3G11690	3:3694987-3696478	P_Me	P_Ct61e	17.8347	25.4928	0.515402	2.37051	5e-05	0.000500944
AT3G11700	FLA18	3:3698838-3701493	P_Me	P_Ct61e	43.8319	34.0047	-0.366249	-1.85672	0.0012	0.00842502
AT3G11780	AT3G11780	3:3724133-3725593	P_Me	P_Ct61e	130.879	95.384	-0.456416	-2.2869	0.00015	0.00136349
AT3G11900	ANT1	3:3758451-3760378	P_Me	P_Ct61e	22.4246	16.2135	-0.467887	-2.16094	0.00045	0.00360308
AT3G11950	AT3G11950	3:3783110-3785660	P_Me	P_Ct61e	8.84527	6.83165	-0.372672	-1.51661	0.0089	0.0445414
AT3G12020	AT3G12020	3:3826147-3834318	P_Me	P_Ct61e	15.6149	11.9337	-0.387875	-1.90076	0.00125	0.00872457
AT3G12110	ACT11	3:3857842-3859798	P_Me	P_Ct61e	38.9438	25.0064	-0.639093	-3.07641	5e-05	0.000500944
AT3G12150	AT3G12150	3:3876406-3878900	P_Me	P_Ct61e	13.219	17.0757	0.369326	1.63849	0.00515	0.0285517
AT3G12520	SULTR4	3:3967094-3971927	P_Me	P_Ct61e	10.249	7.03811	-0.542219	-2.07083	0.0003	0.0025222
AT3G12540	AT3G12540	3:3975245-3977312	P_Me	P_Ct61e	5.52382	3.9218	-0.494152	-1.60703	0.0062	0.0332261
AT3G12580	HSP70	3:3991260-3993792	P_Me	P_Ct61e	46.3022	24.0174	-0.947001	-4.78344	5e-05	0.000500944
AT3G12610	DRT100	3:4006398-4007807	P_Me	P_Ct61e	99.6718	78.5196	-0.344133	-1.76971	0.0013	0.00902064
AT3G12700	AT3G12700	3:4037069-4039142	P_Me	P_Ct61e	83.8081	46.7547	-0.841978	-4.27766	5e-05	0.000500944
AT3G12800	SDRB	3:4063322-4064822	P_Me	P_Ct61e	125.558	89.4077	-0.489887	-2.51285	5e-05	0.000500944
AT3G12900	AT3G12900	3:4104575-4106112	P_Me	P_Ct61e	10.4866	3.2687	-1.68176	-4.85619	5e-05	0.000500944
AT3G12910	AT3G12910	3:4109374-4110648	P_Me	P_Ct61e	0.259989	1.68402	2.69538	2.85699	0.00175	0.0116101
AT3G12977	AT3G12977	3:4143725-4145967	P_Me	P_Ct61e	15.8408	21.2024	0.420578	1.72809	0.0028	0.0172201
AT3G13080	ATMRP3	3:4195785-4201265	P_Me	P_Ct61e	20.1262	14.106	-0.512769	-2.60568	5e-05	0.000500944
AT3G13090	ATMRP8	3:4203012-4208171	P_Me	P_Ct61e	2.29628	1.60893	-0.513191	-1.8192	0.00225	0.01434
AT3G13100	ATMRP7	3:4208734-4214173	P_Me	P_Ct61e	5.4476	3.89718	-0.483189	-2.12346	0.0003	0.0025222
AT3G13120	RPS10	3:4219774-4221666	P_Me	P_Ct61e	16.4815	25.4237	0.625324	2.61345	5e-05	0.000500944
AT3G13230	AT3G13230	3:4269977-4271204	P_Me	P_Ct61e	68.3271	54.892	-0.315862	-1.53308	0.00905	0.0451348
AT3G13275	AT3G13275	3:4289193-4289842	P_Me	P_Ct61e	12.498	8.04542	-0.635456	-1.78613	0.0023	0.0146059
AT3G13277	AT3G13277	3:4290081-4291595	P_Me	P_Ct61e	2.60518	4.41259	0.760243	2.20178	0.00035	0.00289063
AT3G13330	PA200	3:4319646-4330061	P_Me	P_Ct61e	42.8439	30.2414	-0.502566	-2.58039	5e-05	0.000500944
AT3G13340	AT3G13340	3:4331530-4335073	P_Me	P_Ct61e	40.3668	57.5423	0.511452	2.62196	5e-05	0.000500944
AT3G13430	AT3G13430	3:4367180-4368879	P_Me	P_Ct61e	18.4524	30.811	0.739635	3.3419	5e-05	0.000500944
AT3G13433	AT3G13433	3:4374235-4374712	P_Me	P_Ct61e	1.96375	5.97292	1.60483	1.92728	0.00565	0.0308017
AT3G13450	DIN4	3:4379792-4384436	P_Me	P_Ct61e	12.0892	19.82	0.713239	2.16726	0.0003	0.0025222
AT3G13520	AGP12	3:4408924-4409440	P_Me	P_Ct61e	394.421	175.495	-1.1683	-5.89678	5e-05	0.000500944
AT3G13560	AT3G13560	3:4425226-4428179	P_Me	P_Ct61e	11.8022	9.10997	-0.37354	-1.63209	0.00475	0.0267224
AT3G13600	AT3G13600	3:4445101-4447383	P_Me	P_Ct61e	7.16035	5.11173	-0.486217	-1.802	0.00185	0.0121669
AT3G13610	F6'H1	3:4449373-4452624	P_Me	P_Ct61e	248.922	174.724	-0.510614	-2.50773	5e-05	0.000500944
AT3G13650	AT3G13650/MMM17_4	3:4462891-4463872	P_Me	P_Ct61e	28.9045	17.0135	-0.76461	-3.19754	5e-05	0.000500944
AT3G13730	CYP90D1	3:4497975-4500920	P_Me	P_Ct61e	12.1239	8	-0.599782	-2.52856	5e-05	0.000500944
AT3G13740	AT3G13740	3:4504269-4506311	P_Me	P_Ct61e	10.8137	14.9045	0.462891	1.7689	0.00235	0.0148726
AT3G13750	BGAL1	3:4510964-4516298	P_Me	P_Ct61e	47.1829	85.8946	0.864303	4.42572	5e-05	0.000500944
AT3G13784	AtcwINV5	3:4528528-4530669	P_Me	P_Ct61e	3.70816	0.603186	-2.62003	-5.29966	5e-05	0.000500944
AT3G13840	SCL29	3:4555304-4556837	P_Me	P_Ct61e	4.95869	1.74548	-1.50633	-4.04563	5e-05	0.000500944
AT3G13930	AT3G13930	3:4595875-4600469	P_Me	P_Ct61e	199.563	126.585	-0.656734	-3.31232	5e-05	0.000500944
AT3G14050	RSH2	3:4650756-4653914	P_Me	P_Ct61e	34.8488	55.2682	0.665343	3.41812	5e-05	0.000500944
AT3G14060	AT3G14060	3:4657045-4657601	P_Me	P_Ct61e	44.7693	63.1613	0.49653	2.07845	0.0004	0.00325095
AT3G14150	GLO3	3:4690449-4693001	P_Me	P_Ct61e	8.23691	12.2646	0.57432	2.23355	0.0002	0.00176273
AT3G14180	AT3G14180	3:4707112-4708848	P_Me	P_Ct61e	29.106	36.8347	0.339752	1.68494	0.00325	0.019512
AT3G14190	AT3G14190	3:4710482-4711969	P_Me	P_Ct61e	11.0155	14.9113	0.436876	1.56324	0.0079	0.0404575
AT3G14200	AT3G14200	3:4712573-4714653	P_Me	P_Ct61e	23.5587	11.8494	-0.991446	-4.20868	5e-05	0.000500944
AT3G14205	SAC2	3:4715706-4720951	P_Me	P_Ct61e	16.9522	13.1442	-0.367041	-1.79923	0.00215	0.0138072
AT3G14225	GLIP4	3:4734615-4735993	P_Me	P_Ct61e	1.34141	2.46411	0.877318	1.75196	0.004	0.0231973
AT3G14240	AT3G14240	3:4741472-4744117	P_Me	P_Ct61e	41.5732	54.9697	0.402982	2.07981	0.0002	0.00176273
AT3G14260	AT3G14260	3:4747768-4748819	P_Me	P_Ct61e	10.8345	20.7888	0.940171	3.53733	5e-05	0.000500944
AT3G14280	AT3G14280	3:4753924-4762395	P_Me	P_Ct61e	50.7494	85.6186	0.754533	1.72488	0.00435	0.0248601
AT3G14415	GLO2	3:4818297-4821006	P_Me	P_Ct61e	7.87799	16.769	1.0899	4.51437	5e-05	0.000500944
AT3G14517	AT3G14517	3:4869840-4872139	P_Me	P_Ct61e	1.31722	2.0901	0.666076	1.77605	0.00315	0.0190029
AT3G14560	AT3G14560	3:4889071-4890159	P_Me	P_Ct61e	27.8245	19.0769	-0.544529	-2.36516	5e-05	0.000500944
AT3G14660	CYP72A13	3:4924776-4927434	P_Me	P_Ct61e	84.5291	52.6739	-0.68236	-3.51503	5e-05	0.000500944
AT3G14680	CYP72A14	3:4934419-4936563	P_Me	P_Ct61e	42.4135	31.9934	-0.406751	-2.027	0.0005	0.00395033
AT3G14690	CYP72A15	3:4937316-4939465	P_Me	P_Ct61e	67.2337	39.3161	-0.774063	-3.94336	5e-05	0.000500944
AT3G14720	ATMPK19	3:4945600-4949042	P_Me	P_Ct61e	25.003	19.2318	-0.378608	-1.87045	0.0014	0.00960592
AT3G14750	AT3G14750	3:4953575-4955656	P_Me	P_Ct61e	4.32084	6.54893	0.599946	1.98191	0.00095	0.00689332
AT3G14770	SWEET2	3:4957333-4959704	P_Me	P_Ct61e	12.5644	20.7858	0.72625	3.23866	5e-05	0.000500944
AT3G14850	TBL41	3:4995596-4997693	P_Me	P_Ct61e	11.0098	5.38801	-1.03097	-3.45822	5e-05	0.000500944
AT3G14870	AT3G14870	3:5002366-5005739	P_Me	P_Ct61e	5.79604	3.7305	-0.635701	-2.18871	0.00025	0.00214655
AT3G14920	AT3G14920	3:5018274-5020273	P_Me	P_Ct61e	25.3284	19.6237	-0.368161	-1.78977	0.00175	0.0116101
AT3G14940	ATPPC3	3:5025237-5029710	P_Me	P_Ct61e	272.914	117.051	-1.22131	-5.82679	5e-05	0.000500944
AT3G15020	mMDH2	3:5056067-5058248	P_Me	P_Ct61e	63.7928	44.8485	-0.508335	-2.56086	5e-05	0.000500944
AT3G15030	TCP4	3:5061680-5064115	P_Me	P_Ct61e	12.1025	4.34174	-1.47896	-5.7713	5e-05	0.000500944
AT3G15190	RPS20	3:5116140-5119060	P_Me	P_Ct61e	28.6978	36.7255	0.355842	1.50294	0.00825	0.0418967
AT3G15210	ATERF-4	3:5121421-5122562	P_Me	P_Ct61e	85.8845	125.883	0.551616	2.8186	5e-05	0.000500944
AT3G15340	PPI2	3:5159697-5162841	P_Me	P_Ct61e	5.29184	3.8453	-0.460674	-1.70681	0.0041	0.0236795
AT3G15350	AT3G15350	3:5166205-5172837	P_Me	P_Ct61e	8.2086	5.9186	-0.47188	-1.58826	0.0061	0.03279
AT3G15353	MT3	3:5179412-5181586	P_Me	P_Ct61e	247.117	406.895	0.719464	3.3343	5e-05	0.000500944
AT3G15356	AT3G15356	3:5174401-5175469	P_Me	P_Ct61e	5.26084	14.6388	1.47643	4.89253	5e-05	0.000500944
AT3G15358	AT3G15358	3:5178012-5178838	P_Me	P_Ct61e	4.29431	7.37756	0.780719	1.91069	0.00165	0.0110434
AT3G15370	ATEXPA12	3:5190571-5192077	P_Me	P_Ct61e	3.65864	1.19667	-1.61228	-2.96706	5e-05	0.000500944
AT3G15440	AT3G15440	3:5211922-5212354	P_Me	P_Ct61e	0	1.09946	inf	#NAME?	5e-05	0.000500944
AT3G15450	AT3G15450	3:5212983-5216261	P_Me	P_Ct61e	233.587	1760.15	2.91367	13.3939	5e-05	0.000500944
AT3G15500	ATNAC3	3:5234616-5236088	P_Me	P_Ct61e	3.39201	5.49146	0.695049	2.01836	0.00075	0.00561927
AT3G15510	ATNAC2	3:5243509-5245382	P_Me	P_Ct61e	2.84803	7.07268	1.31229	4.17314	5e-05	0.000500944
AT3G15530	AT3G15530	3:5252874-5254562	P_Me	P_Ct61e	24.127	33.0509	0.454042	2.18695	0.00015	0.00136349
AT3G15620	UVR3	3:5293305-5296592	P_Me	P_Ct61e	2.93402	5.05064	0.783589	2.59379	5e-05	0.000500944
AT3G15630	AT3G15630	3:5296846-5297599	P_Me	P_Ct61e	123.963	317.038	1.35474	6.90997	5e-05	0.000500944
AT3G15680	AT3G15680	3:5315000-5316466	P_Me	P_Ct61e	37.821	28.2814	-0.419334	-1.86579	0.00155	0.0104725
AT3G15700	AT3G15700	3:5321135-5322376	P_Me	P_Ct61e	5.89572	2.62912	-1.16509	-3.06152	5e-05	0.000500944
AT3G15840	PIFI	3:5356600-5358593	P_Me	P_Ct61e	1.80446	3.16082	0.808732	1.68652	0.0036	0.0212413
AT3G15990	SULTR3	3:5426986-5430880	P_Me	P_Ct61e	8.42139	11.9389	0.503535	2.21359	0.0002	0.00176273
AT3G16000	MFP1	3:5430888-5433817	P_Me	P_Ct61e	4.8121	6.28388	0.384989	1.53697	0.0077	0.0396326
AT3G16170	AAE13	3:5476073-5480302	P_Me	P_Ct61e	8.53404	6.5795	-0.375252	-1.50911	0.00885	0.0443375
AT3G16240	DELTA-TIP	3:5505403-5508414	P_Me	P_Ct61e	268.469	210.494	-0.350976	-1.797	0.002	0.0129916
AT3G16330	AT3G16330	3:5535195-5536063	P_Me	P_Ct61e	9.35713	2.87408	-1.70297	-4.25483	5e-05	0.000500944
AT3G16350	AT3G16350	3:5547717-5549660	P_Me	P_Ct61e	8.79473	18.4245	1.06692	4.45281	5e-05	0.000500944
AT3G16360	AHP4	3:5554257-5555603	P_Me	P_Ct61e	0.305764	2.49927	3.03102	2.02367	0.00385	0.022465
AT3G16370	APG	3:5556709-5558589	P_Me	P_Ct61e	17.1096	12.3178	-0.474057	-2.05048	0.00035	0.00289063
AT3G16410	NSP4	3:5571991-5574541	P_Me	P_Ct61e	58.4459	38.1951	-0.613715	-3.14489	5e-05	0.000500944
AT3G16440	ATMLP-300B	3:5585943-5587750	P_Me	P_Ct61e	70.355	57.1203	-0.30065	-1.50824	0.00885	0.0443375
AT3G16470	JR1	3:5595928-5599224	P_Me	P_Ct61e	306.408	408.199	0.413818	2.03325	0.00045	0.00360308
AT3G16530	AT3G16530	3:5624376-5625470	P_Me	P_Ct61e	13.7003	8.76535	-0.644325	-2.35313	5e-05	0.000500944
AT3G16560	AT3G16560	3:5635595-5638482	P_Me	P_Ct61e	36.1047	29.3195	-0.300324	-1.50484	0.00825	0.0418967
AT3G16640	TCTP	3:5669372-5670842	P_Me	P_Ct61e	1335.68	1758.84	0.397048	1.77923	0.0021	0.0135392
AT3G16690	SWEET16	3:5684358-5686490	P_Me	P_Ct61e	23.2687	41.5302	0.835768	3.71286	5e-05	0.000500944
AT3G16700	AT3G16700	3:5687720-5689719	P_Me	P_Ct61e	7.12715	10.9508	0.619634	1.94584	0.00075	0.00561927
AT3G16760	AT3G16760	3:5703012-5705313	P_Me	P_Ct61e	36.5992	29.799	-0.296549	-1.48316	0.0092	0.0457354
AT3G16770	RAP2.3	3:5705661-5707023	P_Me	P_Ct61e	28.4104	47.6314	0.745496	3.51884	5e-05	0.000500944
AT3G16800	AT3G16800	3:5721019-5723185	P_Me	P_Ct61e	56.2682	43.978	-0.355538	-1.78103	0.00175	0.0116101
AT3G17050	AT3G17050	3:5814747-5816592	P_Me	P_Ct61e	1.92169	1.09466	-0.81189	-1.87893	0.0016	0.0107592
AT3G17110	AT3G17110	3:5837841-5838701	P_Me	P_Ct61e	4.64111	2.55927	-0.858736	-1.8878	0.0023	0.0146059
AT3G17240	mtLPD2	3:5889871-5892252	P_Me	P_Ct61e	202.115	136.803	-0.563078	-2.63558	5e-05	0.000500944
AT3G17390	MTO3	3:5950199-5954084	P_Me	P_Ct61e	491.391	339.883	-0.531834	-2.5444	5e-05	0.000500944
AT3G17420	GPK1	3:5959211-5962179	P_Me	P_Ct61e	35.3356	22.943	-0.623071	-3.07765	5e-05	0.000500944
AT3G17460	AT3G17460	3:5976948-5977545	P_Me	P_Ct61e	3.08955	6.27582	1.0224	1.98629	0.00145	0.00989965
AT3G17609	HYH	3:6023865-6024698	P_Me	P_Ct61e	29.7929	10.1787	-1.54941	-4.75859	5e-05	0.000500944
AT3G17611	ATRBL14	3:6024794-6026443	P_Me	P_Ct61e	9.56391	6.32997	-0.595401	-2.18674	0.0002	0.00176273
AT3G17640	AT3G17640	3:6032392-6033583	P_Me	P_Ct61e	1.71849	2.86978	0.739796	1.64217	0.00575	0.0312442
AT3G17668	ENA	3:6039602-6040489	P_Me	P_Ct61e	10.5841	15.296	0.531259	1.55649	0.0077	0.0396326
AT3G17690	ATCNGC19	3:6045001-6048488	P_Me	P_Ct61e	1.36252	0.297462	-2.1955	-4.01825	5e-05	0.000500944
AT3G17730	anac057	3:6064378-6065813	P_Me	P_Ct61e	2.87031	5.04394	0.813345	1.71855	0.0045	0.0255604
AT3G17770	AT3G17770	3:6081670-6086138	P_Me	P_Ct61e	26.7417	34.3006	0.359145	1.80856	0.0022	0.0140745
AT3G17810	PYD1	3:6094097-6096566	P_Me	P_Ct61e	143.324	108.661	-0.399451	-2.05218	0.00055	0.00429325
AT3G17860	JAZ3	3:6119766-6123019	P_Me	P_Ct61e	22.8534	17.72	-0.36703	-1.66455	0.0036	0.0212413
AT3G17998	CPuORF30	3:6154362-6157552	P_Me	P_Ct61e	67.1189	45.443	-0.562661	-2.82239	5e-05	0.000500944
AT3G18035	HON4	3:6169089-6171724	P_Me	P_Ct61e	44.3862	60.4427	0.445458	2.2833	5e-05	0.000500944
AT3G18070	BGLU43	3:6187293-6189947	P_Me	P_Ct61e	0.632932	1.27356	1.00874	1.55059	0.00765	0.039422
AT3G18170	AT3G18170	3:6228341-6229662	P_Me	P_Ct61e	25.8269	15.345	-0.751104	-3.31832	5e-05	0.000500944
[truncated: 185,309 more rows]
