# Supplementary material for: A fungal sesquiterpene biosynthesis gene cluster critical for mutualist-pathogen transition in Colletotrichum tofieldiae
Source: Nat Commun. 2023 Sep 6;14:5288. doi: 10.1038/s41467-023-40867-w (PMC10482981; doi:10.1038/s41467-023-40867-w)
Supplement: Supplementary file 8 — Supplementary Data 5 [file 41467_2023_40867_MOESM8_ESM.xlsx]

## Sheet: Sheet1
Supplementary Data 5: Ninety two Ct3 genes co-regulated with ABA and BOT genes during the pathogenesis (at 10 dpi)
Gene ID	Description
GENE_00000510	KZL77046.1 zinc carboxypeptidase [Colletotrichum tofieldiae]
GENE_00000591	KZL77085.1 hypothetical protein CT0861_10222 [Colletotrichum tofieldiae]
GENE_00000605	XP_018747387.1 catalase [Fusarium verticillioides 7600] EWG41196.1 catalase [Fusarium verticillioides 7600]
GENE_00000703	KZL65416.1 isoprenylcysteine carboxyl methyltransferase [Colletotrichum tofieldiae]
GENE_00000748	KZL63394.1 nitrogen assimilation transcription factor [Colletotrichum tofieldiae]
GENE_00001034	KDN64465.1 hypothetical protein CSUB01_00422 [Colletotrichum sublineola]
GENE_00001332	KZL67497.1 glucuronan lyase a [Colletotrichum incanum]
GENE_00001484	KZL64878.1 60S ribosomal protein L34 [Colletotrichum tofieldiae] KZL84945.1 ribosomal protein l34e [Colletotrichum incanum] OHW90042.1 60s ribosomal protein l34 [Colletotrichum incanum]
GENE_00001605	KZL75963.1 ethyl tert-butyl ether degradation [Colletotrichum tofieldiae]
GENE_00001929	KZL70998.1 intracellular hyphae protein 1 (EC90 protein) [Colletotrichum tofieldiae]
GENE_00002075	KZL71841.1 thioredoxin domain containing protein [Colletotrichum tofieldiae]
GENE_00002131	KZL71849.1 major facilitator superfamily transporter [Colletotrichum tofieldiae]
GENE_00002542	KZL73985.1 hypothetical protein CT0861_08548 [Colletotrichum tofieldiae]
GENE_00002559	KZL73963.1 tubulin-specific chaperone Rbl2 [Colletotrichum tofieldiae]
GENE_00002566	KZL68200.1 DAD family protein [Colletotrichum tofieldiae]
GENE_00003083	KZL78705.1 woronin body major protein [Colletotrichum tofieldiae]
GENE_00003218	KZL78612.1 hypothetical protein CT0861_08960 [Colletotrichum tofieldiae]
GENE_00003247	KZL78674.1 hypothetical protein CT0861_12679 [Colletotrichum tofieldiae]
GENE_00003317	KZL78716.1 hypothetical protein CT0861_00117 [Colletotrichum tofieldiae]
GENE_00003354	KZL66436.1 sporulation associated protein [Colletotrichum tofieldiae]
GENE_00003516	KZL70379.1 hypothetical protein CT0861_09571 [Colletotrichum tofieldiae]
GENE_00003878	KZL78451.1 hypothetical protein CT0861_01713 [Colletotrichum tofieldiae]
GENE_00003921	KZL78456.1 hypothetical protein CT0861_01718 [Colletotrichum tofieldiae]
GENE_00004038	KZL72461.1 flavin-containing monooxygenase [Colletotrichum tofieldiae]
GENE_00004292	KZL77512.1 hypothetical protein CT0861_09340 [Colletotrichum tofieldiae]
GENE_00004555	KZL68990.1 regulatory protein Cys-3, partial [Colletotrichum tofieldiae]
GENE_00004970	KZL78282.1 hypothetical protein CT0861_07809 [Colletotrichum tofieldiae]
GENE_00005369	KZL74600.1 cytochrome P450 family protein [Colletotrichum tofieldiae]
GENE_00005382	KZL74652.1 cytochrome p450 monooxygenase [Colletotrichum tofieldiae]
GENE_00005648	XP_007595060.1 ubiquitin-conjugating enzyme E2-18 kDa [Colletotrichum fioriniae PJ7] EXF81435.1 ubiquitin-conjugating enzyme E2-18 kDa [Colletotrichum fioriniae PJ7] KXH41812.1 ubiquitin-conjugating enzyme E2-18 kDa [Colletotrichum nymphaeae SA-01] KXH49864.1 ubiquitin-conjugating enzyme E2-18 kDa [Colletotrichum simmondsii] KZL77353.1 ubiquitin-conjugating enzyme [Colletotrichum tofieldiae] OHW9…
GENE_00005649	XP_007595062.1 LSM domain-containing protein [Colletotrichum fioriniae PJ7] XP_008098235.1 LSM domain-containing protein [Colletotrichum graminicola M1.001] XP_018160073.1 LSM domain-containing protein [Colletotrichum higginsianum IMI 349063] EFQ34215.1 LSM domain-containing protein [Colletotrichum graminicola M1.001] ENH82438.1 small nuclear ribonucleoprotein sm d3 [Colletotrichum orbiculare MAF…
GENE_00005728	XP_007793324.1 hypothetical protein UCREL1_5415 [Eutypa lata UCREL1] EMR67566.1 hypothetical protein UCREL1_5415 [Eutypa lata UCREL1]
GENE_00005742	KZL77426.1 small secreted protein [Colletotrichum tofieldiae]
GENE_00005743	KZL77343.1 hypothetical protein CT0861_02430 [Colletotrichum tofieldiae]
GENE_00005757	KZL82974.1 hypothetical protein CI238_01928 [Colletotrichum incanum]
GENE_00005923	OHW94612.1 rRNA-processing protein fcf1 [Colletotrichum incanum]
GENE_00006278	KZL69940.1 protein YOP-1 (HVA22 family TB2/DP1 protein) [Colletotrichum tofieldiae] OHW91123.1 HVA22 family TB2/DP1 protein [Colletotrichum incanum]
GENE_00006643	KZL74922.1 serine threonine protein phosphatase [Colletotrichum tofieldiae]
GENE_00006675	KZL74927.1 MAS20 protein import receptor, partial [Colletotrichum tofieldiae]
GENE_00007122	KXH44093.1 hypothetical protein CSIM01_04397 [Colletotrichum simmondsii]
GENE_00007127	KZL77793.1 glutathione S-transferase [Colletotrichum tofieldiae]
GENE_00007147	KZL67626.1 GPI anchored serine-threonine rich protein [Colletotrichum tofieldiae]
GENE_00007184	KZL65301.1 trypsin A chain (extracellular trypsin protease) [Colletotrichum tofieldiae]
GENE_00007222	KZL73704.1 cell division control protein (WD domain-containing protein) [Colletotrichum tofieldiae]
GENE_00007223	KZL73731.1 hypothetical protein CT0861_04928 [Colletotrichum tofieldiae]
GENE_00007263	KZL73696.1 NUDIX domain-containing protein [Colletotrichum tofieldiae]
GENE_00007275	KZL73730.1 glutathione S-transferase [Colletotrichum tofieldiae]
GENE_00007600	KZL72285.1 transcriptional Coactivator p15 family protein [Colletotrichum tofieldiae]
GENE_00007732	KZL76158.1 C2H2 finger domain-containing protein [Colletotrichum tofieldiae]
GENE_00007801	KZL76198.1 HD domain-containing protein [Colletotrichum tofieldiae]
GENE_00007908	KZL76939.1 ankyrin repeat-containing protein [Colletotrichum tofieldiae]
GENE_00008261	KZL72865.1 benzoate 4-monooxygenase cytochrome p450 (CND5p) [Colletotrichum tofieldiae]
GENE_00008262	KZL65203.1 cytochrome P450 monooxygenase [Colletotrichum tofieldiae]
GENE_00008265	KZL72866.1 pisatin demethylase [Colletotrichum tofieldiae]
GENE_00008266	KZL72866.1 pisatin demethylase [Colletotrichum tofieldiae]
GENE_00008276	KZL72864.1 benzoate 4-monooxygenase cytochrome P450 (BCL4p) [Colletotrichum tofieldiae]
GENE_00008277	KZL65201.1 LYSR family regulatory protein (BCL5p) [Colletotrichum tofieldiae]
GENE_00008281	KZL65215.1 cytochrome P450 monooxygenase [Colletotrichum tofieldiae]
GENE_00008283	KZL72862.1 ABA 3 protein [Colletotrichum tofieldiae]
GENE_00008286	EMR90853.1 putative pentalenene synthase protein [Botrytis cinerea BcDW1]
GENE_00008330	XP_018150706.1 hypothetical protein CH63R_14489 [Colletotrichum higginsianum IMI 349063] OBR02188.1 hypothetical protein CH63R_14489 [Colletotrichum higginsianum IMI 349063]
GENE_00008363	KZL66297.1 hypothetical protein CT0861_10335 [Colletotrichum tofieldiae]
GENE_00008987	KZL76418.1 hypothetical protein CT0861_03380 [Colletotrichum tofieldiae]
GENE_00009138	KZL77721.1 cytochrome P450, partial [Colletotrichum tofieldiae]
GENE_00009155	KZL77609.1 trichothecene C-8 acyltransferase [Colletotrichum tofieldiae]
GENE_00009284	KZL72970.1 ribose 5-phosphate isomerase [Colletotrichum tofieldiae]
GENE_00009290	KZL72956.1 fructose-bisphosphate aldolase (class-II) [Colletotrichum tofieldiae]
GENE_00009403	KZL73826.1 hypothetical protein CT0861_12373 [Colletotrichum tofieldiae]
GENE_00009596	KXH61539.1 ubiquitin-conjugating enzyme E2 35 [Colletotrichum salicis]
GENE_00010445	KZL73880.1 hypothetical protein CT0861_06114 [Colletotrichum tofieldiae]
GENE_00010594	KZL66711.1 hypothetical protein CT0861_00574 [Colletotrichum tofieldiae]
GENE_00010758	KZL73045.1 C6 zinc finger protein [Colletotrichum tofieldiae]
GENE_00010941	KZL67675.1 methyltransferase domain-containing protein [Colletotrichum tofieldiae]
GENE_00011049	KZL73467.1 calcium channel subunit Cch1 [Colletotrichum tofieldiae]
GENE_00011125	KZL87668.1 chromatin structure-remodeling complex protein rsc2 [Colletotrichum incanum]
GENE_00011142	KZL75393.1 integral membrane protein [Colletotrichum tofieldiae]
GENE_00011303	KZL68134.1 cytochrome P450 [Colletotrichum tofieldiae]
GENE_00011358	CRK25924.1 hypothetical protein BN1723_013758 [Verticillium longisporum]
GENE_00012001	EQB55763.1 hypothetical protein CGLO_04282 [Colletotrichum gloeosporioides Cg-14]
GENE_00012529	KZL74250.1 hypothetical protein CT0861_11897 [Colletotrichum tofieldiae]
GENE_00012570	No hit
GENE_00012738	KZL66289.1 hypothetical protein CT0861_08214, partial [Colletotrichum tofieldiae]
GENE_00012809	KZL71923.1 cytochrome P450 [Colletotrichum tofieldiae]
GENE_00012873	KZL64014.1 Cyanovirin-N family protein [Colletotrichum tofieldiae]
GENE_00012977	KZL71645.1 hypothetical protein CT0861_07365, partial [Colletotrichum tofieldiae]
GENE_00013154	KZL74480.1 hypothetical protein CT0861_04298, partial [Colletotrichum tofieldiae]
GENE_00013222	KZL71395.1 hydroxymethylglutaryl-CoA synthase [Colletotrichum tofieldiae]
GENE_00013831	KZL76544.1 translation initiation factor [Colletotrichum tofieldiae] OHW97882.1 eukaryotic translation initiation factor eif-1 [Colletotrichum incanum]
GENE_00013954	XP_008093487.1 PX domain-containing protein [Colletotrichum graminicola M1.001] XP_018154404.1 PX domain-containing protein [Colletotrichum higginsianum IMI 349063] EFQ29467.1 PX domain-containing protein [Colletotrichum graminicola M1.001] CCF33299.1 sorting nexin-3 [Colletotrichum higginsianum] KDN65377.1 putative sorting nexin-3 [Colletotrichum sublineola] KXH37714.1 sorting nexin-3 [Colletotr…
GENE_00014094	KZL71718.1 C6 transcription factor protein, partial [Colletotrichum tofieldiae]
GENE_00014203	KZL74997.1 hypothetical protein CT0861_04700 [Colletotrichum tofieldiae]
GENE_00014368	KZL78402.1 cytochrome P450 [Colletotrichum tofieldiae]
