# Supplementary material for: A fungal sesquiterpene biosynthesis gene cluster critical for mutualist-pathogen transition in Colletotrichum tofieldiae
Source: Nat Commun. 2023 Sep 6;14:5288. doi: 10.1038/s41467-023-40867-w (PMC10482981; doi:10.1038/s41467-023-40867-w)
Supplement: Supplementary file 10 — Supplementary Data 7 [file 41467_2023_40867_MOESM10_ESM.xlsx]

## Sheet: ABA1
Supplementary Data 7a: Amino acid sequences of ABA1 homologs used in this study
Strain	Locus	Protein	GenBank ID	GenBank Protein Sequence
Alternaria_alternata	XP_018379069.1	MEELSPESIWHIAIVLVVIWVAQNYIRTWKRLRHIPSAHITAPFSYYWLGRTTYSGRQYWVLRDLHAKHGPLVRIGPNEVLTDDPNVLRTVSSTRSNYARSDWYHAGRFNPYRDNLFTIIDPGAHKKAKARSMAAYNGRDTGGLEGIIDEQVKIFIDVIRNRYVVASPGNGQPLLDLVAITSYFTMDVITRMGFGKAVGYLEDEKDHYDFLGTVDELWPRMSTVADVPWIRKFLFSPFVLNFAAEWVGRRFSAPDGGHKDFLASLMAKGFTEEECQSEGLFLLLAGSESTANAMRSILVHTMSSPTVYNRLVAEIQNAVRAENVSYPITLDQARRLPYLQAIIYEGLRMRPPILGLFPKIVPLDESPIFHEKLLPPGTAVCMNMSSMLQSTALFGADAD…
Alternaria_alternata	RYN76544.1	MEELSPEPRYRLVGAHIRRQSIWHIAIVLVVIWVAQNYIRTWKRLRHIPSAHITAPFSYYWLGRTTYSGRQYWVLRDLHAKHGPLVRIGPNEVLTDDPNVLRTVSSTRSNYARSDWYHAGRFNPYRDNLFTIIDPGAHKKAKARSMAAYNGRDTGGLEGIIDEQVKIFIDVIRNRYVVASPGNGQPLLDLVAITSYFTMDVITRMGFGKAVGYLEDEKDHYDFLGTVDELWPRMSTVADVPWIRKFLFSPFVLKFVGPKTSDTKGFGALMGFAAEWVGRRFSAPDGGHKDFLASFRPNFPFHASLMAKGFTEEECQSEGLFLLLAGSESTANAMRSILVHTMSSPTVYNRLVAEIQNAVRAENVSYPITLDQARRLPYLQAIIYEGLRMRPPILGLFPK…
Alternaria_arborescens	RYN21274.1	MEELFPEPRYRLFGAHIKRQPIWYIAVVLVVIWVAQNYIRTWKRLRHIPSAHITAPFSYYWLGRTTYSGRQYWVLRNLHAKYGPLVRIGPNEVLTDDPNVLRTVSSTRSNYARSDWYHAGRFNPYRDNLFTIIDPGAHKKAKARSMAAYNGRDTGGLEGIIDEQVKIFIDVIRNRYVVASPGNGQPLLDLVAITSYFTMDVITRMGFGKAVGYLEDEKDHYDFLGTVDELWPRMSTVADVPWIRKFLFSPFVLKFVGPKTSDTKGFGALMGFAAEWVGRRFSAPDGGHKDFLASLMAKGFTEEECQSEGLFLLLAGSESTANAMRSILVHTMSSPTVYNRLVAEIQNAVRAENVSYPITLEQAQRLPYLQAIIYEGLRMRPPILGLFPKIVPLDESPIF…
Alternaria_arborescens	RYO65311.1	MMEELSPEPRYRPFGAHIKRQPIWYIAVVLVVILVAQNYIRTWKRLRHIPSAHITAPFSYYWLGRTTYSGRQYWVLRNLHAKHGPLVRIGPNEVLTDDPNVLRTVSSTRSNYARSDWYHAGRFNPYRDNLFTIIDPGAHKKAKARSMAAYNGRDTGGLEGIIDEQVKIFIDVIRNRYVVASPGNGQPLLDLVAITSYFTMDVITRMGFGKAVGYLEDEKDHYDFLGTVDELWPRMSTVADVPWIRKFLFSPFVLKFVGPKTSDTKGFGALMGFAAEWVGRRFSAPDGGHKDFLASFRPNFSFHASLMAKGFTEEECQSEGLFLLLAGSESTANAMRSILVHTMSSPTVYNRLVAEIQNVVRAENVSYPITLEQARRLPYLQAIIYEGLRMRPPILGLFP…
Alternaria_arborescens	XP_028507833.1	MEELSPEPRYRPFGAHIKRQPIWYIAVVLVVILVAQNYIRTWKRLRHIPSAHITAPFSYYWLGRTTYSGRQYWVLRNLHAKHGPLVRIGPNEVLTDDPNVLRTVSSTRSNYARSDWYHAGRFNPYRDNLFTIIDPGAHKKAKARSMAAYNGRDTGGLEGIIDEQVKIFIDVIRNRYVVASPGNGQPLLDLVAITSYFTMDVITRMGFGKAVGYLEDEKDHYDFLGTVDELWPRMSTVADVPWIRKFLFSPFVLKFVGPKTSDTKGFGALMGFAAEWVGRRFSAPDGGHKDFLASFRPNFSFHASLMAKGFTEEECQSEGLFLLLAGSESTANAMRSILVHTMSSPTVYNRLVAEIQNVVRAENVSYPITLEQARRLPYLQAIIYEGLRMRPPILGLFPK…
Alternaria_gaisen	KAB2108470.1	MEELSPEPRYRLVGAHIRRQSIWHTAIVLVVIWVAQNYIRTWKRLRHIPSAHITAPFSYYWLGRTTYSGRQYWVLRDLHAKHGPLVRIGPNEVLTDDPNVLRTVSSTRSNYARSDWYHAGRFNPYRDNLFTIIDPGAHKKAKARSMAAYNGRDTGGLEGIIDEQVKIFIDVIRNRYVVASPGNGQPLLDLVAITSYFTMDVITRMGFGKAVGYLEDEKDHYDFLGTVDELWPRMSTVADVPWIRKFLFSPFVLKFVGPKTSDTKGFGALMGFAAEWVGRRFSAPDGGHKDFLASFRPNFPFHASLMAKGFTEEECQSEGLFLLLAGSESTANAMRSILVHTMSSPTVYNRLIAEIQNAVRAENFSYPITLEQARRLPYLQAIIYEGLRMRPPILGLFPK…
Alternaria_sp._MG1	RII14462.1	MAKGFTEEECQSEGLFLLLAGSESTANAMRSILVHTMSSPTVYNRLVAEIQNAVRAENVSYPITLDQARRLPYLQAIIYEGLRMRPPILGLFPKIVPLDESPIFHEKLLPPGTAVCMNMSSMLQSTALFGADADVFRPERFTEADEETRRQMELDVEMVFGYGGWVCAGKNIAMMDIAKVVFEMFRLFDLQLVKPFEPCDNIGYGVFMDKGLKVRVSAKM
Alternaria_sp._MG1	RII14461.1	MEELSPEPRYRLVGAHIRRQSIWHIAIVLVVIWVAQNYIRTWKRLRHIPSAHITAPFSYYWLGRTTYSGRQYWVLRDLHAKHGPLVRIGPNEVLTDDPNVLRTVSSTRSNYARSDWYHAGRFNPYRDNLFTIIDPGAHKKAKARSMAAYNGRDTGGLEGIIDEQVKIFIDVIRNRYVVASPGNGQPLLDLVAITSYFTMDVITRMGFGKAVGYLEDEKDHYDFLGTVDELWPRMSTVADVPWIRKFLFSPFVLKFVGPKTSDTKGFGALMGYVTASLDSGYSSWVLVERFR
Alternaria_tenuissima	RYO63697.1	MEELFPEPRYRLFGAHIKRQPIWYIAVVLVVIWVAQNYIRTWKRLRHIPSAHITAPFSYYWLGRTTYSGRQYWVLRNLHAKYGPLVRIGPNEVLTDDPNVLRTVSSTRSNYARSDWYHAGRFNPYRDNLFTIIDPGAHKKAKARSMAAYNGRDTGGLEGIIDEQVKIFIDVIRNRYVVASPGNGQPLLDLVAITSYFTMDVITRMGFGKAVGYLEDEKDHYDFLGTVDELWPRMSTVADVPWIRKFLFSPFVLKFVGPKTSDTKGFGALMGFAAEWVGRRFSAPDGGHKDFLASFRPNFPFHASLMAKGFTEEECQSEGLFLLLAGSESTANAMRSILVHTMSSPTVYNRLVAEIQNAVRAENVSYPITLEQAQRLPYLQAIIYEGLRMRPPILGLFPK…
Alternaria_tenuissima	RYN96725.1	MMEELFPEPRYRLFGAHIKRQPIWYIAVVLVVIWVAQNYIRTWKRLRHIPSAHITAPFSYYWLGRTTYSGRQYWVLRNLHAKYGPLVRIGPNEVLTDDPNVLRTVSSTRSNYARSDWYHAGRFNPYRDNLFTIIDPGAHKKAKARSMAAYNGRDTGGLEGIIDEQVKIFIDVIRNRYVVASPGNGQPLLDLVAITSYFTMDVITRMGFGKAVGYLEDEKDHYDFLGTVDELWPRMSTVADVPWIRKFLFSPFVLKFVGPKTSDTKGFGALMGFAAEWVGRRFSAPDGGHKDFLASLMAKGFTEEECQSEGLFLLLAGSESTANAMRSILVHTMSSPTVYNRLVAEIQNAVRAENVSYPITLEQAQRLPYLQAIIYEGLRMRPPILGLFPKIVPLDESPI…
Alternaria_tenuissima	RYN29665.1	MMEELSPEPRYRLVGAHIRRQSIWHIAIVLVVIWVAQNYIRTWKRLRHIPSAHITAPFSYYWLGRTTYSGRQYWVLRDLHAKHGPLVRIGPNEVLTDDPNVLRTVSSTRSNYARSDWYHAGRFNPYRDNLFTIIDPGAHKKAKARSMAAYNGRDTGGLEGIIDEQVKIFIDVIRNRYVVASPGNGQPLLDLVAITSYFTMDVITRMGFGKAVGYLEDEKDHYDFLGTVDELWPRMSTVADVPWIRKFLFSPFVLKFVGPKTSDTKGFGALMGFAAEWVGRRFSAPDGGHKDFLASFRPNFPFHASLMAKGFTEEECQSEGLFLLLAGSESTANAMRSILVHTMSSPTVYNRLVAEIQNAVRAENVSYPITLDQARRLPYLQAIIYEGLRMRPPILGLFP…
Alternaria_tenuissima	RYN48975.1	MEELSPEPRYRLVGAHIRRQSIWHIAIVLVVIWVAQNYIRTWKRLRHIPSAHITAPFSYYWLGRTTYSGRQYWVLRDLHAKHGPLVRIGPNEVLTDDPNVLRTVSSTRSNYARSDWYHAGRFNPYRDNLFTIIDPGAHKKAKARSMAAYNGRDTGGLEGIIDEQVKIFIDVIRNRYVVASPGNGQPLLDLVAITSYFTMDVITRMGFGKAVGYLEDEKDHYDFLGTVDELWPRMSTVADVPWIRKFLFSPFVLKFVGPKTSDTKGFGALMGFAAEWVGRRFSAPDGGHKDFLASLMAKGFTEEECQSEGLFLLLAGSESTANAMRSILVHTMSSPTVYNRLVAEIQNAVRAENVSYPITLDQARRLPYLQAIIYEGLRMRPPILGLFPKIVPLDESPIF…
Alternaria_tenuissima	RYN51406.1	MEELSPEPRYRLVGAHIRRQSIWHIAIVLVVIWVAQNYIRTWKRLRHIPSAHITAPFSYYWLGRTTYSGRQYWVLRDLHAKHGPLVRIGPNEVLNDDPNVLRTVSSTRSNYARSDWYHAGRFNPYRDNLFTIIDPGAHKKAKARSMAAYNGRDTGGLEGIIDEQVKIFIDVIRNRYVVASPGNGQPLLDLVAITSYFTMDVITRMGFGKAVGYLEDEKDHYDFLGTVDELWPRMSTVADVPWIRKFLFSPFVLKFVGPKTSDTKGFGALMGFAAEWVGRRFSAPDGGHKDFLASFRPNFPFHASLMAKGFTEEECQSEGLFLLLAGSESTANAMRSILVHTMSSPTVYNRLVAEIQNAVRAENVSYPITLDQARRLPYLQAIIYEGLRMRPPILGLFPK…
Aspergillus_costaricaensis_CBS_115574	XP_025535294.1	MAFYNLAALTAFALLGWYALTSILAWYRLRKFPTPSWLAHFSYLWLGRLTYSGKQYWVHRELHRKYGPLVRIGPNEIMTDDPDIIRSMSSTRSTFTRGEWYLTGRFNPYYDILFTILSNDGHKKARARVHAGYSGRETGVALEHGVDRQVTRLTDLLRQKYAVPGDDAPLLNIVDISSYFTMDVITKLAFGQEFGFLQAEKDRYGFFKEVHSLWPQMSTVADVPWIRRIIFSKPFLKLLGPRPTNSHGFGALMGVAREHVREKFSTLDNSKGDMMESFIRHGLTQEECEAEGLFTIIAGTESTASTIRSILIHTISSPVVYSKLKNEVLETLKRRSISSPISNKDVKELPYLQAVICESIRMRPPLLGLFPKVVPSGGVEYHGRFIPEGTNICMNASSL…
Aspergillus_kawachii_IFO_4308	GAA87847.1	MDFYNLAALTAFAFFGWYALTSTLAWYRLRKFPTPSWLAHFSYLWLGRLTYSGKQYWVHRELHRKYGPLVRIGPNEIMTDDPDIISSMSSTRSTFTRGEWYLTGRFNPYYDILFTILSNDGHKKARARVHAGYSGRETGVALEHGVDRQVARLTDLLRQKYAVPGDDAPLLNIVDVSSYFTMDVITKLAFGQEFGFLQAEKDRYGFFKEVHSLWPQMSTVADVPWIRRIIFSKPFLKLLGPRPTDSHGFGALMRVAREHVREKFSTLDNSKGDMMESFIRHGLTQEECEAEGLFTIIAGTESTASTLRSILIHTISSPVVYSKLKNEVLETLKRGSISSPISNKDVRDLPYLQAVICEGIRMRPPILGLFPKVVPSGGVEYHGQLIPAGTNICMNTSSL…
Aspergillus_lacticoffeatus_CBS_101883	XP_025451353.1	MMDFYKFATFIVCFFIGWYALTSVLAWYRLREFPTPSWLAHFSYLWLGRLTYSGKQYWVHRELQRKYGPLVRIGPNEIMTDDPDIIRSMSSTRSTFTRGEWYIAGRFNPHYDILFTILGNDAHKKARARVFAGYSGRETGIAVEHGMDRQVTRLIDLIRQKYAVPGEDAPLLNIVDISSYFAMDVITELAFGQEFGYLQAEKDRYGFFHEVHCLWPQMSTVADVPWIRRIIFSKPFLKLLGPRTTDSHGFGALMRVAHEHVKQKFSTLDNSKGDMMESFIRHGLTQEECEAEGLFTIIAGTESTAGTIRSILIHTLSSPVVYSKLKNEIRDAVQKGSISSPISNKEVKDLPYLQAVIKESIRMRPPLLGLFPKVVPAGGVEYHGQFLPGGTHICMNTSS…
Aspergillus_luchuensis	GAT18558.1	MDFYNLAALTAFAFFGWYALTSTLAWYRLRKFPTPSWLAHFSYLWLGRLTYSGKQYWVHRELHRKYGPLVRIGPNEIMTDDPDIISSMSSTRSTFTRGEWYLTGRFNPYYDILFTILSNDGHKKARARVHAGYSGRETGVALEHGVDRQVARLTDLLRQKYAVPGDDAPLLNIVDVSSYFTMDVITKLAFGQEFGFLQAEKDRYGFFKEVHSLWPQMSTVADVPWIRRIIFSKPFLKLLGPRPTDSHGFGALMRVAREHVREKFSTLDNSKGDMMESFIRHGLTQEECEAEGLFTIIAGTESTASTLRSILIHTISSPVVYSKLKNEVLETLKRGSISSPISNKDVRDLPYLQAVICEGIRMRPPILGLFPKVVPSGGVEYHGQLIPAGTNICMNTSSL…
Aspergillus_luchuensis_CBS_106.47	OJZ85487.1	MDFYNLAALTAFAFFGWYALTSTLAWYRLRKFPTPSWLAHFSYLWLGRLTYSGKQYWVHRELHRKYGPLIRIGPNEIMTDDPDIIRSMSSTRSTFTRGEWYLTGRFNPYYDILFTILSNDGHKKARARVHAGYSGRETGVALEHGVDRQVTRLTDLLRQKYAVPGDDAPLLNIVDVSSYFTMDVITKLAFGQEFGFLQAEKDRYGFFKEVHSLWPQMSTVADVPWIRRIIFSKPFLKLLGPRPTDSHGFGALMRVAREHVREKFSTLDNSKGDMMESFIRHGLTQEECEAEGLFTIIAGTESTASTLRSILIHTISAPAVYSKLKNEVLETLKRGSISSPISNKDVRDLPYLQAVICESIRMRPPILGLFPKVVPSGGVEYHGQFIPAGTNICMNTSSL…
Aspergillus_neoniger_CBS_115656	XP_025479396.1	MDFYNLAALTAFAFLGWYTLTFALAWYRLRKFPTPSWLAHFSYLWLGRLTYSGKQYWVHRELHRKYCPLVRIGPNEIMTDDPDIIRSMSSTRSTFTRGEWYLTGRFNPYYDILFTILSNDGHKKARARVHAGYSGRETGVALEHGVDRQVTRLTDLLRQKYAVHGDDAPLVNIVDVSSYFTMDVITKLAFGQEFGFLQAEKDRYGFFKEVHSLWPQMSTVADVPWIRRIIFSKPFLKLLGPRSTDSHGFGALMGQPDRVAREHVQEKFSTLDNSKGDMMETFIRHGLTQEECEAEGLFTIIAGTESTASTIRSILIHTISSPVVYSKLKNEVLETIRKGPVSSPISNKDAIDLPYLQAVILESIRMRPPILGLFPKVVPSGGVEYHGQFIPSGTNICLN…
Aspergillus_niger	SPB45724.1	MDFYKFATFIVCFFIGWYALTSVLAWYRLRKFPTPSWLAHFSYLWLGRLTYSGKQYWVHRELHRKYGPLVRIGPNEIMTDDPDIIRSMSSTRSTFTRGEWYIAGRFNPHYDILFTVLGNDAHKKARSRVFEGYSGRETGIAVEHGMDRQVTRLIDLIRQKYAVPGQDAPLLNIVDISSYFTMDVITELAFGQEFGYLQAEEDRYGFFHEVHSLWPQMSTVADVPWIRRIVFSKPFLKLLGPRTTDSHGFGALMRVAHEHVQQKFSTLDNSKGDMMESFIRHGLTQEECEAEGLFTIIAGTESTAGTIRSILIHILSSPVVYSKLKNEIHDAVQKGPISSPISNKEVRDLPYLQVRFLHRTISTKV
Aspergillus_niger	TPR06468.1	MDFYKFATFIVCFFIGWYALTSVLAWYRLRKFPTPSWLAHFSYLWLGRLTYSGKQYWVHRELHRKYGPLVRIGPNEIMTDDPDIIRSMSSTRSTFTRGEWYIAGRFNPHYDILFTVLGNDAHKKARSRVFEGYSGRETGIAVEHGMDRQVTRLIDLIRQKYAVPGQDAPLLNIVDISSYFTMDVITELAFGQEFGYLQAEEDRYGFFHEVHSLWPQMSTVADVPWIRRIVFSKPFLKLLGPRTTDSHGFGALMRVAHEHVQQKFSTLDNSKGDMMESFIRHGLTQEECEAEGLFTIIAGTESTAGTIRSILIHILSSPVVYSKLKNEIHDAVQKGPISSPISNKEVRDLPYLQAVIQESIRMRPPLLGLFPKVVPAGGVEYHGQFIPGGTHICMNTSSL…
Aspergillus_niger	GAQ47446.1	MALYNLAALTAFAIFGWYALTSTLAWYRLRKFPTPSWLAHFSYLWLGRLTYSGKQYWVHRELHRKYGPLVRIGPNEIMTDDPDIIRSMSSTRSTFTRGEWYLTGRFNPYYDILFTILSNDGHKKARARVHAGYSGRETGVALEHGVDRQVTRLTDLLRQKYTVPGDDAPLLNIVDISSYFTMDVITKLAFGQEFGFLQAEKDRYGFFKEVHSLWPQMSTVADVPWIRRIIFSKPFLKLLGPRPTDSHGFGALMGVAREHVREKFSTLDNSKGDMMESFIRHGLTQEECEAEGLFTIIAGTESTASTIRSILIHTISSPVVYSKLKNEVLETLKRRSISSPISNKDVKELPYLQAVICESIRMRPPLLGLFPKVVPSGGVEYHGRPIPEGTNICMNASSL…
Aspergillus_niger_ATCC_1015	EHA25024.1	MDFYKFATFIVCFFIGWYALTSVLAWYRLRKFPTPSWLAHFSYLWLGRLTYSGKQYWVHRELHRKYGPLVRIGPNEIMTDDPDIIRSMSSTRSTFTRGEWYIAGRFNPHYDILFTVLGNDAHKKARSRVFEGYSGRETGIAVEHGMDRQVTRLIDLIRQKYAVPGQDAPLLNIVDISSYFTMDVITELAFGQEFGYLQAEEDRYGFFHEVHSLWPQMSTVADVPWIRRIVFSKPFLKLLGPRTTDSHGFGALMRVAHEHVQQKFSTLDNSKGDMMESFIRHGLTQEECEAEGLFTIIAGTESTAGTIRSILIHILSSPVVYSKLKNEIHDAVQKGPISSPISNKEVRDLPYLQAVIQESIRMRPPLLGLFPKVVPAGGVEYHGQFIPGGTHICMNTSSL…
Aspergillus_phoenicis_ATCC_13157	RDK45893.1	MMDFYKFATFIVCFFIGWYALTSVLAWYRLREFPTPSWLAHFSYLWLGRLTYSGKQYWVHRELQRKYGPLVRIGPNEIMTDDPDIIRSMSSTRSTFTRGEWYIAGRFNPHYDILFTILGNDAHKKARARVFAGYSGRETGIAVEHGMDRQVTRLIDLIRQKYAVPGEDAPLLNIVDISSYFTMDVITELAFGQEFGYLQAEKDRYGFFHEVHSLWPQMSTVADVPWIRRIIFSKPFLKLLGPRTTDSHGFGALMRVAHEHVKQKFSTLDNSKGDMMESFIRHGLTQEECEAEGLFTIIAGTESTAGTIRSILIHTLSSPVVYSKLKNEIRDAVQKGSISSPISNKEVKDLPYLQAVIKESIRMRPPLLGLFPKVVPAGGVEYHGQFLPGGTHICMNTSS…
Aspergillus_piperis_CBS_112811	XP_025517273.1	MDFYNLAALTAFAFFGWYALTSTLAWYRLRKFPTPSWLAHFSYLWLGRLTYSGKQYWVHRELHRKYGPLVRIGPNEIMTDDPDIISSMSSTRSTFTRGEWYLTGRFNPYYDILFTILSNDGHKKARARVHAGYSGRETGVALEHGVDRQVARLTDLLRQKYAVPGDDAPLLNIVDVSSYFTMDVITKLAFGQEFGFLQAEKDRYGFFKEVHSLWPQMSTVADVPWIRRIIFSKPFLKLLGPRPTDSHGFGALMRVAREHVREKFSTLDNSKGDMMESFIRHGLTQEECEAEGLFTIIAGTESTASTLRSILIHTISSPVVYSKLKNEVLETLKRGSISSPISNKDVRDLPYLQAVICEGIRMRPPILGLFPKVVPSGGVEYHGQLIPAGINICMNTSSL…
Aspergillus_tubingensis_CBS_134.48	OJI80077.1	MAFYNLAALTAFAIFGWYALTSTLAWYRLRKFPTPSWLAHFSYLWLGRLTYSGKQYWVHRELHRKYGPLVRIGPNEIMTDDPDIIRSMSSTRSTFTRGEWYLTGRFNPYYDILFTILSNDGHKKARARVHAGYSGRETGVALEHGVDRQVTRLTDLLRQKYTVPGDDAPLLNIVDISSYFTMDVITKLAFGQEFGFLQAEKDRYGFFKEVHSLWPQMSTVADVPWIRRIIFSKPFLKLLGPRPTDSHGFGALMGVAREHVREKFSTLDNSKGDMMESFIRHGLTQEECEAEGLFTIIAGTESTASTIRSILIHTISSPVVYSKLKNEVLETLKRRSISSPISNKDVKELPYLQAVICESIRMRLPLLGLFPKVVPSGGVEYHGRPIPEGTNICMNASSL…
Aspergillus_vadensis_CBS_113365	XP_025557613.1	MDFYNLAALTAFALFGWYALTSTLAWYRLRNFPAPSWLAHFSYLWLGRSTYSGKQYWVHRELHRKYGPLVRIGPNEIMTDDPDIIRSMSSTRSTFTRGEWYLTGRFNPYYDILFTILSNDGHKKARARVHAGYSGRETGIALEHGVDRQVTKLTDLLRQKYAVPGDDAPLLNIVNISSYFTMDVITKLAFGQEFGFLQAEKDRYGFFKEVHSLWPQMSIVADVPWIRRIIFSKPFLKLLGPRPTDSHGFGALMGVARKHVREKFSTLDNSKGDMMESFIRHGLTQEECEAEGLFTIIAGTESTASTIRSILIHIISSPVVYSKLKNEVLETIRKGPVSSPISNQDAIDLPYLQAVILESIRMRPPILGLFPKVVPSGGVEYHGQFIPSGTNICMNISSL…
Aureobasidium_pullulans	THY15918.1	MFPWVPMSPQPLANMSAYENLREFLSSRTTTELAGSAVACLVLCYIVQALFAWRRLAGVPAPSWTVHFSYLWLAMSTYSGKQYWIHKHLHKDLGPLVRIGPNEVVTNDPGTIKKISGTDERWARDPFYLTGKFNPYHDNLFSRLDPKEHKWAKSRTLAAYSGRETPDLEVGVNNLIETLIAKIASKYAAPTANSQTACFLDLGKTSCYFTLDVITRLAFGREFGYLEHEKDHYNFLGSLHDLWPQMSTCADVPWIRKFLFSKPFLTLLGPKTTDKAGFGALMGVAEHHVAKRFSPDAKPQQDMLGSMMKHGLNQTECETEGLFMIIAGTESTASAIRSALVHTITTPRVYKALKQEITKAMADGTVSSPISMVEARNLPYLRAVVYEGLRMRPPLIGYF…
Aureobasidium_pullulans	TIA50384.1	MSAYENLREFLSSRTTTELAGSAVACLVLCYIVQALFTWRRLAGVPAPSRTVHFSYLWLAMSTYSGKQYWIHKHLHKDLGPLVRIGPNEVVTNDPGTIKKISGTDERWARDPFYLTGKFNPYHDNLFSRLDPKEHKWAKSRTLAAYSGRETPDLEVGVNNLIETLIAKIASKYAAPPANSQTACFLDLGKTSCYFTLDVITRLAFGREFGYLEHEKDHYNFLGSLHDLWPQMSTCADVPWIRKFLFSKPFLTLLGPKTTDKAGFGALMGVAEHHVAKRFSPDAKPQQDMLGSMMKHGLNQTECETEGLFMIIAGTESTASAIRSALVHTITTPRVYKALKQEITKAMADGTVSSPISMVEARNLPYLRAVVYEGLRMRPPLIGYFPKVVPRGGEEILGH…
Aureobasidium_pullulans	THY81676.1	MSAYENLREFLSSRTTTELAGSAVACLVLCYIVQALFAWRRLAGVPAPSWTVHFSYLWLAMSTNSGKQYWIHKHLHKDLGPLVRIGPNEVVTNDPGTIKKISGTDERWARDPFYLTGKFNPYHDNLFSRLDPKEHKWAKSRTLAAYSGRETPDLEVGVNNLIETLIAKIASKYAAPTANSQTACFLDLGKTSCYFTLDVITRLAFGREFGYLEHEKDHYNFLGSLHDLWPQMSTCADVPWIRKFLFSKPFLTLLGPKTTDKAGFGALMGVAEHHVAKRFSPDAKPQQDMLGSMMKHGLNQTECETEGLFMIIAGTESTASAIRSALVHTITTPRVYKALKQEITKAMADGTVSSPISMVEARNLPYLRAVVYEGLRMRPPLIGYFPKVVPRGGEEILGH…
Aureobasidium_pullulans	THY39204.1	MSTCADVPWIRKFLFSKPFLTLLGPKTTDKAGFGALMGVAEHHVAKRFSPDAKPQQDMLGSMMKHGLNQTECETEGLFMIIAGTESTASAIRSALAVVYEGLRMRPPLIGYFPKVVPRGGEEILGHHLPAGTAIGTNMSAVLSSTDLFGPDADLFRPERFLELNEGRRKQMERNVELAFGNGQWMCVGKTIAFMEIYKSVFEILRHFDLQLLQPYSPSDVMTYGTFLESNLLLKVTQS
Aureobasidium_pullulans	THZ19738.1	LGAYKSLTFGKHVGIREFARIPVVAYYNRASWLRCCMSCPLLYCASALRLETSCRGTCTILDSPLLLSLAGDEHVLWQAILDSQTPLQRPRPARDPFYLTGKFNPYHDNLFSRLDLKEHKWAKSRTLAAYSGRKTLDLEVGVNNLIETLIAKIALKYAAPTANSQTACFLDLGKTSCYFTLDVITRLAFGREFSYLEHEKDHYNFLRSLHDLWPQMSTCIRKFLFSKPFLTLLGLKTTDKAGFGALIGVAEHYVAKRFSLDAKLQQDMLLTNIKGSMMKHGLNQTECETKGLFMIIAGTESTASTIRLALVHTITTPRVYKALKQEITKAMANSTVSSPISMVEARNLPYLRAVVYEGLRMRPLLIGYFLKVVPRSGEEILGHHLPAGTAIGINMSAVL…
Aureobasidium_pullulans	THZ71512.1	MSAYENLREFLSSRTTTELAGSAVACLVLCYIVQALFAWRRLAGVPAPSWTVHFSYLWLAMSTYSGKQYWIHKHLHKDLGPLVRIGPNEVVTNDPGTIKKISGTDERWARDPFYLTGKFNPYHDNLFSRLDPKEHKWAKSRTLAAYSGRETPDLEVGVNNLIETLIAKIASKYAAPTANSQTACFLDLGKTSCYFTLDVITRLAFGREFGYLEHEKDHYNFLGSLHDLWPQMSTCADVPWIRKFLFSKPFLTLLGPKTTDKAGFGALMGVAEHHVAKRFSPDSKPQQDMLGSMMKHGLNQTECETEGLFMIIAGTESTASAIRSALVHTITTPRVYKALKQEITKAMADGTVSSPISMVEARNLPYLRAVVYEGLRMRPPLIGYFPKVVPRGGEEILGH…
Aureobasidium_pullulans	THY37030.1	MSAYENLREFLSSRTTTELAGSAVACLVLCYIVQALFAWRRLAGTVHFSYLWLAMSTYSGKQYWIHKHLHKDLGPLVRIGPNEVMTNDPGTIKKISGTDERWARDPFYLTGKFNPYHDNLFSRLDPKEHKWAKSRTLAAYSGRETLDLEVGVNNLIETLIAKIASNKFTNCMFP
Aureobasidium_pullulans	THV70259.1	MSAYENLREFLSSRTTTELAGSAVACLVLCYIVQALFAWRRLAGVPAPSWTVHFSYLWLAMSTYSGKQYWIHKHLHKDLGPLVRIGPNEVVTNDPGTIKKISGTDERWARDPFYLTGKFNPYHDNLFSRLDPKEHKWAKSRTLAAYSGRETPDLEVGVNNLIETLIAKIASKYAAPTANSQTACFLDLGKTSCYFTLDVITRLAFGREFGYLEHEKDHYNFLGSLHDLWPQMSTCADVPWIRKFLFSKPFLTLLGPKTTDKAGFGALMGVAEHHVAKRFSPDAKPQQDMLGSMMKHGLNQTECETEGLFMIIAGTESTASAIRSALVHTITTPRVYKALKQEITKAMADGTVSSPISMVEARNLPYLRAVVYEGLRMRPPLIGYFPKVVPRGGEEILGH…
Aureobasidium_subglaciale_EXF-2481	XP_013340601.1	MSVYDNLKRSLLSRAATEVVCYAAVFLVLCYIVQAIFAWRRLAGIPAPSWTVHFSYLWLAKSTYSGRQYWIHKHLHEDLGPLVRIGPNEVVTNDPGVIKKISGTDERWARDPFYLTGKFNPYHDNLFSRLSPKEHKWAKSRTLAAYSGRETPDLEVGVNNLIETLIAKIASKYGTPTANSDAAPFLDLGKTSCYFTLDVITRLAFGREFGYLEHEKDHYNFLGSLHDLWPQMSTCADVPWLRKFIFSKPFLTLLGPKTTDKAGFGALMGVAEHHVAKRFRPDAKPQQDMLGSMMKHGLNQTECETEGLFMIIAGTESTASAIRSALVHTITTPRVYQALKQEIAAAVANGAVSAPISMTEARNLPYLRAVVYEGLRMRPPLIGYFPKVVPPGGEEILGH…
Botryotinia_calthae	TEY63615.1	MSNPIFNLGSFACLLSLGSIVLWYTISAVLAWYPLRKIPAPSFLATFSYLWLAKTTYSGKQYWVHRDLHKKYGPLVRIGPTDIITDDPEIIKKISSARSSHRRGDWYLTGRFNPYHDNLFTMLEPGPHAKAKARTAAAYSGRDMPDLEVGINAQLQTLIGLMRSKYASNAVKPHQPLLDLGQLSCFFTMDVITRLAFGEEFGYLREETDQYGFLGEVRELWPRMSTSADTPWIRKFLFSPPFLKVLGPKPTDKTGFGALMAVAEHHVGKRFAPDAKKKEDMLGSFIRHGLNQQECEVEGLFMIVAGTESTASAIRSTLVHIMTCPRVYQKLKIEINLAVEEGKISSPIKLEEAKSLPFLQAVIYEGIRMRPPLLGLFPKIVPDGGEEFHGMFIPAGTAI…
Botryotinia_narcissicola	TGO45746.1	MSDTTLSLGSFVCLLSLGSIVLWYTISAILAWYPLRKIPAPSFLAKFSYLWLAKTTYSGKQYWVHRDLHKKYGPLIRIGPTDIITDDPDIIKKISSARSSHRRGDWYLTGRFNPYYDNMFTMLEPGPHAKAKARAAAAYSGRDMPDLEVGVNAQLQTLIGLMRSKYASNAVKPHQPLLDLGPLSCFFTMDVITRLAFGEEFGYLKEETDQYSFLRGVRELWPRMSTSADTPWIRKFLFSPAFLKVLGPKPTDKTGFGALMAIAEHHVGKRFAPDAKEKQDMLGSFIKHGFNQQECEVEGLFMIVAGAESTASAIRSTLIHIMTCPRVYQKLKAEINLAVAEGRVSSPIKIEEAKSLPFLQAVIYEGIRMRPPLLGLFPKIVPDGGEEFHGMFIPAGTAI…
Botrytis_cinerea_B05.10	XP_024550391.1	MSNSILNLGSFACLLSLGSIVLWYTISAVLAWYPLRKIPAPSFLATFSYLWLAKTTYSGKQYWIQRDLHKKYGPLVRIGPTDIITDDPEIIKKISSARSSHRRGDWYLTGRFNPYYDNMFTMLEPGPHAKAKARTAAAYSGRDMPDLEVGVNAQLQTLIGLMRSKYASNTVKPHQPLLDLGQVSCFFTMDVITRLAFGEEFGYLKEETDQYGFLGEVRELWPRMSTSADTPWIRKFLFSPPFLKVLGPKPTDKTGFGALMAVAEHHVGKRFAPDAKKKEDMLGSFIRHGLNQQECEVEGLFMIVAGTESTASAIRSTLVHVMTCPRVYQKLKTEINLAVEEGKVSSPIKLEEAKLLPFLQAVIYEGIRMRPPLLGLFPKIVPDGGEEFHGMFIPAGTAI…
Botrytis_galanthina	THV44259.1	MSDSTLSLGSFVCLMSLGSIVLWYTVSAVLAWYPLRKIPAPSFLAKFSYLWLAKTTYSGKQYWVHRDLHKKYGPLVRIGPTDIITDDPDIIKKISSARSSHRRGDWYLTGRFNPYYDNMFTMLEPGPHAKAKARAAAAYSGRDMPDLEVGVNAQLQTLIGLIRSKYASNALKPHQPLLDLGPLSCFFTMDVITRLAFGEEFGYLKEETDQYSFLRGVRELWPRMSTSADTPWIRKFLFSPAFLKVLGPKPTDKTGFGALMAIAEHHVGKRFAPDAKEKQDMLGSFIKHGFNQQECEVEGLFMIVAGAESTASAIRSTLIHIMTCPRVYQKLKAEINLSVAEGKVSSPIKIEEAKSLPFLQAVIYEGIRMRPPLLGLFPKIVPDGGEEFHGMFIPAGTAI…
Colletotrichum_higginsianum	TIC95532.1	MIVAGTESTAGAICSALIHAITCPPVYYKLKEEIQLAISEGRASNPIQIEEAKKIPYLQAVIYEGIRMRTPLLGLFPKVVPKGGDEFLGKYVPPGTAICMNTSSLLRSTSLFGPDADVFRPERFMELDKAARTEMERSVELAFGYGQHMCVGKNVAFMELNKSIFELLRHFDFQLVSPAKPCDTLSYGVFLEENLLLRVKEN
Colletotrichum_higginsianum_IMI_349063	XP_018158056.1	MASINFNSLPVVISGFTPATYCLVGLGSLVLWYIVSAVYAWYRLRNFPAPSFIASFSHLWLARTTYSGKQYWVHRELHRKYGPLVRIGPNEIMTDEPEIIKKISSARSSYHRDAWYITGRFNPYHDNMFSLQDTASHSKAKSRTAAAYGGRDVPAVEPGIDDQVNTLVELIRRKYATPATGTGQRQPLLDLGPLSCYFTMDVITRLAFGHEFGYLKEETDLYRFLGGVRDLWPRMSTCADVPWIRNFLFSPAFLKLMGPKSTDKNGFGALMGVAEHYVGKRFAPGAKKPQDMLESFIRHGLDKQECEVEGLFMIVAGTESTAGAICSALIHAITCPPVYYKLKEEIQLAISEGRASNPIQIEEAKKIPYLQAVIYEGIRMRTPLLGLFPKVVPKGGDEF…
Colletotrichum_incanum	KZL82382.1	LDHMSSFFVASSYTSLLGAGAGIWVLCYLLSALYSWNRLGAVPAASWTAHFSYLWLAKTTYSGRQYWVHRSLHKSKGSLIRVGPNEVVTNDPKLVRKISGTDERWARDPFYITGKFNPYHDNMFSILNPREHQMAKSRRLAAYSGRETPDLEIGMDGLVKTLIHMIEARYTSPIKDSQGPPLLDLGRTSCYFTLDVITRLAFGKEFGYLDSENDHFGFLGSLHDLWPQMSTCADVPILRKFLFSSFFLKLMGPKTTDKVGFGALMGVANHYVGKRFASNEKPQQDMLVGLLHNQSGLELRTLTMRKGSMIKHGLNQVECETEGLFMIIAGTESTASAIRSALVHTMTSPLVYQKLKAEIHTAIREGKVSSPITFQEAKALPYLQAVIYESIRMRPPLIG…
Colletotrichum_incanum	OHW97442.1	MSSFFVASSYTSLLGAGAGIWVLCYLLSALYSWNRLGAVPAASWTAHFSYLWLAKTTYSGRQYWVHRSLHKSKGSLIRVGPNEVVTNDPKLVRKISGTDERWARDPFYITGKFNPYHDNMFSILNPREHQMAKSRRLAAYSGRETPDLEIGMDGLVKTLIHMIEARYTSPIKDSQGPPLLDLGRTSCYFTLDVITRLAFGKEFGYLDSENDHFGFLGSLHDLWPQMSTCADVPILRKFLFSSFFLKLMGPKTTDKVGFGALMGVANHYVGKRFASNEKPQQDMLVGLLHNQSGLELRTLTMRKGSMIKHGLNQVECETEGLFMIIAGTESTASAIRSALVHTMTSPLVYQKLKAEIHTAIREGKVSSPITFQEAKALPYLQAVIYESIRMRPPLIGYFP…
Colletotrichum_liriopes	LOCUS_008464-RA_contig17	MGLLHEQQSLEPRTLTMHKGSMIKHGLDQVECETEGLFMIIAGTESTASAIRSALVHAMTSPLVYQKLKDEIHTAVREGKVSSPITFQEAKALPYLQAVIYESIRMRPPLIGYFPKVVPPGGETLLGYHLPAGTSIGTNMSAILSSTDIFGPDAGVFRPERFTELDEDSCKRMKRDVELAFGSGQWMCMGKTIAFMEINKSVFEIFRAFDIQLVEPFAPSTIATYGTFLESKMMAKVSKSDVS	GJC85379.1
Colletotrichum_sp_KHC	GENE_00005207-RA	MIVAGTESTAGAICSALIHAITCPPVYYKLKEEIQLAISEGRASNPIQIEEAKKIPYLQAVIYEGIRMRTPLLGLFPKVVPKGGDEFLGKYVPPGTAICMNTSSLLRSISLFGPDADVFRPERFMELDKAARTEMERSVELAFGYGQHMCVGKNVAFMELNKSIFELLRHFDFQLVSPAKPCDTLSYGVFLEENLLLRVKEN	GJC96389.1
Colletotrichum_sp_KHC, Colletotrichum_higginsianum	TIC95247.1	MASINFNSLPVVISGFTPATYCLVGLGSLVLWYIVSAVYAWYRLRNFPAPSFIASFSHLWLARTTYSGKQYWVHRELHRKYGPLVRIGPNEIMTDEPEIIKKISSARSSYHRDAWYITGRFNPYHDNMFSLQDTASHSKAKSRTAAAYGGRDVPAVEPGIDDQVNTLVELIRRKYATPATGTGQRQPLLDLGPLSCYFTMDVITRLAFGHEFGYLKEETDLYRFLGGVRDLWPRMSTCADVPWIRNFLFSPAFLKLMGPKSTDKNGFGALMGY
Colletotrichum_tofieldiae_Ct0861, Ct61	KZL72866.1	MSSFLITASYTSLLGAGAGILVFCYLLSALYSWNRLGAVPAASWTAHFSYLWLAKTTYSGRQYWVHRSLHKDKGPLVRVGPNEVVTNDPKLVRKISGTDERWARDPFYITGKFNPYHDNMFSILNPREHQLAKSRRLAAYSGRETPDLEIGMDTLVKTLIDMIETRYTSPVQDSRVPPLLDLGKTSCYFTLDVITRLAFGKEVGYLDSEKDHFGFLGSLHDLWPQMSTCADIPMLRKFLFSSFFLKFMGPKTTDKVGFGALMGVANHYVGNRFASTEKPQQDMLGSMIKHGLDQVECETEGLFMIIAGTESTASAIRSALVHAMTSPLVYQKLKDEIHTAVREGKVSSPITFQEAKALPYLQAVIYESIRMRPPLIGYFPKVVPPGGETLLGYHLPAGT…
Colletotrichum_tofieldiae_Ct3, Ct4	GENE_00008265_8266-RA	MSSFLITASYTSLLGAGAGILVFCYLLSALYSWNRLGAVPAASWTAHFSYLWLAKTTYSGRQYWVHRSLHKDKGPLVRVGPNEVVTNDPKLVRKISGTDERWARDPFYITGKFNPYHDNMFSILNPREHQLAKSRRLAAYSGRETPDLEIGMDTLVKTLIDMIETRYTSPVQDSRVPPLLDLGKTSCYFTLDVITRLAFGKEVGYLDSEKDHFGFLGSLHDLWPQMSTCADIPMLRKFLFSSFFLKFMGPKTTDKVGFGALMGVANHYVGNRFASTEKPQQDMLGSMIKHGLDQVECETEGLFMIIAGTESTASAIRSALVHAMTSPLVYQKLKDEIHTAVCEGKVSSPITFQEAKALPYLQAVIYESIRMRPPLIGYFPKVVPPGGETLLGYHLPAGT…	Ct3_(GKT60929.1_GKT60930.1)_Ct4_(GKT70195.1)_(GKT70196.1)	Ct3(MSSFLITASYTSLLGAGAGILVFCYLLSALYSWNRLGAVPAASWTAHFSYLWLAKTTYSGRQYWVHRSLHKDKGPLVRVGPNEVVTNDPKLVRKISGTDERWARDPFYITGKFNPYHDNMFSILNPREHQLAKSRRLAAYSGRETPDLEIGMDTLVKTLIDMIETRYTSPVQDSRVPPLLDLGKTSCYFTLDVITRLAFGKEVGYLDSEKDHFGFLGSLHDLWPQMSTCADIPMLRKFLFSSFFLKFMGPKTTDKVGFGALMG_MHKGSMIKHGLDQVECETEGLFMIIAGTESTASAIRSALVHAMTSPLVYQKLKDEIHTAVCEGKVSSPITFQEAKALPYLQAVIYESIRMRPPLIGYFPKVVPPGGETLLGYHLPAGTSIGTNMSAILSST…
Diaporthe_ampelina	KKY39035.1	MPRVVRIRAYWAHRELHHEHKLVRVGPNELITGDPDIIRSINKERSGYNRGAWYTGGRLNPYYDNMFSLQQPAAHTRYKSRVAHGYTGREILDMEIGMDEQIGTLLCVMRDRYARAGRHLELAEVTAFFTMDVITRLAFGEAFGYLAQETDLYGFLGGLRVLWPSLSAAADVSWLRQILFSTPFLQLLGPSPRDKTGFGALMGVAEHHVSKRFGPDAEQATDMLGSFIHHGLNQQECEVEGLFMIIAGAESTASAIRSILVHTMTTPRVYVKLKAEIKAALEENMATSPIQMDQALKLPYLQAVVYEGLRMRPPVLGLLPKVVPAGGDTLGGQWVPGGTNICSNTGALLRSRSLFGPDADVFRPERFTELEATPRRRDMERSVEFAFGSGQWQCAGRKI…
Diaporthe_helianthi	POS72674.1	MFSLGEQFTSSPALASWSWAHGFWVGAGLCVFYYAVTAIWTWRRLRAFPAASWTSHFSYMWLAKTTYSGKQYWVHRDLHKGRGPLVRVGPNELISDDPEVMRMVNATSSTWHRDPFYITGKFNPYHDDLFSLLDPQEHKLAKSRTISAYSGRDIPDIQEGIDAVLQTLLEVIRTRYATATPGLLLPPLLDLGHISNYFTLDVITRLAFGEEVGYVRDETDHYGFLRSLHDLWPQMSTCADVPMLRKIIFSSVFLKLLGPKPTDKSGFGALMGVANHFVGLRFSSESKSRQDMLNSMIKHGLNQVECETEGLFMIIAGTETTASVIRSALLHIMTCPIVYQKLKAEIHDAVKEGRVSKPITFQESKTLPYLQAVIYEAIRMRPPLLGFIPKVVPEGGETI…
Dothistroma_septosporum_NZE10	EME40284.1	MTGLFQAMSWPSVAWLAAALFILYHTITAFYTWRRLASIPAPSWIAHISNLWVARVTYSGRQYWVHRDLHKKHGPLVRVGPNSIVTNDPNVIRKITGVNEGWHRDSYYKTGKFNPYHDNLFSRLSPKEHTWAKSRTIAAYSGRETPDLEIGVNELVKTLLEKIENGYANHADALPTLPLMNLGKTSNYFTIDVITRLAFGEAFGYLSEEKDHFNFLASLHDLWPQMSTCADLPILRHILFSPTFLALLGPKLTDQAGFGALMKPANDLVAERFAQTAKPKQDMLGSMIKHGLNQIECETEGLFMIIAGTESTAAAIRSAIIHTITTPRVYQKLKQEIASAVHEGKVSTPITFQEAKTLPYLQAIVYESIRMRPPLIGFFPKVVPPQGENILGYDVPGGT…
Elsinoe_australis	TKX21156.1	MPMTLFNLGPSGICLLAAAFLLIWYLVSAATSYFRLRHIPAPSLLATFSYLWIARITYSGKQYWIHRGLNDKYGSLVRIGPNQVLTDDSELVRRINSINSSYKKSRFYITGRFDPYHDTVFTIFDPEPHKRARARSAAAYSGRETPGLEVIIDEHIRTLIDIVRQRYMATSTTRERPLLDLGSISCYFTMDVITHLAFGQQKGYLRDETDHFDFLGGVRRLWPQMSTCADVPWIREVLFAPVAEEYVNSRFESVEKQQGDMLASLMNRGFDRSECQAEGLLLLFAGTESTACAIRAILIHAITSPSVYHRLKLEIRTAVKQSQVSSPITLHEAKNLPYLQAVIYEGIRQRPPLLGVWPKVVPSSGDTLHGKYLPPGTEICTNTSALLRSRVLFGPDADI…
Elsinoe_australis	TKX18801.1	MAPLGHGSGSLTRIPALLFGVVLNNPVATVAACILLWYITTAIWSIYHLRNVPGPWLAKFSYLWYGRTTYSGRQYYVHRDLHKQYGPLVRVAPNEVLTDDPDIVKMMSAARGTYSRGTWYLTGRFNPYHDNMFTILEPKAHSQARARKVGGYSGRDIPSLESNIGELVTTLVDVIRRKYARPSSVGSPPTYLDLGSITNYFTLDVITRLAFGQEMGYLQDDTDHFDFFRIVRSLWPQMSTSADVPWIRKLLFSKPVLRLVGPKSTDKNGFGALMRVAEEQVQKRFDAGVDAKKDMIGSFIRNGCNQQECEVEGLFMIVGGTESTASALRCILTHIMTCPRVYQRLIAEIAEAVASNKVSSPITVEQAKSLPFLQAAIYEGIRMRPPLLGVFPKVVPAAG…
Elsinoe_australis	PSK46482.1	MAYPVSALLTLLLDHLVFCAVAIFLSWYVITALLAWYPLRHIPGPFIAKFSYLWLACNTYSGKQYLVLRDLHDRYDAPLVRLGPTLVTTNDPDMLRRISGTKSPYVRDQWYTTGRFNPHEDNLISRMDTEDHAKAKAKVVPAYSGRESPAMETGIDDQVKTFINLLRTKYALSTTAAATNNDKTPLLDLGDASNYFTMDVITKLGFGKEFGYLRDGTDHYSVLSIIRTLWPFLSTSADVPWIRRVLFCPPFLTLLGPKETDKQGFGALMKIANTHVSHRLSTPPEKRPQDDMLASFIRHSLTPAECASESLLMLVAGAESSANAIRAVLVHAITCPRVYMRLKAVIREHVAASALGKLGEEGARPITLAQAQKISYLRAVVYEGLRMRPPVLGLMSKVT…
Elsinoe_australis	TKX21757.1	MAYPVSALLTLLLDHFVFCAVATLVSWYVITAFLAWYPLRHIPGPFIAKFSYLWLARNTYSGKQYLVLRDLHDKYDAPLVRLGPTLVTTNDPDILRRISGTKSPYVRDQWYTTGRFNPHEDNLISRMDTEDHAKAKAKVVPAYSGRESPAMETGVDDQVKTFINLLRTKYVLPTTAAATNNDKTPLLDLGDASNYFTMDVITRLGFGKEFGYLRDGTDHYSVLSIIRSLWPFLSTSADVPWIRRVLFWPPFLTVLGPKETDKQGFGALMKIANTHVSHRLSTPPEKRPQDDMLASFIRHSLTPAECASESLLMLVAGAESSANAIRAVLVHAITCPRVYMRLKAVIREHVAASASGELDDDGARPITLAQAQKIPYLRAVVYEGLRMRPPVLGLMSKVT…
Eutypa_lata_UCREL1	EMR65894.1	MLDSHDNYCHLLSKVRFSIVCLIATRSSLDMASFSVSNLEFDIPFLRTLSLKPLGNLWSLKPLGHLWSLQRLSIATFLLIAVCYTVSSYLAWFRLRKFPAASWLANFSYLWLAKTTYSGKQYWVHRGLHQKHKLLRIGPNELLTDDPDIVRKISSARSGYNRDSWYITGRFNPYHDNMFTVLQSNAHTKFKSRTLHAYSGREIPDLEIGVNQQVATLLRVMRDNYARKGRPLDLGQLSCYFTMDVITRLAFGNEFGYLATETDHYSFLKGVRDLWPQMSTSADIPWIRNILFSNAFLRLLGPTPKDKNGFGALMAVAEHYVGKRFVPGAEQKKDMLGSFINHKLNQKECEVEGLFMVVAGTESTASAIRSVLVHTMTTPHVYCKLKDEIRAALDDDRAS…
Exophiala_spinifera	XP_016240147.1	MRQVDFYFLALVSFLSWYIWTSIKAWHRPRNVPALNLLATFSYLWLGRVTSSGLQFWVHRPTHRKYGPLVRIGPNEVATDDAEIVRQISPTKSSYPSGSWYKTGKFNPYRENLFSTTDIEEHKKLRARLILAYAGRNSASIEPAVDGHVAVMINMIRDRHSTQQAHLSAKLLRLEAITCFLTIDVISCLGFGEPLGNTIAENNQHGLFKSFHELWPQMSTCAEVPWIRDILFSGAFLKLFGPKTTDTKGFGAVMALAEIFVGRRFSTGEKKSVMLNSLIEHGFNREECESEALLMLLAGTESTACAIRSALVHAITCPAAVIYEGIRMRPPLLGFFPKVVPHPGANFHRIQLPAGTSIMTNVSALSSSTGLFGADADAAFTDQRDSSSSSRLRGNKWNA…
Gaeumannomyces_tritici_R3-111a-1	XP_009227999.1	MHKDTHSTIDEWASILRLTHFYIIATSSSVQLAKSISLKPAMDSLRDMTDTMSAIAAAKVLPMLPETRYSLHLPALARHLKAVTSRMPPVSWGHAAAAAACALAAWYVVASARAWYRLRQFPAASWLATFSYLWLAKTTYSGRQYWVHRELNRRHKQRGPLVRIGPNELMTDDVEILRRVSAARSGYERDTWYTTGRFNPYYDNMFTVLQPAAHTRFKSRTVHAYSGREMPDFEAGVDGQVRTLVDAMRRGYARTGALLDLGPISTYFTMDVITRLGFGQEFGYLAAETDLYNFLGSVKDLWPRMSTSADVPWIRNVLFSSFFLKLLGPKPQDKEGFGALMAVAEHHVGKRFKEGRDSKKDMLGSFIHHGLTQKECEVEGLFMVVAGTESTASAIRSAL…
Hortaea_thailandica	TKA23387.1	MPMPRCRVVQQSLLDNPRELNCELHRKLGPVVRIGPNDVVTDDPEIIRKISSPHSGYARSSWYIAGRFNPNHDNLLTILDPKAHKVAKSKSAAAYSGRETTGLESAVDVQVKVLLNVLRTRFATTEGPGKEKHLVDLGKVSSYFTMDVISRLAFGQDFGYLTEMVDHYDFFAVLRDLWPRMSTCADIPWIRDILFSPLFLRLKGPRPTDKTGFGALMGVAERFVKGRFSSGKAQTNDMLDSFIKRGFSPEECQAEGLFLLLSGTESTACAIRSTVVHLATSPVAYNTLKAEIRSAVRNGTCSNPISFVQAGQLPYLQAVVYEGIRMRPPLLGLWPKVVPAGGDTFHGKYLPAGTSVGVNHSALLRSTCLFGDDADVYNPDRFMRLEPCRRREMERNVEL…
Hyaloscypha_variabilis_F	PMD33957.1	MSSFLMKFTPISVSLLAVGLVLTWYTVSSVKSWYRLRHIPGPSFLTSFSYLWIALTTYSGKQYWILRDLNDKFGLLVRIGPNEIITDDLEILRKINSPRGGYARDEAYLVARFIPDRDNALTTLDPATHASNKAKIAAAYSGRDISAFESRIDIQVEILHRLLGRKYVDGSEKKEPPLLNLELLSKYFTLDIITSLGFGKARGYLSEEADHYDYIRNFKDLWPLFATSAAVPVIRKIISAQIFLRLFGSKPTDKSGCSAMKGMVAKSVGTRFESNTKEEQDMLGSFINHGMSREHCESESVFMIFGGWESTASTIRSILVHTMTTPRVLEKLRQEIDEAVRRGGVSTLISFEQAKRLPYLQAVVYEGLRIRPAILAFSPKVVPAGGDQFHNKHIPAGTS…
Leptosphaeria_maculans_JN3	XP_003843015.1	MYCDSFFMSRLLSLAQLSGSSWSSICLVCVTSLVFWRIKIAVTQYIRLRHIPSPSIFAAVSYIWLARTTYSGKQYWIHRDLHRQHGPLVRIGPNEITTDDPEILKKIASSGSTYSRGTWYLTGRFNPYHDNLFTILDPFAHKKAKTRSMPAYLGRDTPGLEVIINDKVKQLISILQRRYLAVLPGQDPPLVDLGLISNYFTMDVITHLAFGHQVGYLQDEKDHYNFLGSVRKLWPQMSTSADVPWIRNILFSRPVLRFLGPKHTDKKGFGALMGAAKQHVDRRFDSGEERKHDMLESLMKRGFTRQECEIEGLFLLLSGTESTACAIRQILVHVITAPSVYAKLKQEIDSTCQGRGISYPIQLAEAKRLPYLQAVIYEGIRMRPPLLGLFPKVVPEPGE…
Lizonia_empirigonia	KAF1359821.1	MVFDSLLKSKLLALMQISGLDWITTCLICGACLLIWQLSVALVRYVRLRHIPSPTILAGISYLWLARSTYSGNQYWIHRDLHKKYGPLVRIGPNEITTDDPEILKKIASSNSTYSRATWYLTGRFNPYHDNLFTILEPKPHKKAKDRSMPAYLGRDTPGLEIIIDKNVKKLVDVLQKRYLAPQPGQQDPPLVNLGLITNYFTMDVITQLGFGHEVGYLRDEKDHYNFLSEVHRLWPRMSTSADVPWIRDVLFSTPFLKFLGPKHTDRKGFGALMGAAKDHVDRRFDSGEKDKHDMLETFMKMGFTRQECEAEALFLLLSGTESTACAIRQILVYAITTPSVYNKLKGEIASACRDGHVSYPVRMVEAKRLPYLQAVIYEGIRMRPPLLGLFPKVVPAPG…
Monosporascus_cannonballus	RYO81973.1	MASFPASTLKPNITSLSSLSPNLLDFKMAVLPLGHLGSLRQLGMIILLLLPVWYAVSGFLAWFRLRKFPAASWLANFSYLWLAKTTYSGRQYWVHRELNRKHKLVRIGPNELLTDDPDIIRKISSARSGYERDSWYITGRFNPYHDNMFTVLQPAEHTKFKSRTLHAYSGREIPDLEIGVNQQVATLLRVMRENYARKGRSLDLGQLSCYFTMDVITRLAFGYEFGYLASETDHYNFLKGVRDLWPQMSTSADIPWIRNVLFSKPFLRLLGPGPKDKKGFGALMAVAEHHVSKRFEPGAEQKKDMLGSFIHHKLNQKECEVEGLFMVVAGTESTASAIRSVLVHTMTTPGVYGKLQAEIQAALNAGRASTPITVEQAKKLPYLQAVIYEGIRMRPPLLG…
Monosporascus_ibericus	RYP03580.1	MASFPASNLKLNIASLSSISPNPLDFKMAVLPLEHLGSLWQLGIIILLLLPVWYAVSGFLAWLRLRKFPAASWLANFSYLWLAKTTYSGRQYWVHRELNRKHKLVRIGPNELLTDDPDIIRKISGARSGYERDSWYITGRFNPYHDNMFTVLKSAEHTKFKSRTLHAYSGREIPDLEIGVNQQVATLLRVMRENYACKGRLLDLGRLSCYFTMDVITRLAFGYEFGYLANETDHYNFLKGVRDLWPQMSTSADIPWIRNVLFSKPFLRLLGPGPKDKKGFGALMAVAEHHVSKRFEPGAEQKKDMLGSFIHHKLNQKECEVEGLFMVVAGTESTASAIRSVLVHTMATPGVYGKLKAEIQAALSDGRASNPITVEQAKKLPYLQAVIYEGIRMRPPLLG…
Monosporascus_sp._5C6A	RYP75200.1	MASFSSSNVRLNIASFSSISLNPLHFKMAVLPLDHLGSLWHLGIIILSLFAVWYAVSSSLAWFRLRKFPAVSWLANFSYLWLAKTTYSGRQYWVHRELNRTHKLVRIGPNELLTDDPDIIRKISGARSRYERDSWYITGRFNPYHDNMFTVLQPAAHTKFKSRTLHAYSGREVPDLEIGVNQQVATLLRVMRENYACKGRSLDLGQLSCYFTMDVITRLAFGSEFGYLATETDHCNFLKSVRDLWPQMSTSADIPWIRHVLFSKPFLMFLGPGPKDKKGFGALMAVAEHHVSKRFEPGAEQKKDMLGSFIHHKLSQKECEVEGLFMVVAGTESTASAIRSVLVHTMTTPGVYGQLKAEIQTALSDGRASNPITVEQAKKLPYLQAVIYEGIRMRPPILG…
Monosporascus_sp._CRB-8-3	RYP86561.1	MASFPSSNLKLNITALSGTSLNPLDFNMAVLPLEHLGSLWHLGTIILLLFVVWYAVSSFLAWFRLRKFPAASWLANFSYLWLAKTTYSGRQYWVHRELNRTHKLVRIGPNELLTDDPDIIRKISSARSSYERDSWYITGRFNPYHDNIFTVLQPAEHTKFKSRTFHAYSGREIPDLEIGVNQQVATLLRVMRENYARKGRSLDLGQLSCYFTMDVITRLAFGYEFGYLASETDHYKFLKSVRDLWPQMSTSADVPWIRNVLFSKPFLRLLGPSPKDKKGFGALMAVAEQHVSKRFESGAEQKKDMLGSFIHHKLSQKECEVEGLFMVVAGTESTASAIRSVLVHTMTTPGVYGTLKAEVQAAVSDGRASNPITVEQAKKLPYLQAVIYEGLRMRPPLLG…
Monosporascus_sp._MG133	RYP28375.1	MLLAATRGELSWPELMVDPLSIQATTTLLEETCAKIRFGVLCLIATISSLNMASFPSSNLKLNITALSSTSLNPLDFDMAVLPLEHLGSLWHLGMIILLLLAVWYAVSSFHAWFRLRKFPAASWLANFSYLWLAKTTYSGRQYWVHRELNRTHKLVRIGPNELLTDDPDIIRKISSARSSYERDSWYITGRFNPYHDNMFTVLQPAEHTKFKSRTLHAYSGREIPDLEIGVNQQVATLLRVMRENYACKGRSLDLGQLSCYFTMDVITRLAFGYEFGYLASETDHYGFLKSVRDLWPQMSPSADTPWIRNVLFSKPFLKLLGPTPKDKKGFGALMAVAEQHVSKRFEPGAEQKKDMLGSFIHHKLSQKECEVEGLFMVVAGTESTASAIRSVLVHTMTT…
Parastagonospora_nodorum_SN15	XP_001793170.1	MLSALVDISNSSVFTLTFGSLCLWYFYESLCSWYRLRHIPTPSVLASFSYLWLGRHTFSGKQYWVHRELHAEHGPFVRIGPNEVMTDDVSVIKQICSARSAYQRSSWYQTGRFNPYHDNLLSILSTPAHRELKTRLLTAIGSRENPGIEQAIDEQVKTLIRVIRTRYVGVPSKEKQPLLDLGPISLFFTMDVTTRLVFGREIGDMEDETDHSGFLKHVADLWPQMSTSADVPWIRKVIFSPLFLRLLGPKVSDEKGFGKLMALAERHVEERFKTGYKDEVQDMLELKAPLYSRLKEEITSAIRDGIVSSPITFAQAKRLSYLQAVIYEGIRMRTPLLGLWPKWSASDETFLGVFIPVGTCICMNTSALLRSPKLFGQDADIYNPERFVSLDHEARMEME…
Pyrenophora_seminiperda_CCB06	RMZ73258.1	MLLVGKQHTYYYQLHMKYGPAVRVCPDEVVFSTPEAWDEVYGYRRGNNMEKSPIFIGAVSPMNGCVGIGLAKGKEHARQRRALAPSLSKNALKGQEAILQVHVNKLIAAIRNVTAKQEPMNMANWFTYITFDIMGDLCFAKPFGCLDEGAATEWSTSVGKVLTSATYDQAIRRAAGADSWLRIFLLRFIPKEVAQWRMTHLNQTKEKTLARIADKDLPHQDIMYHLLQAEDSQKGLNPTEIILNMVLFVLAGSETTSIQLTALAHLLCTNPDAYKKLVEEIRSNFEKTTDITLATVMELPYLTACAKEANRLYPPGAVAGQRSVPSGGATIHGHYIPAGSTVAVSHWVASRSPLNFTEPDQFRPQRWFSEGKYAQDKLHASRPFGYGPKSCLGQNMAEF…
Pyrenophora_teres_f._teres_0-1	EFQ89823.1	MLADSLLKSKLLPLVQKFGSDWITICLICGACVIVWQLSAALVRYARLRHIPSPSIFASTSYLWLARSTYSGKQYWIHRDLHKKYGPLVRIGPNEITTDDPEILKKIASTSSDYSRATWYLTGRFNPYHDNLFTILEPKPHKRIKDRSMPAYLGRDTPGLEIIINQYVEKLVDVLRERYLAPRPGQQDSPLLNLGLITNFFTMDVITKLGFGHEIGYLRDEKDHYNFLSQVHSLWPQMSTSADVPWIREILFSTPFLILLGPKHTDKKGFGALMGAAKEHVDRRFDSGEKEKHDMLETFMKQGLTRAECEAEALFLLLSGTESTACAIRQILVYAITNPVVYNKLKEEVASACRDGNISYPIRISEAKKLPYLQAVIYEGIRMRPPLLGLFPKVVPSPG…
Pyrenophora_tritici-repentis	PWO18519.1	MVLSVEKRQDSTRGTPQYRRSTDRDDEMVATRLPGTEMLDSFTHAPLDISRGGSAADLESIENFAVWEWDEPEIDMDAPYCHLASAAQMWDLSSRHDILSGTILGVNNSTGEPLQQPSPQLSDIHQRAQSQNDQPLFAPATDVPKNPNPSGSPVSDILSDISRNVDCKCSSQLGQLMGWVSLRPTTLLPLDVVFALEQLLNQTKNTISACKNCSLSSPYMSMMFCTSMCWVIEHLETYIRGTTGVSAHSGQITHLTVGGLRLSKEMSQTCFEALVKLRLRRVVQTARELAGFNSEVKSTLLDGVRSAAAETGAAAQQMFGIPPLPTIIQTAHPIFYIALTLLILLWATKSLLLPYLRLRHIPAAHPTTPFSYLWLGRTTYSGRQYQVLRDLHTQHGPPP…
Pyrenophora_tritici-repentis	KAA8620586.1	MAATLTEPPLPTIIQTAHPIFYIALTLLILLWATKSLLLPYLRLRHIPAAHPTTPFSYLWLGRTTYSGRQYQVLRDLHTQHGPLVRIGPNEVLTDDPVVLRTVSATRSNYARSDWYQAGRFNPYHDNLFTILEPGAHKRAKARSMAAYNGRETLGLEVSIDEQVRVLVDIVRGRYAVAAESPEGGRGKPLLDLGKITCYFTMDVITRLGFGKAVGYLIEEMDHYDFLKTVDELWPRMSTVADVPWIRKFLFSKFVLGLVGPKNSDRTGFGALMGFAADQVHHRFAAPDSGKKDFLASLIARGFTEEECQSEGLFLLLAGSESTANALRSILVHTMSSPVAYNRLIAEIEDAVRTEKVSYPITLEQAQKLPYLQAVIYEGIRMRPPLLGLFPKIVPANES…
Pyrenophora_tritici-repentis_Pt-1C-BFP	XP_001942478.1	MAATLTEPPLPTIIQTAHPIFYIALTLLILLWATKSLLLPYLRLRHIPAAHPTTPFSYLWLGRTTYSGRQYQVLRDLHTQHGPLVRIGPNEVLTDDPVVLRTVSATRSNYARSDWYQAGRFNPYHDNLFTILEPGAHKRAKARSMAAYNGRETLGLEVSIDEQVRVLVDIVRGRYAVAAESPEGGRGKPLLDLGKITCYFTMDVITRLGFGKAVGYLIEEMDHYDFLKTVDELWPRMSTVADVPWIRKFLFSKFAADQVHHRFAAPDSGKKDFLASLIARGFTEEECQSEGLFLLLAGSESTANALRSILVHTMSSPVAYNRLIAEIEDAVRTEKVSYPITLEQAQKLPYLQAVIYEGIRMRPPLLGLFPKIVPANESPIFNGKLLPPGTAVCMNMSSM…
Rutstroemia_sp._NJR-2017a_BBW	PQE10662.1	MVTSVLNLGSFVCLLSLASIVLWYIISAVLAWYPLRKVPAPSFLATFSYLWLAKTTYSGKQYWVHRDLHKKYGPLVRIGPTDIITDDPEIIKKISSARSSHRRGDWYLTGRFNPYYDNMFTILEPGPHAKAKARTAAAYSGRDMPDLEVGVNAQLQTLIGLLRSKYASNAVKPHQPLLDLGQVSCFFTMDVITRLAFGQEFGYLKEETDQYNFLRGVRDLWPRMSTSADTPWIRKFLFSPPFLKVLGPKPTDKTGFGALMAVAEHHVGKRFASDAKEKQDMLGSFIRHGLNQQECEVEGLFMIVAGTESTASAIRSTLIHIMTCPRVYQKLKAEINVAVEEGKVSSPVKLEEAKSLSFLQAVIYEGIRMRPPLLGLFPKIVPDGGEEFHGMFLPAGTAI…
Rutstroemia_sp._NJR-2017a_BVV2	PQE16151.1	MVTSVLNLGSFVCLLSLVSIVLWYIISAVLAWYPLRKVPAPSFLATFSYLWLAKTTYSGKQYWVHRDLHKKYGPLVRIGPTDIITDDPEIIKKISSARSSHRRGDWYLTGRFNPYYDNMFTMLEPGPHAKAKARTAAAYSGRDMPDLEVGVNAQLQTLIGLLRSKYASNAIKLHQPLLDLGEVSCFFTMDVITRLAFGQEFGYLKEETDQYNFLRGVRDLWPRMSTSADTPWIRKFLFSPPFLKVLGPKPTDKTGFGALMAVAEHHVGKRFAPDAKEKQDMLGSFIRHGLNQQECEVEGLFMIVAGTESTASAIRSTLIHIMTCPRVYQKLKAEINLAVEEGKVSSPIKLEEAKSLSFLQAVIYEGIRMRPPLLGLFPKIVPNGGEEFHGMFIPAGTAI…
Rutstroemia_sp._NJR-2017a_WRK4	PQE10637.1	MVTSVLNLGSFVCLLSLVSIVLWYAISAVLAWYPLRKVPAPSFLATFSYLWLAKTTYSGKQYWVHRDLHKKYGPLVRIGPTDIITDDPEIIKKISSARSSHRRGDWYLTGRFNPYYDNMFTMLEPGPHAKAKARTAAAYSGRDMPDLEVGVNAQLQTLIGLLRSKYASNSVKPHQPLLDLGQVSCFFTMDMITRLAFGQEFFGYLKEETDQYNFLRGVRDLWPRMSTSANTPWIRKFLFSPPFLKILGPKPTDKTGFGALMAVAEHHVGKRFAADAKEKQDMLGSFIRHGLNQQECEVEGLFMIVAGTESTASAIRSTLIHIMTCPRVYQKLKAEINLAVEEGQVSSPIKVEEAKSLPFLQAVIYEGIRMRPPLLGLFPKIVPNGGEEFHGMFLPAGTA…
Stemphylium_lycopersici	RAR06542.1	MIESFTNIPIEAPHDGSTVDFESIDTLSLWEWGENEIGIDDKNVPRSGSMAQMWEIPTSQDMFSGTKFGIGMRQLMQEPSPPLSDTSQQNPSPDNRIFIQSTTKSIEDKDSSNLAASEPVSDLFKDVDCKCSSQLGQLMYLISLRHAATRPLDVVFAVEQQLKNTKDAVSACANCCLSSPYMSMMFCTSISWSTSMWEGFQTPKTMEQQSSEARHGLSTMPLNRQSLGYIALTVCTLWVTQSLVRTWWRLRHIPSAHFTAPFSYFWVGRTTYSGRQYWVLRDLHAKHGPLVRIGPNEVLADDPNVLRTISSAHSNYARSDWYQTGRFNPYHDNLFTILEPNAHKKAKARSMAAYNGRDTVGLEGAVDEQVKMLINVIRNRYAIHPSSGKSQPLLDLGAI…
Stemphylium_lycopersici	KNG44593.1	MIESFTNIPIEAPHDGSTVDFESIDTLSLWEWGENEIGIDDKNVPRSGSMAQMWEIPTSQDMFSGTKFGIGMRQLMQEPSPPLSDTSQQNPSPDNRIFIQSTTKSIEDKDSSNLAASEPVSDLFKDVDCKCSSQLGQLMYLISLRHAATRPLDVVFAVEQQLKNTKDAVSACANCCLSSPYMSMMFCTSISWSTSMWEGFQTPKTMEQQSSEARHGLSTMPLNRQSLGYIALTVCTLWVTQSLVRTWWRLRHIPSAHFTAPFSYFWVGRTTYSGRQYWVLRDLHAKHGPLVRIGPNEVLADDPNVLRTISSAHSNYARSDWYQTGRFNPYHDNLFTILEPNAHKKAKARSMAAYNGRDTVGLEGAVDEQVKMLINVIRNRYAIHPSSGKSQPLLDLGAI…

## Sheet: ABA2
Supplementary Data 7b: Amino acid sequences of ABA3 homologs used in this study
Strain	Locus	Protein	GenBank ID	GenBank Protein Sequence
Alternaria_alternata	XP_018379072.1	MERTFSHIPFAGWSILLVTFIPILGQAVHRRWLHSLSKYPGPWFNSVSSIPSAIAAFRGVQHLYNYKLHQRYGPVVRISPDELSFTESYAWEQIYGNRHGDVMEKAPLFIGVVKPIDGCVGIGLAKGSEHTRQRRAMAVGFTKPALMAQQEILEVQTAKLIHAVKTQGKNGKALNMSDWLSFTTFDIIGDLCFGESFHCLDEGVATEWALATTNVLISSTLDMAVRRVTGVGTWLNQMAQKLMPKEAMKWRMTTFMNTKKKTFDRLADETSSHKDVIYHIQRNKDARKTLAPTELLLNMTLLVTAGSETISTLLVTFMYNLCVHREIHKRLATMIRTTFADPSDITLQKLEELVYLDACIKEALRIFPPVSSNLPRAVPAKGAQIGPHILPGGSLVSVA…
Alternaria_arborescens	RYN21290.1	MKHTFSQIPFAGWSILLVIFIPILGQAVYRRWLHSLSKYPGPWFNSVSSIPSAIAAFRGVQHLYNYKLHQRYGPVVRISPDELSFTESYAWEQIYGNRHGDVMEKAPLFIGVVKPIDGCVGIGLARGSEHTRQRRAMAVGFTKPALMAQQEILEVQTAKLIHAVKTQGKNGKALNMSDWLSFTTFDIIGDLCFGESFHCLDEGVATEWALATTNVLISSTLDMAVRRVTGVGTWLNQMAQKLMPKEAMKWRMITFMNTKKKTFDRLADETASHKDVIYHIQRNKDARKTLAPTELLLNMTLLVTAGSETISTLLVTFMYNLCVHREIHKRLATMIRTTFADPSDITLQKLEELVYLDACIKEALRIFPPVSSNLPRAVPAKGAQIGPHILPGGSLVSVA…
Alternaria_arborescens	RYO65318.1	MAVGFTKPALMAQQEILEVQTAKLIHAVKTQGKNGKALNMSDWLSFTTFDIIGDLCFGESFHCLDEGVATEWALATTNVLISSTLDMAVRRVTGVGTWLNQMAQKLMPRKAMKWRMITFMNTKKKTFDRLADETSSHKDVIYHIQRNKDARKTLAPTELLLNMTLLVTAGSETISTLLVTFMYNLCVHHEIHKRLATMIRTTFADPSDITLQKLEELVYLDACIKEALRIFPPVSSNLPRAVPAKGAQIGPYILPGGSLVSVAPWAAVRSESNFHLPNEFHPERWLRNHPEQGWDPAFENDKLSASTPFGTGPKQCMGQSLSYYEIRLIMAHLLWAFDFELEMEGVKGAKNQLWSLSPSTELLRSYQTLNRPELYIRFKEREML
Alternaria_arborescens	XP_028508108.1	MEKAPLFIGVVKPIDGCVGIGLAKGSEHTRQRRAMAVGFTKPALMAQQEILEVQTAKLIHAVKTQGKNGKALNMSDWLSFTTFDIIGDLCFGESFHCLDEGVATEWALATTNVLISSTLDMAVRRVTGVGTWLNQMAQKLMPRKAMKWRMITFMNTKKKTFDRLADETSSHKDVIYHIQRNKDARKTLAPTELLLNMTLLVTAGSETISTLLVTFMYNLCVHHEIHKRLATMIRTTFADPSDITLQKLEELVYLDACIKEALRIFPPVSSNLPRAVPAKGAQIGPYILPGGSLVSVAPWAAVRSESNFHLPNEFHPERWLRNHPEQGWDPAFENDKLSASTPFGTGPKQCMGQSLSYYEIRLIMAHLLWAFDFELEMEGVKGAKNQLWSLSPSTELLRS…
Alternaria_gaisen	KAB2108804.1	MEKAPLFIGVVKPIDGCVGIGLAKGPEHARQRRAMAVGFTKPALMAQQEILEVQTAKLIHAVKTQGKNGKALNMSDWLSFTTFDIIGDLCFGESFHCLDEGVATEWALATTNVLISSTLDMAVRRVTGVDTWLNQMAQKLMPKEAMKWRMITFMNTKKKTFDRLADETSSHKDVIYHIQRNKDARRTLAPTELLLNMTLLVTAGSETISTLLVTFMYNLCVHREIHKRLATMIRTTFADPSDITLQKLEELVYLDACIKEALRIFPPVSSNLPRAVSAKGAQIGPHILPGGSLVSVAPWAAVRSESNFHLPNEFHPERWLRNHPEQGWDPAFENDKLSASTPFGAGPKQCMGQSLSYYEIRLIVAHLLWAFDFELETEGVKGAKNQLWSLSPSTELLRS…
Alternaria_sp._MG1	RII14407.1	MEKAPLFIGVVKPIDGCVGIGLAKGSEHTRQRRAMAVGFTKPALMAQQEILEVQTAKLIHAVKTQGKNGKALNMSDWLSFTTFDIIGDLCFGESFHCLDEGVATEWALATTNVLISSTLDMAVRRVTGVGTWLNQMAQKLMPKEAMKWRMITFMNTKKKTFDRLADETSSHKDVIYHIQRNKDARKTLAPTELLLNMTLLVTAGSETISTLLVTFMYNLCVHREIHKRLATMIRTTFADPSDITLQKLEELVYLDACIKEALRIFPPVSSNLPRAVPAKGAQIGPHILPGGSLVSVAPWAAVRSESNFHLPNEFHPERWLRNHPEQGWDPAFENDKLSASTPFGAGPKQCMGQSLSYYEIRLIVAHLLWAFDFELETEGVKGTKNQLWSLSPSTELLRS…
Alternaria_tenuissima	RYO18494.1	MEKAPLFIGVVKPIDGCVGIGLARGSEHTRQRRAMAVGFTKPALMAQQEILEVQTAKLIHAVKTQGKNGKALNMSDWLSFTTFDIIGDLCFGESFHCLDEGVATEWALATTNVLISSTLDMAVRRVTGVGTWLNQMAQKLMPKEAMKWRMITFMNTKKKTFDRLADETASHKDVIYHIQRNKDARKTLAPTELLLNMTLLVTAGSETISTLLVTFMYNLCVHREIHKRLATMIRTTFADPSDITLQKLEELVYLDACIKEALRIFPPVSSNLPRAVPAKGAQIGPHILPGGSLVSVAPWAAVRSESNFHLPNEFHPERWLRNHPEQGWDPAFENDKLSASTPFGAGPKQCMGQSLSYYEICLIVAHLLWAFDFELETEGVKGAKNQLWSLSPSTELLRS…
Alternaria_tenuissima	RYN29671.1	MAVGFTKPALMAQQEILEVQTAKLIHAVKTQGKNGKALNMSDWLSFTTFDIIGDLCFGESFHCLDEGVATEWALATTNVLISSTLDMAVRRVTGVGTWLNQMAQKLMPKEAMKWRMITFMNTKKKTFDRLADETSSHKDVIYHIQRNKDARKTLAPTELLLNMTLLVTAGSETISTLLVTFMYNLCVHREIHKRLATMIRTTFADPSDITLQKLEELVYLDACIKEALRIFPPVSSNLPRAVPAKGAQIGPHILPGGSLVSVAPWAAVRSESNFHLPNEFHPERWLRNHPEQGWDPAFENDKLSASTPFGAGPKQCMGQSLSYYEIRLIVAHLLWAFDFELETEGVKGTKNQLWSLSPSTELLRSYQTLNRPELYIRFKEREMV
Alternaria_tenuissima	RYN51403.1	MEKAPLFIGVVKPMDGCVGIGLAKGSEHTRQRRAMAVGFTKPALMAQQEILEVQTAKLIHAVKTQGKNGKALNMSDWLSFTTFDIIGDLCFGESFHCLDEGVATEWALATTNVLISSTLDMAVRRVTGVGTWLNQMAQKLMPKEAMKWRMITFMNTKKKTFDRLADETSSHKDVIYHIQRNKDARKTLAPTELLLNMTLLVTAGSETISTLLVTFMYNLCVHREIHKRLATMIRTTFADPSDITLQKLEELVYLDACIKEALRIFPPVSSNLPRAVPAKGAQIGPHILPGGSLVSVAPWAAVRSESNFHLPNEFHPERWLRNHPEQGWDPAFENDKLSASTPFGAGPKQCMGQSLSYYEIRLIVAHLLWAFDFELETEGVKGTKNQLWSLSPSTELLRS…
Alternaria_tenuissima	RYN48957.1	MERTFSHIPFAGWSILLVTFIPILGQAVHRRWLHSLSKYPGPWFNSVSSIPSAIAAFRGVQHLYNYKLHQRYGPVVRISPDELSFTESYAWEQIYGNRHGDVMEKAPLFIGVVKPIDGCVGIGLAKGSEHTRQRRAMAVGFTKPALMAQQEILEVQTAKLIHAVKTQGKNGKALNMSDWLSFTTFDIIGDLCFGESFHCLDEGVATEWALATTNVLISSTLDMAVRRVTGVGTWLNQMAQKLMPKEAMKWRMITFMNTKKKTFDRLADETSSHKDVIYHIQRNKDARKTLAPTELLLNMTLLVTAGSETISTLLVTFMYNLCVHREIHKRLATMIRTTFADPSDITLQKLEELVYLDACIKEALRIFPPVSSNLPRAVPAKGAQIGPHILPGGSLVSVA…
Aureobasidium_pullulans	THY15917.1	METQNQNVAFDHGILRAASVSSTLGALTTLLALFIFYRVIQARFFHPLSHFPGPFLNSISSIPAAYLVYKGTQPREFKKLHEKFGSVVRTGPNELSFIGADAWEDIYGVQVQRPSPVDLERLLADQTYLFQKVGANFQKDPAWLAVVSPKDGQTGVSMAPPETHTRQRNALGATFTNEALLTQEGHLRVHVLKFMDKLGQCARDDEAIDFSNWFTYLAFDIIGEVVFSEPFGCLDEGEATQWAQAINDIFKSGAWEQAFGQVAGVGTPLHKLMVKMLIPATPKLWRQKHLTGATDKTLRRLADSNRAHPDMIGHILRNNETKKARLSQTELVLNMVQFISAGSETTASLLTGWIYFLLSKPAVYQRVVKEVRDSFSSAEDITWANVGKLTYLEATVNEA…
Aureobasidium_pullulans	THX95962.1	METQNQNVAFDHGILRAASVSSTLGALTTLLALFIFYRVIQARFFHPLSHFPGPFLNSISSIPAAYLVYKGTQPREFKKLHEKFGSVVRTGPNELSFIGADAWEDIYGVQVQRPSPVDLERLLADQTYLFQKVGANFQKDPAWLAVVSPKDGQTGVSMAPPETHTRQRNALGATFTNEALLTQEGHLRVHVLKFMDKLGQCARDDEAIDFSNWFTYLAFDIIGEVVFSEPFGCLDEGEATQWAQAINDIFKSGAWEQAFGQVAGVGTPLHKLMVKMLIPATPKLWRQKHLTGATDKTLRRLADSNRAHPDMIGHILRNNETKKARLSQTELVLNMVQFISAGSETTASLLTGWIYFLLSNPAVYQRVVKEVRDSFSSAEDITWANVGKLTYLEATVNEA…
Aureobasidium_pullulans	THV70258.1	METQNQNVAFDHGILRAASVSPTLGALTTLLALFIFYRVIQARFFHPLSHFPGPFLNSISSIPAAYLVYKGTQPREFKKLHEKFGSVVRTGPNELSFIGADAWEDIYGVQVQRPSPVDLERLLADQTYLFQKVGANFQKDPAWLAVVSPKDGQTGVSMAPPETHTRQRNALGATFTNEALLTQEGHLRVHVLKFMDKLGQCARDDEAIDFSNWFTYLAFDITGEVVFSEPFGCLDEGEATQWAQAINDIFKSGAWEQAFGQVAGVGTPLHKLMVKMLIPATPKLWRQKHLTGATDKTLRRLADSNRAHPDMIGHILRNNETKKARLSQTELVLNMVQFISAGSETTASLLTGWIYFLLSNPAVYQRVVKEVRDSFSSAEDITWANVGKLTYLEATVNEA…
Aureobasidium_pullulans	THZ94080.1	MTNSTWTQNQNVAFDHGILRAASVSSTLGALTTLLALFIFYRVIQARFFHPLSHFPGPFLNSISSIPAAYLVYKGTQPREFKKLHEKFGSVVRTGPNELSFIGADAWEDIYGVQVQRPSPVDLERLLADQTYLFQKVGANFQKDPAWLAVVSPKDGQTGVSMAPPETHTRQRNALGATFTNEALLTQEGHLRVHVLKFMDKLGQCARDDEAIDFSNWFTYLAFDIIGEVVFSEPFGCLDEGEATQWAQAINDIFKSGAWEQAFGQVAGVGTPLHKLMVKMLIPATPKLWRQKHLTGATDKTLRRLADSNRAHPDMIGHILRNNETKKARLSQTELVLNMVQFISAGSETTASLLTGWIYFLLSNPAVYQRVVKEVRDSFSSAEDITWANVGKLTYLEAT…
Aureobasidium_subglaciale_EXF-2481	XP_013340539.1	METQNQEVAFHHGVLRAASISSTLGALTTLIAIFVLYRVVQTRFFHPLSTFPGPFINSISPIPAAYLVYKGTQPREFKKLHEKYGSVVRTGPNELSFIGADAWEDIYGVQKVGANFQKDPTWLAVVSPKDGQTGVSMAPPETHTRQRNALGATFTNEALLTQEGHLRIHVLKFMDKLGQCARDDEAIDFSHWFTYLAFDIIGEVVFSEPFGCLDEGEATQWAQAINDIFKSGAWEQAFGQVAGVGTPLHKLMVKMLIPAAPKLWRQKHLTGATDKTLRRLADSNRTHPDMIGHILRNNETKKARLSQTELVLNMVQFISAGSETTASLLTGWIYFLLSNPAVYKRVVKEVRNAFSSAEDITWANVGKLTYLEATVNEALRLVSPAPCNQHRVVPPSGEG…
Botryotinia_calthae	TEY53289.1	MLLSIKDLSEKCIMLLDAKDLSALKTTVAVLVTVALVAQVLWKIFFHPLSAFPGPWFNRISEIPGSWVIATGKQHSYYRQLHEKYGPVVRVAPNELSFIGDRAWDDIYGIQKNGPNFEKSPIFIGAVSPLDGQTGISLAPNEAHTRQRRALAHVFSNTALLQQEEIMRSHVDKLVGQLKKTIAENRPINFSNWYTYTTFDMMGDLCFAEPFGCLDQGGATEWSTSVINVFKSAAWDQSIRRVAGVNTWLQKLMVKLLIPSEAANWRKIHFQNSREKTLRRLADGNREHKDFIYHILKNKEAKNSMSQTEIILNMVLLISAGTETTASLLTGWTYFICTHPEVYKRLTDETRGRFNSEQDITWDTVKDLPYLHATLSEALRLYSPAPANQQRIVPPGCSV…
Botryotinia_narcissicola	TGO45747.1	MLLSIKDLSGKYIMLLDVKDLSALKTSVAVLVAVALISQVLWKIFFHPLSAFPGPWLNKISEIPGSWVIATGKQHSYYRKLHEKYGPVVRVAPNELSFIGDRAWDDIYGIQKNGPNFEKSPIFIGAVSPLEGQTGISLAPNEAHTRQRRALAHVFSNTALLQQEEIMRSHVDKLVGQLKKIVAEDRPMRYIDTYTTFDMMGDLCFAEPFGCLDQGGATEWSTSVINVFKSAAWDQSVRRVAGVNTWLQKLMVKFLIPSEAATWRKVHFQNSREKTLRRLADGNREHKDFIYHILKNKEAKNSLSQTEIILNMVLLISAGTETTASLLTGWTYFICTHPEVYKRLTDEVRGRFTSEQDITWETVKDLPYLHATLSEALRLYSPAPANQQRIVPPGGSVID…
Botrytis_cinerea_B05.10	XP_024550390.1	MLLSIKDLSEKYIMLLDVKDLSTLKTTVAVLVTVALIAQVLWKIFFHPLSAFPGPWFNRISEIPGSWVIATGKQHSYYRKLHEKYGPVVRVAPNELSFIGDRAWDDIYGVQKKGPNFEKSPIFIGAVSPLDGQTGISLAPNEAHTRQRRALAHVFSNTALLQQEEIMRSHVDKLVGQLKKTIAENRPINFSNWYTYTTFDMMGDLCFAEPFGCLDQGGATEWSTSVINVFKSAAWDQSIRRVAGVNTWLQKLMVKLLIPSKAANWRKVHFQNSREKTLRRLADGNREHKDFIYHILKNKEAKNSLSETEIILNMVLLISAGTETTASLLTGWTYFICTHPEVYKRLTDEIRGRFNSEQDITWETVKDLPYLHATLSEALRLYSPAPANQQRIVPPGGSV…
Botrytis_cinerea_BcDW1	EMR90664.1	MLLSIKDLSEKYIMLLDVKDLSTLKTTVAVLVTVALIAQVLWKIFFHPLSAFPGPWFNRISEIPGSWVIATGKQHSYYRKLHEKYGPVVRVAPNELSFIGDRAWDDIYGVQQKKGPNFEKSPIFIGAVSPLDGQTGISLAPNEAHTRQRRALAHVFSNTALLQQEEIMRSHVDKLVGQLKKTIAENRPINFSNWYTYTTFDMMGDLCFAEPFGCLDQGGATEWSTSVINVFKSAAWDQSIRRVAGVNTWLQKLMVKLLIPSKAANWRKVHFQNSREKTLRRLADGNREHKDFIYHILKNKEAKNSLSETEIILNMVLLISAGTETTASLLTGWTYFICTHPEVYKRLTDEIRGRFNSEQDITWETVKDLPYLHATLSEALRLYSPAPANQQRIVPPGGS…
Botrytis_galanthina	THV44260.1	MLLSIKDLSEKYIMLLDVKDLSALKTSVPFLVAVALISQVLWKFFFHPLSAFPGPWFNKISEIPGSWVIATGKQHSYYRQLHEKYGPIVRVAPNELSFIGDRAWDDIYGIQKNGPNFEKSPIFIGAVSPLDGQTGISLAPNEAHTRQRRALAHVFSNTALLQQEEIMRSHVDKLVGQLKKIVAENRPINFSNWYTYTTFDMMGDLCFAEPFGCLDQGGATEWSTSVINVFKSAAWDQSIRRVAGVNTWLQKLMVKFLIPSEAASWRKVHFQNSREKTLRRLADGNREHKDFIYHILKNKEAKNSLSQTEIILNMVLLISAGTETTASLLTGWTYFICTHPEVYKRLTDEVRGRFTSEQDITWETVKDLPYLHATLSEALRLYSPAPANQQRIVPPGGSV…
Cadophora_sp._DSE1049	PVH84711.1	MSILTQLSPSSIAMSLLLVLLTHLLIQAITRYFFHPFRSIPGPLSNSISELPATIALVSGNQHTYYRSLHEKYGPVVRVSPDELSFVSVEAREEIYGFRKGGILMEKSLIFLGAVGDVNGQTGVSLALDGEHSRQRRALGHLFTNTALLQEQDILQVHVEKLIGVLKTMAAEEQAVDFSSWYTYLAFDIMGDLCFSEPFGCLDQASSTEWSTSVINVFIAATWIQGIRRLSGVGTLLETIMMKLLVPPKAAEWRTIHLSNSREKTLQRLKDGARDHPDFISQILKNGDSKKALSETEIVLNMALFISAGTDTTATTLTGWTYFVCTHPDVYSRVVGEVREVFKGVDDIKWENVRKLKYLEATIYEALRLFPPSAASQQRIVPSGGATIDSIFVPGGKTV…
Clohesyomyces_aquaticus	ORY16932.1	MLFNSASPTTIFGLFAALVVVRLLYSITYRAFFHPLRSAPGPWFNKLSELPAAFNLVCGRQHIYYRSLHEKYGPVVRVSPGELSFVSVEAREAIYGLRKNGFNMEKSPIFLGAVGNVDGQTGVSLALNAEHTRQRRALGYLFTNSALIQLESLLQVHFEKFIAVLQNMAAENKAVNVSDWYTYLAFDLIGELCFAEPFGCIDQASSTSWSTSVINVFVAATYTQAIRRLSGVGTRLEAFMTCLLVPKKAAAWRIIHLNNSREKTMRRLADPDRQHTDFIYYILNNESKKALTETEIVLNIALFISAGTDTTATALTGWTYFVATHKSVYARLTREIRSALKSPEDVTWDKVKNLQYLEATLNEALRLFPPSPASQQRVVPRGGATVDGYYLPAGTTVAV…
Colletotrichum_graminicola_M1.001	XP_008095229.1	MIIHLLSTTSVVATVVFLIAARCIAAVLYRRFFHPLRAVPGPWLNSVTELPAALQLVRGNQHIYYRSLHEKYGPVVRVSPSELSFINPEAREEIYGFRKGGRLMEKSPIFLGAVGSTDGQTGVSLALNAEHTRQRKALGYLFTNSALLRFEHLFRQQIDQFISVLDEKMARNEPVDVASWYTYLAFDIMGDACFAEPFGCLNQASDTEWSTSVINVFVAATWTQGIRRLSGTGTWLESLMTRLLVPARAAEWRRIHLSNSREKTVRRLADRDRDHPDFMYHILNSESKNLLSETEIILNMALFISAGTDTTATALTGWTYFVCTHPDVYRRLVREVRGALRSRDDIRWDKVRHLRYLEATIHEALRLFPPSPASQQRMVPAGGATIDGYYVPAGMTVAV…
Colletotrichum_higginsianum	CCF37634.1	MAILTRLPVTSVAGTAAVAVLVTLLALVVRRRLLHPLRSFPGPWLNSISEIPAAYALATGVQHSYYRDLHAKYGSVVRVAPGELSCIDADAWEEIYGIRKGGANMEKSPIFIGAVSPMDGQTGISLAPNEAHSRQRRALAYPFSNGALLQQQEILQRHVDKLIAALRKMAADRRPVDFSDWYTYTTFDMMGDLCFAEPFGCLDQESATEWSTSVINVFMSAAWDQAIRRVAGVGTPLTRFLVKLLIPAKAAGWRKTHFFNSREKTLRRLADPDRDHKDLIYHILQNNESRKSLSETEIILNMVLMISAGTETTASLLTGWTYYICSHPEAYGKLVAEIRGSFASSADIKWETVKELPYLNATINEALRLFSPAAGNQQRVVPAGGXTLGGRFVPAGTTV…
Colletotrichum_higginsianum	TIC95246.1	MEKSPIFIGAVSPMDGQTGISLAPNEAHSRQRRALAYPFSNGALLQQQEILQRHVDKLIAALRKMAADRRPVDFSDWYTYTTFDMMGDLCFAEPFGCLDQESATEWSTSVINVFMSAAWDQAIRRVAGVGTPLTRFLVKLLIPAKAAGWRKTHFFNSREKTLRRLADPDRDHKDLIYHILQNNESRKSLSETEIILNMVLLISAGTETTASLLTGWTYYICSHPEAYGKLVAEIRGSFASSADIKWETVKELPYLNATINEALRLFSPAAGNQQRVVPAGGATLGGRFVPAGTTVAVAPWAASHSSLNYAEPDEFRPERWLGDPRFAGDKLHASQPFSLGPRGCIGKNLSYFEMRLIMSHLLWNFDVELDGGKSGESGRAWDMDGEGKNMKVYQTWFKP…
Colletotrichum_higginsianum_IMI_349063	XP_018158057.1	MAILTRLPVTSVAGTAAVAVLVTLLALVVRRRLLHPLRSFPGPWLNSISEIPAAYALATGVQHSYYRDLHAKYGSVVRVAPGELSCIDADAWEEIYGIRKGGANMEKSPIFIGAVSPMDGQTGISLAPNEAHSRQRRALAYPFSNGALLQQQEILQRHVDKLIAALRKMAADRRPVDFSDWYTYTTFDMMGDLCFAEPFGCLDQESATEWSTSVINVFMSAAWDQAIRRVAGVGTPLTRFLVKLLIPAKAAGWRKTHFFNSREKTLRRLADPDRDHKDLIYHILQNNESRKSLSETEIILNMVLMISAGTETTASLLTGWTYYICSHPEAYGKLVAEIRGSFASSADIKWETVKELPYLNATINEALRLFSPAAGNQQRVVPAGGATLGGRFVPAGTTV…
Colletotrichum_incanum	KZL82389.1	MDFIMTSLTTPHSVSRYAQGVLSNVSFLSIASAVAVTFTLVILTRIIKTRFIHPLRNFPGPFINSVSSLPAAYLVYKGNQPQSFKKLHEKYGPVVRTGPNELSFIGADAWEDIYGIQKVGSNFQKDPSWLAVVSPKDGQTGLSLAPPETHTRQRNALGATFLNEALLTQEHIIQGHVDKFMQVVRRHIAENKAIDLSHWYGYATFDVIGDVIFAEPFGCLDESEETQWMRAINDIFKSGAWEQAFGQLAGVGTLLHKLMVKVLIPKELKTWRQKHLSKATEKTRRRMATPNPAHPDMVAHILKNNQTRKARLSDTEIILNMVQFISAGSETTASLLAGWTYFIIANPHVYKRVVTEVREAFHAKEDITWTSVGKLKYLEATLHEALRLTSPAPCNQHRV…
Colletotrichum_incanum	OHW97023.1	MIANLLSKVSVGTTVAFILAARWILQIAYRRFLHPLRAVPGPWINSVSELPAAMELVRGNQHTYYRSLHEMYGPVVRVSPAELSFISPEAREEIYGFRKGGHLMEKSPIFLGAVGSTDGQTGVSLAVNADHTRQRKALGYLFTNSALLRFEFLLSRQIDQFISVLEEKAAQNESVNVSSWYTYLAFDIMGDVCFAEPFGCLGQASATEWSTSVINVFVAATWTQGIRRLSGTGTWLESLMTRLLIPARAAEWRRIHLNNSREKTVRRLADPDRNHPDFMYHILNSESKKLLSKTEIILNMALFISAGTDTTATALTGWTYFVCTHPDVYQRLICEVRETLTSREDIRWDKVRHLRYLEATIHEALRLFPPSPASQQRIVPAGGATIDGYYVPAGMTVAT…
Colletotrichum_incanum	KZL65561.1	LYEIVPSEATTVYLKQQLKWLGLIADRRRPSRLEPYSAQIVMIANLLSKVSVGTTVAFILAARWILQIAYRRFLHPLRAVPGPWINSVSELPAAMELVRGNQHTYYRSLHEMYGPVVRVSPAELSFISPEAREEIYGFRLILPRQKGGHLMEKSPIFLGAVGSTDGQTGVSLAVNADHTRQRKALGYLFTNSALLRFEFLLSRQIDQFISVLEEKAAQNESVNVSSWYTYLAFDIMGDVCFAEPFGCLGQASATEWSTSVINVFVAATWTQGIRRLSGTGTWLESLMTRLLIPARAAEWRRIHLNNSREKTVRRLADPDRNHPDFMYHILNSESKKLLSKTEIILNMALFISAGTDTTATALTGWTYFVCTHPDVYQRLICEVRETLTSREDIRWDKVR…
Colletotrichum_liriopes	LOCUS_008472-RA_contig17	MDTIMASLAKSHSLLRDAKDALPKDSLLWVTSAVTVTFTLVILARIIKARFIHPLRKFPGPFLNSVSSLPAAYLVYRGNQPQSFKKLHEKYGPVVRTGPNELSFIGADAWEDIYGIQKDPSWLAVVSPKDGQTGLSLAPPETHTRQRNALGATFLNEALLSQEHIIQGHVDKFMEVIKRHIAENKAIDLSHWYGYATFDVIGDVIFAEPFGCLDESEETQWMRAINDIFKSGAWEQAFGQLAGVGTLLHKLMVKVLIPNELKSWRLKHLSKATEKTRRRMATPNPAHPDMVAHILKNNQTRKARLSDTEIILNMVQFISAGSETTASLLAGWTYFIVANPHVYKRVVAEVREAFHAKEEITWTSVGKLKYLEATLHEALRLTSPAPCNQHRVVPPAGQG…	GJC85387.1
Colletotrichum_liriopes	LOCUS_012186-RA_contig36	MEKSPIFLGAVGSTNGQTGVSLALNIDHTRQRKALGYLFTNSALLRFEYLLSQQIDQFISILEEKTAQNESVDVSSWYTYLAFDIMGDVCFAEPFGCLGQASATEWSTSVINVFVAATWTQGIRRLSGTGTWLESLMTRFLVPARAAEWRRVHLSNSREKTVRRLADPDRNHPDFMYHILNSESKKLLSETEIVLNMALFISAGTDTTATALTGWTYFVCTHSDVYQRLIDEVREALTSREDIRWDNVRHLRYLEATIYEALRLFPPSPASQQRIVPAGGATIDGYYVPAGMTVATPPWVATHSSRNFVDPDDFRPQRWMGEGDKFSGDKLNASLPFGTGPRVCIGKNLAYMEMRLISAHLLWSFDMALDVEKYKSSNEVWGLDGKLKPMKVFHSMTKP…	GJC88959.1
Colletotrichum_orbiculare_MAFF_240422	TDZ17188.1	MIFFPLSTAAAAATVALLLAASWIVQIVYRRFFHPLRAVPGPWINSVSELPAALELVRGNQHIYYQSLHDTYGPVVRVSPNELSFISPDARENIYGFRKGGRLMEKSPIFLGAVGSTNGQTGVSLALNAEHGRQRKALGYLFTNNALLRFEHLIRQQIDQFISVLADKAARDEPVDVASWYTYLAFDVMGDMCFAEPFGCLNQASATEWSTSVINVFVAATWTQGIRRLTGTGTWLETAAARLLVPARAAEWRHTHLANSRDKTLRRLADRDRDHPDFMYHILNSESRKLLSDTEIVLNMALMISAGTDTTATALTGWTYFVCTHPDAHRRLAAEVRGALRDHDDIRWDRVRHLRFLEATIHEALRLFPPSPASQQRVVPEGGATIQGYRVPHGTTVAV…
Colletotrichum_sidae	TEA14620.1	MIFFPLSTAAAAATVALLLAASWIVQIVYRRFFHPLRAVPGPWINSVSELPAALELVRGNQHIYYQSLHDTYGPVVRVSPNELSFISPDARENIYGFRKGGRLMEKSPIFLGAVGSTNGQTGVSLALNAEHGRQRKALGYLFTNNALLRFEHLIRQQIDQFISVLADKAARDEPVDVASWYTYLAFDVMGDMCFAEPFGCLNQASATEWSTSVINVFVAATWTQGIRRLTGTGTWLETAAARLLVPARAAEWRHTHLANSRDKTLRRLADRDRDHPDFMYHILNSESRKLLSDTEIVLNMALMISAGTDTTATALTGWTYFVCTHPDAHRRLAAEVRGALRDHDDIRWDRVRHLRFLEATIHEALRLFPPSPASQQRVVPEGGATIQGYRVPHGTTVAV…
Colletotrichum_sp_KHC	GENE_00005218-RA	MEKSPIFIGAVSPMDGQTGISLAPNEAHSRQRRALAYPFSNGALLQQQEILQRHVDKLIAALRRMAADRRPVDFSDWYTYTTFDMMGDLCFAEPFGCLDQESATEWSTSVINVFMSAAWDQAIRRVAGVGTPLTRFLVKLLIPAKAAGWRKTHFFNSREKTLRRLADPDRDHKDLIYHILQNNESRKSLSETEIILNMVLLISAGTETTASLLTGWTYYICSHPEAYGKLVAEIRGSFASSADIKWETVKELPYLNATINEALRLFSPAAGNQQRVVPAGGATLGGRFVPAGTTVAVAPWAASHSSLNYAEPDEFRPERWLGDPRFAGDKLHASQPFSLGPRGCIGKNLSYFEMRLIMSHLLWNFDVELDGGKSGESGRAWDMDGEGKNMKVYQTWFKP…	GJC96387.1
Colletotrichum_spaethianum	LOCUS_000506-RA_contig1	MITHLLSTGPVTTTVVFLLAARWIIQVFYRFFFHPLRSAPGPWINSVSELPAALQLVRGNQHTYYRSLHEKYGPIVRVSPSELSFISPDAREEIYGFRLLMEKSPIFLGAVGSTDGQTGVSLALNADHIRQRKALGYLFTNSALLRFEHLFRQQVDYFISVIEEKMSQHESVDVSSWYTYLAFDIMGDVCFAEPFGCLGQASATEWSTSVINVFVAATWTQGIRRLSGTGTWLESFLTWLLVPARAAEWRRTHLTNSREKTLRRLADPDRDHPDFMYYILNSESKKLLSETEIVLNMALFISAGTDTTATALTGWTYFICTHPDVYQRLVGEVRGALASHEDIRWDKVRHLRYLEATIYEALRLFPPSPASQQRIVPPGGATIDGYYVPAGMTVAVPPW…	GKT40309.1
Colletotrichum_spinosum	TDZ29993.1	MIFFPLSTAAAAATVALLLAASWIVQIVYRRFFHPLRAVPGPWINSVSELPAALELVRGNQHIYYQSLHDTYGPVVRVSPNELSFISPDARENIYGFRKGGRLMEKSPIFLGAVGSTNGQTGVSLALNAEHGRQRKALGYLFTNNALLRFEHLIRQQIDQFISVLADKAARDEPVDVASWYTYLAFDVMGDMCFAEPFGCLNQASATEWSTSVINVFVAATWTQGIRRLTGTGTWLETVAARLLVPARAAEWRHTHLDNSRDKTLRRLADPDRDHPDFMYHILNSESRKLLSDTEIVLNMALMISAGTDTTATALTGWTYFVCTHPDAYRRLAAEVRGALGDHDDIRWDRVRHLRFLEATIFEALRLFPPSPASQQRVVPEGGATIQGYRVPHGTTVAV…
Colletotrichum_sublineola	KDN64878.1	MIVHLMSTASVVATVVFLIAAKCITDIVYRRFFHPLRAVPGPWINSVSELPAALQLVRGNQHIYYRSLHEKYGPVVRVSPSELSFINPDAREEIYGFRKGGRLMEKSPIFLGAVGSTDGQTDTYLAFDIMGDACFAEPFGCLNQASETEWSTSVINVFVAATWTQGIRRLSGTGTWLESLMTRLLVPARAAEWRRIHLNNSREKTVRRLADPDRDHPDFMYHILNNESKHMLSETEIILNMALFISAGTDTTATALTGWTYFVCTHPDVYRRLMDEVRGALLSREDIRWDKVRHLRYLEATIHEALRLFPPSPASQQRIVPAGGATIDGHYVPAGMTVAVPPWVSTHSSCNFVDPDEFLPERWLGEDTRFSNDRPNASLPFGTGPRVCIGKNLAYMEMR…
Colletotrichum_tanaceti	TKW49226.1	VLLTLLVLVVRRRVLHPLRSFPGPWLNSVSEIPAAYALATGAQHSYYRDLHAKYGSVVRVAPGELSCIDADAWEEIYGIRKGGANMDKSPIFIGAVSPMDGQTGISLAPDEVHSRQRRALAYPFSNGALLQQQEILQRHVDKLMAALRKMAADRRPVDVSHSYTYTTFDVMGDLCFAEPFGCLDQGSATEWSTSVSNVFMSAAWDQAIRRVAGVGTPLTRLLVRLLIPAKAAGWRKTHFSNSREKTLRRLADPDRDHRDLVYHILRKNESKRSLSETEIILNMVLLISAGTETTATLLTGWTYYVCSHPEVYGTLAAEVRGRFASSADIRWETVKELPYLNATIHEALRLFPPAAGNLQRVVPAGGATLDGRFVPAGTTVAVAPWAASHSALNYAEPDA…
Colletotrichum_tofieldiae_Ct61	Backbone_3-abinit-gene-0.9	MDTIVTSLAKSHSLLRDAKDALPKDSLLWVTSAVTVTFTLVILARIIKARFIHPLRKFPGPFLNSVSSLPAAYLVYRGNQPQSFKKLHEKYGPVVRTGPNELSFIGADAWEDIYGIQKVGLNFQKDPSWLAVVSPKDGQTGLSLAPPETHTRQRNALGATFLNEALLSQEHIIQGHVDKFMEVIKRHIAENKAIDLSHWYGYATFDVIGDVIFAEPFGCLDESEETQWMRAINDIFKSGAWEQAFGQLAGVGTLLHKLMVKFLIPNELKSWRLKHLSKATEKTRRRMATPNPAHPDMVAHILKNNQTRKARLSDTEIILNMVQFISAGSETTASLLAGWTYFIVANPHVYKRVVAESLQCTPGRVGKLKYLEATLHEALRLTSPAPCNQHRVVPPAGQG…	GKT90336.1	MLISYLGLSGPVVRTGPNELSFIGADAWEDIYGIQKDPSWLAVVSPKDGQTGLSLAPPETHTRQRNALGATFLNEALLSQEHIIQGHVDKFMEVIKRHIAENKAIDLSHWYGYATFDVIGDVIFAEPFGCLDESEETQWMRAINDIFKSGAWEQAFGQLAGVGTLLHKLMVKFLIPNELKSWRLKHLSKATEKTRRRMATPNPAHPDMVAHILKNNQTRKARLSDTEIILNMVQFISAGSETTASLLAGWTYFIVANPHVYKRVVAEVREAFNAKEEITWTSVGKLKYLEATLHEALRLTSPAPCNQHRVVPPAGQGKVIDGHYVPPGTTVAVAPWVAERHPDNFTDPETFEPERWLGAERYKNDKLHASQPFGLGVRACIGKNLSYFEARLMMGHLLW…
Colletotrichum_tofieldiae_Ct61	contig5-abinit-gene-27.26	MGDVCFAEPFGCLGQASATEWSTSVINVFVAATWTQGIRRLSGTGTWLESLMTRFLVPARAAEWRRVHLSNSREKTVRRLADPDRNHPDFMYHILNSESKKLLSETEIVLNMALFISAGTDTTATALTGWTYFVCTHPEVYQRLIGEVRETLTSREDIRWDNVRHLRYLEATIYEALRLFPPSPASQQRIVPAGGATIDGYYVPRA	GKT89492.1	MIANLLTTASVGATVAFILAARWILQITYRRFFHPLRAVPGPWINSVSELPAALELVRGNQHTYYRSLHEKYGPVVRVSPAELSFISPEAREEIYGFRKGGHLMEKSPIFLGAVSSTDGQTGVSLALNVDHTRQRKALGYLFTNSALLRFEYLLCQQIDQFISILEEKTAQNESVDVSSWYTYLAFDIMGDVCFAEPFGCLGQASATEWSTSVINVFVAATWTQGIRRLSGTGTWLESLMTRFLVPARAAEWRRVHLSNSREKTVRRLADPDRNHPDFMYHILNSESKKLLSETEIVLNMALFISAGTDTTATALTGWTYFVCTHPEVYQRLIGEVRETLTSREDIRWDNVRHLRYLEATIYEALRLFPPSPASQQRIVPAGGATIDGYYVPRA
Colletotrichum_tofieldiae, Ct3, Ct4	KZL65215.1	MDTIVTSLAKSHSLLRDAKDALPKDSLLWVTSAVTVTFTLVILARIIKARFIHPLRKFPGPFLNSVSSLPAAYLVYRGNQPQSFKKLHEKYGPVVRTGPNELSFIGADAWEDIYGIQKVGLNFQKDPSWLAVVSPKDGQTGLSLAPPETHTRQRNALGATFLNEALLSQEHIIQGHVDKFMEVIKRHIAENKAIDLSHWYGYATFDVIGDVIFAEPFGCLDESEETQWMRAINDIFKSGAWEQAFGQLAGVGTLLHKLMVKFLIPNELKSWRLKHLSKATEKTRRRMATPNPAHPDMVAHILKNNQTRKARLSDTEIILNMVQFISAGSETTASLLAGWTYFIVANPHVYKRVVAEVREAFNAKEEITWTSVGKLKYLEATLHEALRLTSPAPCNQHRV…	Ct3(GKT60939.1)_Ct4(GKT68633.1)	Ct3(MLISYLGLSGPVVRTGPNELSFIGADAWEDIYGIQKDPSWLAVVSPKDGQTGLSLAPPETHTRQRNALGATFLNEALLSQEHIIQGHVDKFMEVIKRHIAENKAIDLSHWYGYATFDVIGDVIFAEPFGCLDESEETQWMRAINDIFKSGAWEQAFGQLAGVGTLLHKLMVKFLIPNELKSWRLKHLSKATEKTRRRMATPNPAHPDMVAHILKNNQTRKARLSDTEIILNMVQFISAGSETTASLLAGWTYFIVANPHVYKRVVAEVREAFNAKEEITWTSVGKLKYLEATLHEALRLTSPAPCNQHRVVPPAGQGKVIDGHYVPPGTTVAVAPWVAERHPDNFTDPETFEPERWLGAERYKNDKLHASQPFGLGVRACIGKNLSYFEARLMMG…
Colletotrichum_tofieldiae, Ct4_(GENE_00005101-RA), Ct3_(GENE_00010645-RA)	KZL64748.1	MIANLLTTASVGATVAFILAARWILQITYRRFFHPLRAVPGPWINSVSELPAALELVRGNQHTYYRSLHEKYGPVVRVSPAELSFISPEAREEIYGFRKGGHLMEKSPIFLGAVSSTDGQTGVSLALNVDHTRQRKALGYLFTNSALLRFEYLLCQQIDQFISILEEKTAQNESVDVSSWYTYLAFDIMGDVCFAEPFGCLGQASATEWSTSVINVFVAATWTQGIRRLSGTGTWLESLMTRFLVPARAAEWRRVHLSNSREKTVRRLADPDRNHPDFMYHILNSESKKLLSETEIVLNMALFISAGTDTTATALTGWTYFVCTHPEVYQRLIGEVRETLTSREDIRWDNVRHLRYLEATIYEALRLFPPSPASQQRIVPAGGATIDGYYVPAGMTVAT…	Ct3(GKT63323.1)_Ct4(GKT72667.1)
Colletotrichum_trifolii	TDZ46858.1	MIFFPLSTAAATATVALLLAASWMIQIVYRRFFHPLRAVPGPWINSVSELPAALELVRGNQHIYYQSLHDTYGPVVRVSPNELSFISPDARENIYGFRKGGRLMEKSPIFLGAVGSTNGQTGVSLALNAEHGRQRKALGYLFTNNALLRFEHLIRQQIDHFISVLADKAARDEPVDVASWYTYLAFDVMGDMCFAEPFGCLDQASATEWSTSVINVFVAATWTQGIRRLTGTGTWLETVAARLLVPARAAEWRHIHLDNSRTKTLRRLADPDRDHPDFMYHILNSESRKLLSDTEIVLNMALMISAGTDTTATALTGWTYFVCTHRNAYRRLAAEVRGALRDHDDIRWDKVRRLRFLEATIHEALRLFPPSPASQQRVVPEGGATIQGYRVPRGTTVAV…
Coniochaeta_ligniaria_NRRL_30616	OIW33645.1	MEKSPLAAGGLPPGLKARAMTLASWEDHARQQKAFAYPFSNTALLQQEPLIQGWVDKLVAALGKIADEGKHANMTAWFTYTTFDIIGDLCFDEPFGCLDAGQATDWSKNIVNIGTAGAFEQATRRVAGIGTWLQGQMANWLVPSVYRTWRMKHFALSAEKTKRRIADNDKEHKDFIYYILKNNESKSLLSDLEIIMNSALFIGAGSDTTAIALSAWMYLMLTNEKAYNKLVAEIRGAFKSHKDITWNGANDLPYLEACIYEAMRMFPPVPGNLNRVVPSEGALIDGKWIAGETTVSVSSWAAAHSPKSFTDPLTFAPERWLESERDRYPQHIKEASQPFLTGPRGCIGKNLSYIEQRLIICHLLWNFDLELASEASEANKLWRFEGDMKHMVSYLIWEK…
Coniochaeta_pulveracea	RKU48078.1	MYRMVTQQLILEAALTAQAAVLLILTLAVVNVVRKLFFHSLSRYPGPWLNAISEIPEALQLIAGRQHAYHRKLHERYGSAVRVSPNELIFSGAKAWDDIYGNKPGKGDMEKSPLVAGGLPQGQQARSLTLVKWDDHVRQRKAFAYPFSNSALLQQEPLVQGWVDKLITRLGQYADTGKPANMVAWFTYTTFDMIGDLCFDEPFGCLEAANDTEWSRNIVHIGTAGAYEQAARRVAGVGTWLQGQLSKWFIPELYRRWRMVHFANSMEKTKRRIAAGDKDHKDFIYYILKNNEAKSSLSEMEIIMNSALFIGAGSDTTAIAVSAWLYLVLTNESTYRKLVTEIRGTFKSHKNITWNAVKDLPYLGACISETLRMVPPAPGNFCRITPPEGGMIEGNWVPG…
Coniochaeta_pulveracea	RKU48079.1	MEKSPLVAGGLPQGQQARSLTLVKWDDHVRQRKAFAYPFSNSALLQQEPLVQGWVDKLITRLGQYADTGKPANMVAWFTYTTFDMIGDLCFDEPFGCLEAANDTEWSRNIVHIGTAGAYEQAARRVAGVGTWLQGQLSKWFIPELYRRWRMVHFANSMEKTKRRIAAGDKDHKDFIYYILKNNEAKSSLSEMEIIMNSALFIGAGSDTTAIAVSAWLYLVLTNESTYRKLVTEIRGTFKSHKNITWNAVKDLPYLGACISETLRMVPPAPGNFCRITPPEGGMIEGNWVPGNTTVSVSAWTTSHSPSNFTDPLTFAPERWLDAGREKYPIHVKEASQPFSYGPRGCIGKNLSYIEQRLMISHLLWHYDFELAEDMKGANDAWRPKDDMKHMKSYLVWEK…
Coniochaeta_sp._2T2.1	KAB5513294.1	MGPGEVSFISGGPLMEKSPIFLGAVENSFSIDWCRGVSLALNADHARQRSALGYLFTNSALLQFERLRIQKFIAVLEDAASQSRPINVSSWYTYLAFDIMGDICFAEPFGCLAQASATDWSTSVINVFVAATWTQGIRRLSGVGTLLESLLTWLFVPASAADWRKTHLDHSRDKTLRRLRDPDQDHKDFLYHILANNESKKVLSQTEIILNVALFISAGTDTTATTLTGWTYFVCTHPEVYRRLVSETLRLYPPSPASQQRIVPQVVPRRWYHRCCAAVGGNPFGSELQGAQRPQPERWLGEDARYYSDSLNASLPFCTGPRVCIGRNLAYMEMRLICAHLIRCFDIQLDRAAYKRKNNVRGLDGEMKPMKVFHSMTKPELWVCLK
Diaporthe_ampelina	KKY39816.1	MYHILINNESKKSLSQTEIILNMALFISAGTDTTATALSGWTYFVCTHPEVYSRLIDEIRGALATEEDVRWEKVKDLRYLEATIHEALRLFPPSPASQQRIVPRGGATIDGYYVSAGMTVAVPPWVSTHSPLNFHNPDEFRPERWLGGDNEFSNDRLNASLPFGTGPRVCIGRNLAYMEMRLISAHLLWNFDIELDRGEHEAKNDVWGLDGNLKPMKIFHSMTKPELWVRLKKAHA
Diaporthe_helianthi	POS70591.1	MDVVSNATSPYRLEGISSPWVVSRLALQLCVLAIFSVCVKRLYFHPLSKYPGPWYHAVSDVPFVVSLLSGRQFAYNKKLHDKYGPVVRLAPNELSFITPQAMEDIFGYGTKKGMAPTEKDPRFSLATKMKPPHGLITAPKDDHARLRRGLAAVFTTSALIQQEVIVQSHVDELVAAFSGACVGAKDGTAVVDMQLWGNFLAFDVIGSLTFGKPFGCLKSGGGEHLEFARSLRHIITMGPYEQAASRLVGLNSPLQPLVCKLLADKTVYENRLKSYGRTFHAIQQRVAAGVKEDHKDFMYHILKNNENRHLLSEGEIHTNLAGFIIAGGETVGLTLTLWAYCMGTNRDAYHKLRDLIRGTFASAEDIRWTALKDMDYLNAVIRETFRLPLFGTVQRLRVV…
Diaporthe_helianthi	POS70357.1	LLIFLIWRIIYARLFHPLSRFPGPLLNSISAIPAAYLVYKGNQPQEFKKLHTKYGPVVRTGPNELSFIGADAWEDIYGIQKDGLNFQKDPAWLAVVSPQDGQTGVSMAPPETHQRQRNALGATFTNEALLTQEEILMVHADRLMGVLRSHANQKKAIDFSSWFTYATFDVIGDVVFGEPFGCLDESEACKWADAINTIFQSGAWEQAVGQVAGVGTILHRLLVKALVPTEAKAWRQKHLQGAIDKTRRRMRDGERSHPDMIGHIVRNNEVRKARLSETEMLLNMVQFISAGSETTASLLTGWVYFLLSNPACYDRVKAEVRDAFRTKEDITWASVGKLKYLEATVHEALRLTSPAPCNQHRVVPPQGHGNVIDGHFVPAGTTVAVAPWVAERHPDNFTD…
Diaporthe_helianthi	POS71054.1	MVDNFFSVASIVATVLILLCARLLIQILQRRLWHPLRTVPGPWANSVSELPAALALVTGNQHVYYKSLHDKYGPVVRVSPNELSFVRPEAREEIYGLRKGGLNMEKSPIFLGAVGGVDGQTGVSLALNADHARQRRALGWLFTNSALRHFENLMKIQVRRLIAVLGQMSDDKQSADMSSWYTYLAFDIMGDLCFAEPFGCLEQASNTEWSTSVINVFVAATWTQGIRRLSGVGTWLESVMLRLLVPPKAAEWAKIHLRNSREKTLRRLADPDREHTDFMYHILINNESKKSLSQTEITLNMALFISAGTDTTATALTGWTYFVCTHPEVYRRLVTEIRGALATEEDVRWEKVKDLRYLEATLHEALRLYPPSPASQQRIVPRGGATIDGYYVPEGMTVA…
Diplocarpon_rosae	PBP26623.1	MTLLSHFSLSSIIGVLLLLLLAHLTITSLHRLLFHPFSSIPGPVSNAISELPATLALVSGNQHVYYRALHEKYGPVVRVSPDEVSFVSVAARDEIYGFRKGKALMEKSPIFLGAVGRVDGCTGVSLALDAEHTRQRRALGYLFTNTALLQEEHLLHVHVRKLMDVFKKAATEGRALDFSAWCMSLRSVSSHTASLVEGKGGEWMRLTRKIVTYVAFDIMGDLCFSSPFGCLSQASSTEWSTSVINVFIAATWTQGIRRLSGVGTYLEKFLTYLFIPSAAAKWRTTHLSNSRAATRRRLANGDHSHPDFISQILSNSSSKKELNPTEIELNMALFISAGTDTTATTLTGWTWYICAHPLIYRRLVQEVRAAFETEGEIKWEGVKKLRLLEATLLEALRLF…
Diplocarpon_rosae	PBP18877.1	MTLLAQFSLSSITGILLLLLLAHLTVTSLRRLLFHPFSSIPGPFSNAISELPATLALVSGNQHVYYRALHEKYGPVVRVSPDEVSFVSVAARDEIYGFRKGKALMEKSPIFLGAVGKVDGCTGVSLALDAEHTRQRRALGYLFTNTALLQEEHLLHVHVRKLMDVFEKAASEGRALDFSAWCMSLRPLFYQPAFPAEGREGDWMRLTGEIVTYVAFDIMGDLCFSSPFGCLSQASSTEWSTSVINVFIAATWTQGIRRLSGVGTYLEKFLTYLFIPSAAAKLSSNVSSQDHVFDWRTTHLSNSRAATRRRLANGDNSHPDFISQILSNSSSKKELTPTEIELNMALFISAGTDTTATTLSGWTWYICAHPLIYRRLVHEVRAAFEKEGEIKWEGVKKLR…
Dothistroma_septosporum_NZE10	EME40285.1	MDSIQYVPMPHTIPLPSTLWASTSPSTIFLTLTTALICWIVSITIYRLYFHPLAKYPGPFLNKISSIPAAYQVYAGTQPRVFQSLHNKYGHVFRSGPNELSFCGADAWEDIYGVQKVGLNFQKDPSWLAVVSPKDGATGVSMAPPEHHTRQRNALGATFQNESLLAQESYIKRHVEKFMEVLRNCAREDRAIDFSNWFTYLSFDVIGEVVFGEPFKCLDNDEGATAWARAINDIFQSGAWEQAFGQVVGVQSWLHRMVNKAFIPEAPKVWRQNHLKQSIDKTMRRLKEGERGHGDIVGHILRNNETKKARLSETELMLNMVQFISAGSETTASLFTGWIFYILSNPSTHKKVVEEVRSAFSSSEEITWSAVGKLEYLEATVHEALRLVSPAPCNQHRVV…
Eutypa_lata_UCREL1	EMR65880.1	MRVFATKGERVDFSSWYTYTTFDLVGDLAFAEPFGCLDQGASTEWSTSVINVFKSAAWDQAIRRVAGANSWLRAALVKLLIPASAADWRRIHFQNSQAKTLARLADGMERNHNDIIFHILKNAESRKGLTKAEIIMNMVLLISAGTETTASLLTGWTLFICADPRVYERLVAEIRGAFVSDHDITWGTVKERVPYLDATINEALRLFSPAVTNQQRIVPPGGATIDDHIVPPGMTVSVAPWVACHSPLNFCDPDSFVPERWLPDKDKRYASDRLDASQPFSVGPRGCIGKNLAFFEMRLIMARLLYSFDLVLDGDRDSVLRKWDMTKIKVFQTWVKPRLWVRLTEVERSG
Gaeumannomyces_tritici_R3-111a-1	XP_009227996.1	MGLLHLLESAAMPTIGQAVYATVSISLLLFAIHVLRMRVFHPLRRYPGPWLNSVSEIPAAWALLRGRQPKVYKQLHDKYGPIVRVAPNELSFIDVEAWDDIYGFHKSTPNFEKSPIFIGAVSPVDGQTGVSLANNTEHTRQRRALAAPFTNRALLQQEGILQLHVDKLMAALTARARRGEAVNLAEWLTYTTFDIIGDVCFAEPFGCLDAGRSNEWARAIIGVFKAATWDQAIRRVAGTGTPLHRLLVRLVVPAEAAKWRRAHFDNSREKTLRRLAAAADKDEKARHPDLIKHILDSADPRAALSPTEIVLNMVLFISAGSETTANTMTGWAYLMLRDPAALARAAAEVRAAFSSPGDICWESVHARVPYLDASLDEALRLFSPAPSNAQRVVPAGGAV…
Hortaea_thailandica	TKA23383.1	MVSSMATVFLPILAVSLGILVVLQRLTSHGSAPGPWINRISAVPAALMLLIGRQHCYYKRLHTKYGPIVRVSPSEVSFSDAAAWDEIYGHRKGRPMEKSPEFIGVVSPLQGAVGIGLAKGKEHARQRKVMAPGLSKKALYGQEPVIQTHVAKLMAVLRTMDMREETANVADWFSYVTFDIMGDLCFREPFGCLDRGTATEWSASIINVLVSGTWDQAIRRVAGVDTFLQRLMVRMFVPSEAARWRRLHLQKTTEKTLRRLSNNDSGHQDIMYQVLRNEDSKNSLNSTEVILNMSLFLAAGSGTTSLLLTAWSWLICTHEEAYTQLVKEVRDAFPVYGDMRLETVMGLPYLGATVAEALRLFPPAAMSQQRTVPPEGAIVQGHHLPGGTTVSMSPWASAR…
Leptosphaeria_maculans_JN3	XP_003843012.1	MFGDTSEVLPVAEGKGSSWPTQRLTMTVAFADGDRTWSFDLFSKLAGLALLSFAALFIQRRLFHPLRKYPGPWLNSLSEIPAAIALASGRQQAYYRRLHSRYATSSGTIVRVAPNELSFVDPNAWQDIYNRKPPHMEKHPVFIGAVAKVGGAVGISMAPLATKDHSRHRRALGYSFATSALVEQQEIILKQVRNLISHLKVFARKEKAIDMTDWYTYTTFDLMGDLVFGQPFGCLDGEGPTEWSRAIIHVFVSGAWEQAIRRVAGVNTWAESVLKKILIPKKVALWRRLHFAKSRETTLKRIKDGQRNHKDLMYFLLKNKEARQNLSDLEIMINMVLLVSAGSETTASTLTAWTYFVCTNRSVHRRLLKEIRGNFKTAEHIVWENTQPDQLPYLEATIH…
Lizonia_empirigonia	KAF1359823.1	MTSVFGEELRYKSLDFLSILVGLLFSGIAALVVQRQLLHPLRKYPGPWLNSLSEVPAAIALASGRQQAYYRRLHSKYGTIVRVAPNELSFADPNAWQDIHNRKAPHMEKHPIFIGAVAKINGSVGLSMAQLASKDHSRQRRALGYSFSTSALTQQQDIILKQVRKLISQLMVFARNGKDVDITDWYTYTTFDLMGDLAFGEPFGCLDRSGPTEWSRAIIHVFVSGAWEQSIRRVAGINTWLESVLKKLLIPKKAALWRQLHFIKSKEATAKRIKDGERDHKDLMYFVLKNKEARQDLSDQELIINMTLLLSAGSETTANTLTAWTYFVCTHPNVYKRLIEEVRGQFKKAEDIVWDNVQPSELPYLEATIHEAMRLIPPPSASQQRIVPPGGAVICGEHI…
Marssonina_coronariae	OWP01101.1	MALLSQLSPSSILGTLLLLLLARVAITSLRRLLFHPLSSIPGPFSNALSELPATLALVSGNQHVYYRALHERYGPVVRVSPDEVSFVSVEARDEIYGFRKGRALMEKSPIFLGAVRKVDGCTGVSLALDAEHTRQRRALGYLFTNSALLQEEHLLHVHVRKLMDVFEKAAVESRALDFSSWFTYVAFDVMGDLCFSSPFGCLSQASSTEWSTSVINVFVAATWTQGIRRLSGVGTYFETLLTYLFIPSAAAKWRTTHLSNARAATRRRLANGDHSHPDFISQILSNSSSKKELTPTEIELNMALFISAGTDTTATTLTGWTWYICAHPLIYRRLTQEVRDAFESEEEIGWEGVRKLRLLEATLLEALRLFPPSAASQQRIVPAGGATIDGFFIPGGKTV…
Metarhizium_anisopliae	KFG83042.1	MLIQIISVTSAVSTFSVLLVVGLVIRILRHRIFHPLRSVPGPLVNSLSELPAALALVKGEQHHYYRSLHDKYGPVVRVSPNELSFIGTDAREEIYGFRKGGLLMEKSPIFLGAVGSVNGETGVSLALNKDHVRQRKALGYLFTNSALAKLEDILQLHVDKFIAVLEKRASENQALNVSDWYTYLAFDMMGDLCFAEPFGCLDQASATEWSTSVINVFVAATWAQAIRRISGVGTYLEHLMTWLLVPTTAASWRWIHLRNSRDKTLSRLKNPNREHADFMYHILKSESRNLLSKTEIQLNMALFISAGTDTTATALAGWTYFICTHPEVYKRLTTEIRDAFTDNADIKCAKLGELTYLEATLNEALRLFPPSPASQQRVVPPGGATISGYFVPGGTTVAV…
Metarhizium_anisopliae_BRIP_53293	KJK74519.1	MMLVQIISVTSAVSTFSVLLVVGLVIRILRHRIFHPLRSVPGPLVNSLSELPAALALVKGEQHHYYRSLHDKYGPVVRVSPNELSFIGTDAREEIYGFRKGGLLMEKSPIFLGAVGSVNGETGVSLALNKDHVRQRKALGYLFTNSALAKLEDILQLHVDKFIAVLEKRASENQALNVSDWYTYLAFDMMGDLCFAEPFGCLDQASATEWSTSVINVFVAATWAQAIRRMSGVGTYLEHLMTWLLVPTTAASWRWIHLRNSRDKTLSRLKDPNREHADFMYHILKSESRNLLSKTEIQLNMALFISAGTDTTATALAGWTYFICTHPEVYKRLTTEIRDAFADKADIKCAKLGELTYLEATLNEALRLFPPSPASQQRVVPPGGAMISGYFVPGGTTVA…
Metarhizium_brunneum_ARSEF_3297	XP_014543623.1	MLIHIISVTSAVSTFSVLLVVGLVIRILRHRIFHPLRSVPGPLVNSLSELPAALALVKGEQHHYYRSLHDKYGPVVRVSPNELSFIGTDAREEIYGFRKGGLLMEKSPIFLGAVGSVNGETGVSLALNKDHVRQRKALGYLFTNSALAKLEDILQLHVDKFIAVLEKRASENQALNVSDWYTYLAFDMMGDLCFAEPFGCLDQASATEWSTSVINVFVAATWAQAIRRISGVGTYLEHLMTWLLVPTTAASWRWIHLRNSRDKTLSRLQDPNREHADFMYHILKSESRNLLSKTEIQLNMALFISAGTDTTATALAGWTYFICTHPEVYKRLTTEIRDAFTDKADIKCAKLGELTYLEATLNEALRLFPPSPASQQRVVPPGGAIISGYFVPGGTTVAV…
Metarhizium_robertsii_ARSEF_23	XP_007825509.1	MLIQIISVTSAVSTFSVLLVVGLVIRILRHRIFHPLRSVPGPLVNSLSELPAALALVKGEQHHYYRSLHDKYGPVVRVSPNELSFIGTDAREEIYGFRKGGLLMEKSPIFLGAVGSVNGETGVSLALNKDHVRQRKALGYLFTNSALAKLEDILQLHVDKFIAVLEKRASENQALNVSDWYTYLAFDMMGDLCFAEPFGCLDQASATEWSTSVINVFVAATWAQAIRRISGVGTYLEHLMTWLLVPTTAASWRWIHLRNSRDKTLSRLKDPNREHADFMYHILKSESRNLLSKTEIQLNMALFISAGTDTTATALAGWTYFICTHPEVYKRLTTEIRDAFTDKADIKCAKLGELTYLEATLNEALRLFPPSPASQQRVVPPGGAIISGYFVPGGTTVAV…
Monosporascus_cannonballus	RYO81972.1	MEKSPIFIGAVSPMGGQTGISLADNTNHSRQRRALAYPFSNTALLQQEPIIQLHVDKLVASMRAFAAEGKSVDFSSWYTYTTFDLIGDLAFAEPFGCLDQGSATEWSTSVINVFKSASWDQAIRRVTGVDSWLRALLVKLLIPAPAADWRRVHFQNSQAKTLARLADGMERDHKDLIFHILKNAESRKGLTQAEIIMNMVLLVSAGTETTASLLTGWTLFICTNPRVYERLVAEVRGAFVSDRDIKWETVKDRVPYLDATINEALRLFSPAVTNQQRIVPPGGATIDGHYVPAGMTAGVAPWVACHSPLNFRDPDSFVPERWLTDKDKRYVNDRLNASQPFSVGPRGCIGKNLAFFEMRLIMSQLLYNFDMVLDGARDDVLRSWDMSKMKVFQTWVKPR…
Monosporascus_ibericus	RYP03579.1	MGGQTGISLADNTNHSRQRRALAYPFSNTALLQQEPIIQIHVDKLVASMRVFAAEGKSVDFSSWYTYTTFDLIGDLAFAEPFGCLDQGSATEWSTSVINVFKSASWDQAIRRVTGVDSWLRAVLVKLLIPARAADWRRAHFQNSQAKTLARLADGMERDHKDLIFHILKNAESRKGLTQAEIIMNMVLLVSAGTETTASLLTGWTLFICTNPRVYERLVAEIRGAFVSDRDIKWETVKDRVPYLDATINEALRLFSPAVTNQQRIVPPGGATIDGHYVPPGMTVGVAPWVACHSPLNFRDPDTFVPERWLTDKDKCYANDRLNASQPFSVGPRGCIGKNLAFFEMRLIMSQLLYNFDMILDGARDDVLRNWDMSQMKVFQTWVKPSLWIRLSEVKRSG
Monosporascus_sp._5C6A	RYP75201.1	MEKSPVFMVQSLQWAGRRASAWLIINTSHTRQRRALAYPFSNAALLQQEPIIQLHVDKLIASMRVFTAEGKSVDFSSWYTYTTFDLIGDLAFAEPLGCLDQGSATEWSTSVINVFKSASWDQAIRRLTGVDSWLRAVLVKLLVPAPAADWRRVHFQNSQAKTLARLADGMERDHKDLIFHILKNAESRKGLTQAEIIMIMVLLVSVGTETTASLLTGWTLFICTNPHVYERLVAEIRGAFVSDRDITWETVKGRVPYLDATINDALRLFSPAVTNQPRIVPPGGATIDGQYVPPGTTVGVAPWVACHSPLNFRDPDSFVPERWLINKDKRYENDRLNASQPFSVGPRSCIGKNLAFFEMRLIMSQLGYEQDEGLPNVGEA
Monosporascus_sp._CRB-8-3	RYP86560.1	MSSLFEISALLGAWFSNLNLLNNILTSSAGRSIAIITFLALVAGMIKRRYFHPLSNFPGPWINSVSEVPTAWPLAYGNQHTYYQRLHNKYGPVVRVAPDELSFIGPDAWEHIYGNRKNGPNMEKSPIFIGAVSPMGGQTGISLADNTNHSRQRRALAYPFSNTALLQQEPIIQLHVDKLIACMRVFAAEGKRVDFSSWYTYTTFDLIGDLAFAEPFGCLDQGSATEWSTSVINVFKSASWDQAIRRVTGVNSWLRAVLVKLLIPAPAADWRRVHFQNSQAKTLARLADGMERDHKDLIFHILKNAESRKGLTQAEIIMNMVLLVSAGTETTASLLTGWTLFICTNPRVYERLVAEIRGAFVSDRDITWETVKDRVPYLDATINEALRLFSPAVTNQQRI…
Monosporascus_sp._MG133	RYP28374.1	MSALLGAWFSNLSLLNNTLTSSAGRSIAIIAFLALVTGVIKRRYFHPLSNFPGPWINSVSELPTAWPLAYGNQHTYYQRLHNKYGPVVRVAPDELSFIGPDAWEDIYGNRKNGPNMEKSPIFIGAVSPMGGQTGISLADNTNHSRQRRALAYPFSNTALLQQEPIIQLHVDKLIACMKAFAAEGKSVDFSSWYTYTTFDLIGDLAFAEPFGCLDQGSATEWSTSVINVFKSASWDQAIRRVTGVNSWLRAVLVKLLIPAPAADWRRVHFQNSQAKTLARLADGMERDHKDLIFHILKNAESRKGLTQAEIIMNMVLLVSAGTETTASLLTGWTLFICTNPRVYERLVAEIRGAFVSDRDITWETVKDRVPYLDATINEALRLFSPAVTNQQRIVPPGGA…
Parastagonospora_nodorum_SN15	XP_001793169.1	MIQKGDVMEKSPIFIGVVSPMNGCVGIGLAKGKEHARQRRALAPSLSKSALKGQEAILQVHIIKLIAAIRNMIRAKQEVINMADWYSYITFDVIGDLCFAEPFGCLDQGAATEWSTSVNNVLISATWDQAIRRAAGVDSWLRNLLLRFVPKEVSHWRMTHMKKSQEKTLARLANKDLPRQDIMYHLLQQEDQQKALKPTEIILNMVLFVAAGSETTSIQLTAMTHLLCMNQDAYKKVVEEIRGSFKKATDITLATVMELVYLEACAAETLRLYPPGSVAGQRIVPRGGAKIDGHYVPAGCTVSVSPWVAARSPLNFAEPDQFRPQRWFREGVYSRDKLHAAQAFGYGPKSCLGQNLAQFEVQDTQRIIGSGPVLQRKVK
Pestalotiopsis_fici_W106-1	XP_007830876.1	MAEATTSPSALLHVGLIKTISADSLLATIAIVVAIVFFIQTVYRSLFHPLRSVPGPWINSVSELPATLALVTGNQHIYYRWLHEKYGPVVRVSPNELGFVSVQAREEIYGLRKGGLNMEKSPIFLGAVGNVNGQTGVSLALNENHARQRRALGYLFTNSALIQHESLISVHIHKLVAVLKRFAQEKQSVDFSDWYTYVAFDVMGELCFAEPFGCLDQGSVTEWSTSVINVFIAAAWTQGIRRLSGVGTWLEYVLVKLLVPRKASQWRTTHLENSRKKTLARLGAGDRDHPDFLYHILKNESRKSLSQTEVVLNMALFISAGTDTTATAMTGWTYYICTHPKVYDRLVKEVREALWASDDIKWEKVKDLRYLEASLNEALRLFPPSAASQQRIVPPGGAT…
Phialocephala_subalpina	CZR67179.1	MIINQFSAVSVATTLAFLIIQRRFFHSFRSVPGPWINSVSELPATIALASGNQHIYYRWLHEKYGPVVRVSPEELSFVTVEAREEIYGLRKGGLTMEKSPIFLGAVGSVEGQTGVSLALGTEHARQRRALGYLFTNTALLQEESLLRLHVHNLVTVFKKIAAENQPVDFSSWYTYIAFDLMGDLCFAEPFGCLDRAAATEWSMSVINVFIAATWTQGIRRLSGVGTWLEYLMMKLLVPAKAADWRKTHLNNSREKTIRRLENGDRDHPDFMSQILKNNESKGSLSQTEIILNMALFISAGTDTTATTLTGWTYYVCTHPDVYSRLVSEVREVFVSGNDIKWENVRKLRYLEATIHEALRLFPPSAASQQRIVPPGGATIDGYYVPAGKTVAVSPWAATR…
Pseudogymnoascus_destructans	XP_024326680.1	MISQFSAASIAATAAFLVIAALILQIIQRLFFHPLRSAPGPWANSISEIPATIALVTGNQHTYYRSLHEKYGPIVRVSPGELSFVSVEAREEIYGLRKGGLNMEKSAIFLGAVGSVEGQTGVSLALNAEHTRQRRALGYLFTNTALLQHESLLQLHVNKLIAVLKEKEAENQPVDVSSWFTYTSFDVMGDLCFAEPFGCLDQASATEWSTSVINVFIAATWTQGIRRLCGVGTLLESLATKLLVPAKAAQWRNTHLNNSREKTAKRLADGDRDHTDFIYQILKHNEAKNSLSDTEIKLNMALFISAGTDTTATTLAGWTYYICAHPAVYTRVVSEIRSAIADAEDIKWENVRNLRYLESTIHEALRLFPPSGASQQRIVPCGGATIDGFYVPAGTTVAV…
Pseudogymnoascus_sp._03VT05	OBT81646.1	MISQFPPALSAATAAFLVVAALLIQIIQRLFFHPLCSAPGPWANSVSEIPATIALVTGNQHAYYRSIHEKYGPIVRVSPGELSFVSVEAREEIYGLRKGGLNMEKSAIFLGAVGSVEGQTGVSLALNAEHTRKRRVLGYLFTNTALLQHKSLLQLHVNKLVALLKKKAAEDQPVDVSSWSATWTQGIRRLYGVGTLLEALATKLLVPAKAAQWRNTHLNNSRKKTAKRLADRDRKHTDFIYQILIHNEAKNSRSDTEIKLNMALFISAGTDTTATTLTGWTYYMCTHPAVYAPVVSEIRSCIADAEDIKWENVRNLRYLEATIHEALRLFPPSGASQQRIVPRGGATIDGFYVPAGTTVAISPWASTRSKVNFHDPVDFCPERWLGEEGEYANDRLGAS…
Pseudogymnoascus_sp._23342-1-I1	OBT63016.1	MISQLSAASIATTATILVVVVFLLQIIQRLFFHPLRSAPGPWANRVSEIPATIALVTGNQHTYYRSLHEKYGPVVRVSPGELSFVSVEAREEIYGLRKGGLNMEKSAIFLGAVGSVEGQTGVSLALNAEHTRQRRALGYLFTNTALLQHESLLRLHVNKLVAVLKKKAAENEPVDVSSWYTYISFDVMGDLCFAEPFGCLDQASATEWSTSVINVFIAATWTQGIRRLCGVGTLLESLATKLLVPAKAAQWRNVHLNNSREKTAKRLADGDREHTDFIYQILQHNEAKNSLSDTEIKLNMALFISAGTDTTATTLTGWTYYICTHPSVYARLTSEIRNAIADEEDLKWEKVRNLRYLEATIHEALRLFPPSGASQQRIVPRGGATIEGLYLPAGTTVAV…
Pseudogymnoascus_sp._24MN13	OBT55446.1	MISQLSAASIATTAALLVVATLLLQIIQRLFFHPLRSAPGPWANRVSEIPATIALVTGNQHTYYRSLHEKYGPIVRVSPGELSFVSVEAREEIYGLRKGGQNMEKSAIFLGAVGSVEGQTGVSLALNAEHTRQRRALGYLFTNTALLQHESLLRLHVNKLVAVLKKKAAAHQPVDVSSWFTYISFDVMGDLCFAEPFGCLDQASATEWSTSVINVFIAATWTQGIRRLCGVGTLLESLATKLLVPAKAAQWRNTHLNNSREKTAKRLADGDREHTDFIYQILRHNEAKNSLSDTEIKLNMALFISAGTDTTATTLTGWTYYICTHPTVYARVVSEIRSAIPDAEDIKWENVRNLRYLEATVREAIRLFPPSGASQQRIVPRGGATIDGFYVPAGTTVAV…
Pseudogymnoascus_sp._VKM_F-103	KFY80565.1	MISQFSVASIATTAALLVVAGLLLQIIQRLFFHPLRSAPGPWANRVSDIPATIALVTGNQHTYYRSLHEKYGPIVRVSPGELSFVSVEAREEIYGLRKGGLNMEKSAIFLGAVGSVEGQTGVSLALNAEHTRQRRALGYLFTNTALLQHESLLRLHVNKLVAVLKKKAAANQPVDVSSWFTYISFDVMGDLCFAEPFGCLDQASATEWSTSVINVFIAATWTQGIRRLCGVGTLLESLATKLLVPAKAAQWRNTHLNNSREKTAKRLADGDREHTDFIYQILKHNEAKNSLSDTEIKLNMALFISAGTDTTATTLTGWTYYICTHPTVYARVVSEIRSAIPDAEDIKWENVRNLRYLEATIHEALRLFPPSGASQQRIVPRGGATIDGFYVPAGTTVAV…
Pseudogymnoascus_sp._VKM_F-3557	KFX98731.1	MISQFSAASIGTTAALLVAVALLLQIIQRLFFHPLRSAPGPWANRVSEIPATIALVTGNQHTYYRSLHEKYGPIVRVSPGELSFVSVEAREEIYGLRKGGLNMEKSAIFMGAVGSVQGQTGVSLALNAEHTRQRRALGYLFTNTALFQHESLLRLHVNKLVDVLKKKAAENQPVDFSSWYTYIAFDMLGDLCFAEPFGCLDQGNVTEWATSVINVFIAATWTQGIRRLCGVGTLLESLATKLFVPAKAAQWRNTHLNNSREKTAKRLADGDREHTDFIHQILKHNEAKNSLSDTEIKLNMALFISAGTDTTATTLTGWTYYMCTHPQVYARVVSEIRSAFADSEDIKWEKVRNLRYLEATIHEALRLFPPSGASQQRIVPRGGATVEGMYLPAGTTVAV…
Pseudogymnoascus_sp._VKM_F-3775	KFY20577.1	MINQLTLASFATTAALLVVAALLLQVIQRRFFHALRAAPGPWANSVSEIPATVALVTGNQHTYYRSLHEKYGPVVRVSPGELSFVSVEAREEIYGLRKGGLNMEKSAIFLGAVGSVEGQTGVSLALNAEHTRQRRALGYLFTNTALLQHESVLRLHVNKLVDVFKKMASDNQPVDVSSWYTYVSFDVMGDLCFAEPFGCLDQGSVTEWSTSVINVFIAATWTQGIRRLCGVGTFLESLTTKLLVPAKAAQWRNTHLNNSREKTAKRLADGDREHTDFIYQILKHNEAKNSLSDTEIKLNMALFISAGTDTTATTLTGWTYYICTHPTVYARLVAEVRSAFVDAEDIKWENVRNLSYLEATIHEALRLFPPSGASQQRIVPRGGATVEGIYLPAGTTVAV…
Pseudogymnoascus_sp._VKM_F-3808	KFX94315.1	MISQFSAASIGTTAALLVAVALLLQIIQRLLFHPLRSAPGPWANRVSEIPATIALVTGNQHTYYRSLHEKYGPIVRVSPGELSFVSVEAREEIYGLRKGGLNMEKSAIFMGAVGSVGGQTGVSLALNAEHTRQRRALGYLFTNTSLLQHESLLRLHVNKLVGVLKKKAAENQPVDFSSWYTYIAFDMLGDLCFAEPFGCLDQGNVTEWATSVINVFIAATWTQGIRRLCGVGTLLESLATKLFVPAKAAQWRNTHLNNSREKTAKRLADGDREHTDFIYQILKHNEAKNSLSDTEIKLNMALFISAGTDTTATTLTGWTYYICTHPNVYARVVSEIRSAFADSEDIKWEKVRNLRYLEATIHEALRLFPPSGASQQRIVPRGGATVEGMYLPAGTTVAV…
Pseudogymnoascus_sp._VKM_F-4246	KFY06522.1	MISQLSTASIATTAALLVLFALFVQIIQRLFFHPLRSAPGPWANSISEIPATIALVTGNQHTYYRSLHEKYGPIVRVSPGELSFVSVEAREEIYGLRKGGLNMEKSAIFLGAVGSVEGQTGVSLALNAEHTRQRRALGYLFTNTALLQHESVLRLHVNKLVDVFKKKAAENEPVDVSSWFTYIAFDVMGDLCFAEPFGCLDQASVTEWSTSVINVFIAATWTQGIRRLCGVGTLLESLVTRLLVPAKAAQWRNTHLNNSREKTAKRLADGDREHTDFIYQILKHNEAKNSLSDTEIKLNMALFISAGTDTTATTLTGWTYYICTHPDVYARLISEVRSAFADAEDIKWERVRNLRFLESTIHEALRLFPPSGASQQRIVPRGGATVDGFYLPAGTTVAV…
Pseudogymnoascus_sp._VKM_F-4281, FW-2241	KFY30744.1	MISQLSTASVATTAALLVIVAILLQIIQRVFFHPLRSAPGPWANRISEIPATIALVTGNQHTYYRSLHEKYGPVVRVSPEELSFVSVEAREEIYGLRKGGLNMEKSAIFLGAVGSVEGQTGVSLALNAEHTRQRRALGYLFTNTALLQHESLLRLHVNKLVTVLKQKAAEKQPIDVSSWYTYISFDVMGDLCFAEPFGCLDQASATEWSTSVINVFIAATWTQGIRRLCGVGTLLESLATKLFVPAKAAQWRNTHLNNSREKTAKRLADGNRDHTDFIYQILKHNEAKNSLSDTEIKLNMALFNSAGTDTTATTLTGWTYYICTHPQVYARLVCEIRSVLRDAEDIKWEKVRNLPYLEATIHESLRLFPPSGASQQRIVPRGGATIDGFYVPAGTTVAV…
Pseudogymnoascus_sp._VKM_F-4513, FW-928	KFY34281.1	MISQFSTASIATTAALLVLFALFLQIIQRLFFHPLRSAPGPWANSISEIPATIALVTGNQHTYYRSLHEKYGPIVRVSPGELSFVSVEAREEIYGLRKGGLNMEKSAIFLGAVGSVEGQTGVSLALNAEHTRQRRALGYLFTNTALLQHESVLRLHVNKLVDVFKKKAAEKEPVDVSSWFTYIAFDVMGDLCFAEPFGCLDQASVTEWSTSVINVFIAATWTQGIRRLCGVGTLLEFLATKLLVPAKAAQWRNTHLNNSREKTAKRLADGDREHTDFIYQILKHNEAKNSLSDTEIKLNMALFISAGTDTTATTLTGWTYYICTHPDVYARLVSEVRSAFADAEDIKWEGVRNLRFLESTIHEALRLFPPSGASQQRIVPRGGATVDGFYLPAGTTVAV…
Pseudogymnoascus_sp._VKM_F-4514, FW-929	KFY46394.1	MISQFSAASIGTTAALLVAVALLLQIIQRLFFHPLRSAPGPWANRVSEIPATIALVTGNQHTYYRSLHEKYGPIVRVSPGELSFVSVEAREEIYGLRKGGLNMEKSAIFMGAVGSVQGQTGVSLALNAEHTRQRRALGYLFTNTALLQHESLLRLHVNKLVDVLKKKAAENQPVDFSSWYTYIAFDMLGDLCFAEPFGCLDQGNVTEWATSVINVFIAATWTQGIRRLCGVGTLLESLATKLFVPAKAAQWRNTHLNNSREKTAKRLADGDREHTDFIYQILKHNEAKNSLSDTEIKLNMALFISAGTDTTATTLTGWTYYMCTHPQVYARVVSEIRSAFADSEDIKWEKVRNLRYLEATIHEALRLFPPSGASQQRIVPRGGATVEGMYLPAGTTVAV…
Pseudogymnoascus_sp._VKM_F-4515, FW-2607	KFY47564.1	MISQLSAASIATTGALLVIAALLFQIIHRLFFHPLRSAPGPWANRVSEIPATMALVTGNQHTYYRSLHEKYGPVVRVSPGELSFVSVEAREEIYGLRKGGLNMEKSAIFLGAVGSVEGQTGVSLALNAEHTRQRRALGYLFTNTALLQHESLLRLHVNKLVAVLKKKAAESEPVDVSSWYTYISFDVMGDLCFAEPFGCLDQASATEWSTSVINVFIAATWTQGIRRLCGVGTLLESLATKLLVPAKAAQWRNVHLNNSREKTTKRLADGDREHTDFIYQILKHNEAKNSLSDTEIKINMALFISAGTDTTATTLTGWTYYICTHPLVYARLTTEIRSAIADEEDLKWEKVRNLPYLEATIHEALRLFPPSGASQQRIVPRGGATIEGLHLPAGTTVAV…
Pseudogymnoascus_sp._VKM_F-4516, FW-969	KFY67789.1	MISQFSAASIGTTAALLVAVALLLQIIQRLFFHPLRSAPGPWANRVSEIPATIALVTGNQHTYYRSLHEKYGPIVRVSPGELSFVSVEAREEIYGLRKGGLNMEKSAIFMGAVGSVQGQTGVSLALNAEHTRQRRALGYLFTNTALLQHESLLRLHVNKLVDVLKKKAAENQPVDFSSWYTYIAFDMLGDLCFAEPFGCLDQGNVTEWATSVINVFIAATWTQGIRRLCGVGTLLESLATKLFVPAKAAQWRNTHLNNSREKTAKRLADGDREHTDFIYQILKHNEAKNSLSDTEIKLNMALFISAGTDTTATTLTGWTYYMCTHPQVYARVVSEIRSAFADSEDIKWEKVRNLRYLEATIHEALRLFPPSGASQQRIVPRGGATVEGMYLPAGTTVAV…
Pseudogymnoascus_sp._VKM_F-4517_FW-2822	KFY71407.1	MALFISAGTDTTATTLTGWTYYICTHPLVYARLTTEIRSAIADEEDLKWEKVRNLPYLEATIHEALRLFPPSGASQQRIVPRGGATIEGLHLPAGTTVAVSPWASTRSKLNFHDPDDFRPERWLGDDEVYANDRLGASLPFGTGPRVCIGRNLAYMEMRLVAAHLLWSFDMAIDRGRYERENSAWGFEGRMKTQKVFHSMTKPELWVGLKEVQR
Pseudogymnoascus_sp._VKM_F-4518, FW-2643	KFY94346.1	MISQFSAASIATAAALLVVVTLLLQIIQRLFFHPLRSAPGPWANKVSEIPATIALVTGNQHTYYRSLHEKYGPIVRVSPGELSFVSVEAREEIYGLRKGGLNMEKSAIFLGAVGSVEGQTGVSLALNSEHTRQRRALGYLFTNTALLQHESVLRLHVNKLVDVLRKKAAENQPVDVSSWYTYISFDVMGDLCFAEPFGCLDQASATEWSTSVINVFIAATWTQGIRRLCGVGTLLESLATKLLVPAKAAQWRNTHLNNSREKTTKRLADGDREHTDFIYQILKHNEAKNSLSDTEIKLNMALFISAGTDTTATTLTGWTYYICTHPAVYSRLITEIRSAIADAEDITWEKVRNLPYLEATIHEALRLFPPSGASQQRIVPRGGATIEGFYVPAGTTVAV…
Pseudogymnoascus_sp._VKM_F-4519, FW-2642	KFZ13714.1	MISQFSVASIATTAALLVVAALLLQIIQRLFFHPLRSAPGPWANRVSDIPATIALVTGNQHTYYRSLHEKYGPIVRVSPGELSFVSVEAREEIYGLRKGGLNMEKSAIFLGAVGSVEGQTGVSLALNAEHTRQRRALGYLFTNTALLQHESLLRLHVNKLIAVLKKKAAENQPVDVSSWFTYISFDVMGDLCFAEPFGCLDQASATEWSTSVINVFIAATWTQGIRRLCGVGTLLETLATKLLVPAKAAQWRNIHLNNSREKTAKRLADGDREHTDFIYQILKHNEAKNSLSDTEIKLNMALFISAGTDTTATTLTGWTYYICTHPSVYARVISEIRSAIPDVEDIKWENVRNLRYLEATIHEALRLFPPSGASQQRIVPRGGATIDGFYVPAGTTVAV…
Pseudogymnoascus_sp._VKM_F-4520, FW-2644	KFZ03134.1	MISQFSAASIATAAALLVVVTLLLQIIQRLFFHPLRSAPGPWANKVSEIPATIALVTGNQHTYYRSLHEKYGPIVRVSPGELSFVSVEAREEIYGLRKGGLNMEKSAIFLGAVGSVEGQTGVSLALNSEHTRQRRALGYLFTNTALLQHESVLRLHVNKLVDVLRKKAAENQPVDVSSWYTYISFDVMGDLCFAEPFGCLDQASATEWSTSVINVFIAATWTQGIRRLCGVGTLLESLATKLLVPAKAAQWQNTHLNNSREKTAKRLADGDREHTDFIYQILKHNEAKNSLSDTEIKLNMALFISAGTDTTATTLTGWTYYICTHPAVYLRLVTEIRSAIADEEDIKWEKVRNLPYLEATIHEALRLFPPSGASQQRIVPRGGATIEGFYVPAGTTVAV…
Pseudogymnoascus_sp._WSF_3629	OBT39314.1	MEKSAIFMGAVGSVGGQTGVSLALNAEHTRQRRALGYLFTNTALLQHESLLRLHVNKLIAVLKKKATKNQPVDVSSWFTYISFDIMGDLCFAEPFGCLDQASATEWSTSVINVFIAATWTQGIRRLCGVGTLLESLATKLLVPAKAAQWRNTHLNNSREKTAKRLADGDREHTDFIYQILKHNEAKNSLSDTEIKLNMALFISAGTDTTATTLTGWTYYICTHPLVYARLVSEIRSAIADEENIKWENVRNLRYLEATIHEALRLFPPSGASQQRIVPRGGATIDGFYVPAGTTVAVSPWASTRSKLNFHDPDDFRPERWLGEGVEYANDRLGASLPFGTGPRVCIGRNLAYMEMRLVAAHLLWSFDMAIDRGRYEGKNSAWGFEGRMKTQKVFHSMTK…
Pseudogymnoascus_verrucosus	XP_018130743.1	MISQFSVASIATTAALLVVAALLLQIIQRLFFHPLRSAPGPWANRVSDIPATIALVTGNQHTYYRSLHEKYGPIVRVSPGELSFVSVEAREEIYGLRKGGLNMEKSAIFLGAVGSVEGQTGVSLALNAEHTRQRRALGYLFTNTALLQHESLLRLHVNKLVAVLKKKAAANQPVDVSSWFTYISFDVMGDLCFAEPFGCLDQASATEWSTSVINVFIAATWTQGIRRLCGVGTLLESLATKLLVPAKAAQWRNTHLNNSREKTAKRLADGDREHTDFIYQILKHNEAKNSLSDTEIKLNMALFISAGTDTTATTLTGWTYYICTHPTVYARVVSEIRSAIPDAEDIKWENVRNLRYLEATIHEALRLFPPSGASQQRIVPRGGATIDGFYVPAGTTVAV…
Pseudomassariella_vexata	ORY66089.1	MELTRLVITWTTVPVLLLLSVAVILAFVLRRLFFHPLSKYPGPWYRSISEVPLVCNLIGGKQYACYKRLHEKYGPVVRVAPNELSFLTGTAMEDIYGLRNPTQKDRKWIGAILPRPPYPMTSAPRDIHARQRRAFASVFTNSALLNEEKIIQGQVDELITAFYRKVDENGGAAVVDMLGWGKFYSFDVIGLLAFGAPFGCLKSEANIKWSRNIGLSIMMGAYEQASVRLVGFDSPLQPPLVKLLAPAKYYNARTYHSEKSLKAIQNSLADTDRDHKDFVYHILKANDHRRLLSDGEIQKNLVTFIIAGSETVGWNLAIWSYWMGTHRNVYYKLRDLIREKFARSEDINWTALKDIKYLSAVIRESMRLLGTSIQRIRVVPEGGKSIDGHWIPGGTTVAV…
Pyrenophora_seminiperda_CCB06	RMZ73258.1	MLLVGKQHTYYYQLHMKYGPAVRVCPDEVVFSTPEAWDEVYGYRRGNNMEKSPIFIGAVSPMNGCVGIGLAKGKEHARQRRALAPSLSKNALKGQEAILQVHVNKLIAAIRNVTAKQEPMNMANWFTYITFDIMGDLCFAKPFGCLDEGAATEWSTSVGKVLTSATYDQAIRRAAGADSWLRIFLLRFIPKEVAQWRMTHLNQTKEKTLARIADKDLPHQDIMYHLLQAEDSQKGLNPTEIILNMVLFVLAGSETTSIQLTALAHLLCTNPDAYKKLVEEIRSNFEKTTDITLATVMELPYLTACAKEANRLYPPGAVAGQRSVPSGGATIHGHYIPAGSTVAVSHWVASRSPLNFTEPDQFRPQRWFSEGKYAQDKLHASRPFGYGPKSCLGQNMAEF…
Pyrenophora_teres_f._teres_0-1	EFQ89826.1	MTSLFGELLGYNSFNVPSILAALLFSSIAAFVLRRRWLHPLSKYPGPLLNSLSEIPAAIALSSGRQQAYYRKLHSKYGDIVRVAPNELSFVNPDAWQDIHNRKQPHMEKHPVFIGAVPAVGATVGLSMARLASKDHSRQRKALGYSFTTSALIQQQAVILKHVRKLISHLTVFARDGKEIDMTDWYTYTTFDLMGDLALGEPFGCLDQNGPTEWSRAIIHVFVSGAWEQSIRRVAGIGTWLESALKKLLIPKKAALWRLLHFTKSKEATAKRIKDGERDHKDLMYFVLKNKEARQNLSDQEIMINMTLLLSAGSETTANTLTAWTYFACSDPKVYKRLVEEVRSQFKKAEDIVWENVQPNKLPYLEATIDEAMRLVPPPSASQQRMIPPGGAVICGEFI…
Pyrenophora_tritici-repentis	KAA8620583.1	MAQQEILEVQTYKLIHAIKTRAKGGKALNMSDWLSFTTFDIIGDLCFGESFHCLDGGVATEWALATTNVLISSTLDMAVRRVTGVGTWLNRMAVKLMPAEAMKWRQISFKNTSKKTFERLADETSSHKDVIYHIQRNKDARKTLEPTELLLNMTLLVTAGSETISTLLVTFIYNLCTHRNVYHRLATTIRTTFADPSEITLQKLEDLVYLDACIKEALRIFPPVSSNLPRAVPAKGAQIGPHTLPGGSLVSVAPWAAVRSARNFHLSNEYHPERWLRNHTEQGWDPAFENDHLSASTPFGAGPKQCMGQSLSYYEIRLIVAHLLWVFDFELETEGAEGAQNRRWSLDPDTELLRSYQTLNRPGLYVRFKERELI
Pyrenophora_tritici-repentis_Pt-1C-BFP	XP_001942481.1	MEVTSSHIPIAGWTILLLILFSIIAQTVHLRWMHRLSRYPGPWLNSVSNIPSAVAAFRGVQHLYNYKLHERYGPVVRISPNELSFAEPYAWEHIYGNRHGDVMEKAPLFIGVVKPINGCVGIGLAKGSEHTRQRRAMAVGFTKSALMAQQEILEVQTYKLIHAIKTRAKGGKALNMSDWLSFTTFDIIGDLCFGESFHCLDGGVATEWALATTNVLISSTLDMAVRRVTGVGTWLNRMAVKLMPAEAMKWRQISFKNTSKKTFERLADETSSHKDVIYHIQRNKDARKTLEPTELLLNMTLLVTAGSETISTLLVTFIYNLCTHRNVYHRLATTIRTTFADPSEITLQKLEDLVYLDACIKEALRIFPPVSSNLPRAVPAKGAQIGPHTLPGGSLVSVA…
Pyricularia_grisea	XP_030982071.1	MFTPNFLGMMGKPIAGQLGMAVAFTIILGLIIHILRMRVFHPLRRYPGPWLNSITQVPAAWALLKARQPKAYRELHEKYGPIVRVAPNELSFINVEAWDDIYGFHKSTPNFEKSPVFIGAVSPLNGQTGISLANNEEHTRQRRALAAPFTNRALLQQQDILQVHVDKLMTALRTKARNKESVNLGEWYTYTTFDIIGDICFAEPFGCLDGGESNDWARAIINIFKAATWDQAIRRVAGTGTLLHKALVKIIIPAEAAQWRTIHFSNSKAKTLARLADPDRQHPDLIKHILDSEDSRAALSPTEIILNMVLFISAGSETTANTMTGWTYFMLRHPAARARATAEVRAAFASPRDIKWETVRALPYLNATLEEALRLFSPAPSNQPRVVPLCGAVVAGCAL…
Pyricularia_grisea	XP_030988208.1	MSAFVFINSLGKNAPTIIAIAALATIATIAQYIWKRRSHPLRSIPGPWINSFSEIPAALALVRGDQHVYYKSLHEKYGRVVRVSPNELSFLSTEARQEIYGLRKGGLNMEKSPIFLGAVGAVGGETGVSLALNADHTRQRRALGYLFTNSALLRFEALMKLQVQKFIAVMEENALRREPVNVANWFTYLAFDIMGDLCFAEPFGCLDQAANTEWSTSVIKVFVSATWTQGIRRLSGTGTWLESLMTRLLVPAKAAEWRKTHLNNSRERTLRRLASSEQDHADFIYHILNSEGKSSLSPNEVILNVALMISAGTDTTATALTGWTYFVCTHPEAYRRLIEEVRGGLPTEDHIKWENVRKLSYLEATIHEALRLYPPSPASQQRIVPRGGATIDGYFVPEG…
Pyricularia_oryzae	QBZ60030.1	MYGTNLLETMGKPTAGHLGMAVTFTILVTFTVRVLRMRLFHPLRRYPGPWLNSITQIPAAWALLRARQPKAYRELHEKYGPIVRVAPNELSFINVEAWDDIYGFHVSSHGNLPKVISADSNKKSTPNFEKSPVFIGAVSPLNGQTGISLANNEEHTRQRRALAAPFTNRALLQQQDILRVHVDKLITALRAKARNKESVNMGEWYTYTTFDIIGDICFAEPFGCLDGGESNEWARAIINIFKAATWDQAIRRVAGTGTLLHKALVKIIIPAEAAQWRTIHFSNSKAKTLARLADPDRQHPDLIKHILDSEDSRAALSPTEIILNMVLFISAGSETTANTMTGWTYFMLRHPEARARATAEVRAAFASPRDIKWETVRALPYLNATLEEALRLFSPAPSN…
Pyricularia_oryzae	QBZ58279.1	MSASVSIHSLGKNAPTIIAIAALATIATIAQFLWKRRSHPLRSIPGPWINSLSEIPAALALVKGDQHIYYKSLHEKYGRVVRVSPNELSFLSTEARQEIYGLRKGGLNMEKSPIFLGAVGAVGGETGVSLALNADHTRQRRALGYLFTNSALLRFEALMKLQVQKFIAVMEEKTLKREPVNVANWFTYLAFDIMGDLCFAEPFGCLDQAANTEWSTSVINVFVSATWTQGIRRLSGTGTWLESLMTWLLVPAKAAEWRRTHLNNSRERTLRRLASSEQDHADFIYHILKSEGKSTLSHNEVILNVALMISAGTDTTATALTGWTYFVCTHPEVYRRLIDEVRGGLPTEDHIRWENVRKMSYLEATIHEALRLYPPSPASQQRVVPRGGATIDGYFVPEG…
Pyricularia_oryzae_70-15	XP_003713228.1	MYGTNLLETMGKPTAGHLGMAVTFTILVAFTIHVLRMRFFHPLRRYPGPWLNSITQIPAAWALLRARQPKAYRELHEKYGPIVRVAPNELSFINVEAWDDIYGFLKSTPNFEKSPVFIGAVSPLNGQTGISLANNEEHTRQRRALAAPFTNRALLQQQDILRVHVDKLITALRAKARNKESVNMGEWYTYTTFDIIGDICFAEPFGCLDGGESNEWARAIINIFKAATWDQAIRRVAGTGTLLHKALVKIIIPAEAAQWRTIHFSNSKAKTLARLADPDRQHPDLIKHILDSEDSRAALSPTEIILNMVLFISAGSETTANTMTGWTYFMLRHPEARARATAEVRAAFASPRDIKWETVRALPYLNATLEEALRLFSPAPSNQPRVVPACGAVVAGCPL…
Pyricularia_oryzae_70-15	XP_003711510.1	MRAEFNGCRDISKATIATIAQFLWKRRSHPLRSIPGPWINSLSEIPAALALVKGDQHIYYKSLHEKYGRVVRVSPNELSFLSTEARQEIYGLRKGGLNMEKSPIFLGAVGAVGGETGVSLALNADHTRQRRALGYLFTNSALLRFEALMKLQVQKFIAVMEEKTLKKEPVNVANWFTYLAFDIMGDLCFAEPFGCLDQAANTEWSTSVINVFVSATWTQGIRRLSGTGTWLESLMTWLLVPAKAAEWRRTHLNNSRERTLRRLASSEQDHADFIYHILNSEGKSTLSHNEVILNVALMISAGTDTTATALTGWTYFVCTHPEVYQRLIDEVRGGLPTEDHIRWENVRKMSYLEATIHEALRLYPPSPASQQRVVPRGGATIDGYFVPEGTTVAVPPWVS…
Pyricularia_oryzae_Y34	L7HT17.1	MYGTNLLETMGKPTAGHLGMAVTFTPKAYRELHEKYAAPFTNRALLQQQDILRVHVDKLITALRAKARNKESVNMGEWSPHTQPDTYTTFDIIGDICFAEPFGCLDGGESNEWARAIINIFKAATWDQAIRRVAGTGTLLHKALVKIIIPAEAAQWRTIHFSNSKAKTLARLADPDRQHPDLIKHILDSEDSRAALSPTEIILNMVLFISAGSETTANTMTGWTYFMLRHPEARARATAEVRAAFASPRDIKWETVRALPYLNATLEEALRLFSPAPSNQPRVVPACGAVVAGCPLPSGTTVSVAPWAAVFSARNFADPERFAPERWLDEGGADPRYAADRRGASQPFSTGPRGCMGKNLAYFELRLVLAHLLWHFDLEPTDSAAGRECMRRWEQTDMD…
Pyricularia_oryzae_Y34	ELQ32743.1	MSASVSIHSLGKNAPTIIAIAALATIATIAQFLWKRRSHPLRSIPGPWINSLSEIPAALALVKGDQHIYYKSLHEKYGRVVRVSPNELSFLSTEARQEIYGLRKGGLNMEKSPIFLGAVGAVGGETGVSLALNADHTRQRRALGYLFTNSALLRFEALMKLQVQKFIAVMEEKTLKKEPVNVANWFTYLAFDIMGDLCFAEPFGCLDQAANTEWSTSVINVFVSATWTQGIRRLSGTGTWLESLMTWLLVPAKAAEWRRTHLNNSRERTLRRLASSEQDHADFIYHILNSEGKSTLSHNEVILNVALMISAGTDTTATALTGWTYFVCTHPEVYQRLIDEVRGGLPTEDHIRWENVRKMSYLEATIHEALRLYPPSPASQQRVVPRGGATIDGYFVPEG…
Pyricularia_pennisetigena	XP_029748935.1	MQARDSCLWMGAGVPGRGGLVYPGPFSLRLLEGKEQTTTMLSFLLCVLATPVLLACARGFYNVFLHPLRRYPGPLLYRASFLPLMLKHCQGDSTRYIQSLHRRYGPVVRVEPNLLSFADGQSWQDIYGYRKTGPEAQTKPRGNLPKPTFGVRKNLNGISDIINANEDDHKRMRRVMNHMFAPGALTKEEPLVQRYVDKMVDRLRDKAIRDEEVDMVMWFNYTTFDLLGALAFDQDFGCLESGELHPWVMNVFKSLKNGYLQRMLNRFPYPLNKLAFNYYSNATLIQARKDEFGFALASAKRRMARGVDEGKHDFMSYMLKNNDSKGMSEGEIISNSAILIIAGSETSATYLAGVTYHLCVYPEIMKKLTTLIRSSFATEAEITSSSLAQLEYLTAVLKE…
Pyricularia_pennisetigena	XP_029753730.1	MSAFVFINSLGKNAPTIIAIAALATIVTIAQFIWKRRSHPLRAIPGPWINSFSEIPAALALVKGDQHIYYKSLHEKYGRVVRVSPNELSFLSTEARQEIYGLRKGGLNMEKSPIFLGAVGAVGGETGVSLALNADHTRQRRALGYLFTNSALLRFEALMKLQVQKFIAVMEENALKRQPVNVANWFTYLAFDIMGDLCFAEPFGCLDQAANTEWSTSVINVFVSATWTQGIRRLSGTGTWLESLMTRLLVPAKAAEWRKTHLNNSRERTLRRLASSEQDHADFIYHILNSEGKSSLSRNEVILNVALMISAGTDTTATALTGWTYFVCTHPEVYQRLITEVRAGLPTEDHIKWENVRKLRYLEATIHEALRLYPPSPASQQRVVPRGGATIDGYFVPEG…
Pyricularia_sp._CBS_133598	TLD31294.1	MLDYLPSLFGLAALLLCVRGLYNVLLHPLRRYPGPLLYRASFLPLMLKQCQGDSTRYIQNLHKQYGPVVRVEPNLLSFADGQSWQDIYGHRKTGPEAQTRPRGNLPKPSFGVRKNLNGVSDIINANEEDHKRMRRVMNHMFAQGALVKEEPLVQRYVDKMVDRLREKAIHGEEVDMVMWYNYTTFDLLGALAFDQDFGCLESGELHPWVVNVFRSLKNGFLQRTLNRFPYPLNQLAFNYYSNATLTQARKDEFGFAVASAKRRMARGVDEGKHDFMSYMLKNNDDKGMSEGEIISNSALLIIAGSETSASYLSGVTYNLCKHWDVMKKLTTLIRSSFATEAEITSSSLAQLEYLTAVLKEAGRTYPALPSGQPRVVTETGAFISGEMVPPGTIVFSHPM…
Pyricularia_sp._CBS_133598	TLD19669.1	MSAFGFINSLGKNAPTIIAIAALATIATIAQFLWRRRSHPLRSIPGPWINSFSEIPAALALVKGDQHLYYKSLHEKYGRVVRVSPNELSFLSTEARQEIYGLRKGGLNMEKSPIFLGAVGAVGGETGVSLALNADHTRQRRALGYLFTNSALLRFEALMKLQVQKFIAVMEENALKREPVNVANWFTYLAFDIMGDLCFAEPFGCLDQAANTEWSTSVIKVFVSATWTQGIRRLSGTGTWLESLMTRLLVPAKAAEWRKTHLNNSRERTLRRLASSEQDHADFIYHILNSEGKSTLSHNEVILNVALMISAGTDTTATALTGWAYFVSTHPEVYKRLIEEVRGGLPTEDHIKWENVRKLSYLEATIHEALRLYPPSPASQQRVVPRGGATIDGYFVPEG…
Ramularia_collo-cygni	XP_023622405.1	MAFASSTVVLVTVLSIVVVVLGQTMYRIIFHPLKSFPGPWLNAITELPSSLRLAKGEQHRYYYRLHRKYGPVVRVAPNELIFTTDQAWQDIYGLRNGSVMEKSPIFIGIVSPMNGCVGVGLARGKEHTRQRRALAPGLSKNALYKQEEIIQHHINALLKLLNQIHEKNNLANMADYFSFTTFDAIGDLSFSEPFGCLEQNKTTEWASAMRQVVIFASYDQAIRRVAGVDSWLRNVLLRLCMPAEATKWRMLHVQKSIEKTTQRLAKPDSSKQDMIYHLLREEDPKKALNQDEIKLNMMLYISAGSETTSITLTAWAYLICTHPEAYKILTSEIRSTFSSAQDIKVDSVMSLPYLGATINEALRLFTPGAVAMQRIVPAGGAVIDGQFVPAGTTVSVAPW…
Rutstroemia_sp._NJR-2017a_BBW	PQE27609.1	MSIITQLSAFSIATTLTLLFILRFLIQIVQRRLFHPLRSVPGPLINSISELPATLALVSGNQHVYYRSLHEKYGPAVRVSPDELSFVSVEAREEIYGFRKGGLLMEKSPIFLGAVGNVDGQTGVSLALGGEHSRQRRALGYLFTNTALLQEEHLLHAHVQKLVKVFKKMAAQDSAVDFSGWYTYVAFDVMGDLCFAEPFGCLDQGSATEWSRSVINVFIAATWTQGIRRISGVGTWLEYLMMNLLVPPKAAEWRNTHLNHSREKTLRRLKNGNREHPDFMSQILNNNESKKSLSQTEIVLNMALFISAGTDTTATTLTGWTYFVCTHPEVYSRLVGEVRDAFAAYQPYFATLLNKDDIKWENVRKLRYLEATINESLRLFPPSAASQQRIVPSGGASID…
Rutstroemia_sp._NJR-2017a_BBW	PQE14396.1	MAILTQLYMTSVTGTVSIAYTETNQVLVTLLALLIRRRLLHPLRSFPGPWLNSISEIPAAWALAMGTQQSYYMRLHAKYGTVVRVAPGELSYIAADAWEDIHCNQKGGVSMEKSPIFIGVVSPLNGQVGIGQAPNEVHSRQRRALAYPFSNRALLQQQDILQRHVDKLIATLKMMAIERRPVNLTDWSSLYLLIKLTAPIYNADTYTTFDIIGDICFAEPFGCLDQGSATEWSTSVSNVFISGAWDQAIRRVAGVGTPLSKFLIKVLIPSKATGWRKTHFLNSREKTLRRLADPDRDHKDLIYHILQNNESRRSLSETEIILNMVVLISAGAETTASLLTGWTYFICSYPEVYKKLVAEIRESFPSSIDIKWETVKELPYLNATINEAMRLFAPAAGNQ…
Rutstroemia_sp._NJR-2017a_BBW	PQE10661.1	MLLDIKGLSEKYMMLLDVKDLSSLKTTAAVLVSLSFLSNSRQVLNVIRSQLLFLHKFFGDFSFTPSVPFQGRGSIAYPKYQAHGLLRLGNSTRTTGSFMRNMVRNCFCTQFPLLEKQFMLKQIQVQLRCRIMTEGIGIDKRQKNGPNFEKSPIFIGAVSPMDGQTGISLAPNEVHTRQRRALAHVFTNTALLQQQDIMRSHVDKFVEKMKKMNTYTTFDMMGDLCFAEPFGCLDQGGATEWSKSVINVFKSASWDQSIRRVAGVNTWLQKLMVKLLIPSEAAAWRKTHFLNSREKTLRRLADGDREHKDFIYHIVKNKEAKTSLSQTEIILNMVLLISAGTETTASLLTGWTYFICTHPKVYKRLTDEIRERFNSELDITWETVKDLPYLHATLSEALR…
Rutstroemia_sp._NJR-2017a_BVV2	PQE16151.1	MVTSVLNLGSFVCLLSLVSIVLWYIISAVLAWYPLRKVPAPSFLATFSYLWLAKTTYSGKQYWVHRDLHKKYGPLVRIGPTDIITDDPEIIKKISSARSSHRRGDWYLTGRFNPYYDNMFTMLEPGPHAKAKARTAAAYSGRDMPDLEVGVNAQLQTLIGLLRSKYASNAIKLHQPLLDLGEVSCFFTMDVITRLAFGQEFGYLKEETDQYNFLRGVRDLWPRMSTSADTPWIRKFLFSPPFLKVLGPKPTDKTGFGALMAVAEHHVGKRFAPDAKEKQDMLGSFIRHGLNQQECEVEGLFMIVAGTESTASAIRSTLIHIMTCPRVYQKLKAEINLAVEEGKVSSPIKLEEAKSLSFLQAVIYEGIRMRPPLLGLFPKIVPNGGEEFHGMFIPAGTAI…
Rutstroemia_sp._NJR-2017a_WRK4	PQE33493.1	MSIITQLSAFSIATTLTLLFVLRFLIQIVQRRFFHPLQSIPGPLINSISELPATLALVSGNQHVYYRSLHEKYGPAVRVSPDELSFVSVEAREEIYGFRKGGLLMEKSPIFLGAVGNVDGQTGVSLALGGEHSRQRRALGYLFTNTALLQEEHLLHVHVQKLMKVFKKMAAQDSAVDLSGWYTYVAFDVMGDLCFAEPFGCLDQASATEWSTSVINVFIAATWTQGIRRISGVGTWLEYLMMNLLVPPKAAEWRNTHLNYSREKTLRRLKNRNREHPDFISQILNNNESKKSLSQTEIVLNMALFISAGTDTTATTLTGWTYFVCTHPEVYSRLVGEVRDAFAVEDDIKWENVRKLRYLEATINESLRLFPPSAASQQRIVPSGGASIDGYYIPAGKTV…
Rutstroemia_sp._NJR-2017a_WRK4	PQE10636.1	MLLDIKYLSEKYRMLIDIKDLSLLKTTAAVLVSLSFVSNDRHILNVIRSQLLSLHKSFGDFSFTPSVPFQGRGSIAYPKYQAHGLLRLGNSTRTTGSFMRNMVLSTPGKAIHAKTDSGPVVRVAPNELSFIGDRAWDDIYGIQKNGPNFEKSPIFIGAVSPMDGQTGISLAPNEVHTRQRRALAHVFTNTALLQQQDIIRSHVDKFVGKMKKMNTYTTFDMMGDLCFAEPFGCLDQGGATEWSKSVINVFKSASWDQSIRRVAGVNTWLQKLMIPSEAATWRKVHFLNSREKTLRRLADGDREHKDFIYHIVKNKEAKTSLSQTEIILNMVLLISAGTETTASLLTGWTYFICTHPKVYKRLTDEIRGRFNSELDITWETVKDLPYLHATLSEALRLYS…
Sordaria_macrospora	KAA8632855.1	MALLGAIQASDSVIELILFLTISTSLAFVIQRIFFHPLSKFPGPWVNAISPLPEVLAIVAGRQHAYHRRLHEKYGPVVRVSPIELIFCGADAWDDIYGNKPGKPDFEKSPLQAGGLPQHIPARALTLAPWNDHVRQRKAWAYGFSNTALLGQEPLIQTHIDKLIASLHRLAGKPDEVKAVDMAAWLTYTTFDIIGELCFAEPFGCLNSGEAGEWSTSIVNIANAGMYDQAMRRLTGVGTWLTAFLAKNLTPKKYTAWRQAHFLKAKEKTMRRLADEDREHKDFIYYVLRNNEAKALLSELEIVMNTALFTAAGSDTTATMLAAWTNLMLRNRDKYKKLVDEVRGTFKSASDISWATVKDLPYLNAVNQEVLRICAPVPTNLCRVVPPGGAVIDGHPVPG…
Sordaria_macrospora_k-hell	XP_003347866.1	MPIIGGYTRNTLIFCGADAWDDIYGNKPGKPDFEKSPLQAGGLPQHIPARALTLAPWNDHVRQRKAWAYGFSNTALLGQEPLIQTHIDKLIASLHRLAGKPDEVKAVDMAAWLTYTTFDIIGELCFAEPFGCLNSGEAGEWSTSIVNIANAGMYDQAMRRLTGVGTWLTAFLAKNLTPKKYTAWRQAHFLKAKEKTMRRLADEDREHKDFIYYVLRNNEAKALLSELEIVMNTALFTAAGSDTTATMLAAWTNLMLRNRDKYKKLVDEVRGTFKSASDISWATVKDLPYLNAVNQEVLRICAPVPTNLCRVVPPGGAVIDGHPVPGGTTVSLSPWAATHLPLNFSRPLDFLPERWLSYSSSPSSASSNSVNAKSESEFSTDKPHASQPFSHGPRGCIGK…
Sphaerulina_musiva_SO2202	XP_016766112.1	MIFSSIPTTWPTAVLTLLATSLLLRILYRLLFHPLKSFPGPWTHKVTDLPSAWKLSNGEQHSHYHRLAQKYGSVVRVAPNELLFTGPDAWEDIYGYRKGKVMEKSPIFIGVASPMNGYVGVGLARGKEHTRQRKALAPALSKNALYGQEEIIQRHISALLAALRRKIEGGEVANMSDYYSFITFDVIGELSYGEPFGCLAQGSATEWAKSIIHVTVFATYDQAIRRVAGVDTWLRSLLVKAFMPAEVAKWRTLHVVKSKEKTLERLANKSSPNKDVIHHLLSNEDSAKSLSPTEIILNMILFASAGSETTSITLSAWTYLILTHPPVYRRLIAEIRSVCSSPESITVDTVMSSLPYLGATLHEALRLFPPGAVAMQRVVPAGGAVIDGHYVPAGTTVAI…
Stemphylium_lycopersici	KNG44596.1	MEPTLFHVFVSFLGQAVYRRWMHRMSKYPGPWLNSVSSIPSAIAAYRGVQHLYNYKLHEEFGPVVRISPDELSFTESYAWEQIYGNRHGEVMEKAPLFIGVVKPINGCVGIGLAKGSEHSRQRRAMAVGFTKPALMAQQEILETHTNKLVHAIKTRGKDGNALNMSDWISYTTFDIIGDLCFGESFHCLDEGVATEWAQATTNVLIASTLDMAVRRVTGVGTWLNRMALKLMPKEAMKWRQISFMNTSKKTSERLADETSSHKDIIYHIQRNKDARKSLDPTELLLNMTLLVTAGSETTSTLLVTFLYNLCINREVYQRLATLVRTTFADPSDITLQKLEELVYLDACIKEALRIFPPVSSNLPRSVPAKGSQIGSHMLPGGSTVSVAPWAAVRSERNF…
Talaromyces_islandicus	CRG82853.1	MLIQTTSVTSGVSTFSILLIIGLIIRILRQRIFHPLRSVPGPLINSLSELPAALALVKGEQHHYYRSLHEQYGPVVRVSPNELSFIGTDAREEIYGFRKGGRLMEKSPIFLGAVGSVNGETGVSLALNKDHVRQRKALGYLFTNSALAKLEDIIQVHVHKFIAVLEKGESENQALNVSDWYTYLAFDIMGDLCFAEPFGCLDQASATEWSTSVINVFVAATWTQGIRRISGVGTYLERLMTWLLVPTTAASWRSIHLNNSRDETLNRLEDPNREHSDFMYHILKSESKNLLSKTEIQLNMALFISAGTDTTATALAGWTYFICTHPEVYKRLTTEIRDIFTDNADIKCGKVNELTYLEATLNEALRLYPPSPASQQRVVPPGGAVISGYFVPGGTTVAV…
Thermothelomyces_thermophilus_ATCC_42464	XP_003663460.1	MAIALSMTATSVAIVFVSTILWHILQRRYFHPLRSAPGPWLNSISELPAALALVAGNQHVYYQYLHERYGPVVRVSPNELSFISVEAREEIYGLRKGGLNMEKSPIFLGAVGSVDGQTGVSLAVNKEHARQRRALGYLFTNSALAHLEGLTQAQIHKFISKLKSMAAEGQAVNVSDWYTYLVFDIMGELCFGEPFGCLDQGSATEWSTSVINVFVAATWTQAIRRISGVGTWLESLLTWLLVPRQAAAWREIHLRNSREKTLRRLADPDRDHGDFIHQILNSHSAKSLSQTEIVLNMGLFISAGSDTTATALTGWTYFVCTHPAAYRRLVGEVRGAFAGAGSGSGSEPGEEGERAVSWARVRDLRFLEATILEALRLYPPSPASQQRVVPRGGATVDGY…
Thermothielavioides_terrestris	SPQ19364.1	MASSFPLATAVTATLAILLVARAVFQIVQRRLFHPLRSVPGPWVNSVSELPAALALVTGNQHLYYQSLHEKYGPVVRVSPNELSFISVEAREEIYGLRKGGLNMEKSPIFLGAVGKVDGQTGVSLALNRDHARQRRALGNLFTNSSLLRLESLLQAQVHKFVAVLETMAAGNRSLNVSDWYTYLAFDMMGDLCFAEPFGCLDQASNTQWSTSVINVFVAATWTQGIRRISGVGTWLESLMTRLLVPAKAAAWRTIHLENSREKTVRRLADSDRDHPDFISQILNSESAKSLSRTEIILNMALFISAGTDTTATALTGWTYFVCTHPDVYGRLVGEIRGAVTAADDIRWEKVRELRYLEATLNEALRLFPPSPASQQRIVPPGGATIDGYYVPEGTTVGV…
Thermothielavioides_terrestris_NRRL_8126	XP_003651719.1	MASSFPLATAVTATLAILLVARAVFQIVQRRLFHPLRSVPGPWVNSVSELPAALALVTGNQHLYYQSLHEKYGPVVRVSPNELSFISVEAREEIYGLRKGGLNMEKSPIFLGAVGKVDGQTGVSLALNRDHARQRRALGNLFTNSSLLRLESLLQAQVHKFVAILETMAAGNRSLNVSDWYTYLAFDMMGDLCFAEPFGCLDQASNTQWSTSVINVFVAATWTQGIRRISGVGTWLESLMTRLLVPAKAAAWRTIHLENSREKTVRRLADSDRDHPDFISQILNSESAKSLSRTEIILNMALFISAGTDTTATALTGWTYFVCTHPDVYGRLVGEIRGAVTAADDIRWEKVRELRYLEATLNEALRLFPPSPASQQRIVPPGGATIDGYYVPEGTTVGV…
Trichoderma_gamsii	PNP42130.1	MLTQMLSMTSVASTTSVLLIIGLVIRIIQNRILHPLRSAPGPWFNSLSELPAAIALVKGDQHLYYRSLHEKYGLVVRVSPNELSFIGTDAREEIYGFRASASKIKDQHCPFANFRIMQKGALLMEKSPIFLGAVGNVDGETGVSLALDKEHTRQRKALGYLFTNSALAKLEDILQIHAHKLVAVLEKGASENQAMNVSDWYTYLAFDMMGDLCFAEPFGCLDQASATEWSTSVINVFVAATWTQGIRRISGVGTWLERLMTWLLVPQKAASWRSIHLNNSREKTVRRLQDPNREHTDFMYQILNNESRSLLSKTEIQLNMALFISAGTDTTATALVGWTYFICTHPNVYKRLTAEIRSAFMANEDVKWEKVKKLAYLEATLSEALRLFPPSPASQQRVV…
Trichoderma_gamsii	XP_018661825.1	MLTQMLSMTSVASTTSVLLIIGLVIRIIQNRILHPLRSAPGPWFNSLSELPAAIALVKGDQHLYYRSLHEKYGLVVRVSPNELSFIGTDAREEIYGFRASASKKKKKDQHCPFANFRIMQKGALLMEKSPIFLGAVGNVDGETGVSLALDKEHTRQRKALGYLFTNSALAKLEDILQIHAHKLVAVLEKGASENQAMNVSDWYTYLAFDMMGDLCFAEPFGCLDQASATEWSTSVINVFVAATWTQGIRRISGVGTWLERLITWLLVPQKAASWRSIHLNNSREKTVRRLQDPNREHTDFMYQILNNESRSLLSKTEIQLNMALFISAGTDTTATALVGWTYFICTHPNVYKRLTAEIRSAFMANEDVKWEKVKKLAYLEATLNEALRLFPPSPASQQR…
Trichoderma_guizhouense	OPB41192.1	MLMQMLSVTSVASTFSVLFIIGLVIRILQNRIFHPLRSVPGPWLNSLSELPAAIALVKGDQHLYYRSLHEKYGLVVRVSPNELSFITTEAREEIYGFRKGGLLMEKSPIFLGAVGNVNGETGVSLALNKEHTRQRKALGYLFTNSALAKLENILKIHVQKLVSVLEKGLSEKQAVNVSDWYTYLAFDIMGDLCFAEPFGCLDQASATEWSTSVINVFVAATWTQGIRRISGVGTWLERLMTWLLVPGKAASWRSIHLNNSCEKTVRRLQDPNREHTDFMYHILNSESKSLLSKTEIQLNMALFISAGTDTTATALVGWTYYICTHPDVYKRLTAEIRNAFTANDDIDWDKVRKLAYLEATLNEALRLFPPSPASQQRVVPSGGASIAGYYVPAGTTVAV…
Trichoderma_harzianum	KKP05762.1	MLIQMLSVTSVTYTFFVLFIIGLVIRILQNRIFHPLRSVPGPWLNSLSELPAAIALVKGDQHLYYRSLHEKYGLAVRVSPNELSFITTEAREEIYGFRKGGLLMEKSPIFLGAVGNVNGETGVSLALNKEHTRQRKALGYLFTNSALAKLEDILKIHVQKLVSVLEKGASEKQAVNVSDWYTYLAFDIMGDLCFAEPFGCLDQASASEWSTSVINVFVAATWTQGIRRISGVGTWLERFMTWLLVPAKAASWRSIHLNNSCEKTVRRLQDPNREHTDFMYHILNSESKSLLSKTEIQLNMALFISAGTDTTATALVGWTYYISTHPDVYKRLTAEIRNAFTANDDIKWDNVRKLAYLEATLNEALRLFPPSPASQQRIIPPGGATIGGYYVPAGTTVAV…
Trichoderma_harzianum_CBS_226.95	XP_024768419.1	MLAQMLSVTSVASTFSVLFLIGFVVRILQYRVFHPLRSVPGPWLNSLSELPAAIALVRGDQHLYYRSLHEKYGLVVRVSPNELSFITTEAREEIYGFRKGGLLMEKSPIFLGAVGNVNGETGVSLALNKEHTRQRKALGYLFSNSALAKLEDILKIHVQKLVSVLEKAASEKQAVNVSDWYTYLAFDMMGDLCFAEPFGCLDQASATEWSTSVINVFVAATWTQGIRRISGVGTWLERLMTWLLVPAKAASWRSIHLNNSCEKTASRLQDTNREHTDFMYHILNNESKSLLSRTEIQLNMALFISAGTDTTATALVGWTYYICTHPDVYKRLTAEIRNAFTANDEIKWDNVRKLTYLEATLNEALRLFPPSPASQQRVVPSGGATIAGYYVPAGTTVAV…
Trichoderma_virens_Gv29-8	XP_013956178.1	MLIQILSVNSVVSALSVLLITSLFIRILQNRVFHPLRSVPGPWLNSLSELPAAIALVKGDQHLYYKSLHEKYGLVVRVSPNELSFIGTDAREEIYGFRKGGPLMEKSPIFLGAVGSMNGETGVSLALNKEHSRQRKALGYLFSNSALAKLEDILQIHVQKLVAVLEKGASENQAVNVSDWYTYLAFDMMGDLCFAEPFGCLDQASATEWSTSVINVFVAATWTQGIRRISGVGTWLERLMTRLLVPTKASLWRSIHLNNSRDKTVRRLQDPNRNHADFMYHILNSESKNLLSKTEIQLNMALFISAGTDTTATALVGWTYFICTHPNVYKRLTAEIRDAFMANDDIKWEKVKNLRYLDATLNETLRLFPPSPASQQRVVPPGGAIIAGYYVPAGTTVAV…
Xylaria_flabelliformis	TRX96500.1	MEENARSTASIPIAFAIIKSGIYMEKSPIFLGAVGALDGQTGVSLALNEHHTRQRKALGYLFTNSALLQLETLVIVHIHKLVGALQAAATENRAADVSNWYTYAAFDIMGDLCFAEPFGCLDQASGTEWSTSVIQIFVGATWTQGIRRISGVGTWLESIMTQLLIPAKAAGWRKTHLSNAQEKTRRRLADNDRNHADFMHHILLNNESKKSLSETEIFLNMAGFVSGGTDTTATALTGWTYFVCTHPKVLNRLLHEVRTTFAKEDDIRWERVNKLKYLEATLQETLRLYPPSPASQQRIVPPGGATIDGYYIPGGKTVAVAPWVSTHSSLNFYEPDTFQPERWLSENEKFSKDQLNASLPFGTGPRVCMGKNLAYLEMLLITAHLLWNFDLELDLEEYR…
Zymoseptoria_brevis	KJY02511.1	MGGTCSMVSSQPHVYAEIHRNGLEKDLKACAGCTDMEYVNFTSKDGKMQRITDLAKYTTMLEDVALKLFSINGMTHRQVMPFPFEPSRPQPWQRYDHMNVQDRLNQLDIPQSDKDMFSAHTGAFGSAASSEIACVDAMRRYALGGNSFATMYDAAASFKLGNGGTTNLCRHILTEYNGDVVMKKQVASLTQTDGSGPTISCRDGSVDKARRVVCTIPLNCLGDIKFDPPLSAAKQDAIKQGHINVGEKYHFAIDEVQGNWHQGPLKQGTYAMCFGYNGRLTDPTNNESVIAEYKKLQPEGRVKGYLTHTWSSDPYAKGAWFCASPNMTTKHLSVVKGFANVYLYALHEKYGPVVRIGPNEVSFAGPALEAIYGLRKGGALEKSRAWLGGVSPWKGFHGL…
Zymoseptoria_brevis	KJX96258.1	MNENMPPTLTLATASVLIATFFIFILYRIIFHPLRSFPGPWLNATTELPSALKLAKGQQHTYYHRLHQKYGPVLRTAPNELTFTSDQAWNDVYGLKNGVVLEKSPIFIGIVSPMNGCVGVGLAKGKEHTRQRRALAPGLSKTALYKQEEIIQRHVSALLDLLRKNVEQDEPSNIAEYFSFTTFDAIGDLSFSEPFGCLKQNKTTEWASAMRQVVIFASYDQAIRRVAGVDTWLRNLLLKVCMPAKAAHWRMLHVKKSLEKTAQRLEKPDSEKQDMIYHLLREKDPKKSLNHDEIKLNMMLYISAGSETTSITLTAWAYLIGTHSEAYRQLTTEIRSSISSSADIKVDTVMSLPYLGATINEAMRLFPPGAVAMQRMVPPGGVTIDGHYVPGGTTVSVAP…
Zymoseptoria_tritici_IPO323	XP_003849271.1	MGLLYATGVVLVLLTFAWLVRRRRRDGLRHIPGPWINTVSPFAFPYQVVKGFANVYLYALHEKYGPVVRIGPNEVSFAGPALEAIYGLRKGGALEKSRAWLGGVSPWKGFHGLGIARGDEHRRQRRALAPSMSKAALKSQEGIIQENVGQLMDRLRAEAAKSEDVNVAEWFTYFTFDMMGDVCLNQSFGCLDLGERTDWADSIIDLHISSSWLTVIQQIAGMETRFGRLLSKVLARLFVPRQLDKSRKLHFQKTMDATVRRMEAESSHPDAIYHILRSNKEDRIIAPREEIILNMTLFLSAGSETTSILLTTCSWLLISHRQVLDRVVREVRSKFQHISEVTLDTVTDAHLPYLHAVIHEAFRLFPPAGTGVGREVPPQGDTITGVYVPGGTTVRVAAW…
Zymoseptoria_tritici_IPO323	XP_003848976.1	MNEGMPSTLTLATASGLIATFFIFILCRTIFHPLRSFPGPWLNATTELPSALRLAKGQQHIYYHRLHQEYGPVLRTAPNELTFTSDQAWNDIYGLKNGVVLEKSPIFIGIASPMNGCVGVGLAKGKEHTRQRRALAPGLSKTALYKQEEIIQRHVSALLDLLRENVERDEPSNIAEYFSFTTFDAIGDLSFSEPFGCLEQNKTTEWASAMRQVVIFASYDQAIRRVAGVDTWLRDLLLKVCMPAKAAHWRMLHVKKSLEKTAQRLEKPDSEKQDMIYHLLREKDPKKSLNHDEIKLNMMLYISAGSETTSITLTAWAYLIGTHPEAYRQLTDEICSSISSSADIKVDNVMSLPYLGATINEAMRLFPPGAVAMQRMVPPGGVTIDGHYVPGGTTVSVAP…
Zymoseptoria_tritici_ST99CH_1A5	SMY27427.1	MDLLYATGLALVLLTFAWLVRRRRRDGLRHIPGPWINTVSPFAFPYQVVKGFANVYLYTLHEKYGPVVRIGPNEVSFAGPALEAIYGLRKGGALEKSRAWLGGVSPWKGFHGLGIARGDEHRRQRRALAPSMSKTALKSQEGIIQANVGHLMDRLRAEAAKSEDVNVAEWFTYFTFDMMGDVCLNQSFGCLNLGERTDWADSIIDLHISSSWLTVIQQISGMETRFGRLLSKVLARLFVPRQLDQSRKLHFQKTMDATVRRMEADSSHPDAIYHILRSNKEDRIIAPREEIILNMTLFLSAGSETTSILLTTCSWLLISHRQVLDRVVREVRSKFQHISEVTLDTVTDAHLPYLNAVIHEAFRLFPPAGTGVGREVPPQGDTITGVYVPGGTTVRVAAW…
Zymoseptoria_tritici_ST99CH_1E4	SMR58229.1	MDLLYATGLALVLLTFAWLVRRRRRDGLGHIPGPWINTVSPFAFPYQVVKGFANVYLYTLHEKYGPVVRIGPNEVSFAGPALEAIYGLRKGGALEKSRAWLGGVSPWKGFHGLGIARGDEHRRQRRALAPSMSKTALKSQEGIIQDNVGHLMDRLRAEAAKSGDVNVAEWFTYFTFDMMGDVCLNQSFGCLNLGERTDWADSIIDLHISSSWLTVIQQISGTETRFGRLLSKVLARLFVPRQLDKSRKLHFQKTMDATVRRMEAESSHPDAIYHILRSNKEDRIIAPREEIILNMTLFLSAGSETTSILLTTCSWLLISHRQVLDRVVREVRSKFQHISEVTLDTVTDAHLPYLNAVIHEAFRLFPPAGTGVGREVPPQGDTITGVYVPGGTTVRVAAW…
Zymoseptoria_tritici_ST99CH_3D1	SMR63204.1	MNEGMPSTLTLATASGLIATFFIFILCRTIFHPLRSFPGPWLNATTELPSALRLAKGQQHIYYHRLHQKYGPVLRTAPNELTFTSDQAWNDIYGLKNGVVLEKSPIFIGIVSPMNGCVGVGLAKGKEHTRQRRALAPGLSKTALYKQEEIIQRHVSALLDLLRKNADQDEPSNIAEYFSFTTFDAIGDLSFSEPFGCLKQNKTTEWASAMRQVVIFASYDQAIRRVAGVDTWLRNLLLKACIPAKAAHWRMLHVKKSLEKTAQRLEKPDSEKQDMIYHLLREKDPKKSLNHDEIKLNMMLYISAGSETTSITLTAWAYLIGTHPEAYRQLTDEICSSISSSADIKVDNVMSLPYLGATINEAMRLFPPGAVAMQRMVPPGGVTIDGHYVPGGTTVSVAP…
Zymoseptoria_tritici_ST99CH_3D7	SMQ53791.1	MGLLYATGVALVLLTFAWLVRRRRRDGLRHIPGPWINTVSPFAFPYQVVKGFANVYLYTLHEKYGPVVRIGPNEVSFAGPALEAIYGLRKGGALEKSRAWLGGVSPWKGFHGLGIARGDEHRRQRRALAPSMSKTALKSQEGIIQDNVGHLMDRLRAEAAKSGDVNVAEWFTYFTFDMMGDVCLNQSFGCLNLGERTDWADSIIDLHISSSWLTVIQQISGTETRFGRLLSKVLARLFVPRQLDKSRKLHFQKTMDATVRRMEAESSHPDAIYHILRSNKEDRIIAPREEIILNMTLFLSAGSETTSILLTTCSWLLISHRQVLDRVVREVRSKFQHISEVTLDTVTDAHLPYLHAVIHEAFRLFPPAGTGVGREVPPQGDTITGVYVPGGTTVRVAAW…
Zymoseptoria_tritici_ST99CH_3D7	SMQ54928.1	MNEGMPSTLTLATASGLIATFFIFILCRTIFHPLRSFPGPWLNATTELPSALRLAKGQQHIYYHRLHQEYGPVLRTAPNELTFTSDQAWNDIYGLKNGVVLEKSPIFIGIASPMNGCVGVGLAKGKEHTRQRRALAPGLSKTALYKQEEIIQRHVSALLDLLRKNVERDEPSNIAEYFSFTTFDAIGDLSFSEPFGCLEQNKTTEWASAMRQVVIFASYDQAIRRVAGVDTWLRDLLLKVCMPAKAAHWRMLHVKKSLEKTAQRLEKPDSEKQDMIYHLLREKDPKKSLNHDEIKLNMMLYISAGSETTSITLTAWAYLIGTHPEAYRQLTDEIRSSISSSADIKVDTVMSLPYLGATINEAMRLFPPGAVAMQRMVPSGGITIDGNYVPGGTTVSVAP…

## Sheet: ABA3
Supplementary Data 7c: Amino acid sequences of ABA3 homologs used in this study
Strain	Locus	Protein	GenBank ID	GenBank Protein Sequence
Alternaria_alternata	XP_018379073.1	MSTFLTKVWANAIGFGIVWTGVVLFSNFFPKHDQKCAPQSDESVKNKAVVVHERWYYPPDIANDLKDIDLPDRVKQEIFATAWEYTRCVIPEYTNWSRYVAFMRIIVMGIIAEFKGSLMDVANDDNVVGYSLTEVLDTLCGGTAGHAEMCREYRCFLLMSSQKSRHQTNTMLFRRYSVALSKSPWQFFRMRDTDALARFTIGVALVCNDLDHIWFTNDQFDIMAEIGNTMYDGISYWKHRSEGEINSTFAYVPETKRVMAYHKCREALWALDVAWARQPEMKCVINFLRYFGGPIHMIMRRYRFVEEGLTLGRPEDKRVIEQTRKHVKLWNRLDEQKKTKKQETESLQQYRHVLSREKILLFNGLGEMLEKADEGLCSECSYRETYGAPQAHTFGGVVL…
Alternaria_arborescens	XP_028508107.1	MSTFMTKVWANAIGFGIVWTGVVLFSRLRSQEVQNFFPKNDQKCAPQSDESVKNKAVVVHERWYYPPDIANDLKDIDLPDRVKQEIFATAWEYTRCVIPEYTNWSRYVAFMRIIVMGIIAEFKGSLMDVANDDNVVGYSLTEVLDTLCGGTAGQYVTAVSAEMCREYRCFLLMSSQKSRHQTNTMLFRRYSVALSKSPWQFFRMRDTDALARFTIGVALVCNDLDHIWFTNDQFDIMAEIGNTMYDGISYWKHRSEGEINSTFAYVPESKRVIAYHKCREALWALDVAWARQPEMKCVINFLRYFGGPIHMIMRRYRFVEEGLTLGRPEDKRVIEQTRKHVKLWNRLDEQKKTKKQEIESLQQYRHVLSREKILLFNGLGEMLEKADEGLCSECSYRET…
Alternaria_arborescens	RYN21293.1	MSTFMTKVWANAIGFGIVWTGVMLFSRLRSQEIQNFLPKNDQKCAPQSDESVKNKAVVVHERWYYPPDIANDLKDIDLPDRVKQEIFATAWEYTRCVIPEYTNWSRYVAFMRIIVMGIIAEFKGSLMDVANDDNVVGYSLTEVLDTLCGGTAGHAEMCREYRCFLLMSSQKSHHQTNTMLFRRYSVALSKSPWQFFRMRDTDALARFTIGVALVCNDLDHIWFTNDQFDIMAEIGNTMYDGISYWKHRSEGEINSTFAYVPESKRVMAYHKCREALWALDVAWARQPEMKCVINFLRYFGGPIHMIMRRYRFVEEGLTLGRPEDKRVIEQTRKHVKLWNRLDEQKKTKKQEAESLQQYRHVLSREKILLFNGLGEMLEKADEGLCSECSYRETYGAPQA…
Alternaria_gaisen	KAB2108805.1	MSTFLTKVWANAIGFGIVWTGVVLFSRLRSQEIQHFLPKNDQKCAPQSDESVKNKAVVVHERWYYPPDIANDLKDIDLPDRVKQEIFATAWEYTRCVIPEYTNWSRYVAFMRIIVMGIIAEFKGSLMDVANDDNVVGYSLTEVLDTLCGGTAGHAEMCREYRCFLLMSSQKSRYQTNTKLFRRYSVALSKSPWQFFRMRDTDALARFTIGVALVCNDLDHIWFTNDQFDIMAEIGNTMYDGISYWKHRSEGEINSTFAYVPESKRVMAYHKCREALWALDVAWARQPEMKCVINFLRYFGGPIHMIMRRYRFVEEGLTLGRPEDKRVIEQTRKHVKLWNRLDEQKKTKKQEAESLQQYRHVLSQENTLLFNGLGEMLEKADEGLCSECSYRETYGAPQA…
Alternaria_sp._MG1	RII14465.1	MLFRRYSVALSKSPWQFFRMRDTDALARFTIGVALVCNDLDHIWFTNDQFDIMAEIGNTMYDGISYWKHRSEGEINSTFAYVPETKRVMAYHKCREALWALDVAWARQPEMKCVINFLRYFGGPIHMIMRRYRFVEEGLTLGRPEDKRVIEQTRKHVKLWNRLDEQKKTKKQETESLQQYRHVLSREKILLFNGLGEMLEKADEGLCSECSYRETYGAPQAHTFGGVVLCAAHKQGWADHTESILERMVRSFPEAAETVRISEMRATRSAAP
Alternaria_sp._MG1	RII14464.1	MSTFLTKVWANAIGFGIVWTGVVLFSRLRSQEIQNFFPKHDQKCAPQSDESVKNKAVVVHERWYYPPDIANDLKDIDLPDRVKQEIFATAWEYTRCVIPEYTNWSRYVAFMRIIVMGIIAEFKGSLMDVANDDNVVGYSLTEVLDTLCGGTAGQYVTAVRQIRSLKSPH
Alternaria_tenuissima	RYN29453.1	MSTFLTKVWANAIGFGIVWTGVVLFSRLRSQEIQNFFPKHDQKCAPQSDESVKNKAVVVHERWYYPPDIANDLKDIDLPDRVKQEIFATAWEYTRCVIPEYTNWSRYVAFMRIIVMGIIAEFKGSLMDVANDDNVVGYSLTEVLDTLCGGTAGHAEMCREYRCFLLMSSQKSRHQTNTMLFRRYSVALSKSPWQFFRMRDTDALARFTIGVALVCNDLDHIWFTNDQFDIMAEIGNTMYDGISYWKHRSEGEINSTFAYVPETKRVMAYHKCREALWALDVAWARQPEMKCVINFLRYFGGPIHMIMRRYRFVEEGLTLGRPEDKRVIEQTRKHVKLWNRLDEQKKTKKQETESLQQYRHVLSREKILLFNGLGEMLEKADEGLCSECSYRETYGAPQA…
Aspergillus_costaricaensis_CBS_115574	XP_025535293.1	MTIENEWYYPDDIAHDLDGIDLPKNTKDEVLACAWEYSRSVIPQYTNWERYIAFMRIIIMGVIAEFQGSMVDITAGPKILNYDLDEILDELFHGTPGHLDMAREYKAFLFITSQKVSHANSELFRRYVNALVNSPQQWFRMRDCDALARFTIASALACNDLLDIWFTDAQYDIFCEIGDTMYDAVAFYKHRSEGETNSTFAYMPEDHRIEAFHRARQVLWAIDLAMAGTPGHLAVTNFLRSFGGPIHIMMRRYRFVEEDLTKLWNRIDRRKTSIAEDFEHYNRSMERSDEFMFRGLADYLDRADNQHCPECIYREVYGAQRDHCFGGVQLCDQCRLEWGHFLETLPERAKRAFPDLNLRI
Aspergillus_costaricaensis_CBS_115574	XP_025541300.1	MAIQNRWFYPKDIAHDLDGIELPTERKNEILACAWEYARSVIPQYTNWKRYVAFMRTMVISITCEFRGDLVDVAASAEVLGYDLKAVLDDLFHDTPGHTAMAQEFKCFLLVTSEKTGHHRNDSELFRRYVDALVGSPRQWFRMRDCDGLARFTIAAALACNDLLDTWYTEEYTFAYIPENERVNAFHQAREILWAVDVVMAGMSGYMATINFIRSFGGPIQTTMRRYRFVDDGLSIGKTESEEVINKARQNFKLWNRVDAGSVMSLDVRRYNLLIARCDDLMFPGLADYLEVDSQHCNQCVYRKAYGAQRAHCFGGVELCGQCRDEWGQYLKTLPERTKQAFPDLTLEI
Aspergillus_kawachii_IFO_4308	GAA87848.1	MTIQNEWYYPDDIAHDLDGIDLPKTTKDEVLACAWEYSRSVIPQYTNWERYIAFMRIIIIGVIAEFQGTMVDVTAGPRILNYNLDEVLDELFHGTPGHLDMAREYKTFLFITSQKVSHANSELFRRYVNALVNSPQQWFRMRDCDALARFTIASALACNDLLDIWFTDAQYDVLCEIGDTMYDAVAFYKHRSEGETNSTFAYMPEDHRIDAFHRARQVLWAIDLAMAGTPGHLAVTNFLRSFGGPIHMMMRRYRFVEEDLTVGKSETEEVINQTRLNKKLWNRIDRRKTDVAEDIEHYNRSMARSDEFMFRGLADYLDGADNQHCPECIYREVYGAQRDHCFGGVQLCDQCRLEWGHFLETLPERAKRAFPDLNFEDLKSPLMLRTFMTIMRSSQ
Aspergillus_kawachii_IFO_4308	GAA90263.1	MAIQNKWFYPSDIAHDLDDIDLPREVKVEILACAWEYTRCVIPQYSNWKRYVAFMRLMTIGVISEFRGDLVDVIDGPRVLAYNLDSLLHELFHDTPGHQAMVLEFKSFLLVTSEKTSHRRSNSEMFRRYVNALVSSPQQWFRMRDCDALARFTIAAGLACNDLLDIWYTDTQYDILCEIGATMYDAVAFFKHQSEGETNSTFAYMPEDERISAFQGVRQVLWALDVAMADVPGHAIVTNFLRNVGGPILMTMRRYRFVEEGLTIGKTESEDIINETRQNFKLWTRLDAGPATFLDIKHYQMILSRSDDLMFPGLAEWLEADSQHCTQCVYRKAYGAQRAHCFGGVELCSQCRDEWGQYLRTLPGRTKQAFPDLALEI
Aspergillus_lacticoffeatus_CBS_101883	XP_025451354.1	MKVQNKWYYPDDIAHDLNGIDLPEETKGEVLACAWEYSRSIIPQYTNWKRYVAFMRIIIIGIIAEFQGTMVDVTAGPKVLNYNLDEVLDELFHGTPGHLDMAREYKTFLLITSEKASHANSELFRRYVNALVGSSEQWFRMRDCDALGRFSIASALACNDILETWFTDAQYNILCEIGDTMYDAVAFFKHRSEGETNNTFAYMPEDQRINAFHRARQVLWALDVAMAGTPGHLAVTNFLRSFGGPIHIMMRRYRFVEEDLTVGKSETKEVINQTRLNTKLWNRIDSETDMVLRIEHYKSSMARSDELMFRDLADYLNGADSKHCPDCIYREAYGAQRDHCFGSVQLCDQCRHDWGHFLETLPERSKRAFPDLDLRI
Aspergillus_luchuensis_CBS_106.47	OJZ85488.1	MTIQNEWYYPDDIAHDLDGIDLPKSTKDEVLACAWEYSRSVIPQYTNWQRYVAFMRIIIIGVIAEFQGTMVDVTAGPKILNYDLDEVLDELFHGTPGHLDMAREYKSFLFIASQKVSHANSELFRRYVNALVSSPRQWFRMRDCDALARFTIASALACNDLLDIWFTDAQYDVLCEIGDTMYDAVAFYKHRSEGETNSTFAYMPEDHRIEAFHRARQVLWAIDLAMAGTPGHLAVTNFLRSFGGPIHMMMRRYRFVEEDLTVGKSETEEVINQTRLNKKLWNRIDRRKTSIAEDIEHYNRSMARSDEFMFRGLADYLDGADNQHCPECIYREVYGAQRDHCFGGVQLCDQCRLEWGHFLETLPERAKRAFPDLNLRI
Aspergillus_neoniger_CBS_115656	XP_025479395.1	MTIQNEWYYPDDIAHDLDGIDLPKETRDEALACAWEYSRSVIPHYTNWKRYIAFMGIIIMGIIAEFQGTMIDVTAGSKILNLDPDEVLAELFHGTPGHLDMAREYKTFLFITSQKVSHANSELSRRYVNALVSSPQQWFRMRDCDALARFTIASALACNDLLDIWFTDAQYDILCEIGDTMYDAVAFYKHRSEGETNSTFAYMPEDHRIEAFHRARQVLWAIDLAMAGTPGHLAVTNFLRSFGGPIHMMMRRYRFVEEDLTVGKSETKEVINQTRLNKKLWNRRSNEFMFRGLADYLDRANNQHCPECIYREVYGAQRDHCFGGVQLCEQCRFEWGHFLGTLPERAKRAFPDLNLRI
Aspergillus_neoniger_CBS_115656	XP_025475370.1	MKYFSNARGRAVPAKPRMSDDEKSRITRKSLMLAITFIPTTENIALQNKWFYPSDIAHDLDGIDLPTEVKGEILACAWEYTRCVIPQYSNWKRYVAFMRIIIISVISEFRGDMVDVVAGPEVLGYDLDAVLNALFHDTPGHHAMVREYKCSLLVTTEKASHKRYDSEMFRRYVNALVGSPQQWFRMRDCDALARFTIAAALSCNDLDTWYTDAQYDILCEIGDTMYDAVAFFKHRSEGETNSTFAYIPEDERISAFHEARQVLWTLDVAMAGKPGHTIVTNFVRNLGGPIHMTMRRYRFVEEGLTIGKTESEEIINETRQNFKLWNRLDADSVTSLDIKHYDMLLSRCDDLMFPGLAEWLEADSQHCTQCVYRKAYGAQRAHCFGGVELCSKCRDVWRE…
Aspergillus_niger	GAQ47445.1	MTIQNKWYYPDDIAHDLDGIDLPENTKDEVLACAWEYSRSVIPQYTNWERYIAFMRIIIVGVIAEFQGSMVDISAGPKILNYGLDEVLDELFHGTPGHLDMAREYKAFLFITSHKVSHANSELFRRYVNALVNSPQQWFRMRDCDALARFTIASALACNDLLDIWFTDAQYDIFCEIGDTMYDAVAFYKHRSEGETNSTFAYMPEDHRIEAFHRARQVLWAIDLAMAGTPGHLAVTNFLRSFGGPIHMMMRRYRFVEEDLTVGKSETKEVINQTRLNKKLWNRIDGRKTSIAEDIEHYNRSMERSDEFMFRGLADYLDRADNQHCPECIYREVYGAQRDHCFGGVQLCDQCRLEWGHFLETLPERAKRAFPDLNLRI
Aspergillus_niger	GAQ45797.1	MAIQNKWFYPSDIAHDLDDVDLPTEVKVEILACAWEYTRCVIPQYSNWKRYVAFMRLITIGVISEFRGDLVDVVAGPRVLGYNLDTLLHDLFHDTPGHQAMVLEFKSFLLVTSEKTSHRWSNSEMFRRYVNALVSSPQQWFRMRDCDALARFTIAAGLACNDLLDTWYTDAQYNILCEIGATMYDAVAFFKHQSEGETNSTFAYMPEDERISAFHGVRQVLWALDVAMADMPGHAIVTNFLRNVGGPILMTMRRYRFVEEGLTIGKTESEEIINETRQNFKLWNRLDAGSATSLDIKHYHMLLSRRDDLMFPGLAEWLQADNQKCTQCVYRKAYGAQRAHCFGGVELCSQCRDEWGQYLKTLPERTKQAFPDLALQI
Aspergillus_niger_ATCC_1015	EHA25025.1	MKVQNKWYYPDDIAHDLNGIDLPEETKGEVLACAWEYSRSIIPQYTNWKRYVAFMRIIIIGIIAEFQGTMVDVTAGPKVLNYNLDEVLDELFHGIPGHLDMAREYKTFLLITSEKASHANSELFRRYVNALVGSPEQWFRMRDCDALGRFSIASALACNDILETWFTDAQYNILCEIGDTMYDAVAFFKHRSEGETNNTFAYMPEDQRIDAFHRARQVLWALDVAMAGMPGHLAVTNFLRSFGGPIHMMMRRYRFVEEDLTVGKSETKEVIHQTRLNTKLWNRIDSETDMVLRIEHYKSSMARSDELMFRDLADYLNGADSKHCPDCIYREVYGAQRDHCFGGVQLCDQCRHDWGLFLETLPERSKRAFPDLDLRI
Aspergillus_phoenicis_ATCC_13157	RDK45894.1	MKVQNKWYYPDDIAHDLNGIDLPEETKGEVLACAWEYSRSIIPQYTNWKRYVAFMRIIIIGIIAEFQGTMVDVTAGPKVLNYNLDEVLDELFHGTPGHLDMAREYKTFLLITSEKASHANSELFRRYVNALVGSSEQWFRMRDCDALGRFSIASALACNDILETWFTDAQYNILCEIGDTMYDAVAFFKHRSEGETNNTFAYMPEDQRINAFHRARQVLWALDVAMAGTPGHLAVTNFLRSFGGPIHIMMRRYRFVEEDLTVGKSETKEVINQTRLNTKLWNRIDSETDMVLRIEHYKSSMARSDELMFRDLADYLNGADSKHCPDCIYREAYGAQRDHCFGSVQLCDQCRHYWGHFLETLPERSKRAFPDLDLRI
Aspergillus_piperis_CBS_112811	XP_025517274.1	MTIQNEWYYPDDIAHDLDGIDLPKTTKDEVLACAWEYSRSKIPQYTNWERYIAFMRIIIIGVIAEFQGTMVDVTAGPRILNYNLDKVLDELFHGTPGHLDMAREYKTFLFITSQKVSHANSELFRRYVNALVNSPQQWFRMRDCDALARFTIASALACNDLLDIWFTDAQYDVLCEIGDIMYDAVAFYKHRSEGETNSTFAYMPEDHRIDAFHRARQVLWAIDLAMAGTPGHLAVTNFLRSFGGPIHMMMRRYRFVEEDLTVGKSETEEVINQTRLNKKLWNRIDRRKTDIAEDIEHYNRSMARSDEFMFRGLADYLDGADNQHCPECIYREVYGAQRDHCFGGVQLCDQCRLEWGHFLETLPERAKRAFPDLNLRI
Aspergillus_piperis_CBS_112811	XP_025512294.1	MFRWDINDHTQCDIAHDMIWMTSIYQESNWKRYVTFMRLITISIISKFRGDLVDVVNNPRAIVLEFKSFLLVTSEKTSHRRSNRKIFRRYMNALVSSPQQWFRMQDYNTLARFTITAGLAYTQYNILCKIGATMYDAVTFFKHQSEGETNSTFTYMPEDKRINTFHGVRQVLWALKVAMADMPGHAIVTNFLRNVGGPILMTMRRYRFVEEGLTIGKTESGDIINETWQNFKLWNRLDVGSATSLDFKHYHILLSRRDDLMFPGLAEWLEADSQHCTQCVYRKVYGAQRAHCFGGVELCSECRDAWREYLKTLPERTKQAFPDLDLEI
Aspergillus_tubingensis_CBS_134.48	OJI80076.1	MKIQNEWYYPDDIAHDLDGIDLPKNTKDEVLACAWEYSRSVIPQYTNWERYIAFMRIIIIGVIAEFQGSIVDVTAGPKVLNYDLDEVLDELFYGTPGHLDMAREYKAFLFVTSQKVSHANSELFRRYVNALVSSPRQWFRMRDCDALARFTIASALACNDLLDIWFTDAQYDILCEIGDTMYDAVAFYKHRSEGETNSTFAYMPEDHRIDAFHRARQVLWAIDLAMAGIPGHLAVTNFLRSFGGPIHMMMRRYRFVEEDLTVGKSETEEVINQTRLNKKLWNRIDGRKTGIAEDIEHYNRSMARSDEFMFRGLADYLDRADNQHCPECIYREVYGAQRDHCFGGVQLCDQCRLEWGHFLETLPERAKRAFPDLNLRI
Aspergillus_tubingensis_CBS_134.48	OJI87868.1	MAIHNKWFYPSDIAHDLNDVDLPTEVKVEILARAWEYTRCRYVAFMRLITISVISEFRKDLVDVVAGPRVLGYNLDDILHNLFHDKPGHQAMVLEFKSFLLVTSEKTSHRRFNSETFRRYVNALVGSPQQWFRMRDCDALARFTIAAGLACNDLLDTWYTDAQYNILCEIGATMYDAVAFFKHQSEGETNSTFAYMPEDERISAFHGVRQVLWALDVAMADMPGHAIVTNFLRNVGGPILMTMRRYRFVEEGLTIGKTESEEIINETRQNSKLWNRLDAGSATSLDIKHYHMLLFPAQKCTQCVYRKAYGAQRAHCFGGVELCSQCRDEWGQYLKTLPERTKQAFPDLPWR
Aspergillus_vadensis_CBS_113365	XP_025557614.1	MTIQNEWYYPDDIAHDLDGIDLPKDTKDEVLACAWEYSRSVIPQYTNWVRYIAFMRIITMGIIAEFQGTMVDVTAGPKILNYDLDEVLDELFHGTPGHLDMAREYKTFLLITSQKVTHANSELFRRYVNALVSSPQQWFRMRDCDALARFTIASALACNDLLDTWFTDAQYDIFCEIGDTMYDAVAFYKHRSEGETNSTFAYMPEDHRIDAFHRARQVLWAIDLAMAGTPGHLAVTNFLRSFGGPIHMMMRRYRFVEEDLTVGKRETKEVINQTRLNKKLWNRIDRRKTDIAEDIEHYNRSMARSDEFMFRGLADYLDGADSQHCPECIYREVYGAQRDHCFGGVQLCDQCRLEWGHFLETLPDRAKRAFPHLNLRV
Aureobasidium_pullulans	THY37065.1	MRIIVIGIIAEFKGDLLDVIEGDKVLNYSLDSILSDLFAGTPGHVEMARKYKTFLLVSGDKSSRRRHGEFFRRYVNVLAESPKRYFRMRDTDALCRFTIAVALACSDQDDVWFTKDQFNMLAEIGDTIYDVVSFFKHRSEGKTNSTFAYMPEDLRVAAYRQCREVLWALDAAWCTRPETACVTSFLRYFGGPLHMMMRRYRFVEENMTIGKEEDIGTRNHYKLWNRLDVKNLREKEANSRDQQRYREIIAQEGVLLFPGLGEAIESHGEGHCNDCLYRPSYGVETTHCFGGVQLCDRQYLLSFPERAAKAFPELVATYERAIVNVEPKESEVESKAVQDGSKQIDQGPGVCLPGFAVSGI
Aureobasidium_pullulans	THY81675.1	MAANTNTLRAPRERDTWYYPPDIANDLDGINLPENVKGEIFATAWEYTRTVIPHYTNWKRYVAFMRIIVMGIIAEFKGDLLDVTEGDKVLNYSLDGILSDLFAGTPGHAEMAREYKTFLLVSGDKSSGRRHGEFFRRYVNVLAESPERYFRMRDTDALCRFTIAVALACSDQDDVWFTEDQFNMLAEIGDTMYDAVSFFKHRSEGETNSTFAYMPEDLRVAAYRQCREVLWALDAAWCTRPETACVTSFLRYFGGPLHMMMRRYRFVEENMTIGKEEDIGVVLQTRNHYKLWNRLDAKNLREKEANSRDQQRYREIIAQEGVLLFPGLGEAIESHGEGHCNDCLYRPSYGVETTHCFGGVQLCDVCRTRWRQYLLSFPERAAEAFPELVATYERAIVNV…
Aureobasidium_pullulans	THV70249.1	MEMAANTNTLRAPRERDTWYYPPDIANDLDGINLPENVKGEIFATAWEYTRTVIPHYTNWKRYVAFMRIIVMGIIAEFKGDLLDVTEGDKVLNYSLDGILSDLFAGTPGHAEMAREYKTFLLVSGDKSSGRRHGEFFRRYVNVLAESPERYFRMRDTDALCRFTIAVALACSDQDDVWFTEDQFNMLAEIGDTMYDAVSFFKHRSEGETNSTFAYMPEDLRVAAYRQCREVLWALDAAWCTRPETACVTSFLRYFGGPLHMMMRRYRFVEENMTIGKEEDIGVVLQTRNHYKLWNRLDAKNLREKEANSRDQQRYREIIAQEGVLLFPGLGEAIESHGEGHCNDCLYRPSYGVETTHCFGGVQLCDVCRTRWRQYLLGFPERAAEAFPELVATYERAIV…
Aureobasidium_pullulans	THY11172.1	MEMAANTNTLRAPRERDTWYYPPDIANDLDGINLPENVKGEIFATAWEYTRTVIPHYTNWKRYVAFMRIIVMGIIAEFKGDLLDVTEGDKVLNYSLDGILSNLFAGTPGHAEMAREYKTFLLVSGDKSSGRRHGEFFRRYVNVLAESPERYFRMRDTDALCRFTIAVALACSDQDDVWFTEDQFNMLAEIGDTMYDAVSFFKHRSEGETNSTFAYMPEDLRVAAYRQCREVLWALDAAWCTRPETACVTSFLRYFGGPLHMMMRRYRFVEENMTIGKEEDIGVVLQTRNHYKLWNRLDAKNLREKEANSRDQQRYREIIAQEGVLLFPGLGEAIESHGEGHCNDCLYRPSYGVETTHCFGGVQLCDVCRTRWRQYLLSFPERAAEAFPELVATYERAIV…
Aureobasidium_pullulans	THY15919.1	MAANTNTLRAPRERDTWYYPPDIANDLDGINLPENVKGEIFATAWEYTRTVIPHYTNWKRYVAFMRIIVMGIIAEFKGDLLDVTEGDKVLNYSLDGILSDLFAGTPGHAEMAREYKTFLLVSGDKSSGRRHGEFFRRYVNVLAESPERYFRMRDTDALCHFTIAVALACSDQDDVWFTEDQFNMLAEIGDTMYDAVSFFKHRSEGETNSTFAYMPEDLRVAAYRQCREVLWALDAAWCTRPETACVTSFLRYFGGPLHMMMRRYRFVEENMTIGKEEDIGVVLQTRNHYKLWNRLDAKNLREKEANSRDQQRYREIIAQEGVLLFPGLGEAIESHGEGHCNDCLYRPSYGVETTHCFGGVQLCDVCRTRWRQYLLSFPERAAEAFPELVATYERAIVNV…
Aureobasidium_pullulans	THX95964.1	MAANTNTLRAPRERDTWYYPPDIANDLDGINLPENVKGEIFATAWEYTRTVIPHYTNWKRYVAFMRIIVMGIIAEFKGDLLDVTEGDKVLNYSLDGILSDLFAGTPGHAEMAREYKTFLLVSGDKSSGRRHGEFFRRYVNVLAESPERYFRMRDTDALCRFTIAVALACSDQDDVWFTEDQFNMLAEIGDTMYDAVSFFKHRSEGETNSTFAYMPEDLRVAAYRQCREVLWALDAAWCTRPETACVTSFLRYFGGPLHMMMRRYRFVEENMTIGKEEDIGVVLQTRNHYKLWNRLDAKTLREKEANSRDQQRYREIIAQEGVLLFPGLGEAIESHGEGHCNDCLYRPSYGVETTHCFGGVQLCDVCRTRWRQYLLSFPERAAEAFPELVATYERAIVNV…
Aureobasidium_pullulans	THZ19739.1	MAANTNTLRAPSFMRIIVIGIIAEFKGDLLDVTEGDKVLNYSLDGILLDLFAGTPGHAEMARKYKTFLLILGDKSSRRRHGEFFRRYVNVLAKSPKRYFRMRDTNALCRFTIAVALACSDQDDVWFTKDQFNMLAEIGDTICTRPETAYVTSFLRYFGGPLYIMMRRYRFVEENMTISKEEDIGVVL
Aureobasidium_subglaciale_EXF-2481	XP_013340531.1	MASNTNTLRAPRERDTWYYPPDIANDLDGINLPENVKGEIFATAWEYTRTVIPHYTNWKRYVAFMRIIVMGIIAEFKGDLLDVTDGDKVLNYSLDGILSDLFTGTPGHAEMAREYKTFLLVSGDKSSGRRHGEFFRRYVNVLAESPERYFRMRDTDALCRFTIAVALACSNQDDVWFTENQFNMLAEIGDTMYDAVSFFKHRSEGETNSTFAYMPEDLRVAAYRQCREVLWALDAAWCTRPETACVTSFLRYFGGPLHMMMRRYRFVEENLTIGREEDIGVVLQTRNHYKLWNRLDAKKLRETESNSTDQQRYKDIIAQEEVLLFPGLGQTIESHGEGHCNECLYRPSYGVETTHCFGGVELCDNCRVRWRQYLLSFPERAAEAFPELVATYGRAIMNV…
Bipolaris_maydis_ATCC_48331	XP_014072544.1	MTQGNQNAFSKNNQNPDPQYDETITEKLVVVNERWYYPPDIANDLKDVDLPFRVKEEVFATAWEYTRCVIPEYTNWSRYVAFMRTIVVGIIAEFRGSLIDVVYDDRILGYSLTEVLNALCGGTVGHAEMCREYRCFILISSQKSSDQTNTMLFRRYSNALSKSPWQFFRMRDTDALARFTIGAALACNNLDHIWFTAEQFDIMAEIGNTMYDGVAYYKHRSEGEVNSTFAYVPESKRVSAFHKCREALWALDVAWAKKPERKCVINFLRYFGGPIHVTMRRYRFVEEGLTLGKPDTKHVIAQTRKNVKLWNRLDEQKDIKWRELRSLEQYRDVLAREEFLLFNGLRAMLEEADQAFCSECNYREIYGAPQDHTFGGVFLCSGCQQKWAKYTESVLERMT…
Bipolaris_maydis_ATCC_48331	XP_014077118.1	MTQGNQNAFSNDGQSPKPHFHDKNNDEFVANERWYYPDDIANDLKDVDLPSRTKEEVFATAWEYARCVIPEHTNWSRYVAFMRTIVIGIVAEFRGGLTDVVKNDDRILGYSLTEVLNTLCGGAVGYAEMCREYRCFILMSSQKSSQQTNTTLFRRYSKALSKSPWQFFRMRDTDALARFTIGAALVCNDIDDIWFTECQFDIMAEMGNTMYDGVAYPKHRSEGEVNSTFAYVPENRRVLAFHRCREALWALDVAWARRPEMRCVINFIRFFGGPIHVMMRRYRFVEEGLTLGKPDTKNVIAQTRRNIKLWNRLDEQEGMKEQRPEHYRLVLEREESLLFSGLKAMLENADQTLCSECEYPERYGAPKDHTFGGVSLCARCQQEWVEYTESVLKRMAEAF…
Bipolaris_victoriae_FI3	XP_014550457.1	MKCVINFIRFFGGPIHMMMRRYRFVEEGLTLGRPDTKNVIAQTRRNVKLWNRLHEREGIKEQRLEHGLAAMLEKANQTLCSECEYRESYGVPQDHTFGGVSLCAGCQLEWSEYIENVLERMVEAFPETAEPIHTSEMRATSFVTQ
Bipolaris_zeicola_26-R-13	XP_007718236.1	MTEGNQGSNVQSDEAISEQLVAVKERWYYPSDIEKDMKDVDIPFRAKEAVFATAWEYTRCVIPEYTNWSRYVAFMRIMIIGIIAEFRGSLIDVINDDTLLGYSLTKVLNTLSQVTNQIVIMLFRNYNNALSKSPWQFFRMRDTETLVRFTIGAALACNDLDHVWFTNEQFDILAEIGNTMYDGAAHCKHCLDGEVSSTFTHISKTKRMVAFHKCREALWALDVAWAGKPNMKCVINFLRYFGGPIHMTMRQYRLIEGGLAPGKPGKTDSKELELQSLEQYHGILARETLLLFNGLRAMLEEADQFFCSECNYRAIYGAPQDHVFGKCFLCAGCQQEWAVYTEILLERMVKSFPEAAEIIRISEMRATSSALL
Botryotinia_calthae	TEY63616.1	MQQVITQTLIDDRSIQISDSTKSEGLGTDSTKRQSQEQSIHDEDSIKAAAAAIAATPLAKEHRDTWYYPPDIANDLQSINLPAELKGEIFACAWEYTRCVIPNYTNWNRYVAFMRIIIMGIIAEFRGEMVDVTASNNLLGYDLDATLAALFEGTPGHKEMAREYKTFLLITADKASDRRDGELFRRYVNALAQSPRHWFRMRDCDALARFTIASALACNDLDDIWFTEDQFELLTEIGDTLYDAVAFYKHRAEGETNSTFAYMPEDLRIKAYSECREILWALDAAWARDPKLANVINFVRFFGGPIHMMMRRYRFVEENLTIGESETDKVVDQTRKNFKLWNRVDANKRSIRNAQRYKVLITRSEELMFPGLAEFLEMGGDGVCDKCKYRESYGAELSH…
Botryotinia_narcissicola	TGO45745.1	MTTTPPVKEHRDTWYYPPDIANDLQAINLPAELKGEIFACAWEYTLCVIPNYTNWDRYVAFMRIIIMGIIAEFRGEMVDFTASNNILGYDLDATLAALFEGTPGHKEMAREYKTFLLITADKASDRRDGELFRRYVNALAQLPRHWFRMRDCDALARFTIASALACNDLDDIWFTEDQFEILTEIGDTLYDAVAFYKHRAEGETNSTFAYMPEDLRIKAYSECREILWALDAAWARNPKLANVINFVRFFGGPIHMMMRRYRFVEENLTIGKLENDRVVDQTRKNFKLWNRVDANKRSIRNTQRYKTLIARSEELMFPELAEFLETGGDGACEKCKYRESYGAELSHQFGGVELCSDCRLSWRKYLECFVERATKVFPELKTHFEAPV
Botrytis_cinerea	Q14RS2.1	MQQVITQTLVDDRFIQISDSKKSEGLATDSTKRQSQEQPIHDKDPIKAATAAMATTPLVKEHQDTWYYPPDIANDLQSINLPAELKGEIFACAWEYTRCVIPNYTNWNRYVAFMRIIIMGIIAEFRGEMVDVTASNNLLGYDLDATLAALFEGTPGHKEMAREYKTFLLITADKASERRDGELFRRYVNALAQSPRHWFRMRDCDALARFTIASALACNDLDDIWFTEDQFEILTEIGDTLYDAVAFYKHRAEGETNSTFAYMPEDLRIKAYSECREILWALDAAWARNPKLANVINFVRFFGGPIHMMMRRYRFVEENLTIGKSETDKVVDQTRKNFKLWNRVDANKRSVLNTQRYKALIARSEELMFPGLAEFLEMGGDGICDKCKYRESTVQNCHT…
Botrytis_cinerea_B05.10	XP_024550392.1	MQQVITQTLVDDRFIQISDSKKSEGLATDSTKRQSQEQPIHDKDPIKAATAAMAATPLVKEHQDTWYYPPDIANDLQSINLPAELKGEIFACAWEYTRCVIPNYTNWNRYVAFMRIIIMGIIAEFRGEMVDVTASNNLLGYDLDATLAALFEGTPGHKEMAREYKTFLLITADKASERRDGELFRRYVNALAQSPRHWFRMRDCDALARFTIASALACNDLDDIWFTEDQFEILTEIGDTLYDAVAFYKHRAEGETNSTFAYMPEDLRIKAYSECREILWALDAAWARNPKLANVINFVRFFGGPIHMMMRRYRFVEENLTIGKSETDKVVDQTRKNFKLWNRVDANKRSVLNTQRYKALIARSEELMFPGLAEFLEMGGDGICDKCKYRESYGAELSH…
Botrytis_galanthina	THV44258.1	MQQVLTQTIIDDRFIHLSESKKGEGLSTDNKRQSHEQPIHDKSTSKAVTAAMTATPPVKEHRDTWYYPPDIANDLQTINLPAELKGEIFACAWEYTRCVIPNYTNWNRYVAFMRIIIMGIIAEFRGEMVDVTASNNILGYDLDATLAALFEGTPGHKEMAREYKTFLLITADKASDRRDGELFRRYVNALAQSPRHWFRMRDCDALARFTIASALACNDLDDIWFTEDQFEILTEIGDTLYDAVAFYKHRAEGETNSTFAYMPEDLRIKAYSECREILWALDAAWARNPKLANVINFVRFFGGPIHMMMRRYRFVEENLTIGKSENDKVVDQTRKNFKLWNRVDANKRSIRNTQRYKTLITRSEELMFPELADFLETGGDGACDKCKYRESYGAELSHQ…
Cercospora_berteroae	PPJ54398.1	MTIKLPPKTKWHFPSSLLHDLDPIPSFILSPSTKAEVLACAFEYARSVIPSYTNWSRYLAFMRIIIIGTIAEFKGELFDLSTYRKGDRILYGAYDLDEVLKESFGEGERAEEMGLEYKTFLVVTSEKTRSPTITTIQSSKQEGSSPFFNHYRSALPTSPSNWFRLRDCDALCRFTIAAALRCNDFEIDGTSKNVYVFWFNESQWRILTEIGVMMYDSVAFYKHRAEGETNNTFAYVDPALRGEMFRGAREGLWGIDRAFTSPENREYRCASVGKREVEKARAWTVVCNMLRFFGGPIHVTMRRYRFVEEGLRIGREEDESVRGLARRNEKLWWRRREGGRGERRMGKQGGGVGLEEGRKRFEGYVQRQDELFFDGFVEMMEEGKGREDDVAGCCAGEGG…
Cercospora_beticola	XP_023454114.1	MTIKLPPKTNWHFPSSLLHDLNPIPAFILSPSTKAEILACAFEYARSVIPSYTNWRRYLAFMRIIIIGTIAEFKGEMFDLSSYEKDNGGRILYGSYDLDEVLTELFGEGERAEEMAREYKTFLVVTSDKTRSPTTTRNANYNDRRTRFFTTYRSALPVSPSNWFRLRDCDALCRFTVAAALRCNDFEIDGEMAFWFSEEQWRILAEIGVLMYDSVAFYKHRAEGETNNTFAYLDAELRGEVFRVAREGLWGVDQTFTTPVAPMGTEDGLERMQGEKEKVRAWMVVCNMLRFFGGPIHVTMRRYRFVEEGLRIGREEDEAVRWLARKNEKLWWRRKEEGTAGGRTGYEEVDAEMEEGRERFQKYVEKKNELFFDGFAEMMEEGRNRDDDVAGCCVGEGGE…
Colletotrichum_higginsianum	TIC95244.1	MAIYEVSPEDSRAGTAEPNSIPHDQHAHKFRKFNDTWYYPSDIADDLKDIDIPDKLKAEAYACAWEYTRCVIPQYTNWDRYVAFMRIIVMGIIAEFKGSLVDVTAGDNILGYSLDGTLAALFDGTAGHELMAREYKTFLLVTADKSSGRRSGELFRRYVDSLTLSPRHWFRLRDCDALARFTIASALACNDLDDVWFTEEEFEILTEMGDTLYDAVAFYKHRAEGETNSTFAYMPEDQRVTAFARCREVLQHYFKLTFLISQWARRREGPSVINFTRFFGGPIHMMMRRYRFVEEGLTVGTAETLKVVNQTRRNFKLWNRVDATRVAGSSSSGSPSCNQSVQRYKDLVANRSGDLMFPELPGFLEAADKDRCGRCLYRDSYGAEGTHCFGGVQLCDDCR…
Colletotrichum_higginsianum_IMI_349063	XP_018158055.1	MAIYEVSPEDSRAGTAEPNSIPHDQHAHKFRKFNDTWYYPSDIADDLKDIDIPDKLKAEAYACAWVYTRCVIPQYTNWDRYVAFMRIIVMGIIAEFKGSLVDVTAGDNILGYSLDGTLAALFDGTAGHELMAREYKTFLLVTADKSSGRRSGELFRRYVDSLTLSPRHWFRLRDCDALARFTIASALACNDLDDVWFTEEEFEILTEMGDTLYDAVAFYKHRAEGETNSTFAYMPEDQRVTAFARCREVLWALDVAWARRREGPSVINFTRFFGGPIHMMMRRYRFVEEGLTVGTAETLKVVNQTRRNFKLWNRVDATRVAGSSSSGSPSCNQSVQRYKDLVANRSGDLMFPELPGFLEAADKDRCGRCLYRDSYGAEGTHCFGGVQLCDDCRAGWRAY…
Colletotrichum_incanum	KZL82383.1	LSLNFIGLLLAFSPYSFMPTFHSIQAKNPAKMSKTPERAPRERDTWYFPPDIAHDLDGIPLPEHVKGEILATAWEYTRTVIPNYTNWKRYVAFMRIVVMGIIAEFKGDLLDVTLGDSVLNYSLDGVLADLFKGTPGHTAMAREYKTFLLVSGDKSSSRRTGEFFRRYVNVLAYSPTRFFRLRDTDALCRFTIATALACNDLDDVWFTEEQFDLLAEMGDTMYDAVSFFKHRSEGETNSTFAYMPADLRLAAYRQCRELLWALDAAWCTRPETACVTSFLRYFGGPLHLMMRRYRFVEEGLTIGRVEDTEVVNQTRNHFKLWNRIDASLMHANEREKASLERYEAIVRDSEKLLIPGLAEFLEAGGDGHCDSCRYQVSYGADGEYQFGGVELCEDCRSKW…
Colletotrichum_liriopes	LOCUS_008463-RA_contig17	MQKTPERAPRERDTWYFPPDIAHDLDGIPLPESVKGEILATAWEYTRTVIPNYTNWKRYVAFMRIVVMGIIAEFKGDMLDVTLGDSVLNYSLDGVLSDLFKGTPGHTAMAREYKTFLLVSGDKSSSRRTGEFFRRYVNVLAHSPTRFFRLRDTDALCRFTIATALACNDLDDVWFTEEQFDLLAEMGDTMYDAVSFFKHRSEGETNSTFAYMPADLRLAAYRQCRELLWALDAAWCTRPETACVTSFLRYFGGPLHLMMRRYRFVEEGLTIGREEDAEVVNQTRNHYKLWNRIDANLRHANEREKASLERYDAIVADSEKLLIPGLADFLEAGGDGHCDSCRYQVSYGADGEYRFGGVELCEDCRSKWRAFLLSFPERAAKVFPELAGTYKIAITSANK…	GJC85378.1
Colletotrichum_sp_KHC	GENE_00005204-RA	MAIYEVSPEDSRAGTAEPNSIPHDQHAHKFRKFNDTWYYPSDIADDLKDIDIPDKLKAEAYACAWEYTRCVIPQYTNWDRYVAFMRIIVMRIIAEFKGSLVDVTAGDNILGYSLDGTLAALFDGTAGHELMAREYKTFLLVTADKSSGRRSGELFRRYVDSLTLSPRHWFRLRDCDALARFTIASALACNDLDDVWFTEEEFEILTEMGDTLYDAVAFYKHRAEGETNSTFAYMPEDQRVTAFARCREVLWALDVAWARRREGPSVINFTRFFGVPST	GJC96390.1
Colletotrichum_tofieldiae, Ct3, Ct4, Ct61	KZL72862.1_Ct4_GENE_00001058_Ct3_GENE_00008283_Ct61	MQKTPERAPRERDTWYFPPDIAHDLDGIPLPESVKGEILATAWEYTRTVIPNYTNWKRYVAFMRIVVMGIIAEFKGDMLDVTLGDSVLNYSLDGVLSDLFKGTPGHTAMAREYKTFLLVSGDKSSSRRTGEFFRRYVNVLAHSPTRFFRLRDTDALCRFTIATALACNDLDDVWFTEEQFDLLAEMGDTMYDAVSFFKHRSEGETNSTFAYMPADLRLAAYRQCRELLWALDAAWCTRPETACVTSFLRYFGGPLHLMMRRYRFVEEGLTIGREEDAEVVNQTRNHYKLWNRIDANLRHANEREKASLERYDAIVADSEKLLIPGLAGFLEAGGDGHCDSCRYQVSYGADGEYRFGGVELCEDCRSKWRAFLLSFPERAAKVFPELAGTYKIAITSSNK…	Ct3(GKT60928.1)_Ct4(GKT68626.1)
Coniochaeta_ligniaria_NRRL_30616	OIW27381.1	MTDTTVAGSPADVENDSKLPSHQARGDGSPDTWLYPEAWIDELKGIADLSAETVRQILAVAWEYTRCVIPVYTNSSRYLAFCRVIIVGIVAKFNGSLVDILAGDTVLGYNLNELFDTLFAQCPHRDALAQDYRTFIIATAEKTSNRQDSELFRRYVNALAESPKTWFRIRDADAIMRFSLAAALACNDIDNLMFTEEQFQILGEIGCTMYDAVAFYKHRAEGETNDTFAYVPSSLRQEAYRRAREVLWALDVAWADYPGHLPIVNFIRSFGGPIHMMMGRYRFVEDGLTIGKPETEDVISQTRRKFKLWNRVDSGRECGPDEARYCEVIRQSGRLLFDGLADLLQRQEPGRERCDRCRYRMSYGAERSGEFGGVELCDECREGWRFYIESLPQRAAAAF…
Coniochaeta_sp._2T2.1	KAB5585819.1	MDTNSPKPPVLDQNASQPPNDIPCSDDSPETWLYPTALANELKSVHELPEATIRQTLAVAWEYTRSVIPVYTNRSRYLAFARLIIVGIVAEFNGSLVDISHSDAVLGYDLTALFAVLFPSSSPLCDAMARDYRTFILTTGEKTTGRQSSSELFRRYASALAESPRTWFRIRDADAIVRFSLAAALACNDVTEEVWFADEQLQVLAEVGCTLYDAVAFYKHRAEGETNDTFAYVDPGLRAEAYRRAREVLWALDVAWADSPEYLPVLNFLRPFGGPIHMTMGRYRFVEEGLTIGRPETEDVVSATRRHVKLWNRADLREGSGPDDGSYRQAIRQSNRLLFDGLPELLQRQEPGRQRCDRCRYRTAYGAQRLGELGGVELCSGCKVEWRLYIESLPRRAAE…
Coniochaeta_sp._2T2.1	KAB5582754.1	MCRPGNPPTSKTLTTIQPDDHNSMDTNSPKSPVLDQNASQPLNDVPRSDDSQETWLYPNAFANELQSVPELPEATIRQTLAVAWEYTRSVIPVYTNRSRYLAFIRLIIVGIVAEFNGALVDISHSDAVLGYDLAALFTALFPTSPPLRDAMARDYRTFILTTAEKTSGRQSSSELFRRYTSALAESPKAWFRIRDADAIVRFSLAAALACNDVMTEEVWFAEEQLQVLAEVGCTLYDAVAFYKHRAEGETNDTFAYVDPGLRAEAYRRAREVLWALDVAWAEAPEYLPVLNFLRPFGGPIHMTMGRYRFVEEGLTIGRPETEDVIFATRRHVKLWNRVDWREEGGLDDGSYREAIRQSDRLLFDGLSELLQRQEPGRQRCDRCRYRMAYGAQRLGEFGG…
Corynespora_cassiicola_Philippines	PSN59636.1	MLFFILNKQPVHTLTLTRIKTPVKDYFFYTMGIISSNYTQDSAINEPQPLPPVRNKWYYPPDLSNDLQDLALPKQFRDEILACAWEYTRCVIPQYTNWPRYVAFMRVIAICVVAEFRGSLVDVTIGDDVLGYNLDELLDTLFLGTPDYENMCRELRCCLFITSDKSSEKRNGELFRRYVNAIAHSPRQWFRMRDTDALARFTIAAALTCNDLNDAAFSDAEYEILTEIADTLYDAVAFFKHRSEGETNNTFAYMPEDSRVYAFHQAREVLWAIDVAFAARPEFQHAVNFVRAFGGSIHMTMRRYRFVDDGLSIGKAESKKVVDATRKNFKLWNRLDRDDFRREDEQRYRELITRGSENLMFPGLAEMLQNESTCPNCGFRDNYGAESMGQFGGVQLCSS…
Diaporthe_ampelina	KKY39034.1	MTTAPKSGDAWYYPPDVAHDLDSDTGLSEAQKKEILASAYEYSRCVIPHYTNWKRYIGFVRCMIIGIIAEFRGDLVDEDGGDNIVGYSLDGVLAQLFEGTPGHALMAREYKSFLIPAADKSSGRRHGELFRRYVNALASSPRTWFRMRDCDALSRFTIFAALACNDLDTVPTDGECELLSEIGIYLYDAVAFYKHRGEGETNNSFAYVPWDMRVESFRVARELLWALDAYYVRRPEGPIMINFVRIVGGPVHMMMRRYRFVEEECTIGRVETDDIIELARRKVKLWNRVDVATPPNEIERIGLLEAPAVERYQALLARSEEWMFPGLAEYLKGGGQCGQCVYRSSYGAEVRHTFGGVQLCEGCNGTFRA
Diaporthe_helianthi	POS72675.1	MLPESPNLSTRNPRVRDTWYYPPDIAHDLDGIDLPQHVKGEVLATAWEYTRTVIPHYTNWKRYVAFMRIIVMGIIAEFKGDLVDLTKGDTVLNYSLDGVLSDMFKGTPGHAEMAREYKTFLLISGDKSSSRREGELFRRYVNCLAHSPYRYFRMRDADALARFTIAVALACQDQDKIWFTEDEFDFLAELGNTMYDAVTFFKHRSEGETNSTFAYMPPDLRVGAYRQCREVLWALDAAWAERPEMACVTSFLRYFGGPLHLMMRRYRFFEEDLTMGREEDADIVSQARQHYKLWNRIDASGQRSVSGEDMERYYYVIANEDKLLFPRCAGWIVDGGDGHSCDSCQYRFSYGAETTHRFGGVELCVSCKSSQWRAHLLTFPERAAAVFPELKAVYNAAIV…
Dothistroma_septosporum_NZE10	EME40283.1	MATEAPKQDNSVEVGKKTLRPKDNWYYWEDVAHDLDGIDLPKSVKDEILACSLEYTRSVIPHWTNRTRYVAFMRIIVMGIIAEFKGDLLDVTKGDSVLNYSLDGVLSDLFTGTPDPAGMAREYKTFLLCSGDKSSSRRSGEFFRRYVNNLAHSPQRYFRMRDSDALCRFTIAVALACGDHDDVWFTDEQFDFLAELGDTMYDAVSFFKHRSEGETNSTFAYMPSNLRIAAFKQCREVLWALDAAWNDRPEMACVTSFLRYFGGPLHMMMRRYRYVEEDMTMGREEDSSVVDQTRNHYKLWNRIDASKQRDQDADGADLKRYGDIIARGDSLLFPDLAKWLEDEGEGHCDNCLYRPSYGAETTHCFGGVELCESCRPQWRSHLLSFRERAARVFPELRPV…
Elsinoe_australis	TKX18802.1	MPAATTESHIGTYTSISHTKMLPKPKDVFYYPPDIAHDLDNLDLADQQKAEVLATSWEYTRCVIPQYTNWKRYVAFLRCIIVAVIAEYRGNVVNLTESDDILGFSVNGLVDDIFKGTAGHELMGREFKAFLLMTGEKTSERRNGELFRRYVNALSHNPRQWFRMRDCDALARFTIAGALVCNDLDDLWFNEEQFIILAELGDIMYDAVAFYKHRSEGETHSTFAYMPQDLRVKSFHVARELLWALDTAWARQPSHQVVINFVRFFGGTIHMLTRRYRFVEEDLSIGKPEDEDVVEQTRRNVKLWNRVEENDEKFQENSSRYKEIITKHREDLMFPGLAQALETAETGRCTDCVYRSSYGAQGVGEFGGVQLCPACREQWRQYLEALPQRVIEVFPEVLD…
Elsinoe_australis	PSK60221.1	MPKATTESHIRTYTSISHTKMLPKPTDVFYYPPDIAHDLDNLDLADQQKAEVLATSWEYTRCVIPQYTNWKRYVAFLRCIIVAVIAEYRGNVVNLTESDDILGYSVNGLIDDVFKGTAGHELMGREFKAFLLMTGEKTSERRNGELFRRYVNALSHNPQQWFRMRDCDALARFTIAGASVCNDSGNLWFNEEQFIILAELGDIMYDAVAFYKHRSEGETHSTFVYMPQDLRVKSFHVARELLWALDTAWARLPSHQIVINFVRFFGGTIHMLTRRYRFVEEDLSIGKLEDEDVVEQTRRNVKLWNRVEEKDEKFQENSSRYKEIISKHSEDLMFPGLAHALETAETGRCTDCVYRSSSGAQGVGEFGGVQLCPACREQWRQYLEALPQRVIEVFPEVLD…
Elsinoe_australis	TKX21158.1	MTVVEIARPTEVLGRHDSVTGSPDSESRIPFVRKTSGHYYPPDIAHDLDGIDLPLKQKEQVLATAWEYSRSVIPSFTNWSRYVAFMRIIIMGIIAEYRGTLIDLVAGDKVLNFDMNDILSALFGGTRGHEAMSREYRNFVLISAEKTSDRKEGELFRRYVNALAYSPQQWFRIRDADDLARFTIAAALACNDVNDVWFTDEQFDLLAELGDTQYDAISYFKHRSEGETNSTFAYMPSDLRVQAWQQYRNVLWALDVAWGRRPGYPVVINFLRIFGGPLHMMMQRYRFVEEGLTIGRQENKQVVDQTRQHFKLWNRLAATGLLPNTWSATSRSSR
Epicoccum_nigrum	OSS53141.1	MSLYNDHRQTTSGHGTGSLYYPDEIKNDLDAVDLPQSIKNEVLTCAYQYTRCVIPNYCNRRRYFAFIRAVLIATIAEFRGELVDITTGDHVLGHSIEKLMRDIFENTGVQNAMSREFRTFLLFTADKTSDRRDGELYGRYRTALAFSPEQWFRMRDADALVRFSIAAALACNDRNVACWTGKFEVLAEIAITLYDAVAFRKHKTEGEICSTFAYVPCQDRTEAFRRARDVLWSLDANSDLEDTRIVINFIRALGGPIHMTMHRYRFVEEDLTIGRPENDEVKALAHQNAKLWFRDDRSGSLLANDRRYKYVLSQHKQLLFSGLGKILVDSRNTACLQCRQTRTVNDGGSHLCEGCERVWRLYLKKLPARLLSTFPVHMAGHNIRNRADTHERSNEDLQI…
Eutypa_lata_UCREL1	EMR65886.1	MSPKFRDTWYYPPDIANDLNGVTQLPERFKEEAYACAWEYTRCVIPQYTNWRRYVAFMRIIIMGIIAEFRGDLVDVTASDSILGYSLDGTLAELFEGTPGHALMAREYKTFLLVTADKASSRRDGELFRRYVNALAISPRAWFRMRDCDALARFTMASALACNDLDDVWPTDQQFELLAEIGDTLYDAVAFYKHRSEGETNSTFAYVPPEIRIKAFRVAREVLWALDVAYAHKPEGAPLMNFVRYFGGPIHMMMRRYRFVEEDLTVGRPETDAVVTETRRHVKLWNRVDADIHDSNGEGQTIEASSIQRYHAVLERSEELMFPELPELLERGSKPHCDRCLYRASYGAEQNHSFGGVALCRGCQAMWRGYVESLPDRTKEVFAGIVLKAPSGQEVAGPN…
Exophiala_xenobiotica	XP_013319909.1	MHLEQESAESPTNGVATHEVTVVNRWYYPPDLANDMENIDMPKSMKDEVLATAWEYTRCVIPEFTNWSRYLAFARVITIGVICEFSGDMINVAESRKMLGYDVDQVLDALFKGTPGHEAMSREFRAFLLIVADKTSDRRGGELFRRYVNALARSPRQWFRMRDGDALARLTIAGLLACNDMDDVYFSDAQFEILTELADTLYDAVAFFKHRSEGETNSTFAYVPTDLRIHAFHQAREVLWALDTCWAKRPALRGVVNFIRNFGGPLHMVMRRYRFVEESLTIGRPESNKVIDQARRHVKLWNRVDAKNGGKEESSPDVQRYKHLIQNHTQDLMYTELDEFLEHSDDSTCTDCRFRRSYGADNGHIFGGVVLCNRCKVAWGAYLESFPKRTLEAFPELKG…
Exserohilum_turcica_Et28A	XP_008028793.1	MSSSLTNSNALIEFHSDSSAPTSMLQSILPTKLWSYLRHLGKPYYNVLAILVSTTPLPSTQPKPALPDHVVPAIQEKWYYPPEIANDLAAIPLPQRAKEEIYACAWEYTRCVIPQYTNWNRYIAFMRIIIIGIVAEYKGDMIDVAGSDEVLGYNLSCVLAQLFGGTRIHKDMAREFRCFLLVTSDKASSRGGGLLFRRYVAALAKSPRQWFRMRDTDALIRFTIGAALACNDLDNVWYSEEELEILDELGATLYDSVAFFKHRSEGETNSTFAYVPDSMRIHAFHQCREALWALDVAWAGRPDHLVLSNFLRFFGGPIHMMMRRYRFVEEGLTIGKPETVTVVKQARQHVKLWNRVGAQNSGSARDVQRYKDLVARKDELMFDGLGDFLDENNQITCRE…
Gaeumannomyces_tritici_R3-111a-1	XP_009228000.1	MSPKFKDAWYYPNDIAHDLDGLTVLPEAMKQEVYACAWEYTRCVIPQYTNWKRYVAFMRTIIIGIIAEFRGELVDVAAGDSILGYSLDGVLDALFEGTPGHALMAREYKTFLLITAEKTGRRRDHELFRRYVNGLASGPRAWFRMRDCDALARFSLAAALACCDVTDRLPSPDQLELLTEIGDTLYDAVAFYKHRSEGETNNTFAYVPEESRVRAYSVARELLWALDVAYAGKPEGAPLMNFVRFFGGPIHMMMRRYRFVEEGLTIGRAETDVVVAETRRNVKLWNRVDAVPQQPQQPHHEGTTEAAGGHSRGASIASTPTNVDSSSSSSSSTTDPAVSSRGSDTSVEDDGGKPPAAVAVAAAEVPGVERFHALLKRSDQLMFPELPAYLERSAEQHCD…
Glarea_lozoyensis_74030	EHL02057.1	MPATQMPIEKNSQGDKEIWQYPRELANDLQDLGLPERVKAEIFGTAWEYTRVVIPTYTDWPRYVAFLRMIVVAVVAEFRGDLVDVMAGSDVLGYNLDDLVYTVFAGTPGEAGDLMGREFRAFLLFTADKSGERRSGELFRRLTLAAGLACNGLNDIWFTEEQFEILAEMSCCMYDAVAFFKHRSEAAQEGIQAPSRHSVGAGCVLGQEAGAARRGQLQDDLTIGRAETEDVIDRARQNFKLWHRLDETKIHRQEFERYQAAIAREGELMFPGMAKMLEEGGDGTCNQCKYRASYGTKVSYQFGGVEICAECKVELD
Glarea_lozoyensis_ATCC_20868	XP_008085485.1	METTETASKTQNPKENPPTVEPQMPATQMPIEKNSQGDKEIWQYPRELANDLQDLGLPERVKAEIFGTAWEYTRVVIPTYTDWPRYVAFLRMIVVAVVAEFRGDLVDVMAGSDVLGYNLDDLVYTVFAGTPGEAGDLMGREFRAFLLFTADKSGERRSGELFRRYVNTLPQSPRNWFRLRDCDGGGRLTLAAGLACNGLNDIWFTEEQFEILAEMSCCMYDAVAFFKHRSEGETNSTFAYMPAELRRKAFKLHRDTLWALDVCWARKPGLQGVVNFVRHFGGPLHMTMRRYCFVEDDLTIGRAETEDVIDRARQNFKLWHRLDETKIHRQEFERYQAAIAREGELMFPGMAKMLEEGGDGTCNQCKYRASYGTKVSYQFGGVEICAECKVEWQKYFESF…
Hirsutella_minnesotensis_3608	KJZ69259.1	MGREYRAYLLFTADKASPRRNAELFRRYVTVLAHSPRAWFRLRDCDALIRFTAAAALSSSDLDEVWFSDAEWEMLAELSAVLYDAIAFYKHRAEGETNNTFAYFPPDIRCDYYRQCRELLWALDAAWARNPAKLYVINFIRFFGGPIHMTMRRYRFVEEDLTIGRPETESVVEQARQNFKLWNRVDAIVQEAVNPKRYVDVISRESKLLFPGLATLLEEGGDGNCDSCLYQQSYGAETFGQFGGVQPCDDCKDMWKAFMKGVTARAIEVFPEILSYRHPKN
Hortaea_thailandica	TKA23384.1	MVLISNGSNGANENVHANGTAHANETAHANGTAHANGTVHANGTVHANGNGNGNVGSEHRGPQRRYSWYYPPDLQHDLHDVDLPAKVKQEIFACAWEYTRCVIPQYTNWSRYVAFMRIIVMGVIAEFKGNLVDVAGGDGILGYNLSGVLAALFEGTPGHAAMAREYRSFLLITADKAGSRKDGQLFKRYVNALARAPRQWFRMRDADALARFTIAAALACNDLDDVWLSEDQFELLTEIGDTCYDAVAFYKHRSEGETNSTFAYMPSELRVAAFRRCRETLWALDAAWARKPEMAAVINFVRFFGGPIHMMMRRYRFVEEGLTIGTPETEKVIRQTRKNVKLWKRVDASRHEVSDAQDEERYRDLMARSHELMFPGLREYLEDDGDGSGSPPCRQCSFR…
Leptosphaeria_maculans_JN3	XP_003843016.1	MLLYNSFTEGLKFTKTKILLRYYASALIDVPRDDVIEDAGVSKSQAMQNIRDRWYYPPDLANDLQDLDMPKAMKQEIFACAWEYTRCVIPQYTNWPRYVAFMRIIIIGIVAEFRGNLVDVTAGDDMMGYNLSTVLDALFLGTADRENMCREYRSFLLITADKSSERRNGELFRRYVNALAHSPRQWFRMRDADALARFTIAASLACNDLDDLKFSNMEYEILTEIGDTLYDAVAFFKHRSEGETNSTFAYMPPDMRVEAFHQAREVLWAMDVALAPKTTLQGVINFVRFFGGPIHMMMRRYRFVEEHLTIGQVETEKVVDQTRKNFKLWNRLDAKDAKAGDEKRYKDIVSNNSGEVMFPGLVEFLENEDNCPDCCFRESYGAETKHQFGGVQICSACRE…
Lizonia_empirigonia	KAF1359822.1	MHSNVTALNGSATKDDVFSKLDPIGTIHNRWYYPPDLANDLQDLALPTAVKEEVFACAWEYTRCVIPQYTNWPRYVAFMRIIVMGIIAEFRGAIVDVTAGDEILGYNLSEVLDDLFLGTADHQNMCREYRTFLLITSDKTGGRRNEELFRRYANALARSPCQWFRMRDADALARFTIAASLACNDLDDAKFSDAEYDILTEIGNTLYDAVAFYKHRSEGETNNTFAYVPSDMRVQAFHQAREVLWALDVALAPKPKLQGVMNFVRFFGGPIHMMMRRYRFVEEDLTIGKAETDEVVNQTRRNFKLWNRLDAKGAGRSNVERYRDLVSKSSDKLMFPGLVDFLENEDYCTNCRFPESYGVETCYEFGGVKICSSCRKDWGAYIQSLPERAVRAFPELAYI…
Monosporascus_cannonballus	RYO91518.1	MSPKFRDSWYYPSDIANDLDGITKLPERLKQEAYACAWEYTRCVIPQYTNWRRYVAFMRIIIMGIIAEFRGDLVDVTAGDCILGYSLDGTLAELFEGTPGHALMAREYKAFLLVTADKSSSRRDGELFRRYVNALAISPRVWFRMRDCDALARFTMASALACNDLDDVWPTDQQFELLSEIGDTLYDAVAFYKHRSEGETNSTFAYVPLDIRIKAFRVAREVLWAMDVAYAHRPEGAPLMNFVRFFGGPIHMMMRRYRFVEEDLTVGRPETEAVVTETRSNVKLWNRVDADIHDVNTKFPSTEFPGVQRYHALLKRSHELMFPELPEFLELGGKPHCNRCLYRASYGAEKTHCFGGVALCLGCQSMWRGYVDSLPERAKEVFPDIVLKAPPGLEAEGPT…
Monosporascus_cannonballus	RYO81974.1	MSPKFRDSWYYPSDIANDLDGITKLPERLKQEAYACAWEYTRCVIPQYTNWRRYVAFMRIIIMGIIAEFRGDLVDVTAGDCILGYSLDGTLAELFEGTPGHALMAREYKAFLLVTADKSSSRRDGELFRRYVNALDISPRVWFRMRDCDALARFTMASALACNDLDDVWPTDQQFELLSEIGDTLYDAVAFYKHRSEGETNSTFAYVPLDIRIKAFRVAREVLWAMDVAYAHRPEGAPLMNFVRFFGGPIHMMMRRYRFVEEDLTVGRPETEAVVTETRSNVKLWNRVDADIHDVNTKFPSTEFPGVQRYHALLKRSHELMFPELPEFLELGGKPHCNRCLYRASYGAEKTHCFGGVALCLGCQSMWRGYVDSLPERAKEVFPDIVLKAPPGLEAEGPT…
Monosporascus_ibericus	RYP03581.1	MSPKFRDAWYYPPDIANDLDDITQLNERLKQEAYACAWEYTRCVIPQYTNWRRYVAFMRIIIMGIIAEFRGDLVDVTAGDCILGYSLDGTLAELFEGTPGHALMAREYKSFLLVTADKSSSRRDGELFRRYVNALAISPRVWFRMRDCDALARFTMASALACNDLDDVWPTDQQFELLSEIGDTLYDAVAFYKHRSEGETNSTFAYVPLDVRIKAFRVAREVLWAMDVAYAHKPEGAPLMNFVRFFGGPIHLMMRRYRFVEEDLTVGRPETDAVVTETRRNVKLWNRVDADIHDVNKKFPSTEVSGVQRYHALLKRSEELMFPELPEFLELGGKPHCNRCVYRTSYGAEQSHCFGGVTLCLGCQAMWRGYVEALPERAKEVFPDIVLKAPPAPEGDDPT…
Monosporascus_sp._5C6A	RYP75199.1	MYPKFGDVWYYPPDIANDLDGITQLPERLKQEAYACAWEYTRCVIPQYTNWGRYVAFMRTIIIGIIAEFRGDIVDVTAGDCILGYSLDGTLAELFEGTPGHTLMAREYKAFLLVTADKSSSRRDGELFRRYVNALAISPRVWFRMRDCDALARFSMASALACNDLDDVWLTDQQFELLAEISDTLYDAVAFYKHRSEGETNSTFAYVPLDIRINAFRVAREVLWAMDVAYAHKPEGATLMNFVRFFGGPLHIMMRRYRFVEEDLTIGRPETDAVVTETRRNVKLWNRVDAEIHDANKKFSTIEVPGVQRYHALLKRSEELMFPELPEFLERGDKPHCNRCLYRASYGAEQNHCFGGVALCLGCQAMWRGYVKALPERAKEVFLDIVLKAPPAPEADGPT…
Monosporascus_sp._CRB-8-3	RYP86562.1	MCPKFRDAWYYPPDIANDLNGITQLPERLKQEAYACAWEYTRCVIPQYTNWGRYVAFMRIIIMGIIAEFRGDLVDVTAGDCILGYSLDGTLAELFEGTPGHALMAREYKTFLLVTADKASSRRDGELFRRYVNALAISPRVWFRMRDCDALARFTMASALACNDLDDVWPTDQQFELLAEIGDTLYDAVAFYKHRSEGETNSTFAYVPLDIRIKAFRVAREVLWAMDVAYAHKPEGAPLMNFVRFFGGPIHLMMRRYRFVEEDLTVGRPETDTVVTETRRNVKLWNRVDADIHSVNKEAPTIEVPGVQRYHALLKRSEELMFPELPEFLERGGKPHCDRCLYRVSYGAEKHHCFGGVGLCLGCQAMWRGYVEALPERAREAFPDIVLKAPPAPEADGPT…
Monosporascus_sp._MG133	RYP28376.1	MCPKIRDAWYYPPDIANDLNDITQLPERLKQEAYACAWEYTRCVIPQYTNWGRYVAFMRIIIMGIIAEFRGDLVDVTAGDCILGYSLDGTLAELFEGTPGHALMAREYKTFLLVTADKSSSRRDGELFRRYVNALAISPRVWFRMRDCDALARFTMASALACNDLDDVWPTDQQFELLAEIGDTLYDAVAFYKHRSEGETNSTFAYVPLDIRIKAFGVAREVLWAIDVAYAHKPEGAPLMNFVRFFGGPIHLMMRRYRFVEEDLTVGRPETEAVVTETRRNVKLWNRVDADIHGVNKKAPTIEIPGVQRYHALLKRSEELMFPELPEFLERGGKPYCDRCLYRVSYGAEQNHCFGGVGLCLGCRAMWRGYVEALPERAKEAFPDIVLKEPPAPEADGPT…
Parastagonospora_nodorum_SN15	XP_001793168.1	MGQIDTTTIVDANAASVPSATTRKLNGSPVVPLVRVEVDKREGTTTADNWHYPSVLANDLQGVDLPQKTKDEVFTTAFEYARTVIPTYTNWKRYVAFMRIIVIGTIAEFRGRLVDVMSGEDMLGYNLDEVLATLFMGTRGHAEMAREYRSFLLITADKTSDRREDRLFRRYVNALAHSPRQWFRLRDADALARFTIAAALACNDLDDMWFTEQQFEVLCEIGDTLYDAVAFFKHRSEGETNNTFQYSPSELRVPAVRRCREVLWALDCAWANKPKLCVVTNFLRYFGGPLFITMRRYRYVEDGCTIGNQETAEIVSQARQNRKLWNRIDAVTSAHSSSNRYYQALESADILMFDGLSDMLTADDDLRCGKCEFRNSYGSNELRHFGGVKLCDECKEDWK…
Parastagonospora_nodorum_SN15	XP_001802546.1	MNPKLLSKDDQKFIRFFGGPIHMMMLRYRFVEEGLAQGKPETKRVIADTRKNVKLWNRGDEQEKVKGQERESLEQYRHVLSQEKVLLSNALAAMLEGAHEGLCSKCSYRETYAAPQAHTFGGVVLCARCKQKLGAYTEIILERTVKTFPEAAETIRLSKMRATSSVKR
Pseudogymnoascus_sp._03VT05	OBT81682.1	MVTTPGKDSWYYPVDIANDLQDFDLPEDVKAEVLNTAWEYVRCSAPQYTNWGRYVAFMQTMTISAVAEFRGKLVNVDASDNIMGYDVSATLATLFEGTSGHVDMAREFRAFLLLTADKTSDRRDGELLRRYVNALVQSPRQWFRMRDCDALVRYTMACALVSNDHDDVWFTEEQFEILGEIFITLYDAVAFFKHRSEGETHNIYAYMPEHLRVKAYRQSREILWALDAAWVHHPGRQVAINFLRLAAGPIHMMMRRYRFVEENLTIGKPETNEVISQARTNAKLWNRMDDNKRGVNDTQRYKDLLAQSDKLMFPGLAGFFESGGDGSCKDCRYRDSYGAETPHEFGGVKLCGGCKETWQVYLESLPERARKVFPEIVLVEVR
Pseudogymnoascus_sp._05NY08	OBT74625.1	MGQTQSKSGFNTSSSDNGKVTEKTLSSGDIDVETQVTAPGKDSWYYPVDIANDLQDVDLPADVKAEVLNTAWEYVRCSAPQYTNWGRYVAFMQTMTISAVAEFRGKLVNVDASDNIMGYDVSATLATLFEGTSGHVDMAREFRAFLLLTADKTSDRRDGELFRRYVNALAQSPRQWFRMRDCDALVRYTMACALVSNDHDDVWFTEEQFEILGEIFITLYDAVAFFKHRSEGETHNTYAYMPEHLRVKAYRQSREILWALDAAWVHHPGRQVAVNFLRLAAGPIHMMMRRYRFVEENLTIGKPETKEVISQARTNAKLWNRMDDNKRGVNDTQRYKDLLAQSDKLMFPGLAGFLESGGDGSCKDCRYRDSYGAETPHEFGGVKLCSSCKKTWQVYLESL…
Pseudogymnoascus_sp._24MN13	OBT54585.1	MGQTQSRLGSNASSSNNGEVTEKILATADIDVETQVTTPGKDSWYYPVDIENDLQDVDLPPDVMAEVLNTAWEYVRCSAPQYTNWERYVAFMRTITICTIAEFKGKLVDVSASDNIMGYDVGATLATLFKGTPGHADMAREYRGFLLLTADKSSSRRDGELFRRYVNALAQSPRHWFRMRDCDALVRYTIGCALVSNDHDDVWFTDEQFEILSEIYITLYDAVAFFKHRSEGETHNTFAYMPEHLRVKAYQQSRQILWALDTAWAHHHGRQIAINFIRLTSGPTHIMMRRYRFVEENLTIGKRETDEVIGHARTNAKLWNRIDGTNRGVNDMQRYKDLLAQSDDLMFPELADFLESGGDGSCKDCRYRASYGAETPHEFGGVKLCGGCKETWQEYMESL…
Pseudogymnoascus_sp._VKM_F-3557	KFX93681.1	MGQRQSKLSDAGSSNVGSVSEITLTSADVHVETQTTAPTKDSWYYPDDIANDLQDVDLPSEVKAEALNCAWEYTRCSAPQYTNWGRYVAFMRTMAISTIAEFRGKLVRVDAGNIIMGHDLRATLDTLFEGTAGHADMTREFRTFLLLTADKSSDRRDGELFRRYVNALAKSPRQWFRMRDCDALVRYTMACALVSNDHGDVWFTEDQFEILGEIFITQCDAVAFFKHRSEGETHNTYAYMPEHLRVKAYRQSREILWALDAAWAHNPGRQVAINFLRLAAGPIHMMMRRYRFVEENLTIGRPETKEVISQARTNSKLWNRLDGNREGVKDTLRYKSLLARSDELMFPGLAEMLEADGDGSCNDCRYRASYGAETPHEFGGVKLCSGCKATWQTYMKSLP…
Pseudogymnoascus_sp._VKM_F-3808	KFY03327.1	MGQRQSKLSDSGSSNAGSVSEITLTSADVHVETQTTAPTKDSWYYPDDIANDLRDADLPAEVKAEALNCAWEYTRCSAPQYTNWGRYVAFMRTMAISTIAEFRGKLVRVDASNIIMGHNLSTTLDTLFEGTAGHADMTREFRTFLLLTADKSSGRRDGELFRRYVNALAKSPRQWFRMRDCDALVRYTMACALVSNDHDDVWFTEDQFEILGEIFITQYDAVAFFKHRSEGETHNTYAYMPEHLRVEAYRQSREILWALDAAWAHNPGRQVAINFLRLAAGPIHMMMRRYRFVEENLTIGRPETKEVISQARTNAKLWNRLDGNKGGVKDTLRYKSLLARSDELMFPGLAEMLEADGDGSCNDCRYRASYGAETPHEFGGVKLCSGCKATWQTYMESLP…
Pseudogymnoascus_sp._VKM_F-4514_FW-929	KFY44472.1	MGQRQSKLSDAGSSNVGSVSEITLTSADVHVETQTTAPTKDSWYYPDDIANDLQDVDLPSEVKAEALNCAWEYTRCSAPQYTNWGRYVAFMRTMAISTIAEFRGKLVRVDAGNIIMGHDLRATLDTLFEGTAGHADMTREFRTFLLLTADKSSDRRDGELFRRYVNALAKSPRQWFRMRDCDALVRYTMACALVSNDHGDVWFTEDQFEILGEIFITQYDAVAFFKHRSEGETHNTYAYMPEHLRVKAYRQSREILWALDAAWAHNPGHQVAINFLRLAAGPIHMMMRRYRFVEENLTIGRPETKEVISQARTNSKLWNRLDGNREGVKDTLRYKSLLARSDELMFPGLAEMLEADGDGSCNDCRYRASYGAETPHEFGGVKLCSGCKATWQTYMKSLP…
Pseudogymnoascus_sp._VKM_F-4518_FW-2643	KFZ00018.1	MGQRESKMGPDTASARGKDSWYCPVDIADDLKDVDLPSEVKAEVLDCSWEYTRCAAPQYTNWGRYVAFMRTMVVCTVAEFRGKLVNVESSDNLLGYGINATLATLFGGTPIHADMAREFRTFLLITSDKSSNRRNGELFRRYVNSLAQSPKQWFRMRDCDALVRYTMACALASNDHDDVWFTEEQLQILSEIFTTLYDAVAFFKHRSEGETNNTYAYMPEHLRVKAYRQSREILWALDAAWAHHPGRQVAVNFIRLAAGPIHMMMRRYRFVEENLTIGKPETKEVINQARRNAKLWNRIDGNKRGVEDTQRYKDLLTRSDELMFPGLAEFLETGGDGGCKDCRYRASYGAETPHEFGGVKLCGGCKTTWQKYLESLPERARKVFPEIILVEARWMDRPE…
Pseudogymnoascus_sp._VKM_F-4519_FW-2642	KFZ12041.1	MGQTQSRLGSNASSSNNGEVTEKILASADIDVETQVTTPGKDSWYYPVDIENDLQDVDLPPDVKAEVLNTTWEYVRCSAPQYTNWERYVAFMRTITICSIAEFKGKLVDVSASDNIMGYDVGATLATLFKGTPGHADMAQTWLESIVPFSCSQPTNPAPGVMFEILSEIYITLYDAVAFFKHRSEGETHNTFAYMPEHLRVKAYQQSRQILWALDTAWAHHHGRQIAINFIRLTSGPTHIMMRRYRFVEENLTIGKRETDEVIGHARTNAKLWNRIDGTNRGVNDTQRYKDLLAQSDDLMFPELAGFLESGGDGSCKDCRYRASYGAETPHEFGGVKLCGGCKETWQEYMESLPERAKKVFPEIASVEARRIHRPQN
Pseudogymnoascus_sp._VKM_F-4520_FW-2644	KFZ24496.1	MPEHLRVKAYRQSREILWALDAAWAHHPGRQVAVNFIRLAAGPIHMMMRRYRFVEENLTICKPETKEVIDQARTNAKLWNRIDSNKRGVEDPQRYKDLLTRSDELMFPGLAEFLEAGGDGGCKDCRYRASYCAETPHEFGGVKLCGGCKTTWQKYLESLPERARKVFPEIILVEARWMDRPEG
Pseudogymnoascus_sp._VKM_F-4520_FW-2644	KFZ24495.1	MGQRESKTGPDAAYARGKDSWYCPVDIANDLQDVDFPSEVKVEVLDCSWEYTRCAAPQYTNWGRYVAFMRTMVV
Pseudogymnoascus_sp._WSF_3629	OBT40576.1	MGQMQSKLGFNAGSSSNGKVTEKTLASVDIDVKTQITTPGKDSWYYPVDIANDLQGVDLPAEVKAEVLNTAWEYTRCSAPQYTNWGRYIAFMRTITICTIAEFRGKLVDVSASDNIMGYDVGSTLATLFEGTPGHTDMAREYRSFLLLTADKSSDRRDGELFRRYVNALAQSPRQWFRMRDCDALVRYTMACALVSNDHDDVWFTDEQFEILSEIYITLYDAVAFFKHRSEGETHNTYAYMPEHLRVKAYQQSREILWALDTAWAQHPGRQIAINFIRLTSGPTHLMMRRYRFVEESLTIGRRETDEVISQARTNAKLWNRVDGNKRGVNDTQRYKDLLAQSDKLMFPGLAGFLESGGDGSCKDCRYRDSYGAETSHEFGGVKLCDGCKSTWQAYLESL…
Pseudogymnoascus_verrucosus	XP_018132374.1	MGQTQSRLGFNTSSSNYGKVTEQTLASADIDVKTQVTTPGKDSWYYPVDIENDLQDVDLPPDAKAEVLNTAWEYVRCSAPQYTNWERYVAFMRTITICTIAEFKGKLVDVSASDNIMGYDVGATLATLFKGTPGHADMAREYRAFLLLTADKSSSRRDGELFRRYVNALAQSPRHWFRMRDCDALVRYTIGCALVSNDHDDVWFTDEQFEILSEIYITLYDAVAFFKHRSEGETHNTFAYMPEHLRVKAYQQSRQILWGLDTAWAHHHGRQIAINFIRLTSGPTHIMMRRYRFVEENLTIGKRETDEVIGHARTNAKLWNRIDGTNRGVNDTQRYKDLLAQSDDLMFPELAGFLESGGDGSCKDCRYRASYGAETPHEFGGVKLCGGCKETWQEYMESL…
Pyrenophora_seminiperda_CCB06	RMZ73257.1	MVIDPTTTIDSTATFIMPSITTTTMELGVPPVVPAKCARKSNVCLSAEEKAATAPVDNWYYPAVFANDLKDVDLPQKVKDEVVTTAFEYARTVIPTYTNWKRYVAFMRTIIIGTIAEFRGNMVDVMAGDEMLGYNLTEVLDGLFAGTRGHTEMAREYRSFLLFTADKTSDRREDELFRRYVNALAGSPRNWFRLRETDALARFTIAAALACNDLDDIWFTEQQFEIMCEIGDTLYDAIAFFKHRSEGETNNTFQYSHPELRVAAVRQCREVLWALDCAWVEKPELCVVTNFIRYFGGPLFVTMRRYRFIEDDCTIGNKETADVVAQARQNRKLWNRIDEVISENPGIERYHKALEAADVLMFEGQSDMLKAVDDPQCGKCESHNTFGSNELHTFGGVKL…
Pyrenophora_seminiperda_CCB06	RMZ67979.1	MPSSEYFNASFSTPTSNRPLRFSSLARICFQRARRSPNTSSASSFSPNVTRTFWNGRGMKRGNVRVSCMMLSKPSMKMGTMSGIGSLSKMSRDTPHLKHAVDCDMPTALGRRVLFVEERPPRKEPDRFRHGGLEEATELSIVPCLAVSLVMHIWSRLTYLLGRGSMPHNIGSSILSKSYEHASCVVRANVWQTYVHGDVVRDYQHGLYHESGGGVPVIKPLSLRPGSSRSSSSFKKPSMPCVSTLLRPLRNPLHKRPTAPTVKTDASRHGPLGASGCSSARIAGETIFTSYERNALKDRWGSQATRLTRDSFLPFGSCQLCLLPSVDPVCCPSGDLFCRECAMTNLLAQRQEMKRLEKVNERQKLEDEDQKSREEEEARQRAVEDFEAVQMGLSVKAGA…
Pyrenophora_teres_f._teres	KAE8828272.1	MSGKTPYQELWAYPLRLFHSFRKNSADLTSNPEQSAPTDKEKWYYPVEIANDLEHADFPQRVKEEVYACAWEYTRCVIPQYTNWKRYVAFMRIIIIGIIAEYNGDLIKVAETDILLGYNLTAVLADLFQGTQIHTEMAREFRCFLLVTADKSSSRRDGLLFRSYVNALAKSPSQWFRMRDTDALIRFTLGAALACNDLDGVWYTEKQMETLCELGATLYDSVAFFKHRAEAETNSTFAYVPSSVRVEAFHQCRELLWALDVAWAGKPEHLIVINFLRFFGGPIHMMMRRYRFVEEGLTIGRPETETVVKQARQHLKLWNRVDAEKCNFRDFERYKDLTARSNELMFSGLRDFLDASSEESCEDCQQRQTYGAENSYAFGGVQLCSKCKELWGAYVRSFP…
Pyrenophora_teres_f._teres	KAE8832665.1	MPSARTSSKNGPTYDPAARKLEPKVTIQNRWYYPPDLSNDLKDIDLPTEVKGEVFACAWEYTRCVIPQYTNWPRYVAFMRIIVMGIIAEFRGSMVDVTAGDEILGYNLSEVLDALFLGTADHENMCREYRTFLLITCEKTGGKRNEELFRRYANALARSPGQWFRMRDADALARFTIAAALACNDLDDIKFSDAEYDILTEIGNTLYDAIAFFKHRSEGETNSTFSYVPSDMRVQAFHQAREVLWALDVAFAAKPGLQNVTNFVRFFGGPIHMMMRRYRFVEEGLTIGKAETDEVIGQTRQNFKLLNRLDAQDAGKKNVRRYRALVSKGRDTLMFPGLAEILESEDNCRNCTFPKSYGVVTRYEFGGVKLCASCKKNWRRYIKTLPERAVEAFPQLACV…
Pyrenophora_teres_f._teres_0-1	EFQ85546.1	MSGKTPYQELWAYPLRLFHSFRKNSADLTSNPEQSAPTDKEKWSFMRIIIIGIIAEYNGDLIKVAETDILLGYNLTAVLADLFQGTQIHTEMAREFRCFLLVTADKSSSRRDGLLFRSYVNALAKSPSQWFRMRDTDALIRFTLGAALACNDLDGVWYTEKQMETLCELGATLYDSVAFFKHRAEAETNSTFAYVPSSVRVEAFHQCRELLWALDVAWAGKPEHLIVINFLRFFGGPIHMMMRRYRFVEEGLTIGRPETETVVKQARQHLKLWNRVDAEKCNFRDFERYKDLTARSNELMFSGLRDFLDASSEESCEDCQQRQTYGAENSYAFGGVQLCSKCKELWGAYVRSFPDRLNSVFPEAQRSGGSDCQIK
Pyrenophora_teres_f._teres_0-1	EFQ89822.1	MPSARTSSKNGPTYDPAARKLEPKVTIQNRWYYPPDLSNDLKDIDLPTEVKGEVFACAWEYTRCVIPQYTNWPRYVAFMRIIVMGIIAEFRGSMVDVTAGDEILGYNLSEVLDALFLGTADHENMCREYRTFLLITCEKTGGKRNEELFRRYANALARSPGQWFRMRDADALARFTIAAALACNDLDDIKFSDAEYDILTEIGNTLYDAIAFFKHRSEGETNSTFSYVPSDMRVQAFHQAREVLWALDVAFAAKPGLQNVTNFVRFFGGPIHMMMRRYRFVEEGLTIGKAETDEVIGQTRQNFKLWNRLDAQDAGKKNVRRYRALVSKGRDTLMFPGLAEILESEDNCRNCTFPKSYGVVTRYEFGGVKLCASCKKNWRRYIKTLPERAVEAFPQLACV…
Pyrenophora_tritici-repentis	KAA8617806.1	MSGKTRYQELWAYPLRLYRSFGKDSTDLTSNPGSLLVHPGSITLEQSVPIVKEKWYYPTDIANDLEHIDLPQRVKEEVYACAWEYTRCVIPQYTNWKRYIAFMRIIVIGIIAEYNGELVRVAETDTLLGYNLTAVLADLFQGTRIHTEMAREFRCFLLITADKSSNWRDGLLFRSYVNALAKSPSQWFRMRDTDALIRFTLGAALACNDLDSIWYTEKQMETLCELGATLYDSVAFFKHRTEAETHSTFAYVPSSIRVQAFHQCRELLWALDVAWAGKPEHLVVINFLRFFGGPIHMMMRRYRFVEEGLTIGRPETETMVKLARQHFKLWNRVDAENCSVQDIERYKDLTARSNELMFSGLRAFLDASGEKSCEDCQQRQTYGAQTSYAFGGVQLCSKC…
Pyrenophora_tritici-repentis	PZD12322.1	MSGKTRYQELWAYPLRLYRSFGKDSTDLTSNPGSLLVHPGSITLEQSVPIVKEKWYYPTDIANDLEHIDLPQRVKEEVYACAWEYTRCVIPQYTNWKRYIAFMRIIVIGIIAEYNGELVRVAETDTLLGYNLTAVLADLFQGTRIHTEMAWEFRCFLLITADKSSNWRDGLLFRSYVNALAKSPSQWFRMRDTDALIRFTLGAALACNDLDSIWYTEKQMETLCELGATLYDSVAFFKHRTEAETHSTFAYVPSSIRVQAFHQCRELLWALDVAWAGKPEHLVVINFLRFFGGPIHMMMRRYRFVEEGLTIGRPETETMVKLARQHFKLWNRVDAENCSVQDIERYKDLTARSNELMFSGLRAFLDASGEKSCEDCQQRQTYGAETSYAFGGVQLCSKC…
Pyrenophora_tritici-repentis	PZC97217.1	MSSFLTTVLANAIGTGTAWTALLLLKAQMPHPKDDQKSITPPQEPLDDKSFVVRERWYYPPDIADDLKDIDLPFRVKQEIFATAWEYTRCVIPEYTNWSRYVAFMRIIVMGIIAEFRGSLMDVANDDNVVGYSLTEVLNTLCAGTKGHDEMCREYRCFLLMSSQKSRHQTNTTLFRRYSVALSKSPWQFFRMRDTDALARFTIGVALACNDLDDIWFTSAQFDIMAEIGNTMYDGISYWKHRSEGEINSTFAYVSEDKRVLAYHKCREALWALDVAWARKPELKCVINFLRYFGGPIHMIMRRYRFVEEGLTLGKPETKRVIAQTRSNVKLWNRLDEQKKTEKQKLESLEQYRHVLSQEDVLLFDGLAPMLERADEGC
Pyrenophora_tritici-repentis	KAA8620582.1	MSSFLTTVLANAIGTGTAWTALLLLKAQMPHPKDDQKSITPPQEPLDDKSFVVRERWYYPPDIADDLKDIDLPFRVKQEIFATAWEYTRCVIPEYTNWSRYVAFMRIIVMGIIAEFRGSLMDVANDDNVVGYSLTEVLNTLCAGTKGHDEMCREYRCFLLMSSQKSRHQTNTTLFRRYSVALSKSPWQFFRMRDTDALARFTIGVALACNDLDDIWFTSAQFDIMAEIGNTMYDGISYWKHRSEGEINSTFAYVSEDKRVLAYHKCREALWALDVAWARKPELKCVINFLRYFGGPIHMIMRRYRFVEEGLTLGKPETKRVIAQTRSNVKLWNRLDEQKKTEKQKLESLEQYRHVLSQEDVLLFDGLAPMLERADEGLCSECSYRETYGAPQPHTFGGV…
Pyrenophora_tritici-repentis_Pt-1C-BFP	XP_001939959.1	MSGKTRYQELWAYPLRLYRSFGKDSTDLTSNPGSLLVHPGSITLEQSVPIVKEKWYYPTDIANDLEHIDLPQRVKEEVYACAWEYTRCVIPQYTNWKRYIAFMRIIVIGIIAEYNGELVRVAETDTLLGYNLTAVLADLFQGTRIHTEMAREFRCFLLITADKSSNWRDGLLFRSYVNALAKSPSQWFRMRDTDALIRFTLGAALACNDLDSIWYTEKQMETLCELGATLYDSVAFFKHRTEAETHSTFAYVPSSIRVQAFHQCRELLWALDVAWAGKPEHLVVINFLRFFGGPIHMMMRRYRFVEEGLTIGRPETETMVKLARQHFKLWNRVDAENCSVQDIERYKDLTARSNELMFSGLRAFLDASGEKSCEDCQQRQTYGAETSYAFGGVQLCSKC…
Pyrenophora_tritici-repentis_Pt-1C-BFP	XP_001942482.1	MNHVLANAIGTGTAWTALLLLKAQMPHPKDDQKSITPPQEPLDDKSFVVRERWYYPPDIADDLKDIDLPFRVKQEIFATAWEYTRCVIPEYTNWSRYVAFMRIIVMGIIAEFRGSLMDVANDDNVVGYSLTEVLNTLCAGTKGHDEMCREYRCFLLMSSQKSRHQTNTTLFRRYSVALSKSPWQFFRMRDTDALARFTIGVALACNDLDDIWFTSAQFDIMAEIGNTMYDGISYWKHRSEGEINSTFAYVSEDKRVLAYHKCREALWALDVAWARKPELKCVINFLRYFGGPIHMIMRRYRFVEEGLTLGKPETKRVIAQTRSNVKLWNRLDEQKKTEKQKLESLEQYRHVLSQEDVLLFDGLAPMLERADEGLCSECSYRETYGAPQPHTFGGVVLCE…
Pyricularia_grisea	XP_030982074.1	MPPRFNDSWYYPDDIAHDLDGVEGLSEALKQEAYACAWEYTRCVIPQYTNWDRYVAFMRTIIIGIIAEFRGELVDVAASDSIMGCYSLTAVLDALFEGTPGHQLMVREYKTFLLVTSEKTSNRRDSELFRRYVNGLATSPRHWFRMRDCDALARFSLAAALACNDIDNVFPTDEQFELLTEIGDTLYDAVAFYKHRSEGETNNTFAYVPADIRIQAFRVAREMLWALDVAYAHKPEGAILINFIRFFGGPIHMMMRRYRFVEEDMTIGKPETAAVVAQTRRNFKLWNRVDAQVPQDSAASQTSSGSNSTSSSSSSSSGGGGDGDASSIHSSGISSNATSIEAEKEDQSSDSIEAPGAERFRNLLARSKDLMFPELPAYLSRAGEPHCNRCLYRSSYGAQ…
Pyricularia_oryzae	QBZ60033.1	MPPRFNDSWYYPDDIAHDLDGVEGLSEALKQEAYACAWEYTRCVIPQYTNWDRYVAFMRTIIIGIIAEFRGELVDVAASDSIMGCYSLSAVLDALFEGTPGHQLMVREYKTFLLVTSEKTSKRRDSELFRRYVNGLAASPRSWFRMRDCDALARFSLAAALACNDMYDVLPTDEQFELLTEIGDTLYDAVAFYKHRSEGETNNTFAYVPADMRIQAFRVAREMLWALDVAYAHKPEGAILMNFIRFFGGPIHMMMRRYRFVEEDLTVGKPETAAVVAETRRNFKLWNRVDAQVAVSGQTSSDNSSDNRSSSISSTSSTGTDGSGAGDASSVHSSGVDSDATSIKPEKEDQSSVFEAPGADRFRSLLARSKELMFPELRAYLSRSGEPHCNRCLYRSSYG…
Pyricularia_oryzae_Y34	L7IKV1.1	MPPRFNDSWYYPDDIAHDLDGVEGLSEALKQEAYACAWEYTRCVIPQYTNWDRYVAFMRTIIIGIIAEFRGELVDVAASDSIMGCYSLSAVLDALFEGTPGRELMVREYKTFLLVTSEKTSKRRDSELFRRYVNGLAASPRSWFRMRDCDALARFSLAAALACNDMYDVFPTDEQFELLTEIGDTLYDAVAFYKHRSEGETNNTFAYVPADMRIQAFRVAREMLWALDVAYAHKPEGAILVNFIRFFGGPIHMMMRRYRFVEEDLTVGKPETAAVVAETRRNFKLWNRVDAQVAAPGQTSSDNSSDNRSSSISSTSSTGTDGSGAGDASSVHSSGVHSDATSIEPEKEDQSSVFEAPGADRFRSLLARSKELMFPELRAYLSRSGEPHCNRCLYRSSYG…
Pyricularia_pennisetigena	XP_029748636.1	MPPKFNDSWYYPDDIAHDLDGVEGLSEALKQEAYACAWEYTRCVIPQYTNWDRYVAFMRTIIIGIIAEFRGELVDVAGSDSIMGCYSLSAVLDALFEGTPGHALMVREYKTFLLVTSEKTSKRRDSELFRRYVNGLAASPRHWFRMRDCDALARFSLAAALACNDVYDVFPTDDQFELLTEIGDTLYDAVAFYKHRSEGETNNTFAYVPADMRIQAFRVAREMLWALDVAYARKPGGAVLMNFIRFFGGPIHMMMRRYRFVEEDLTIGKPETAAVVAQTRRNFKLWNRVDAQGSVASQSSSDGNDHNNNNNNNSSSSSSRSSSVSSSGVSDAGSTHSSGADSNTTSIEPDKQDQQGQQDQQDQQDVAAEAPGAERFRSLMARSEELMFSELPTYLTRSG…
Pyricularia_sp._CBS_133598	TLD30473.1	MPPRFNDSWYYPDDIAHDLDGVEGLSEALKQEAYACAWEYTRCVIPQYTNWDRYVAFMRTIIIGIIAEFRGELVDVAASDSIMGCYSLTAVLDALFEGTPGHALMAREYKTFLLVTSEKTSKRRDSELFRRYVNGLAASPRSWFRMRDCDALARFSLAAALACNDICDVFPTDEQFELLTEIGDTLYDAVAFYKHRSEGETNNTFAYVPADMRLQAFRVAREMLWALDVAYAHKPEGAILVNFIRFFGGPIHMMMRRYRFVEEDLTIGKPETASVVAQTRRNFKLWNRVDARDSAAGQASSDSDRGSPSSSSSSSSGGNDSGSAHSSGIDSDATSIEPEKEDQSSVSAEAPGAERFRSLLARSQDLMFPELPAYLSRSGEPHCNRCHYRSSYGAQQLHR…
Ramularia_collo-cygni	XP_023622404.1	MPSYKWYFPDDIADDLQGIDLPPAVKAEVFACAWEYARSVIPQYTNWNRYVAFMRIIIIGTVAEFRGALFDMTAEGPVLGYDLDQVLDDLFKGTPGAADMSREYKTFLTVTSDKTSERRHDELFWRYRRAVASSPRNWFRLRDCDALCRFTIAAALACNDMDDVWFTDEEFDVLAEIGDTMYDAIAFYKHRAEGETNNTFAYVPPDLRVDAYRTARELLWAFDVAYALKPGMQIVTNFVRAFGGPIHMMMRRYRFCEEGLMIGKAEDESVILAAKNNQKLWHRLDRDEVKFYEGQQRFERIMEMEDKLLFRGFADILRDAARVDSPAEPASSPAEENGFGGSLSNEAASQEWRTWALGLQARVAHAFPEVKLDPVLPAA
Rutstroemia_sp._NJR-2017a_BBW	PQE10665.1	MHLRPPNNMQQVITQTLVDDRFVQLPVSQQTKSETSKGTGIDDKRWVQEQPDPAKGSNQVAAEAMKAAAPTKEHRDTWYYPPDIASDLQSVNLPAELKAEIFACAWEYTRCVIPNYTNWKRYVAFMRTIIIGVIAEFRGEMVDVTASTSILGYDLDGVLAALFEGTPGHKEMAREYKTFLLITADKASERRDGELFRRYVNALAQSPRHWFRMRDCDALARFTIASALACNDLDDIWYTEEQFEILTEIGDTLYDAVAFYKHRAEGETNSTFAYMPEDLRIKAYSECREILWALDAAWARNPKLVNVINFVRFFGGPIHMMMRRYRFVEENLTIGKSETDKVVDQTRKNFKLWNRVDANKRSIRNTQRYKALISRSEELMFPGLAEFLEVGGDGVCDKC…
Rutstroemia_sp._NJR-2017a_BVV2	PQE16161.1	MQEVITQTLIDDKFVQMSERTKSETSKGPGIDSNKHWGQDQPIHAKDSDQTAAAAMTAATHIKEHRDTWYYPPDIANDLKSIDLPAELKAEIFACAWEYTRCVIPNYTNWDRYVAFMRTIIIGVIAEFRGEMVDVTASNNILGYDLDAVLAALFEGTPGNKEMAREYKTFLLITADKASDRRDGELFRRYVNALVQSPRHWFRMRDCDALARFTIASALACNDLDDIWYTEEQFEILTEIGDTLYDAVAFYKHRAEGETNSTFAYMPEDLRIKAYSECREILWALDAAWARNPKLVNVINFVRFFGGPIHMMMRRYRFVEENLTIGKSETERVVDQTRKNFKLWNRVDANKRSIRNTPRYKTLVARSEELMFPGLAEFLEIGGDGVCDTCRYRESYGAE…
Rutstroemia_sp._NJR-2017a_WRK4	PQE10596.1	MQEVITQTLIDDRFVQLSQQTKNETSKGPGIDDKRWAQEQPNRAKSSDQAAAVTMKAAAPIKEHRDTWYYPPDIASDLQSVNLPAELKGEIFACAWEYTRCVIPNYTNWNRYVAFMRTIIIGVIAEFRGEMVDVTASTSILGYDLDGVLAALFEGTPGHKEMAREYKTFLLITADKASERRDGELFRRYVNALAQSPRHWFRMRDCDALARFTIASALACNDLDDIWYTEEQFEILTEIGDTLYDAVAFYKHRAEGETNSTFAYMPEDLRIKAYSECREILWALDAAWARNPKLVNVINFLRFFGGPIHMMMRRYRFVEENLTIGKSETDKVVDQTRKNFKLWNRVDANKRSIRNTQRYKALIGRSEELMFPGLAEFLEVGGDGVCDKCRYRESYGAEV…
Sphaerulina_musiva_SO2202	XP_016766109.1	MVDHRWHYPKDIANDLDGVDLPPKIKAEVLACAWEYARCVIPQYTNWKRYVAFMRIIIIGTIAEFKGSLFDLTADDKNMLGFDLDQVLDDLFEDTPGAKDMAREYRTFLTVTSDKTSERVHDQFFSRYAKAVSSHPANWFRLRDCDALCRFTIASALVCNDMDDVWFTDLQWEVLTEVGDTLYDAIAFYKHRAEGETNNTFAYMPQEIRVDTFRNAREVLWALDVAFAKKPEWQVVINMVRFFGGPIHMMMRRYRFVEEGLVIGKSEDDSVRAAAKKHEKLWHRLEGRTESHEQEGQIRYEKILSKQDRLLFRGFVDILEESIRQDSPLACPARFGGALQDVSAREQWRSYASTLNERVKLAFPEVEVIPQLPA
Stemphylium_lycopersici	KNG44597.1	MSSFVTKVFANAIGFGIVWTGVLMFHHIRAEPVDRMSSRGDQKVAVQTNEPVKEKAVVVHERWYYPPDIANDLNGIDLPFRVKQEVFATAWEYTRCVIPEYTNWSRYVAFMRIIVMGIIAEFRGSLMDVANDDNVVGYSLTEVLNTLCGGTAGHVALSKSPWQFFRMRDTDALARFTIGTALVCNDLDHIWFSEDQFDIMAEIGNTMYDGISFWKHRSEGEINSTFAYVPEDKRVLAYHKCREALWALDVAWAKQPEMKCVINFLRYFGGPIHMIMRRYRFVEEGLTLGRPETQRVITQTRNNVKLWNRLDEQKKTKQQELESLQQYRQVLSQEKVLLFNGLGAMLEKADEDLCSKCTYRETYGAPQAHTFGGVTLCASCQQGWGAYTETVLERMARSF…
Xylaria_longipes	RYC65490.1	MSPKSRDAWYYPPAIAHDLDGLDQLPEQIKQETYACAWEYTRCVIPQYTNWNRYVAFMRTIVLGTIAEFRGDLVDVEASDCVLGYTLNDILAELFQGTRGHALMAREYKAFLLVTADKASTRRDGELFRRYVNALAISPRVWFRMRDCDALARFTMAAALACNDLDDVWPTDEQFELLAEIGETLYDAVAFYKHRSEGETNNTFSYVPTNIRTKAFGVAREVLWGLDVAYACRPEGAPLMNFVRFFGGPIHMMMRRYRFVEEGLTVGRPETDEVVDETRRNVKLWNRVDANVNHDTMKSKAADTADVQRYHALLKQGEELMFPELPEFLARGGEPLCKQCAYRPFYGAEQNHCFGGVELCQGCRAIWRGYVESLPERARDVFSELVLKSTPLG
Zymoseptoria_brevis	KJX96259.1	MQKPAYKWYYPADIENDLNGIDLPPAIKAEVLACAWEYSRSVIPQFTNWKRYVAFMRIIIIGTIAEFRGAMLDMTSDAPILGFDLDQVLADLFEGTPGHEDMAREYKTFLTVTSDKTSDRRDHELFRRYKKAVSSSPQNWFRLRDCDALCRFTIAAALACNDMDDVWFTDEQFDALAEIGDTMYDAIAFYKHRAEGETNNTFAYVPAEMRVDAFRTARETLWALDTAYADRPEIQVVVNFLRAFGGPIHMMMRRYRFCEEGLVIGKAEDTSVINAARKHEKLWHRLDQQDIFLHQGVERCELIFSMETKLLFRGFTDILRDADRSDSPLEFPSSPVEKNGFGGALAHQAAGQIWKSYALRLPERVRRAFPEVCLNPSLPQAFVQPIEALPQSEVEAEVA…
Zymoseptoria_brevis	KJX95711.1	MEQPRSVKNKWYYPQAIADDLRGVNLPAAVKEETLACAWEYTRCVIPHYTNWSRYVAFMRTIIIGTIAEFQGSLLDVAAGDEILGYDLGQVLDDLFHDTAAHQEMSREYRSFLLITADKTHSRRAGRFFKQYVRALAETPRQWFRMRDADALARFSMAAALACNDLDTDCLSPAQTEIMAEIAVTLYDATAFFKHRAERETNNTFAYVPADGRLEAFHQARQVLWALDVGYASKPGFHVICNFVRSFGGPIHMEMRRYRYVEDGLTIGRAETQKVVEAARSHVKLWNRVESDHDSNEDLRRYEAVLQREDLLFDGLAGFLQRGPSCMHCKYRTDSGEMYQFSGIELCASCRIEWQAHVRSLPERALCVFPEPACTAFNERRQMTDYMNSIDQSTEQALKL
Zymoseptoria_tritici_IPO323	XP_003848975.1	MQKPAYKWYYPADIENDLNGIDLPAAIKAEVLACAWEYSRSVIPQYTNWKRYVAFMRTIIIGTIAEFRGAMLDVTSDTPILGFDLDQVLADLFEGTPGHEDMAREYKTFLTVTSDKTSDRRDHELFRRYKKAVSSSPQNWFRLRDCDALCRFAIAAALACNDMDDVWFTDEQFDALAEIGDTMYDAIAFYKHRAEGETNNTFAYVPEDMRVDAFRTARETLWALDTAYADRPEMQVVVNFLRAFGGPIHMIMRRYRFCEEGLVIGKAEDTSVIDAARKHEKLWHRLDQQEIVLQQGVERCELIFSMENRLLFRGFTDILLDADRSDSPLEFPSSPVEKNGFGGALAHQAAGQIWKSYALRLPERVRRAFPEVCLNPCLPQAFAQPIEKFPRGKVVAEVV…
Zymoseptoria_tritici_ST99CH_1E4	SMR59366.1	MQKPAYKWYYPADIENDLNGIDLPAAIKAEVLACAWEYSRSVIPQYTNWKRYVAFMRTIIIGTIAEFRGAMLDVTSDAPILGFDLDQVLADLFEGTPGHEDMAREYKTFLTVTSDKTSDRRDHELFRRYKKAVSSSPQNWFRLRDCDALCRFAIAAALACNDMDDVWFTDEQFDALAEIGDTMYDAIAFYKHRAEGETNNTFAYVPEDMRVDAFRTARETLWALDTAYADRPEMQVVVNFLRAFGGPIHMIMRRYRFCEEGLVIGKAEDTSVIDAARKHEKLWHRLDQQEIVLQQGVERCELIFSMENRLLFRGFTDILLDADRSDSPLEFPSSPVEKNGFGGALAHQAAGQIWKSYALRLPERVRRAFPEVCLNPCLPQAFAQPIEKFPRGKVVAEVV…
Zymoseptoria_tritici_ST99CH_3D7	SMQ54927.1	MQKPAYKWYYPADIENDLNGIDLPAAIKAEVLACAWEYSRSVIPQYTNWKRYVAFMRTIIIGTIAEFRGAMLDVTSDAPILGFDLDQVLADLFEGTPGHEDMAREYKTFLTVTSDKTSDRRDHELFRRYKKAVSSSPQNWFRLRDCDALCRFAIAAALACNDMDDVWFTDEQFDALAEIGDTMYDAIAFYKHRAEGETNNTFAYVPEDMRVDAFRTARETLWALDTAYADRPEMQVVVNFLRAFGGPIHMIMRRYRFCEEGLVIGKAEDTSVIDAARKHEKLWHRLDQQEIVLQQGVERCELIFSMENTLCFRGFVDILLDADRSDSPLEFPSSPVEKNGFGGALAHQAAGQIWKSYALRLPERVRRAFPEVCLTPSLPQAFAQPIETFPQGKVEAERV…

## Sheet: ABA4
Supplementary Data 7d: Amino acid sequences of ABA4 homologs used in this study
Strain	Locus	Protein	GenBank ID	GenBank Protein Sequence
Acremonium_chrysogenum_ATCC_11550	KFH41039.1	MSSTQFQGKVIAVTGAASGIGFATASLLAERGATLSLADVQSEALEKAKQTILTKVPSAKIITYPLDVRKADQVEAWVAETISKLGRLDGAANIAGVVPKSIGSDAGLVENIDAGEWEFTMDINARGVMHCMKYQLRALGEGGSVVNAASVAGLVGRERNGIYTASKHAVIGLSRAAAKEVGRRGIRVNCFCPGRIDTPMSRVAVESAKAAGTDGEYEKGTVDDVALRRTGKPEEVAKLVAFLLSDESSYITGNTVNIDGGWIC
acyl-carrier-protein	XP_009656444.1	MFSPTHFAGKVIALTGAASGIGLATSHLLAGRGARLALADVQEKGLLEAKSAILEAHPNSELSITVLDVRDCDAVEIWTTDTASHFGRLDGAANLAGVIPKSIGIKPLSEQDLDEWDFVQGVNLTGVMHCLRVQLKIINDGGSIVNASSIAGLTGRANNAAYTASKHAVVGLTRSAAKEVGARQGSHRHAHVEERELRPNRT
acyl-carrier-protein	XP_003007077.1	MFSPTQFAGKVIALTGAASGIGLATSHLLAGRGARLALADVHEKGLLEARNAILEAHPNSELSITVLDVRDCDAVERWTTNTASHFSRLDGAANLAGVIPKSIGIKPLSEQDLEEWDFVQGVNLTGVMHCLRAQLKTISDGGSIVNASSIAGLTGRANNAAYTASKHAVVGLTRSAAKEVGARQGSHRHAHAEERELRPCRT
Botryotinia_calthae	TEY53288.1	MRNRGSYGEQDTTPLDLYSSSASGIGLETAKLLASHGARLSLADIQEEKLKELQAQLESEYHVDVIITKVDVRKFEEVEVWINKTIDNFGKLDGSANLAGVAPESIGLKGIIEQDLDEWEFVLGVNLTGTMNSLKAQLKVMANNGSIVNASSIRGLTGAANNASYSSAKHGIIGLTRTAAKEVGGKGIRVNAICPGRISTPMLRSAENSIGLHLQPGSANYPPIALGRDGEAKEVAQLVAFLLSDESTYISGADISIDGGWRC
Botryotinia_narcissicola	TGO45748.1	MSSQPFTNKVIALTGSASGIGLETAKLLASRGARLSLADIQEDKLKELQAQLESEYHLDVIVTKVDVRKFEEVEAWVSKTMDSFGKLDGSANLAGIAPKSIGLKGIVEQDLDEWEFVLGVNLTGTMNSLKAQLKVMANNGSIVNASSIRRLTGAAKNASYSSAKHGIIGLTRTAAKEVGGKGIRVNAICPGRISTPMLKTAENSIDLHLQPGTANYPPISLGRDGEAKEVAQLVAFLLSDESTYISGADISIDGGWRC
Botrytis_cinerea	Q14RS1.1	MSSQPFTNKVIALTGSASGIGLETAKLLASRGARLSLADIQEDKLKELQAXXESEYHVDVITTKVDVRKFGEVEAWINKTIDNFGKLDGSANLAGVAPESIGLKGIVEQDLDEWEFVLGVNLTGTMNSLKAQLKVMANNGSIVNASSIRGLTGAAKNASYSSAKHGIIGLTRTAAKEVGGKGIRVNAICPGRISTPMLKTAENSIGLHLQPGSANYPPIALGRDGEAKEVAQLVAFLLSDESTYISGADISIDGGWRC
Botrytis_cinerea_B05.10	XP_001554050.2	MSSQPFTNKVIALTGSASGIGLETAKLLASRGARLSLADIQEDKLKELQVQLESEYHVDVLITKVDVRKFEEVEVWINKTIDNFGKLDGSANLAGVAPSSIGLKGIVEQDLDEWEFVLGVNLTGTMNCLKAQLKVMAQNGSIVNASSIRGLTGAANNASYSSAKHGILGLTRTAAKEVGGKGIRVNAICPGRISTPMLKTAENSIGLHLQPGSANYPPIALGRDGEAKEVAQAIAFLLSDESMYISGSDITIDGGWKC
Botrytis_cinerea_B05.10	XP_001553969.2	MSSQPFTNKVIALTGSASGIGLETAKLLASRGARLSLADIQEDKLKELQAQLESEYYVDVITTKVDVRKFGEVEAWINKTIDNFGKLDGSANLAGVAPESIGLKGIVEQDLDEWEFVLGVNLTGTMNSLKAQLKVMANNGSIVNASSIRGLTGAAKNASYSSAKHGIIGLTRTAAKEVGGKGIRVNAICPGRISTPMLKTAENSIGLHLQPGSANYPPIALGRDGEAKEVAQLVAFLLSDESTYISGADISIDGGWRC
Botrytis_cinerea_BcDW1	EMR90665.1	MSSQPFTNKVIALTGSASGIGLETAKLLASRGARLSLADIQEDKLKELQAQLESEYHVDVITTKVDVRKFGEVEAWINKTIDNFGKLDGSANLAGVAPESIGLKGIVEQDLDEWEFVLGVNLTGTMNSLKAQLKVMANNGSIVNASSIRGLTGAAKNASYSSAKHGIIGLTRTAAKEVGGKGIRVNAICPGRISTPMLKTAENSIGLHLQPGSANYPPIALGRDGEAKEVAQLVAFLLSDESTYISGADISIDGGWRC
Botrytis_galanthina	THV44261.1	MSSQPFTNKVIALTGSASGIGLETAKLLASRGARLSLADIQEDKLKELQTQLESEYHVEVIITKVDVRKFEEVEAWINKTIDYFGKLDGSANLAGIAPKSIGLKGIVEQDLDEWEFVLGVNLTGTMNSLKAQLKVMANNGSIVNASSIRGLTGAAKNASYSSAKHGIVGLTRTAAKEVGGKGIRVNAICPGRISTPMLETAENSIGLHLQPGTANYPPISLGRDGEAKEVAQLVAFLLSDESMYISGADISIDGGWRC
Botrytis_porri	TGO80851.1	MSSQPFTNKVIALTGSASGIGLETAKLLASRGARLSLADIQEDKLKELQAQLESEYHVDVLITKVDVRKFEEVEAWINKTIDNFGKLDGSANLAGVAPSSIGLKGIVEQDLDEWEFVLGVNLTGTMNCLKAQLKVMAQNGSIVNASSIRGLTGAANNASYSSAKHGILGLTRTAAKEVGGKGIRVNAICPGRISTPMLKTAENSIGLHLQPGSANYPPIALGRDGEAKEVAQLIAFLLSNESMYISGSDITIDGGWKC
Clohesyomyces_aquaticus	ORY09965.1	MTLPLSSKIIALTGGASGIGLATAHLLASRGATLSLADINSSALETAATELREKYQGEVMVMVVDVRKEDEVEKWISETVKRFGKLDGAANLAGVIGKSIGLTPLTSQDASEWDFILSVNLTGVMHCLKHELRVLTDGGAIVNASSIAGVQGRPNNAAYAASKHGVLGLTRSAAKEVGGRGVRVNAVCPGQIETPMFALSASIAAANSSNSEQRTATSEAMSVALGRRGKAEEVASLIAFLLGDESRFITGASYSIDGGWNC
Colletotrichum_asianum	KAF0319541.1	MTFAQQFSDKVVAITGGASGIGLATAHLLAERGAKLSLADVQEKALQQAQSDIKSKYPESDVLVFTVDVRNYEQVDKWITETVKHFGKLDGAANLAGIIPNSIGLKGIDEQDFDEWDLILSVNLTGVMHCLKAQLLVIENTGAIVNASSIAGLIGRNKNASYVASKHGVMGLTRSAAKEVGPKGIRVNGICPGKIDTPMSQASRDMKIVVEPSLKRVGQPREAATVIAFLLSDEASYISGAAIGVDGGWNC
Colletotrichum_chlorophyti	OLN91683.1	MSASPQQFSGKVVALTGAASGIGLATAHLLASRGAKLSLADINLDGLARAQYEIQAKHPEAQVAIFEVDVTKYAQVEHWITATAAFYHRLDGAANLAGVIPKSIGKQGLAEQDFEDWDYVMGVNLNGTMHCLRAQLSAIKDHGAIVNASSIAGLQGRPNNGAYTASKHAIVGLTRTAAKEVGHRGVRVNAVCPGRIDTPMSRTSAGAGIRAESALGRDGRPEEVASLIAFLLSDESTYITGNAISIDGGWNC
Colletotrichum_fructicola	XP_031891800.1	MTFAQQFSDKVVAITGGASGIGLATAHLLAERGAKLSLADVQEKALQQAQSDIKSKYPESDVLIFTVDVRNYEQVDKWITETVKHFGKLDGAANLAGIIPNSIGLKGIDEQDFDEWDLILSVNLTGVMHCLKAQLRVIENTGAIVNASSIAGLIGRNKNASYVASKHGVMGLTRSAAKEVGPKGIRVNGICPGKIDTPMSQASRDMKIVVEPSLKRVGQPREAATVIAFLLSDEASYISGAAIGVDGGWNC
Colletotrichum_gloeosporioides_Cg-14	EQB56671.1	MTFAQQFSDKVVAITGGASGIGLATAHLLAERGAKLSLADVQEKALQQAQSDIKSKYPENDVLIFTVDVRNYEQVDKWITETVKHFGKLDGAANLAGIIPNSIGLKGIDEQDFDEWDLILSVNLTGVMHCLKAQLRVIENTGAIVNASSIAGLIGRNKNASYVASKHGVMGLTRSAAKEVGPKGIRVNGICPGKIDTPMSQASRDMKIVVEPSLKRVGQPREAATVIAFLLSDEASYISGAAIGVDGGWNC
Colletotrichum_higginsianum	TID04400.1	MSATHQFRDKVIAVTGAASGIGLATAHLLASRGAKLSLADINAEGLREAESDIQARHTEAEVITSAVDVTDYDQVDKWTANTIEHFGRLDGAANLAGVIPKSVGKKGLADQDLDEWEFVMGVNLKGVMHCLKAQLSMIQDNGSIVNASSIAGLQGRPNNGAYTASKHAILGLTRTAAKEVGCRSIRVNAVCPGRIDTPMSRASAAAGIQADAALGRSGRPEEVASLIAFLLSSESTYITGSAISIDGGWNC
Colletotrichum_higginsianum	TIC95245.1	MYPTGQFNGKVIAITGAASGIGLETALILAGRGATLSLADIHSEGLQQLQARLLSDHNVQVLITTLDVRNVEDVEAWVQQTVSRYGRLDGVANLAGVIPKSLGQRGVSEQDLDEWDRVLSVNLTGLMHCLRAELKAISDNGSVVTASSIAGSTGRRNNASHTASKHGVLGLTRTAAKEVGARGVRVNAICPGRIVTPMLQSAEDGLGIRVRPGDPAYPDIALRRDGQPREVAQLIAFLLSDESTYISGADISIDGGWRC
Colletotrichum_higginsianum_IMI_349063	XP_018165000.1	MSATHQFRDKVIAVTGAASGIGLATAHLLASRGAKLSLADINAEGLREAQSDIQARHTEAEVITSAVDVTDYDQVEKWTANTIEHFGRLDGAANLAGVIPKSVGKKGLADQDLDEWEFVMGVNLKGVMHCLKAQLSMIQDNGSIVNASSIAGLQGRPNNGAYTASKHAILGLTRTAAKEVGCRSIRVNAVCPGRIDTPMSRASAAAGIQADAALGRSGRPEEVASLIAFLLSSESTYITGSAISIDGGWNC
Colletotrichum_higginsianum_IMI_349063	XP_018158058.1	MYPTGQFNGKVIAITGAASGIGLETALILAGRGATLSLADIHSEGLQQLQARLLSDHNVQVLITTLDVRNVEDVEAWVQQTVSRYGRLDGVANLAGVIPKSLGQRGVSEQDLDEWDRVLSVNLTGLMHCLRAELKAISDNGSVVTASSIAGSTGRRNNASHTASKHGVLGLTRTAAKEVGARGVRVNAICPPPKMGSVSESGRVTPPIRT
Colletotrichum_incanum	KZL78338.1	MLSDTMSTPHQFSDKVIAITGAASGIGLATAHLLASRGAKLSLADTNKEGLIEVQLNIQSQYPQVEVLITAADVTDYEQIESWTVSTVDHFGKLDGAANLAGVIPKSVGKSGLIDQDFEEWDFVMGVNLKGVMHCLKAQLAVIQNHGSIVNASSIAGLQGRPYNGAYTASKHAIIGLTRTAAKEVGLRGIRVNAICPGRIDTPMSRASAEAGIQADAALGRSGRPEEVASLIAFLLSNESTYITGNAISIDGGWNC
Colletotrichum_incanum	OHW97491.1	MSTPHQFSDKVIAITGAASGIGLATAHLLASRGAKLSLADTNKEGLIEVQLNIQSQYPQVEVLITAADVTDYEQIESWTVSTVDHFGKLDGAANLAGVIPKSVGKSGLIDQDFEEWDFVMGVNLKGVMHCLKAQLAVIQNHGSIVNASSIAGLQGRPYNGAYTASKHAIIGLTRTAAKEVGLRGIRVNAICPGRIDTPMSRASAEAGIQADAALGRSGRPEEVASLIAFLLSNESTYITGNAISIDGGWNC
Colletotrichum_liriopes	LOCUS_000096-RA_contig1	MSTPHQFSDKVIAITGAASAQHPNAIPQAEVLISAADVTDYEQIEHWTGNTVDHFGKLDGAANLAGVIPKSVGKKGLIDQNFEEWDFVMGVNLKGVMHCLKAQLSVIQDHGSIVNASSIAGLQGRPYNGAYTASKHAIIGLTRTAAKEVGLRGIRVNAVCPGRIDTPMSRASAEAGIQADAALGRSGKPEEVASLIAFLLSNESTYITGNAVSIDGGWNC	GJC77256.1
Colletotrichum_orbiculare_MAFF_240422	TDZ14631.1	MTHARQFSGRVVALTGAASGIGLATAHLLAERGAKLSLADIQKTALEQVAADIRSKSPEAQVLTFVVDVRNFEQVERWTAETVRHFGKLDGVTNLAGVLPPSIGLKGIDEQDPGEWDFVLDVNLTGVMHCLKAQLPVIENTGAVVNASSIAGLIGRWKNASYVASKHAVLGLTKSAAKEVGERGIRVNAICPGKIDTPMSRASRDMHIMDEPVLKRAGEAREVATVIAFLLSDESSYITGATIAVDGGWNC
Colletotrichum_sidae	TEA21733.1	MTHAQQFSGRVVALTGAASGIGLATAHLLAERGAKLSLADIQKTALEQVAADIRSKSPEAQVLTFVVDVRNFEQVERWTAETVRHFGKLDGVANLAGVLPPSIGLKGIDEQDPEEWDFVLDVNLTGVMHCLKAQLPVIENTGAVVNASSIAGLIGRWKNASYVASKHAVLGLTKSAAKEVGERGVRVNAICPGKIDTPMSRASRDMHIMDEPVLKRAGEAREVATVIVFLLSDESSYITGATIAIDGGWNC
Colletotrichum_sp_KHC	GENE_00000105-RA	MSATHQFRDKVIAVTGAASGIGLATAHLLASRGAKLSLADINAEGLREAQSDIQARHTEAEVITSAVDVTDYDQVEKWTANTIEHFGRLDGAANLAGVIPKSVGKKGLADQDLDEWEFVMGVNLKGVMHCLKAQLSMIQDNGSIVNASSIAGLQGRPNNGAYTASKHAILGLTRTAAKEVGCRSIRVNAVCPLVHVVSFTSSSDDTVYSGRIDTPMSRASAAAGIQADAALGRSGRPEEVASLIAFLLSSESTYITGSAISIDGGWNC	GJC91285.1
Colletotrichum_sp_KHC	GENE_00005191-RA	MYPTGQFNGKVIAITGAASGIGLETALILAGRGATLSLADIHSEGLQQLQARLLSDHNVQVLITTLDVRNVEDVEAWVQQTVSRYGRLDGVANLAGVIPKSLGQRGVSEQDLDEWDRVLSVNLTGLMHCLRAELKAISDNGSVVTASSIAGSTGRRNNASHTASKHGVLGLTRTAAKEVGARGVRVNAICPRPKMGSVSESGRVTPPIRT	GJC96386.1
Colletotrichum_spinosum	TDZ38102.1	MTHAQQFSGRVVALTGAASGIGLATAHLLAERGAKLSLADIQKTALEQVAADIRSKSPDAQVLIFLVDVRNFEQVERWTAETVRHFGKLDGVANLAGVLPPSIGLKGIDEQDPEEWDFVLDVNLTGVMQCLKAQLPVIENTGAVVNASSIAGLIGRWKNASYVASKHAVLGLTKSAAKEVGERGIRVNAICPGKIDTPMSRASRDMHIMDEPVLKRAGEAREVATVIAFLLSDESSYITGATIAIDGGWNC
Colletotrichum_tanaceti	TKW55055.1	MSATLQFRDKVIAVTGAASGIGLATAHLLASRGARLSLADINEQGLRDVQSDIRTRHAEAEIVISAVDVTNYDQVEKWTASTVEHFGRLDGAANLAGVIPKSAGTKGLADQDLDEWEFVMGVNLTGVMHCLKAQLSVMRDDGSIVNASSIAGLQGRPNNGAYTASKHAILGLTRTAAKEPVLNVYREMWHCNSTGVYSGIVESNIDNIWPRGIQPTDEDGDSIIPGHYTSRATHIHLMVHANATLTLYANSTLGNVISSSHVGQTFFDQDLISAEVTTNADDSILGEEAMAFGINTTMSNSASGGGAGGDGGAPPIGTAPGGCPPPGAFSSGAAASRVSSTEAASSCQAPLSLT
Colletotrichum_tanaceti	TKW49226.1	VLLTLLVLVVRRRVLHPLRSFPGPWLNSVSEIPAAYALATGAQHSYYRDLHAKYGSVVRVAPGELSCIDADAWEEIYGIRKGGANMDKSPIFIGAVSPMDGQTGISLAPDEVHSRQRRALAYPFSNGALLQQQEILQRHVDKLMAALRKMAADRRPVDVSHSYTYTTFDVMGDLCFAEPFGCLDQGSATEWSTSVSNVFMSAAWDQAIRRVAGVGTPLTRLLVRLLIPAKAAGWRKTHFSNSREKTLRRLADPDRDHRDLVYHILRKNESKRSLSETEIILNMVLLISAGTETTATLLTGWTYYVCSHPEVYGTLAAEVRGRFASSADIRWETVKELPYLNATIHEALRLFPPAAGNLQRVVPAGGATLDGRFVPAGTTVAVAPWAASHSALNYAEPDA…
Colletotrichum_tofieldiae	KZL74796.1	MNISKSESYREFDRASLDKYRDLNLDTDRDDNSSIRSEALGDELPPGYYYSPQFLGAMAGFCLSAISAYLFLILPTNVLSFINADIGPSPYISWVNIARTLSLSFTYTILGRLSDLFGRRWFFIGGNIVAIIGIIICAVAHNVETLIVGAAVYGLGETVQLSFNVAVGELVPNKHRPIVLSLIFLTNAPISTFGPFIARKFVENPKLSWRWCFYINIISVGLAIVLLYLFYHPPTFELLHDRKTKRQLLNELDYFGIFLWTVGLTLLLLGVSWGGVMFPWGSAATISSLVIGTTLLVVLFCWEAFADLKYPAIPVKFFANRGFMSLVCCATVATMFYYPAVLLWPQQVQALYTTDITYGGWLSSTVASSTALGQVCAGGIIRWGGNVRYWIIFATFAMV…
Colletotrichum_tofieldiae_Ct3	GENE_00003401-RA	MSTPHQFSDKVIAITGAASGIGLATAHLLASRGAKLSLTDTNKEGLIEVQLNIQTQYPQVEVLISAADVTDYEQIEHWTVNTVDHFGKLDGAANLAGVIPKSVGKKGLIDQDFEEWDFVMGVNLKGVMHCLKAQLSVIQDHGSIVNASSIAGLQGRPYNGAYTAKHRRKLGYKPTRLWDAQASPRK	GKT56073.1
Colletotrichum_tofieldiae_Ct4	GENE_00013847-RA	MSTPHQFSDKVIAITGAASGIGLATAHLLASRGAKLSLTDTNKEGLIEVQLNIQTQYPQVEVLISAADVTDYEQIEHWTVNTVDHFGKLDGAANLAGVIPKSVGKKGLIDQDFEEWDFVMGVNLKGVMHCLKAQLSVIQDHGSIVNASSIAGLQGRPYNGAYTASKHAIVGLTRTAAKEVGLRGIRVNAVCPGRIDTPMSRASAEAGIQADAALGRSGKPEEVASLIAFLLSNESTYITGNAVSIDGGWNC	GKT81434.1
Colletotrichum_tofieldiae_Ct61	contig1-abinit-gene-3.25	MSTPHQFSDKVIAITGAASGIGLATAHLLASRGAKLSLTDTNKEGLIEVQLNIQTQYPQVEVLISAADVTDYEQIEHWTVNTVDHFGKLDGAANLAGVIPKSVGKKGLIDQDFEEWDFVMGVNLKGVMHCLKAQLSVIQDHGSIVNASSIAGLQGRPYNGAYTASKHAIVGLTRTAAKEVGLRGIRVNAVCP	GKT82256.1	MSTPHQFSDKVIAITGAASGIGLATAHLLASRGAKLSLTDTNKEGLIEVQLNIQTQYPQVEVLISAADVTDYEQIEHWTVNTVDHFGKLDGAANLAGVIPKSVGKKGLIDQDFEEWDFVMGVNLKGVMHCLKAQLSVIQDHGSIVNASSIAGLQGRPYNGAYTASKHAIVGLTRTAAKEVGLRGIRVNAVCPALVDKCIYSGRIDTPMSRASAEAGIQADAALGRSGKPEEVASLIAFLLSNESTYITGNAVSIDGGWNC
Colletotrichum_trifolii	TDZ53044.1	MTHAQQFSGRVVALTGAASGIGLATAHLLAERGAKLSLADIQKTALEQVAADIRSKSPDAQVLTFVVDVRNFEQVERWTAETVRHFGKLDGVANLAGVLPPSIEPEEWDFVLDVNLTGVMHCLKAQLPVIENTGAVVNASSIAGLIGRWKNASYVASKHAVLGLTKSAAKEVGERGVRVNAICPGKIDTPMSRASRDMHIMDEPVLKRAGEAREVATVIAFLLSDESSYITGATIAVDGGWNC
Coniochaeta_ligniaria_NRRL_30616	OIW28606.1	MSNQQFATKVIALTGGASGIGLATSHLLASRGATLSIADANGAALDTAKSAIVSAHPDTKVLTTVLDVRDAAAVEAWMAETESAFGRVDGAANLAGVIGRSIGHGTLADQDAAEWDFILGVNLTGVMHCLKAQLNRVTDNGSIVCASSIAGLQGRAKNGAYSASKHGVLGLTRSAAKEVGGRGVRVTAVCPGRIDTPMARNAAQIAGKGDKELGAKHEKSMIDEVALKRSGRAEEVAHLIAFLLSDESTYISGNAISIDGGWNC
Coniochaeta_sp._2T2.1	KAB5554910.1	MSSYQPFATKVIALTGGASGIGLATCHLLASRGATLSIADANGAALDAAKSEILAAHPDTKILTTVVDVRDAAAVEAWMAETVSAFGRVDGCANLAGVIGKSLGHGTLAEQDVDEWNFIIGVNLTGVMHCLKSQLGRVTDNGSIVCASSIAGLQGRAKNGAYAASKHGVLGLTRSAAKEVGVRGVRVTAVCPGRIDTPMARNAALLAGKGNKELGTKHEKSMIDEVSLKRSGRAEEVAHLIGFLLSDESTYISGNAISIDGGWNC
Coniochaeta_sp._2T2.1	KAB5539474.1	MSSYQPFATKVIALTGGASGIGLATCHLLASRGATLSIADANGAALDAAKSEILAAQPDTKILTTVVDVRDAAAVEAWMAETVSAFGRVDGCANLAGVIGKSLGHGTLAEQDVDEWNFIIGVNLTGVMHCLKSQLGRVTDNGSIVCASSIAGLQGRAKNGAYAASKHGVLGLTRSAGRSGRIDTPMARNAAMLAGKGNKELGTKHEKSMIDEVSLKRSGRAEEVAHLIGFLLSDESTYISGNAISIDGGWNC
Corynespora_cassiicola_Philippines	PSN65845.1	MSLAKKVILITGGASGIGLATAHLLASRGATVCLADVNRDALDKAEKDIKARHPGAEVLCTPVDVRKPEDVKAWVEKVVSLYEKIDGAANLAGVIGKSIGVSTIADLDIDEWDFIMDVNLRGVMLCLKYELQHLSPGGSIVNASSIAGVQGRAKNAAYSASKHAVIGLTRSAAKEFGEKGIRVNAICPGYIITPMNETARRVAESQGQGKTEERSSEAFNVALKRTGEAEEVASLIAFLLGDESKFITGASYSVDGGWNC
Exophiala_mesophila	XP_016229846.1	MASMKGRVVAITGGASGIGLATAKLLAQRGAQLSLADVQAKALDDVANDIEARHGARPLTYILDVRDAQAVDNWITQTLDKFGRLDGAANLAGVIPKSIGIKGVADQDLHEWNTVIGINLTGVMLCMRAQLKGISPGGSIVNASSIAGLVGRPNNASYTASKHGVIGLTMAAAREVGANNIRVNAVCPGSIETPMVDEARRISSERKGMVLTRENANEEVALKRTGQPEEVASLIAFLLSAESSYITGLACRVDGGWIC
Exophiala_mesophila	RVX75655.1	MASMKGKVVAITGGASGIGLATAKLLAERGAQLSLADIQAKALDDVATDIEAQYGARPLTHTLDVRDAQAVDNWITQTLDKFGRLDGAANLAGVIPKSIGIKGVADQDLHEWNTVIGINLTGTMLSGLVGRPNNASYTASKHGVIGLTMAAAKEVGGNNIRVNAICPGSIETPMVDEARRISSEREGMVLTREDANEEVALKRTGKPEEVASLIAFLLSAESSYITGLACRVDGGWIC
Lizonia_empirigonia	KAF1359825.1	MALFNDRVIAITGAASGIGLATARLLASRGAKLSLADLNAFALEKTEEDIKQKFPSVQILRYVLNVSKEDEVQKWIEETMNVFGRLDGAANLAGVIGKSIGLKGIDEQSLSEWDFVISVNLTGVMLCLKYQLQHISPHGAIVNASSIAGLQGMAKNASYTASKHGVIGLTRTAAKEAGHRGVRVNAICPGFIYTPMSDQSWEIQANAGAKCGAGEGGTKEECAELIAFLLGEGSGFVTGSAVSIDGGWNC
Microdochium_bolleyi	KXJ96202.1	MSDKKFAGKVIALTGGASGIGLATAKLLAEQGARVSIADVQTAALDSAKATIQQNTSGAEVLIATVDVRDYSQVEAWITSTVEKFGQLNGAANLAGVFSKTWSLKPIQELSFEDWEFVLGVNLTGVMHSMRAEMRVMADHGAVVNASSIAGTTGRPNNSDYAASKHGVIGLTRSVAKEAGTRGIRVNCICPGFIKTPMLADAKQRAGTSGQASSQLTQVALGREAEPEEVAKLVCFLLSDDASYVSGADIAVDGGWNC
Microdochium_bolleyi	KXJ90098.1	MTFHGQFDGKVIAITGGASGIGLATAHLLASRGAKVSIADIQKEALEKTKADIEAAVSGAEVLTSLVDVRHYDQVDAWIRATVDRFGRLDGAANLAGVISKYISVKPLSEQDFEMWDFVIGVNLTGVMHCMRSQLRIMADGGAIVNASSIAGNTGRPCNGDYSASKHGVIGLTRSAAKEVGVQNIRVNAICPGYIATPMVAQSKVIEHGDAAAKRDMSHIAVRREGKPEEVAKLIAFLLSEESSYISGTTVAIDGGWNC
Neonectria_ditissima	KPM41133.1	MANTQLAGKVIAITGAASGIGLATAKLLASRGARISIADVSQAGLETARKAIEAEHGAEVLAFPLDVRDYEQVLAWIAQTVARFGRLDGAANLAGVVPKSIGGDGGAIENQDFGEWEFVFGVNATGLMHCMKAQIRSISDRGSIVNASSIAGLMGREKNGAYSASKHAVLGLTRSAAKDVGARGVRVNAICPGRIDTPMFRSAAKAAAAAGAGTQFEDETSNDIALKRNGKPEEVAALIAFLLSDDASYISGNAVSVDGGWNC
Ophiostoma_piceae_UAMH_11346	EPE07614.1	MHQQLQDKVIAVTGAASGIGLAFAQLAAARGARLSLADLSKDGLERVAAELIKATGAENIFVYVVDVCKMDDVQAWIDATISRYGRLDGAANMAGVISKDIGINTLADQDLEQWAFVMGVNATGLMHCLKAQTGVIADNGSIVNASSIAGVSGRAKNAAYSASKHAVVGLTRSACKEFGFRGVRINCICPGPIDTPMTRTAREIVTGSGSTTANGQTVLSSTEENALRRAGRPEEVAHLIAYLLSDESTYVSGTAICVDGGWIC
Paraphaeosphaeria_sporulosa	XP_018039819.1	MAYFKDRVILLTGAASGIGLATAHLLASRGAKLSLADANEAGLANAANEIKQQCPGVALRTSVIDVRNEAQIQMWVEGAKEAWGRVDGAANVAGVIGKSIGVNTVADQDVSEWDFIMDINLKGVMLCMKHQLRHLSDHGAIVNASSIAGLQGRPRNAAYAASKHGVIGLTRSAAKEFGERGIRVNAVCPGMIDTPMSQAARIPVKDTKDEALSEASRVALGRKGKAEEVAELIVYLLSDGASFITGNAVSVDGGWQC
Parastagonospora_nodorum_SN15	XP_001800921.1	MSSLSNRVVAITGAASGIGLATAHLLASHGAHLSLADVNTSALDKTEKDIKAKHPDIKILTYTLDVRNESDVAAWIAKTLDAFDRLDGAANLAGVIGASIGVKGVQEQDVDEWNYVLGVNLKGVMLCLKHQLKHMGAGASVVNASSVAGVIGM
Pestalotiopsis_fici_W106-1	XP_007829393.1	MSENAQFATKVIALTGAASGIGLATAHVLAGRGAKLSLADVQEEALQKAKAEIEQKHPGAEVITSALDVRKYEQVDSWIGATVERFGRLDGAANLAGVIPQSIGLQGLKDQDFAEWDFVMGVNSTGVMHCLRAQLAVLADNGAVVNASSIAGTTGRANNASYAASKHAVLGMTRSAAKEVGVRGIRVNAICPGTIATPMLKSARDINGGKEGNESHPELNQVALRRVGQPEEVAKLIAFLLSDESTYISGNDISIDGGWRC
Phialemoniopsis_curvata	XP_030998573.1	MSNQNFANKVVALTGGASGIGEATALFLASRGAKLSLADLQQEGLDRVKAEIERRHPGAEVMVFPLDVRNYEQVEGWTAATVERFGRLDGAANLAGVIPRSIGVKTLAEQDFEEWDFVMGVNATGVMHCLKAQMNAIADGGSIVNASSIAGATGRAKNGSYTASKHAVTGLTRTAAKEIGHRGVRVNAIQPGRIETPMSRAARAIGETPAGEEKHEQAALKRIGTAEECAHLIAYLLSDESTYISGTNIPIDGGWNC
Pyrenochaeta_sp._DS3sAY3a	OAL44611.1	MALFNGRVIAITGAASGIGLATAHLLASRNATLAIADVNGVALEKAEKDLRQKFPNAEILPYVLNVSQEHEVEKWIETIMSVYRRLDGAANLAGVIGKSIGLKGIDQQDLSEWDFIININLTGVMLCLKHQLRHISPHGSIVNASSIAGLIGQPNNAAYTASKHGVIGLTRTAAKEAGPRGVRVNAICPGFIDTPMNHQSRDVAATREGGTEAREKKIGAVALGRGGEAGEVAELIGYLLGEGASFITGNAVSVDGGWNC
Pyrenophora_teres_f._teres	KAE8822543.1	MALFNGRVIGITGAASGIGLATACLLACRGAKLSIADVNGSALEKTEKEIKEKFPDVQILRYVLDVSKEIEVKMWIEKTIDVFGQLDGAANLAGVIGKSIGLKGIDEQSLSEWDFVLSVNLTGVMLCLKYQLQHISTNGAIVNASSIGGLQGMVKNAAYSASKHGVIGLTRTAAKEAGHRGVRVNAICPGFIYTPMSDQSWEIQAKAVGASEEKRKARIESVPLGRGGTPEECAELILFLLGEGSSFVTGSAMSVDGGWNC
Pyrenophora_teres_f._teres	KAE8832663.1	MALFNGRVIGITGAASGIGLATARLLACRGAKLSIADVNGSALEKTEKEIKEKFPDVQILRYVLDVSKEIEVKMWIEKTIDVFGQLDGAANLAGVIGKSIGLKGIDEQSLSEWDFVLSVNLTGVMLCLKYQLQHISTNGAIVNASSIGGLQGMVKNAAYSASKHGVIGLTRTAAKEAGHRGVRVNAICPGFIYTPMSDQSWEIQAKAVGASEEKRKARIESVPLGRGERRKNVPS
Pyrenophora_teres_f._teres_0-1	EFQ89824.1	MALFNGRVIGITGAASGIGLATARLLACRGAKLSIADVNGSALEKTEKEIKEKFPDVQILRYVLDVSKEIEVKMWIEKTIDVFGQLDGAANLAGVIGKSIGLKGIDEQSLSEWDFVLSVNLTGVMLCLKYQLQHISTNGAIVNASSIGGLQGMVKNAAYSASKHGVIGLTRTAAKEAGHRGVRVNAICPGFIYTPMSDQSWEIQAKAVGASEEKRKARIESVPLGRGGTPEECAELILFLLGEGSSFVTGSAMSVDGGWNC
Rutstroemia_sp._NJR-2017a_BBW	PQE10675.1	MSSQQSTNKVIALTGSASGIGLETARLLASRGARLSLADIQEDKLMDIQAQLESEYHFEVIVTKVDVRKFEEVEAWIRKTIDHFGRLDGSANLAGVAPKSIGLKSIVEQDLDEWEFVLGVNLTGTMNCLKAQLKVMANNGSIVNASSIRGLSGAAKNASYASAKHGIIGLTRTAAKEVGGRGIRVNAICPGRISTPMLSAAEDSIGIHLQPGSAKYPPIALGRDGEAKEVAQLVAFLLSDESTYISGADVSIDGGWRC
Rutstroemia_sp._NJR-2017a_BVV2	PQE16150.1	MSCQQFTNKVIALTGSASGIGLETARLLASRGARLSLADIQEEKLKDIQAQLESEYHFDVIITKVDVRKFEEVEAWIRKTIDHFGRLDGSANLAGVAPKSIGLKSIVEQDLNEWEFVLGVNLTGTMNSLKAQLKVMANNGSIVNASSIRGLSGAAKNASYSSAKHGIIGLTRTAAKEVGGRGIRVNAICPGRISTPMLSAAEDSIGIHLQPGSANYPPIALGRDGEAKEVAQLVAFLLSDESTYISGADVSIDGGWRC
Rutstroemia_sp._NJR-2017a_WRK4	PQE10625.1	MSSQQFTNKVIALTGSASGIGLETARLLASRGARLSLADIQEDKLKDIQAQLESEHHLEVIVTKVDVRKFEEVEAWIRKTIDHLGRLDGSANLAGVAPKSIGLKSVVEQDLDEWEFVLGVNLTGTMNCLKAQLKVMANNGSIVNASSIRGLSGAARNASYASAKHGIIGLTRTAAKEVGGRGIRVNAICPGRISTPMLSAAEDSIGIHLQPGSAKYPPIALGRDGEAKEVAQLVAFLLSDESTYISGADVSIDGGWRC
Sodiomyces_alkalinus_F11	XP_028465816.1	MTSPTQFADKVIALTGAASGIGQTTAYVLASRGARLSLADVQQEGLEATKAAIEKAHPAAEVMLSVVDVRDHAAVDKWVSETVSRFGRLDGAANLAGVIPKSIGVAPLSEQDLGEWDFVTGVNLTGVMHCMRAQLRVIADGGSVVNASSVAGIAGRPRNAAYAASKHGVVGLTKSAAKEVGARQVRVNAVCPGRIETPMLASLGNTENDPGVALQRAGKPEEVAKLIAFLLSDESTYVSGTAITIDGGWYC
Sporothrix_brasiliensis_5110	KIH90820.1	MSPQQLQGKVIAVTGAASGIGLAFAQLAAARGAKLSLADVSQAGLDKAAAELRATAGADNVLTRVVDVRKYDQVQAWIDATTQTFGRLDGAANMAGVIPKDIGIHTLADQDLEQWDFVLGVNATGLMHCLKAQTRVVADGGSIVNASSIAGVTGRAKNAAYAASKHAVVGLTRSACKEFGYRGVRVNCICPGPIDTPMNHKAHEIVTASGATTHTGQSVLSSTHENALGRAGRPEEVAHLIAYLLSDESTYVSGTAICVDGGSSLVPPLRITPRMCHATSAVTSMGTSVAMLSWLVSTAPSTVVSDW
Sporothrix_insectorum_RCEF_264	OAA57617.1	MANQQLAGKVIAVTGAASGIGLAFAQLAAQRGAKLSLADVSKDGLDQAAAALRAAGLPADALLTMAVDVRQMDQVQAWTDATVQRFGRLDGAANMAGVIPKDIGLHTLAEQDLAQWDFVLGVNTTGLMHCLRAQTGVVADGGSIVNAASIAGVSGRAKNAAYAASKHAVVGLTRSACKEIGYRGVRVNCICPGTILTPMNKQAREIVTAGGAQQPPGILSHTQDIAMRRAGRPEEVAHLIAYLLSDESTYVSGTAICVDGGWMC
Sporothrix_schenckii_1099-18	XP_016586500.1	MSPQQLQDKVIAVTGAASGIGLAFAQLAAARGAKLSLADVSQAGLDKAAAELRATAGADNVLTRVVDVRKYDQVQAWIDATTQTFGRLDGAANMAGVIPKDIGIHTLADQDLEQWDFVLGVNTTGLMHCLKAQTRVVADGGSIVNASSIAGVTGRAKNAAYAASKHAVVGLTRSACKEFGYRGVRVNCICPGPIDTPMNHKAREIVTASGATTHTGQSVLSSTHENALGRAGRPEEVAHLIAYLLSDESTYVSGTAICVDGGWIC
Stagonospora_sp._SRC1lsM3a	OAK95558.1	MGTLIGKVIAITGAASGIGLATAHHLASLNATLCLADLNSSALDAACAQIKEKYPSTTISLFPLDVRSEAQVSAWISSIISTYSRLDGAANLAGVIGPSIGIKGLADLDVSEWDFILDVNLKGVMLCLKYQVQAMQNASCAGSIVNASSIAGVQGMPFNAAYTASKHAVIGLTRAVAKEVGKKGIRVNAICPGFIDTPMNVQSKEIQQKAGVVDEKKRRERIESVALGRGGRAEEVASLIAYLLGEGSSFVTGNACSVDGGWNC
Verticillium_dahliae	PNH48081.1	MFSPTQFAGKVIALTGAASGIGLATSHLLAGRGARLALADVQEKGLLEAKNAILEAHPNSELSITVLDVRDCDAVEIWTTDTASHFGRLDGAANLAGVIPKSIGIKPLSEQDLDEWDFVQGVNLTGVMYCLRAQLKIINDGGSIVNASSIAGLTGRANNAAYTASKHAVVGLTRSAAKEVGARQVRVNAICPGRIDTPMLRSANSGPIGPEISMARLGTPEEVAKLIAFLLSDESTYISGTAVSIDGGWNC
Verticillium_dahliae	PNH31049.1	MFSPTHFAGKVIALTGAASGIGLATSHLLAGRGARLALADVQEKGLLEAKSAILEAHPNSELSITVLDVRDCDAVEIWTTDTASHFGRLDGAANLAGVIPKSIGIKPLSEQDLDEWDFVQGVNLTGVMHCLRVQLKIINDGGSIVNASSIAGLTGRANNAAYTASKHAVVGLTRSAAKEVGARQVRVNAICPGRIDTPMLRSANSGPIGPEISMARLGTPEEVAKLIAFLLSDESTYISGTAVSIDGGWNC
Verticillium_longisporum	CRJ81722.1	VVPVMFSPTQLSGKVIALTGVASGIGLATSHLLPGRGARLALADVQEKGLLEAKNAILEAHPNSELSITVLDVRDCDAVEIWTTDTASHFGRLDGAANLAGVIPKSIGIKPLSEQDLDEWDFVQGVNLTGVMYCLRAQLKIINDGGSIVNASSIAGLTGRANNAAYTASKHAVVGLTRSAAKEVGARQVRVNAICPGRIDTPMLRSANSGPIGPEISMARLGTPEEVAKLVAFLLSDESTYISGTAVSIDGGWNC
Verticillium_longisporum	CRK29796.1	MFSPTQFAGKVIALTGEASGIGLATSHLLAGRGARLALADVHEKGLLEAKSTILEVHPNLELSITVLDVRDCDAVERWTTDTASHFGQLDGAANLAGVIPKSIGINPLSEQDLDEWNFVQGVNLTGVMHCLRGQLKTINDGGSIVNASSIAGLTGRANNAAYTASKHAVVGLTRSAAKEVGARQVRVNAICPGRIDTPMLRSANSGSVGPGISMARLGTPEEVAKLIAFLLSDESTYISGTAVSIDGGWNC
Verticillium_nonalfalfae	XP_028492055.1	MAASVSPKRPVRIGGASGGFTDRVAGIRRLAADPKVDAVVGDWLSENVMTGYGAGKARKVQSDKATTKLPLEERKKTAYYASTFLQCLEPAISEIAQNGAKLVVNAGASDTELLAEVVNDMVLGGGFDMKVAWVEGDDVTLSFKRLVAGGATFRSITDQRTLNEWGFDPICAQAYLGSLGIAEALRQGADLVICGRVSDAAPSIGIAAWWHGWGASDLDELAGALVAGHLIECSAFVTGGYYSRFKDLMKAKKHLDLGFPIAEVFSDGTCTITKEDMSNGIVNVETVTSQLVYEINGPLYFNSDVVAALEGITLEQTGKDRVRVCGVKGLPPPPTTRCGITAHGGYQAEWHFYLVGLDIEEKSVVSIMFSPTQFAGKVIALTGAASGIGLATSHLLAGR…

## Sheet: BOT1
Supplementary Data 7e: Amino acid sequences of BOT1 homologs used in this study
Strain	Locus	Protein	GenBank ID	GenBank Protein Sequence
Aspergillus_costaricaensis_CBS_115574	XP_025545098.1	MAALNLLVEQVLPANISLILLIGISIYACSVFTIRLYFHPLSKFPGPRIAAATSWYEFYKDVILSGQYSKSFPSLHAKYGSVVRIHPNELHINNRDFFNRVFKNGTDFYKDPAFFGSIAFNDSIAFLTDPHEYKLRYDIVKTSFAKGHVDLLAPELEMIVTKAINQAKIAAETQCPLNIQQLYHCVTADAIMVLLYGRSLDLVMSGTAYPPLLSSLAMFGDRFHLFRSFPILARIALKLPPRLTDMIAPGYMDFRQRCLEWMRDISGNLAPSDQKEGNARMTVFSSLLQAEKDSPSRSMDGLVNEAYFFCFAGTESTSYALSCATYYLLTHPNSAKKLREELECQPVNADGIIEYQYLRNLPYLTAVIKESLRLSSPAPTRLPRIVPKGGIEVDDQLIP…
Aspergillus_neoniger_CBS_115656	XP_025482416.1	MAALNLLVEQVLPANISLILLIGVSIYACSVFTIRLYFHPLSKFPGPRIAAATSWYEFYKDVILSGQYSKSFPSLHAKYGLTLLKKMTIILYLTLYAHYYTGSVVRIHPNELHINDRDFFNRVFKNGTDFYKDPTFFGSIGFNDSIAFLTDPHEYKLRYDIVKAPFAKRHVDLLAPELEMIVTKAINQAKIAAETQCPLNIQQLYRCVTADSIMVLLYGRSLNLVMSGTACPPFLSSIDMFADRFHLFRSFPILARIALNLPPRLTDIVAPGYMDFRQRCLEWMRDISTNLATSEQKEGNTRMTVFSSLLQAEKDSPSRSMDGLVNEAYFFCFAGTDSTSYALSCATYYLLTHPNSAKKLREELESQPVNADGIIEYQYLRNLPYLTAVIKESLRLSSP…
Aspergillus_niger	GAQ43860.1	MAALNLLVEQVLPANISLILLIGILIYACSVITIRLYFHPLSKFPGPRIAAATSWYEFYKDVILSGQYSKSFPSLHAKYGSVVRIHPNELHINDSDFFNRVFKNGTDFYKDPAFFGSIGFNDSIAFLTDPHEYKLRYDIVKTPFAKRHVDLLAPELEMIVTEAINQAKIAAETQCPLNIQQLYRCVTVSSSSLNLVMSGTACPPFLSSIDMFADRFHLFRSFPILARIALNLPPRLTDIVAPGYIDFRQRCLEWMRDISTNLASSDQKEGNTRMAVFSSLLQAEKDSPSRSMDGLVNEAYFFCFAGTDSTSYALSCATYYLLTHPNSAKKLREELECQPVNADGIIEYQYLRNLPYLTAVIKESLRLSSPAPSRLPRIVPKGGIEVDGQLIPPGTAVSM…
Aspergillus_piperis_CBS_112811	XP_025520540.1	MAIYPDLHGKTAMVTGGGRGIGKAISSALAISGVKVAIAEIDEAIGRQAEKELVSQGYEARFIATDVTSSSSIRNAVEETITIFVEQVLSANISLILLIGIFIYACSVFTIRLYFHPLSKFPGPRIAAATSWYEFYKDVILSGQYSKSFPSLHAKYGLTLLKKMTIILFMLTTKYTGSVVRIHPNELHINDRDFFNRVFKNGTDFYKDPAFFGSIGFNDSIAFLTDPHEYKLRYDIVKTPFAKRHVDLLAPELEMIVTKAINQAKIAAETQCPLNIQQLYRCVTADSIMVLLYGRSLDLVMSGTSCPPFLSSIDMFADRFHLFRSFPILARIALNLPPLLTDIVAPGYMDFRQRCLEWMRDISTNLATSEQKEGNTRMTVFSSLLQAEKDSPSRSMNGL…
Aspergillus_tanneri	KAA8644133.1	MAFGGWAWARKKVIGKERPIVRISPNKLHVNDLSFFTQVFQNGTPFFKDPRYYASFNLYEALPLIRDPNKHMIRHSIVRPLFSKRRVDNFAPNVEQIVERALLKIATFQEAGKPLNIQQLFRCMTVDAIMALLFNKTQNLTISNEVEPPFLRSMTLFTKSFYLTKHVPILARAARRLPLCIAKRVFPAYVSFRQTKARGLSRDAPDMEALIDEAFIFCFAANDTTSYALTWAIYYLLTHTNARLKLAEELWPLQQTANGLLTYEKLGNLPYLTGVIKETLRLTSPVPWELPRIVPQGGIWLGDQYIPPGTLVCMGTRMVHYNPQIFPDPGKLSPRDDWVTTAKSSKSGMSHFQGDHARA
Aspergillus_tubingensis_CBS_134.48	OJI88255.1	MAALNLLVEQVLPANISLILLIGILIYACSVITIRLYFHPLSKFPGPRIAAATSWYEFYKDVILSGQYSKSFPSLHAKYGSVVRIHPNELHINDSDFFNRVFKNGTDFYKDPAFFGSIGFNDSIAFLTDPHEYKLRYDIVKTPFAKRHVDLLAPELEMIVTEAINQAKIAAETQCPLNIQQLYRCVTVSSSSLNLVMSGTACPPFLSSIDMFADRFHLFRSFPILARIALNLPPRLTDIVAPGYIDFRQRCLEWMRDISTNLASSDQKEGNTRMAVFSSLLQAEKDSPSRSMDGLVNEAYFFCFAGTDSTSYALSCATYYLLTHPNSAKKLREELECQPVNADGIIEYQYLRNLPYLTAVIKESLRLSSPAPSRLPRIVPKGGIEVDGQLIPPGTAVSM…
Aspergillus_turcosus	RHZ53947.1	MGIAAELLPALAREITIYHIVGALSLALLLYSASIVIYRLCFHPLRKIPGPWLAAATSWYEFYQDVILGGHYVKEYPVLHARYGPVVRVSPDRIHIGDPKFFHEVYSSGSKYLKDPNFFQTSGGISEALPALVNPEYHKRRRKMINSLFSLKSIEDLAPIVLGVIQRALKRAVDAHDKKKPLDIQQLYTGVTIDTIMRVLCDKQLYLIESEEEEPPFMATLRTFSENFFFMKHFPMLATLSAQMPSSWSERLLPGDAQFRRKVTEWIEEREAKHAQGVQAAEDGRKTILDMLLQPEDGSAPLSKASVVDETYSFCFAGTHTTSLTISMATYYLLRHPVKLEKLQEELKSVKKNREGLMEYRDVCKLPYLTAVIKESLRLSSPVPGVIPRVVPAGGLTWA…
Aspergillus_vadensis_CBS_113365	XP_025563127.1	MAIHPDLHGKPAMVTGGGRGMGKAISSALARSGVKVALAEVDEAIGRQVEKELVSQGYEARFIETDVTSSSSIRNAFEETITIFGNLEIAVINAGVNDTDLSSVAYCLKWELQQMITQGRGGSIINISSSGALKTRPNMPAYCASKHGVAALTTTAAKENGHNQISVNAVAPGMTKTEMLTDALTKIGASEDALAKQSSLLGRCARPEEVAESVLWLASDKTSYVTGVVIPVDAGYSLIVFRNGTDFYKDPAFFGSIAFNDSIAFLTDPHEYKLRYDIVKTSFAKGHVDLLAPELEMIVTKAINQAKIAAETQCPLNIQQLYHCVTADAIMVLLYGRSLDLVMSGKAYPPLLSSLAMFGDRFHLFRSFPILARIALKLPPRLTDMIAPGYMDFRQRCLE…
Botrytis_cinerea	Q6WP49.1	MGLLSDVINNFLPETPLAWAALILASFTLYSVQLVVRRLYFHPLSKIPGPFLARSRYWYEFYQDIILGGIYVKNYAALHEKYGPVLRASPDRVHVSDPDFFHEVYSSGSKYMKDPAFFQAAGGIPEALPAIVDVEYHRRRRKLINDLFSAKSMEALSHLVLKVVQNALSKAHEHHEANKVLDIQRLYTGITIDTIMQVLCDRTLNFIDAKEEEEPPFLATLRTFSENFFLLKHFPILIWMALNIPKSIAQKLIPGEFEFRASINQWIRDRASEHELGVEKAEDGRKTVIDLLLRPEDGGRPLTHQAVEDETYSFAFAGTHTTSHTMSMGTYYLLSHPAKLQKLRDELKPIPKNDQGLYEYKTVRSLPYLNACIKESLRMSSPVPGILPRLVPAEGMTWR…
Botrytis_cinerea_B05.10	XP_024552382.1	MGLLSDVINNFLPETPLAWAALILASFTLYSVQLVVRRLYFHPLSKIPGPFLARSTYWYEFYQDIILGGIYVKNYAALHEKYGPVLRASPDRVHVSDPDFFHEVYSSGSKYMKDPAFFQAAGGIPEALPAIVDVEYHRRRRKLINDLFSAKSMEALSHLVLKVVQNALSKAHEHHEANKVLDIQRLYTGITIDTIMQVLCDRTLNFIDAKEEEEPPFLATLRTFSENFFLLKHFPILIWMALNIPKSIAQKLIPGEFEFRASINQWIRDRASEHELGVEKAEDGRKTVIDLLLRPEDGGRPLTHQAVEDETYSFAFAGTHTTSHTMSMGTYYLLSHPAKLQKLRDELKPIPKNDQGLYEYKTVRSLPYLNACIKESLRMSSPVPGILPRLVPAEGMTWR…
Botrytis_cinerea_BcDW1	EMR90854.1	MSTGPVLRASPDRVHVSDPDFFHEVYSSGSKYMKDPAFFQAAGGIPEALPAIVDVEYHRRRRKLINDLFSAKSMEALSHLVLKVVQNALSKAHEHHEANKVLDIQRLYTGITIDTIMQVLCDRTLNFIDAKEEEEPPFLATLRTFSENFFLLKHFPILIWMALNIPKSIAQKLIPGEFEFRASINQWIRDRASEHELGVEKAEDGRKTVIDLLLRPEDGGRPLTHQAVEDETYSFAFAGTHTTSHTMSMGTYYLLSHPAKLQKLRDELKPIPKNDQGLYEYKTVRSLPYLNACIKESLRMSSPVPGILPRLVPAEGMTWRGHYLPPGTSVSSSIYSVHTDPNIFPNPEQFIPERWLANENLDHYLVVFGKGSRACIGLNVAWMETYLTFSNFFTSLNMT…
Botrytis_elliptica	TGO73705.1	MGLLSDVIDRALPQTSLGWAALILASFTLYSVQLIVRRLYFHPLAKIPGPFLARTTYWYEFYQDIILGGIYVKNYAALHEKYGPVIRASPDRVHVSDPDFFHEVYSSGSKYMKDPAFFQAAGGIPEALPAIVDVEYHKRRRKLINDLFSAKSMEALSHLVLKVVQNALSKAHEHHDQNKVLDIQRLYTGITIDTIMQVLCDRTLNFIDAKEEEEPPFLATLRTFSENFFLLKHFPILIWMALNIPKNIAMKLIPGEFEFRASINQWIRDRASEHELGVEKAEDGRKTVIDLLLRPEDGGRPLTHQAVEDETYSFAFAGTHTTSHTMSMGTYYLLSQPAKLQKLRDELKPIPKNDQGLYEYKTVRSLPYLNACIKESLRMSSPVPGILPRLVPAGGMTWQ…
Botrytis_paeoniae	TGO18465.1	MSTGPVLRASPDRVHVSDPDFFHEVYSSGSKYMKDPAFFQAAGGIPEALPAIVDVEYHRRRRKLINDLFSAKSMEALSHLVLKVVQNALSKAHEHHDENKVLDIQRLYTGITIDTIMQVLCDRTLNFIDAKEEEEPPFLATLRTFSENFFLLKHFPILIWMALNIPKNIAAKLIPGEFEFRASINQWIRDRASEHELGVEKAEDGRKTVIDLLLRPEDGGRPLTHQAVEDETYSFAFAGTHTTSHTMSMGTYYLLSQPAKLQKLRDELKPILKNDQGLYEYKTVRSLPYLTACIKESLRMSSPVPGILPRLVPVDGMTWKGHYLPAGTSVSSSIHSVHNNPDIFHNPDQFIPERWLANENLDHYLVVFGKGSRACIGLNVAWMETYLTFSNFFTALNMS…
Botrytis_porri	TGO81803.1	MGLLSDVINNFLPQSSLAWAALILASFALYSVQLVVRRLYFHPLAKIPGPFLARTTYWYEFYQDIILGGMYVKNYAALHEKYGPVLRASPDRVHVSDPDFFHEVYSSGSKYMKDPAFFQAAGGIPEALPAIVDVEYHKRRRKLINDLFSAKSMEALSHLVLKVVQNALSKAHEHHDANKVLDIQRLYTGITIDTIMQVLCDRTLNFIDAKEEEEPPFLATLRTFSENFFLLKHFPILIWMALNIPKNIAIKLIPGEFEFRASINQWIRDRAREHEVGVEKAQDGRKTVIDLLLRPEDGGRPLTHQAVEDETYSFAFAGTHTTSHTMSMGTYYLLSQPAKLQKLRDELKPIPKNDQGLYEYKTVRSLPYLNACIKESLRLSSPVPGILPRLVPAGGMTWK…
Colletotrichum_asianum	KAF0332591.1	MALTYSVSGSIQMLLLGGLLYSIGLLFYRLFFHPLRKIPGPWYAAATSWYEFYYDVVLDGQLVRQYPILHEKYEATHFVNRVYANNSRYLKDSGFYQAFGTLKYSIVMLIDPEEHKQRRNTVKSLFSTKQMDQLAPSILDVVRRAMKRAQRSYDGGAPLNIQALWSSVTVDTIMSVLFDRQMNFVDSDEEMPPFLDAMTKFADNFLLTKHFPLMNRLAVGLPMSIAGMMIPGFAAFRKQCSEWIGEIEHKQARGLTTASDGRPTYFDLLLRSNAKMPNGLNREALVDEAFVLCFAGTDTTGIGLSLGTYYLLKNPEKLNKMLDELKTVKTNAEGIFEYRELCNLPYLVKSLRLSSPVPGITPRRVPAGGVYVAGHFLPGGSTVSQAIRTIHDNPDIFPE…
Colletotrichum_asianum	KAF0324645.1	MALKLLGQQSLLSDAPRIFVVGLVLYAVGLVAYRLLFHPLRNIPGPWYAAATHWYEFYQDVILDGHYIKDYPKLHAKYGPVVRVSPSRVHVYNPEYFKEVYGNGTKYTKDPDFFQSGGGIKYSIIMLIDPEAHKQRRNTVKSIFSPKQMDQLAPVVLDVVKRAMARAQRSFEKGEAISMQPFWQAVTVDTIMPVLFDRNMNLVDQDEEFPPFLDIMEKFAENFLITKHFPFLIHLAMAIPMSIAQKLLPGYAQFRHQCSEWIQEIEDKQKAGIDTASDGRSTYFDTLLSTKNTKMYHKLSREALVDEALALCFAGTDTTSFGLTFGTYYLLRHSDKLEKVLEELKTVGTNSEGLYEYRDISSLPYLSATIKEILRLSSPVPGIIPRRVPKGGATVDGYY…
Colletotrichum_fioriniae_PJ7	EXF79469.1	MALFQLREILSSPRILALCFFVYLIIGVLYRIFFHPLRKIPGPWYAAATYWYEFYQDVILNGNYIKEYPDLHAKYGPVVRVSPSRVHISDPDYFKEPYGSGTKYTKDPDFFQSAGGIKYSIIMLIDPEVHKERKNTVQSLFSTKHVDHLAPVVLDVVQRAMAKAQRAFKNDQPINLQPFYQCITVDTIMPVLFDRQLNFVDSDEDEPPFLSMLGKFVDKFFLTKHFPMISHIAMSLPLSVARTVLPDYVAFREQCATWIKEDEEKQRNGKSLTNDGRNTYFGLLLEAEKTERLHKLGQEALIDEALSVCFAGTDTNSLALSFGTYFLLRNPDKLQKMLDELKDAPTNRDGLYEHQTVSKLPYLTAVIKEILRLGSPVPGIVPRRVPAGGASVGGHYLPE…
Colletotrichum_fructicola	XP_031882883.1	MALTYSVSGGIQMLLVGGLLYSIGLLFYRLFFHPLRKIPGPWYAAATSWYEFYYDVVLDGQLVRQYPILHDKYGPVIRISPDRIHVSDPSFFREVYANNSRYLKDSGFYQAFGTLKYSIVMLIDPEEHKQRRNTVKSLFSTRQMDQLAPSILDVVRRAMNRAQRSYDGGAPLNIQALWSSVTAGLNMTGGGKSFAKLYKDEEMPPFLDAMTKFADNFLLTKHFPLMNRLAVGLPMSIAGMIIPGFAAFRKQCSEWIGEIEEKQAKGLTTASDGRPTYFDLLLRSNAKMPNGLNREALVDEAFVLCFAGTDTTGIGLSLGTYYLLKNPEKLNKMLDELKTVKTNAEGLFEYRELCNLPYLSTVSQAIRTIHDNPDIFPEPERFIPERWLGENGWELEKWF…
Colletotrichum_fructicola	XP_031881851.1	MALKLLGQQSLLSDAPRIFVVGLVLYAVGLVAYRLLFHPLRNIPGPWYAAATYWYEFYQDVILDGHYIKDYPKFHAKYGPVVRVSPSRVHVYNPEYFKEVYGNGTKYTKDPDFFQSGGGIKYSIIMLIDPEAHKQRRNTVKSIFSPKQMDQLAPVVLDVVKRAMARAQRSFEKGEAISMQPFWQAVTVDTIMPVLFDRNMNLVDQDEEFPPFLDIMEKFAENFLITKHFPFLIHLAMAIPMSIAQKLLPGYAQFRHQCSEWIQEIENKQNAGIDTASDGRSTYFDTLLSTKNTKMYHKLSREALVDEALALCFAGTDTTSFGLTFGTYYLLRLPDKLDKVLEELKTVDTNSEGLYEYRDISSLPYLSATIKEILRLSSPVPGIIPRRVPKGGATVDGYY…
Colletotrichum_fructicola_Nara_gc5	ELA24741.1	MALTYSVSGGIQMLLVGGLLYSIGLLFYRLFFHPLRKIPGPWYAAATSWYEFYYDVVLDGQLVRQYPILHDKYGPVIRISPDRIHVSDPSFFREVYANNSRYLKDSGFYQAFGTLKYSIVMLIDPEEHKQRRNTVKSLFSTRQMDQLAPSILDVVRRAMNRAQRSYDGGAPLNIQALWSSVTAGLNMTGGGKSFAKLYKDEEMPPFLDAMTKFADNFLLTKHFPLMNRLAVGLPMSIAGMIIPGFAAFRKQCSEWIGEIEEKQAKGLTTASDGRPTYFDLLLRSNAKMPNGLNREALVDEAFVLCFAGTDTTGIGLSLGTYYLLKNPEKLNKMLDELKTVKTNAEGLFEYRELCNLPYLVKILRLSSPVPGITPRRVPAGGVYVAGHFLTGGSTVSQAI…
Colletotrichum_gloeosporioides_Cg-14	EQB50634.1	MALTYSVSSSIQLLLLGSLLYSIGLLLYRLFFHPLRNIPGPWCAAATSWYEFYYDVVLDGQLVRQYPILHEKYGPVIRISPDRIHVSDPSFFREVYANNSRYLKDSGFYQAFGTLKYSIVMLIDPEEHKQRRNTVKSLCSTRQMDQLAPSILDVVSRAMNRAQRSYDRGAPLNIQALWSSVTVDTIMSVLFDRQMNFVDSDEEMPPFLDAMTKFADNFLVTKHFPLMNRLAVGLPMSIAGMIIPGFAAFRKQCSEWIGEIEDKQAKGLTTASDGRPTYFDLLLRSNAKMPNGLNREALVDEAFVLCFAGTDTTGIGLSLGTYYLLKNPEKLNKMLDELMTVKTSAEGLFEYRELCNLPYLILRLSSPVPGITPRRVPAGGVYVAGHFLPEGSTVSQAIR…
Colletotrichum_gloeosporioides_Cg-14	EQB44036.1	MALKLLGQQSLLSDAPRIFVVGLVLYAVGLVAYRLLFHPLRNIPGPWYAAATYWYEFYQDVILDGHYIKDYPELHAKYGPVVRVSPSRVHVYNPEYFKEVYGNGTKYTKDPDFFQSGGGIKYSIIMLIDPEAHKQRRNTVKSIFSPKQMDQLAPVVLDVVKRAMARAQRSFEKGEAISMQPFWQAVTVDTIMPVLFNRNMNLVDQDEEFPPFLDIMEKFAQNFLITKHFPFLIHLAMAIPMSIAQKLLPGYAQFRHQCSEWIQEIEDKQNAGIDTASDGRSTYFDTLLSTKNTKMYHKLSREALVDEALALCFAGTDTTSFGLTFGTYYLLRHPDKLEKVLEELKTVGTNSEGLYEYRDISSLPYLSATIKEILRLSSPVPGIIPRRVPKGGATVDGYY…
Colletotrichum_incanum	OHW97443.1	MDLSSEPVQTAFTVYSSGSKYMKDPAFFQSSGGIPEALPAIVDVEYHRRRRKLINDLFSAKSMEALSHLVLKVVQNALRKAHEHHDENKVLDIQRLYTGITIDTIMQVLCDRTLNFIDAKEEEPPFLATLRTFSENFFLLKHFPVLIWMALNIPKSIAAKLIPGEFEFRANINQWIRDRALEHELGVEKAQDGRKTVIDLLLRPEDGGRPLTHQAVEDETYSFAFAGTHTTSHTMSMGTYYLLSNPAKLQKLRDELKTVPKNDQGLYEYKTVRALPYLNACIKESLRMSSPVPGILPRLVPDGGMTWKGHYLPSGTSVSSSIHCVHNNPDIFPNPDQFIPERWLANENLEHYLVVFGKGSRACIGLNVAWMETYLTFSNFFTSLDMSLFETNEQTTDWT…
Colletotrichum_incanum	KZL82384.1	LNPLQVRGTTPTMGLLSDVVNVVNAYLPQTPLAWVAFALGAFTLYSVQLVVRRLYFHPLAKIPGPFLARTTYWYEFYQDIILGGMYVKNYAALHEKYGPVIRASPDRVHVSDPDFFHEVYSSGSKYMKDPAFFQSSGGIPEALPAIVDVEYHRRRRKLINDLFSAKSMEALSHLVLKVVQNALRKAHEHHDENKVLDIQRLYTGITIDTIMQVLCDRTLNFIDAKEEEPPFLATLRTFSENFFLLKHFPVLIWMALNIPKSIAAKLIPGEFEFRANINQWIRDRALEHELGVEKAQDGRKTVIDLLLRPEDGGRPLTHQAVEDETYSFAFAGTHTTSHTMSMGTYYLLSNPAKLQKLRDELKTVPKNDQGLYEYKTVRALPYLNACIKESLRMSSPVPG…
Colletotrichum_liriopes	LOCUS_008462_contig17	MGLLSDVVNVVHDYLPQTPLAWAAFALGAFALYSIQLVVRRLYFHPLAKIPGPFLARTTYWYEFYQDIILGGMYVKNYAALHEKYGPVIRASPDRVHVSDPDFFHEVYSSGSKYMKDPAFFQSSGGIPEALPAIVDVEYHKRRRKLINDLFSAKSMEALSHLVLKVVQNALRKANEHHDENKVLDIQRLYTGITIDTIMQVLCDRTLNFIDAKEEEPPFLATLRTFSENFFLLKHFPVLIWMALNIPKSIAAKLIPGEFEFRANINQWIRDRALEHELGVEKAEDGRKTVIDLLLRPEDGGRPLTHQAVEDETYSFAFAGTHTTSHTMSMGTYYLLSNPSKLQKLRDELKTVPKNDQGLYEYKTVRALPYLNACIKESLRMSSPVPGILPRLVPAGGMT…	GJC85377.1
Colletotrichum_nymphaeae_SA-01	KXH39310.1	MALLQLREILFSPRNLALCFSVYLIVGVLYRIFFHRLRKIPGPWYASATYWYEFYQDVILNGNYIKEYPDLHAKYGPVVRVSPSRVHVSDPDYFKEAYGTGTKYIKDPDFFQSAGGIKHSIIMLIDPEVHKERKNTVQSLFSTKHVEHLAPVVLDVVQRAMAKAERAFKNDQPINLQPFYQCITVDTIMPVLFDRQLNFVDSDEDEPPFLSLLGKFVDKFFLTKHFPMISHIAMSLPLSVARTVLPSYVAFREQCATWIKEDEEKQRNGKRIADGRKTYFDLLLEAEKTERLHKLGQEALVDEALSVCFGGTDTNSIALSFGTYFLLRNPDKLQKMLDELKGAPTNMDGLYEYHTVSKLPYLTAVIKEILRLGSPVPGIIPRRVPAGGASVGGHYLPEG…
Colletotrichum_orchidophilum	XP_022470328.1	MALLHLSWSFPSPRFLLLSVFFYLIGIALYRLFFHPLRKIPGPWYASVTYWYEFYQDVILDGHYIREYPGLHAKYGSVVRVSPSRVHISDPDYFKEVYGNGTKYTKDPDFFQSAGGIKYSIIMLIDPEVHKQRKSTVQSLFSTKHVEQLAPVVLDVVQRAIAKAQRAYENDKPLDTQKFYQCITVDTIMPVLFDRQLNFVDSDEEEPPFLGMLAKFVQKFFLTKHFPIISHVAMSLPLSVAKIILPDYVHFREQCTKWIKEDEEKQRNGKMAATDGRNTYFRLLLDSENTKVSHKLSQDALVDEALSVCFAGTDTNSLALSFGTYFLLKNPDKLQKMLEELKDAPTNNHGLYEYHTLCKLPYLTAVIKEILRLGSPVPGIIPRRVPAGGASVAGHYLPE…
Colletotrichum_salicis	KXH37991.1	MALFQLREILCSPSILALCVSIYVIGGVFYRLFFHPLRKIPGPWYAAATYWYEFYQDVILNGNYVKEYPDLHAKYGLVVRVSPSRVHVSDPDYFKEPYGSGTKYTKDPDFFQSAGGIKYSIIMLIDPEVHKERKNTVQSLFSTKHVDQLAPVALDIVQRAMAKAQRAFENDQSINLQPFYQCITVDTIMPVLFDRQLNFVDSDEDEPPFLSMLAKFVDQFFLTKHFPMISHIAMSLPLSVARIILPDYVAFRKQCTTWINEDEEKQRNGKTTTDDGRNTYFGLLLEAEKTKVSHKLSQDALVDEALSVCFAGTDTNSIALSFGTYFLLRNPDKLQKMLDELKDAPTNSDGLYEYHTVSKLPYLTAVIKEILRLGSPVPGIIPRRVPAGGAAVGGHFLPE…
Colletotrichum_simmondsii	KXH34948.1	MAIFQLREILFSPRILALCFSVYLIVGVFYRIFFHPLRKIPGPWYAAATYWYEFYQDVILNGNYIKEYPDLHAKYGPVVRVSPSRVHVSDPDYFKEAYGTGTKYIKDPDFFQSAGGIKHSIIMLIDPEVHKERKNTVQSLFSTKHVEHLAPVVLDVVQRAMAKAQRAFNNDQPINLQPFYQCITVDTIMPVLFDRQLNFVDSDEDEPPFLSLLGKFVDKFFLTKHFPMISHIAMSLPLSVARTVLPSYVAFREQCATWIKEDEEKQRNGKRTVDGRKTYFDLLLEAEKTERLHKLGQEALVDEALSVCFGGTDTNSIALSFGTYFLLRNPDKLQKMLDELKDAPTNMDGLYEYHTVSKLPYLTAVIKEILRLGSPVPGIIPRRVPAGGASVGGHYLPEG…
Colletotrichum_tofieldiae, Ct3, Ct4, Ct61	KZL72865.1_Ct3_GENE_00008261_Ct4_Ct61	MGLLSDVVNVVHDYLPQTPLAWAAFALGAFALYSIQLVVRRLYFHPLAKIPGPFLARTTYWYEFYQDIILGGMYVKNYAALHEKYGPVIRASPDRVHVSDPDFFHEVYSSGSKYMKDPAFFQSSGGIPEALPAIVDVEYHKRRRKLINDLFSAKSMEALSHLVLKVVQNALRKANEHHDENKVLDIQRLYTGITIDTIMQVLCDRTLNFIDAKEEEPPFLATLRTFSENFFLLKHFPVLIWMALNIPKSIAAKLIPGEFEFRANINQWIRDRALEHELGVEKAEDGRKTVIDLLLRPEDGGRPLTHQAVEDETYSFAFAGTHTTSHTMSMGTYYLLSNPSKLQKLRDELKTVPKNDQGLYEYKTVRALPYLNACIKESLRMSSPVPGILPRLVPVGGMT…	Ct3(GKT60927.1)_Ct4(GKT68625.1)_Ct61(GKT90347.1)	Ct4(MGLLSDVVNVVHDYLPQTPLAWAAFALGAFALYSIQLVVRRLYFHPLAKIPGPFLARTTYWYEFYQDIILGGMYVKNYAALHEKYGPVIRASPDRVHVSDPDFFHEVYSSGSKYMKDPAFFQSSGGIPEALPAIVDVEYHKRRRKLINDLFSAKSMEALSHLVLKVVQNALRKANEHHDENKVLDIQRLYTGITIDTIMQVLCDRTLNFIDAKEEEPPFLATLRTFSENFFLLKHFPVLIWMALNIPKSIAAKLIPGEFEFRANINQWIRDRALEHELGVEKAEDGRKTVIDLLLRPEDGGRPLTHQAVEDETYSFAFAGTHTTSHTMSMGTYYLLSNPSKLQKLRDELKTVPKNDQGLYEYKTVRALPYLNACIKESLRMSSPVPGILPRLVPV…
Diaporthe_helianthi	POS72677.1	MGLLSQLADEYVPTTILGWSAVAAVTFVIYSIQLVVRRLYFHPLAKIPGPFLARTTYWYEFYQDVILGGMYCKNYAALHQKYGPVIRASPDRVHVLDPDFFHEVYSSGSKYMKDPAFFQSSGGIPEALPAIVDVEYHRRRRKLINDLFSAKSMEALSHLVLKVVQNALRKAREHHDENKVLDIQRLYTGITIDTIMQVLCDRTLNFIDAKEEEPPFLATLRTFSENFFVLKHFPILIWMALNIPKAIAAKMIPGEFEFRANINEWIRDRAAEHELGIEKAEDGRKTVIDLLLRPEDGGRPLTHQAVEDETYSFAFAGTHTTSHTMSMGTYYLLSNPAKLQKLRDELKTVPKNDQGLYEYKTVRSLPYLNACIKESLRMSSPVPGILPRLVPEGGMTWKG…
Eutypa_lata_UCREL1	EMR61994.1	MPLSALVSPDRVHVDNVDYFREVYRLGSKYYKDPDYYPRGGGVENSIIMLIDPEVHKDRYAVVKPLFSAKGVEPLAPVALKNMSRLMEKMKVSFEKGSPVDMTRLIRLLTIDTIMVLLFDKNMNLLESEEEEPQFAGTMKMFADNFLVMKHFPILARLSVMMPESLADKLVPGYVPFRKQSSKWIHDIENRQKHDNLDAVEGGRSTYFDLLLSANKSRGYRAFSEEVLVDEALAMCFAGTDTTSFALSLGTYHLLSNPSKLKILREELDAVPVNANGMLEYRDVRNLPYLTAIIKEILRISPPVPGIIPRRVPAGGSTVAGYYLAPGTTVSSSIGMITHDPALFSEPDTFLPERCVAFLEFYVCFANLFRRFNMSLYKTNETTVQWKESAAARLCNNVK…
fungal_sp._No.14919	GAW23203.1	MDTATGQATYLTEIGRQSALQSISFAQSIGVAVGLFILYLSALAIHRTYFHPLSHIPGPWLAKVSYWAEFYHDCLAEGYVKVYPKLHAKYGPIVRVTPTRVHINDPEYFHEIYSISGASKYLKDPEFFSTSGGIKHSVIMLTDPEIHRVRRKTIQYLFSPKGMEELSPRVEEVIRKGLEKLRLSFEEKQPIDMNRIFKGVTVDTIMRLMFDKAFGLIDSPEEEPEFVRTMRMFAENFPWQKHFPIVNTISLIIPQSWAEYMVPGYARFRKQCGVWLDEVKERHKQGIYTAEDGRATVFDLFLRPDPDKGQLELSRDVLIDETFAFCFAGTDTTSYALSMGSYYLMSNPSKLQKMRDELSTVPTNEDGLLQYKDIRNLPYLSATIKEILRLACPVPGITP…
Fusarium_fujikuroi	KLO85866.1	MSSIKLIIPREALFNTGFLSARIWSPTSTSWNIIYYTALAFGSFALYWLCLVFYRLFLHPLRNVPGPKIAAATSWYEFYQDVILDGHYIKDYPRLHQKYGPIVRMSPNRVHINDPNFYHKVYSTGTKFLKEPAMFRFAGELDALPFIMDPAAHKVRRGIVNPMFSPRAIKDFSPLALQIIKGALKKIGDSYETGKPVSLKRLESNFAMDIIMKLCFGKDMGCTQGKEGTEALVDSMVALPHSFSLIKHFPMLGKIMQSFPAHVLTYIIPGFVEFRNQCAQWANEVRERHQNGVYTDETGRQTVFDAILDAEPDRSTKGLVDEAFSLVIGGTETTVTTITYGVWCILKNPEVEKKMLEELRTVETNSDGLMEYPNLMNLPYLTAVIHETLRISSPAPGIL…
Fusarium_fujikuroi	SCV45835.1	MSSIKLIIPREALFNTGFLSARIWSPTSTSWNIIYYTALAFGSFALYWLCLVFYRLFLHPLRNVPGPKIAAATSWYEFYQDVILDGHYIKDYPRLHQKYGPIVRMSPNRVHINDPNFYHKVYSTGTKFLKEPAMFRFAGELDALPFIMDPAAHKVRRGIVNPMFSPRAIKDFSPLALQIIKGALKKIGDSYETGKPVSLKRLESNFAMDIIMKLCFGKDMGCTQGKEGTEALVDSMVALPHSFSLIKHFPMLGKIMQSFPTHVLTYIIPGFVEFRNQCAQWANEVRERHQNGVYTDETGRQTVFDAILDAEPDRSTKGLVDEAFSLVIGGTETTVTTITYGVWCILKNPEVEKKMLEELRTVETNSDGLMEYPNLMNLPYLTAVIHETLRISSPAPGIL…
Fusarium_fujikuroi	QGI78204.1	MSSIKLIIPREALFNTGFLSARIWSPTSTSWNIIYYTALAFGSFALYWLCLVFYRLFLHPLRNVPGPKIAAATSWYEFYQDVILDEYTSMTQTSTTSEHANIIMDPAAHKVRRGIVNPMFSPRAIKDFSPLALQIIKGALKKIGDSYETGKPVSLKRLESNFAMDIIMKLCFGKDMGCTQGKEGTEALVDSMVALPHSFSLIKHFPMLGKIMQSFPTHVLTYIIPGFVEFRIQCAQWANEVRERHQNGVYTDETGRQTVFDAILDAEPDRSTKGLVDEAFSLVIGGTETTVTTITYGVWCILKNPEVEKKMLEELRTVETNSDGLMEYPNLMNLPYLTAVIHETLRISSPAPGILTRLVPSGGTKYGSHFLPADTSVSTAQRLIHYDPVLFPEPETFMP…
Fusarium_fujikuroi	KLP01168.1	MSSIKLIIPREALFNTGFLSARIWSPTSTSWNIIYYTALAFGSFALYWLCLVFYRLFLHPLRNVPGPKIAAATSWYEFYQDVILDGHYIKDYPRLHQKYGPIVRMSPNRVHINDPNFYHKVYSTGTKFLKEPAMFRFAGELDALPFIMDPAAHKVRRGIVNPMFSPRAIKDFSPLALQIIKGALKKIGDSYETGKPVSLKRLESNFAMDIIMKLCFGKDMGCTQGKEGTEALVDSMVALPHSFSLIKHFPMLGKIMQSFPTHVLTYIIPGFVEFRIQCAQWANEVRERHQNGVYTDETGRQTVFDAILDAEPDRSTKGLVDEAFSLVIGGTETTVTTITYGVWCILKNPEVEKKMLEELRTVETNSDGLMEYPNLMNLPYLTAVIHETLRISSPAPGIL…
Fusarium_fujikuroi_IMI_58289	XP_023426771.1	MSSIKLIIPREALFNTGFLSARIWSPTSTSWNIIYYTALAFGSFALYWLCLVFYRLFLHPLRNVPGPKIAAATSWYEFYQDVILDGHYIKDYPRLHQKYGPIVRMSPNRVHINDPNFYHKVYSTGTKFLKEPAMFRFAGELDALPFIMDPAAHKVRRGIVNPMFSPRAIKDFSPLALQIIKGALKKIGDSYETGKPVSLKRLESNFAMDIIMKLCFGKDMGCTQGKEGTEALVDSMVALPHSFSLIKHFPMLGKIMQSFPTHVLTYIIPGFVEFRIQCAQWANEVRERHQNGVYTDETGRQTVFDAILDAEPDRSTKGLVDEAFSLVIGGTETTVTTITYGVWCILKNPEVEKKMLEELRTVETNSDGLMEYPNLMNLPYLTAVIHETLRISSPAPGIL…
Fusarium_langsethiae	KPA41271.1	MSSVKLIFPREAMFNSGFLSTHGWVPTSAAWNIIYYTILALGFLTVYWLCLVFYRLFLHPLRYVPGPKIAAATGWYEFYQDVILDGHYIKDYPRIHEKYGPIVRMSPNRVHINDPNFYHKVYSSGTKFLKEPAMFKFAGELDALPFIMDPAAHKVRRGIVNPMFSARAIKDFSPLALKIIKSALKKMGDSYETGQPVSLKRLESNFAMDIIMKLCFGKDMNCTQGKQGTEALVDSMVALPHSFSLIKHFPMLGKIIQSFPTHALTYIIPGFVEFRNASQQCAQWANEVRERHQNGVYTDESGRQTVFDAILDAEPNRSTKGLVDEAFSLVIGGTETTVTTITYGVWCVLKNPEVERKMLEELRTVETNSDGLMEYQNLVNLPYLTAVINETLRISSPAP…
Fusarium_mangiferae	CVK94022.1	MSSIKFIIPREALFNTGFLSARIWSPTSTSWSIVYYTALAFGSFALYWLCLVFYRLFLHPLRNVPGPKIAAATSWYEFYQDVILDGHYIKDYPRLHEKYGPIVRMSPNRVHINDSNFYHKVYSTGTKFLKEPAMFRFAGELDALPFIMDPAAHKVRRGIVNPMFSPRAIKDFSPLALQIIKGALKKIGDSYETGKPVSLKRLESNFAMDIIMKLCFGKDMGCTQGKEGTESLVDSMVALPHSFSLIKHFPMLGKIMQSFPTHVLTYIIPGFVEFRNQCAQWASEVRERHQNGVYTDETGRQTVFDAILDAEPDRSTKGLVDEAFSLVIGGTETTVTTITYGVWCILKNPEVEKKMLEELRTVQTNSDGLMEYPNLMNLPYLTAVIHETLRISSPAPGIL…
Fusarium_nygamai	PNP85900.1	MISGPIARMSPNRVHIDDPNFYHKVYSTGTKFLKEPAMFRYAGELDALPFIMDPTAHKVRRGIVDPMFSPRAIKDFSPLALQIIKGALKKIGDSYETGKPVSLKRLESNFAMDIIMKLCFGKDMNCTQGKEGTEALVDSMVALTHSFSLIKHFPTLGKIMQSFPTHVLTYIIPGFVEFRNPCAQWANEVRERHQNGVYTDETGRQTVFDAILDAEPDRSTKGLVDEAFSLVIGSTETTVTTITYDVWCILKNPEVEKKMLEELRTVETNSDGLMEHPNLINLPYLTAVIHETLRISSPAPGILTRLVPSGGTKYGSHLLPADTSVSTAQRLIHYDPILFPEPEPETFMPERWLDNSDKASKKNLIPFSKGPRMCVGLNLSYMEAYVFLGNLIRRLDLSL…
Fusarium_oxysporum	RKK79717.1	MSSIKLIIPREAMFNTSFLSAHGWATTSTSWNILYYTAVAFGVFGFYWLCLVFYRLFLHPLRNVPGPKVAAATSWYEFYQDVILDGHYIKDYPRLHEKYGPIVRMSPNRVHINDPNFYHKVYSTGTKFFKEPAMFRFAGELDALPFIMDPAARKVRRGIVNPMFSPRAIKDFSPLVLQIIKGALKKIGDSYETGKPVSLKRLESNFAMDIVMKLCFGKDMNCTQGKEALVDSMVALPHSFSLIKHFPMLGKVMQSVPTHVLTYIIPGLVEFRNQCAQWANEVRERHQNGVYTDETGRQTVFDAILDAEPDRSTKGLVDEAFSLVIGGTETTVTTITYGVWCILKNPNVEKKMLEELRTVETNSDGLMECQNLMNLPYLTAVIHETLRISSPAPGILTRL…
Fusarium_oxysporum	RKL14846.1	MSSIKLIIPQVYQDVILDGHYIKDYPRLHEKYGPIVRMSPNRVHINDPNFYHKVYSTDTKFFKEPAMFRFAGELDALPFIMDPAARKVRRGIVNPMFSPRAIKDFSPLALQIIKGALKKIGDSYETGKPQCAQWANEVRERHQNGVYTDETGRQTVFDAILDAEPDRSTKGLVDEAFSLVIGGTETTVTTITYGVWCILKNPNVEKKMLEELRTVETNSNGLMECQNLMNLPYLTAVIHETLHISSPAPGILTRLVPSGGTRYGNHFLPADVRNFRLNSAAFNPLRPNLFPKPEAFMPERWLDNSDKASKKNLIPFSKGPRMCVGLNLSYMEAYVFLGNLIRRFDLSLHDNTPEPLKLRWMTLGD
Fusarium_oxysporum	RKK92960.1	MSPNRVHINDPNFYHKVYSTDTKFFKEPAMFKFAGELDALPFIMDPAARKVRRGIVNPMFSPRAIKDFSPLALQIIKGALKKIGDSYETGKPQCAQWANEVRERHQNGVYTDETGRQTVFDAILDAEPDRSTKGLVDEAFSLVIGGTETTVTTITYGVWCILKNPNVEKKMLEELRTVETNSNGLMECQNLMNLPYLTAVIHETLHISSPAPGILTRLVPSGGTRYGNHFLPADVRNFRLNSAAFNPLRPNLFPKPEAFMPERWLDNSDKASKKNLIPFSKGPRMCVGLNLSYMEAYVFLGNLIRRFDLSLHDNTPEPLKLRWMTLGD
Fusarium_oxysporum	RKL24110.1	MSSIKLIIPREAMFNTGFLSAHGWATTSTSNVPGPKVAAATSWYEFYQDVILDGHYIKDYPRLHEKYGPIVRMSPNRVHINDPNFYHNVYSTGTKFFKEPAMFRFAGELDALPFIMDPAARKVRRGIVNPMFSPRAIKDFSPLALQIIKGALKKIGDSYETGKPVSLKRLESNFAMDIVMKLCFGKDMNCTQGKEALVDSMVALAHSFSLIKHFPMLGKVMQSVPTHVLAYIIPGLVEFRNQCAQWANEVRERHQNGVYADETGRQTVFDAILDAEPDRSTKGLVDEAFSLVIGGTETTDNHYLWSLVHFEESQR
Fusarium_oxysporum	SCO85741.1	MSSIKLIIPREAMFNTGFLSAHGWTTTSTSWNILYYTAVAFGVFGFYWLCLNGVYTDETGRQTVFDAILDAEPDRSTKGLVDEAFSLVIGGTETTVTTITYGVWCILKNPNVEKKMLEELRTVETNSDGLMEYQNLMNLPYQTAVIHETLHISSPAPGILTRLVPSGGTRYGNHFLPADTSVSTAQRLIHYDPTLFPEPETFMPE
Fusarium_oxysporum_f._sp._cepae	RKK57756.1	MSSIKLIIPQVYQDVILDGHYIKDYPRLHEKYGPIVRMSPNRVHINDPNFYHKVYSTDTKFFKEPAMFRFAGELDALPFIMDPAARKVRRGIVNPMFSPRAIKDFSPLALQIIKGALKKIGDSYETGKPALVDSMVALPHSFSLIKHFPMLGKVMQSVPTHVLAYIIPGLVEFRNQCAQWANEVRERHQNGVYTDETGRQTVFDAILDAEPDRSTKGLVDEAFSLVIGGTETTVTTITYGVWCILKNPNVEKKMLEELRTVETNSNGLMECQNLMNLPYLTAVIHETLHISSPAPGILTRLVPSGGTRYGNHFLPADVRNFRLNSAAFNPLRPNLFPKPEAFMPERWLDNSDKASKKNLIPFSKGPRMCVGLNLSYMEAYVFLGNLIRRFDLSLHDNTP…
Fusarium_oxysporum_f._sp._cepae	RKK53983.1	MSPNRVHINDPNFYHKVYSTDTKFFKEPAMFRFAGELDALPFIMDPAARKVRRGIVNPMFSPRAIKDFSPLALQIIKGALKKIGDSYETGKPVSLKRLESSFAALVDSMVALPHSFSLIKHFPMLGKVMQSVPTHVLAYIIPGLVEFRNQCAQWANEVRERHQNGVYTDETGRQTVFDAILDAEPDRSTKGLVDEAFSLVIGGTETTVTTITYGVWCILKNPNVEKKMLEELRTVETNSNGLMECQNLMNLPYLTAVIHETLHISSPAPGILTRLVPSGGTRYGNHFLPADVRNFRLNSAAFNPLRPNLFPKPEAFMPERWLDNSDKASKKNLIPFSKGPRMCVGLNLSYMEAYVFLGNLIRRFDLSLHDNTPEPLKLRWMTLGD
Fusarium_oxysporum_f._sp._cepae	RKK18030.1	MSPNRVHINDPNFYHKVYSTDTKFFKEPAMFRFAGELDALPFIMDPAARKVRRGIVNPMFSPRAIKDFSPLALQIIKGALKKIGDSYETGKPVSLKRLESSFAQCAQWANEVRERHQNGVYTDETGRQTVFDAILDAEPDRSTKGLVDEAFSLVIGGTETTVTTITYGVWCILKNPNVEKKMLEELRTVETNSNGLMECQNLMNLPYLTAVIHETLHISSPAPGILTRLVPSGGTRYGNHFLPADVRNFRLNSAAFNPLRPNLFPKPEAFMPERWLDNSDKASKKNLIPFSKGPRMCVGLNLSYMEAYVFLGNLIRRFDLSLHDNTPEPLKLRWMTLGD
Fusarium_oxysporum_f._sp._conglutinans_race_2_54008	EXL85629.1	MPERHQNGVHTDETGRQTVFDAILDAEPDRSTKGLVDEAFSLVIGGTETTVTTITYGVWCILKNPNVEKKMLEELRTVETNSDGLMEYQNLMNLPYQTAVIHETLHISSPAPGILTRLVPSGGTRYGNHFLPADTSVSTAQRLIHYDPTLFPEPETFMPE
Fusarium_oxysporum_f._sp._cubense	TVY72783.1	MPERHQNGVYTDETGRQTVFDAILDAELDRSTKGLVDEAFSLVIGGTETTVTTITYGVWCILKNPNVEKKMLEELRTVETNSDGLMEYQNLMNLPYQTAVIHETLHISSPAPGILTRLVPSGGTRYGNHFLPADTSVSTAQRLIHYDPTLFPEPETFMPE
Fusarium_oxysporum_f._sp._cubense_race_1	ENH69565.1	MSSIKLIIPREAMFNTGFLSAHGWTTTSTSWNILYYTAVAFGVFGFYWLCLNGVYTDETGRQTVFDAILNAEPDRSTKGLVDEAFSLVIGGTETTVTTITYGVWCILKNPNVEKKMLEELRTVETNSDGLMEYQNLMNLPYQTAVIHETLHISSPAPGILTRLVPSGGTRYGNHFLPADTSVSTAQRLIHYDPTLFPEPETFMPE
Fusarium_oxysporum_f._sp._lycopersici_4287	XP_018241426.1	MSSIKLIIPREAMFNTGFLSAHGWATTSTSNVPGPKVAAATSWYEFYQDVILDGHYIKDYPRLHERYGPIVRMSPNRVHINDPNFYHKVYSTGNKFFKEPAMFRFARELDALPFIMDPAARKVRRGIVNPMFSPRAIKDFSPLALQIIKGALKKIGDSYETGKPVSLKRLESNFAMDIVMKPCFGKDMNCTQGKEALVDLMVALPHSFSLIKHFPMLGKVTLLNHGMPSFSSTFVRSCLTVLSYRIETFKPTTSSLITDQRYMRWPMTRMAMKTVM
Fusarium_oxysporum_f._sp._lycopersici_MN25	EWZ99978.1	MSSIKLIIPREAMFNTGFLSAHGWATTSTSWNILYYTAVAFGVFGFYWLCLVFYRLFLHPLRNVPGPKVAAATSWYEFYQDVILDGHYIKDYPRLHEKYGPIVRMSPNRVHINDPNFYHNVYSTGTKFFKEPAMFRFARELDALPFIMDPAARKVRRGIVNPMFSPRAIKDFSPLALQIIKGALKKIGDSYETGKPVSLKRLESNFAMDIVMKLCFGKDMNCTQGKEALVDSMVALAHSFSLIKHFPMLGKVMQSVPTHVLAYIIPGLVEFRNQCAQWANEVRERHQNGVYADETGRQTVFDAILDAEPDRSTKGLVDEAFSLVIGGTETTVTTITYGVWCILKNPNVEKKMLEELRTVETNSNGLMECQNLMNLPYLTAVIHETLRISSPAPGILTRL…
Fusarium_oxysporum_f._sp._narcissi	RYC91719.1	MSSIKLIIPREAMFNTGFLSAHGWATTSTSNVPGPKVAAATSWYEFYQDVILDGHYIKDYPRLHEKYGPIVRMSPNRVHINDPNFYHNVYSTGTKFFKEPAMFRFAGELDALPFIMDPAARKVRRGIVNPMFSPRAIKDFSPLALQIIKGALKKIGDSYETGKPVSLKRLESNFAMDIVMKLCFGKDMNCTQGKEALVDSMVALAHSFSLIKHFPMLGKVMQSVPTHVLAYIIPGLVEFRNQCAQWANEVRERHQNGVYADETGRQTVFDAILDAEPDRSTKGLVDEAFSLVIGGTETTVTTITYGVWCILKNPNVEKKMLEELRTVETNSNGLMECQNLMNLPYLTAVIHETLRISSPAPGILTRLVPSGGTRYGNHFLPADVRDFRLNSAAFNPLRP…
Fusarium_oxysporum_f._sp._pisi_HDV247	EXA46794.1	MPERHQNGVYTDETGRQTVFDAILDAEPDRSTKGLVDEAFSLVIGGTETTVTTITYGVWCILKNPNVEKKMLEELRTVETNSDGLVEYQNLMNLPYQTAVIHETLHISSPAPGILKRLVPSGGTRYGNHFLPADTSVSTAQRLIHYDPTLFPEPETFMPE
Fusarium_oxysporum_f._sp._radicis-cucumerinum	PCD43324.1	MSSIKLIIPRPKVAAATSWYEFYQDVILDGHYIKDYPRLHEKYGPIVRMSPNRVHINDPNFYHNVYSTGTKFFKEPAMFRFAGELDALPFIMDPAARKVRRGIVNPMFSPRAIKDFSPLALQIIKGALKKIGDSYETGKPVSLKRLESNFAMDIVMKLCFGKDMNCTQGKEALVDSMVALAHSFSLIKHFPMLGKVMHNVLNGPTKCARHQNGVYADETGRQTVFDAILDAEPDRSTKGLVDEAFSLVIGGTETTVTTITYGVWCILKNPNVEKKMLEELRTVETNSNGLMECQNLMNLPYLTAVIHETLRISSPAPGILTRLVPSGGTRYGNHFLPADVRGNTHFTWYLRPY
Fusarium_oxysporum_f._sp._radicis-lycopersici_26381	EXL58649.1	MSSIKLIIPREAMFNTGFLSAHGWATTSTSNVPGPKVAAATSWYEFYQDVILDGHYIKDYPRLHEKYGPIVRMSPNRVHINDPNFYHNVYSTGTKFFKEPAMFRFAGELDALPFIMDPAARKVRRGIVNPMFSPRAIKDFSPLALQIIKGALKKIGDSYETGKPVSLKRLESNFAMDIVMKLCFGKDMNCTQGKEALVDSMVALAHSFSLIKHFPMLGKVMQSVPTHVLAYIIPGLVEFRNQCAQWANEVRERHQNGVYADETGRQTVFDAILDAEPDRSTKGLVDEAFSLVIGGTETTVTTITYGVWCILKNPNVEKKMLEELRTVETNSNGLMECQNLMNLPYLTAVIHETLRISSPAPGILTRLVPSGGTRYGNHFLPADTSVSTAQRSIHYDPTS…
Fusarium_oxysporum_f._sp._raphani_54005	EXK87909.1	MPERHQNGVYTDETGRQTVFDAILDAEPDRSTKGLVDEAFSLVIGGTETTVTTITYGVWCILKNPNVEKKMLEELRTVETNSDGLMEYQNLMNLPYQTAVIHETLHISSPSSWHPDTSCAIWRNKIWEPLPPCRYFRLNSAAFNPLRPNPLPGARDLHARMMARQQRQGLQEESDSIQQRAAYVCEIELVLHGSLCLPREPHSTIRPELA
Fusarium_oxysporum_Fo47	EWZ42940.1	MSSIKLIIPREAMFNTGFLSAHGWATTSTSNVPGPKVAAATSWYEFYQDVILDGHYIKDYPRLHEKYGPIVRMSPNRVHINDPNFYHNVYSTGTKFFKEPAMFRFAGELDALPFIMDPAARKVRRGIVNPMFSPRAIKDFSPLALQIIKGALKKIGDSYETGKPVSLKRLESNFAMDIVMKLCFGKDMNCTQGKEALVDSMVALAHSFSLIKHFPMLGKVMQSVPTHVLAYIIPGLVEFRNQCAQWANEVRERHQNGVYADETGRQTVFDAILDAEPDRSTKGLVDEAFSLVIGGTETTVTTITYGVWCILKNPNVEKKMLEELRTVETNSNGLMECQNLMNLPYLTAVIHETLRISSPAPGILTRLVPSGGTRYGNHFLPADTSVSTAQRLIHYDPTS…
Fusarium_oxysporum_Fo5176	EGU80046.1	MSSIKLIILREAMFNTGFLSAHGWTTTSTSWNILYYTAVAFGFFGFYWLCLNGVHTDETGRQTVFDAILDAEPDRSTKGLVDEAFSLVIGGTETTVTTITYGVWCILKNPNVEKKMLEELRTVETNSDGLMEYQNLMNLPYQTAVIHETLHISSPAPGILTRLVPSGGTRYGNHFLPADTSVSTAQRLIHYDPTLFPEPETFMPE
Fusarium_oxysporum_NRRL_32931	XP_031044186.1	MSSIKLIIPCEAMFNTGFLSAHGWATTSTSWNILYYTAVAFGVFGFYWPCLVFYRLFLHPLRNVPGPKVAAATSWYEFYQEVILDGHYIKDYPRLHEKYGPIVRMSPNRVHINDPNFYHKVYSTGTKFFKEPAMFRFAGELDALPFIMDPAARKVRRGIVNPMFSPRAIEDFSPLALQIIKGALKKIGDSYETGKPVSLKRLESNFAMDIIMKLCFGKDMNCTQGKEALVDSMVALPHSFSLIKHFPMLGKVMQSVPTHVLAYIIPGLVEFRNQCAQWADEVRERHQNGVYTDETGRQPVFDAILDAEPDRSTKGLVGEAFSLVIGGTETTVTTITYGVWCILKNPNVEKKMLEELRTVETNSDGLMEFQNLMNLPYLMQWLLESAIDC
Fusarium_proliferatum	RBA18949.1	MSSIKLIIPREALFNTGFLSARIWSPTSTSWNIIYYTALGFGSFAVYWLCLVFYRLFLHPLRNVPGPKIAAATSWYEFYQDVILDGHYIKDYPRLHEKYGPIVRMSPNRVHINDPNFYHKVYSTGTKFLKEPAMFRFAGELDALPFIMDPAAHKVRRGIVNPMFSPRAIKDFSPLALQIIKGALKKIGDSYETGKPVSLKRLESNFAMDIIMKLCFGKDMGCTQGKEGTEALVDSMVALPHSFSLIKHFPMLGKIMQSFPTHVLTYIIPGFVEFRNQCAQWANEVRERHQNGVYTDETGRQTVFDAILDVEPDRSTKGLVDEAFSLVIGGTETTVTTITYGVWCILKNPEVEKKMLEELRTVETNSDGLMEYPSLMNLPYLTAVIHETLRISSPAPGIL…
Fusarium_proliferatum	RKL47545.1	MSSIKLILPREALFNTGFLSARIWSPTSTSWNIIYYTALGFGSFALYWLCLVFYRLFLHPLRNVPGPKIAAATSWYEFYQDVILDGHYIKDYPRLHEKYGPIVRMSPNRVHINDPNFYHKVYSTGTKFLKEPAMFRFAGELDALPFIMDPAAHKVRRGIVNPMFSPRAIKDFSPLALQIIKGALKKIGDSYETGKPVSLKRLESNFAMDIIMKLCFGKDMGCTQGKEGTEALVDSMVALPHSFSLIKHFPMLGKIMQSFPTHVLTYIIPGFVEFRNQCAQWANEVRERHQNGVYTDETGRQTVFDAILDAEPDRSTKGLVDEAFSLVIGGTETTVTTITYGVWCILKNPEVEKKMLEELRTVETNSDGLMEYPNLMNLPYLTAVIHETLRISSPAPGIL…
Fusarium_proliferatum	CVL04974.1	MSSIKLIIPREALFNTGFLSARIWSPTSPSWNIIYYTALGFGSFALYWLCLVFYRLFLHPLRNVPGPKIAAATSWYEFYQDVILDGHYIKDYPRLHEEYGPIVRMSPNRVHINDPNFYHKVYSTGTKFLKEPAMFRFAGELDALPFIMDPAAHKVRRGIVNPMFSPRAIKDFSPLAFQIIKGALKKIGDSYETGKPVSLKRLESNFAMDIIMKLCFGKDMGCTQGKEGTEALVDSMVALPHSFSLIKHFPMLGKIMQSFPTHVLTYIIPGFVEFRNQCAQWANEVRERHQNGVYTDETGRQTVFDAILDAEPDRSTKGLVDEAFSLVIGGTETTVTTITYGVWCILKNPEVEKKMLEELRTVETNSDGLMEYPNLMNLPYLTAVIHETLRISSPAPGIL…
Fusarium_proliferatum_ET1	XP_031076883.1	MSSIKLIIPREALFNTGFLSARIWSPTSPSWNIIYYTALGFGSFALYWLWMVFYRLFLHPLRNVPGPKIAAATSWYEFYQDVILDGHYIKDYPRLHEEYGPIVRMSPNRVHINDPNFYHKVYSTGTKFLKEPAMFRFAGELDALPFIMDPAAHKVRRGIVNPMFSPRAIKDFSPLALQIIKGALKKIGDSYETGKPVSLKRLESNFAMDIIMKLCFGKDMGCTQGKEGTEALVDSMVALPHSFSLIKHFPMLGKIMQSFPTHVLTYIIPGFVEFRNQCAQWANEVRERHQNGVYTDETGRQTVFDAILDAEPDRSTKGLVDEAFSLVIGGTETTVTTITYGVWCILKNPEVEKKMLEELRTVETNSDGLMEYPNLMNLPYLTAVIHETLRISSPAPGIL…
Fusarium_verticillioides	RBR09998.1	MFRFAGELDALPFIMDPAAHRVRRGRQTVFDAILDAEPDRSTKGLVDVAFSLVIGGTETTVTTSTYGVWCILKNPNVEKKMLEELRTVETNSDGLVEYPNLMNLPYLTAVIHETLRISSPAPGILTRLVSSGGTKYGSHFLPADTSVSTAQRLIHYDSVLFPEPETFMPERWLDNSDKASKKNLIPFGKGPRMCVGLNLSYMQAYVFLGNLIRRFDLSLQDKDQGILRWKDCIALHIEDDVLIKVNGLR
Fusarium_verticillioides	RBQ81204.1	MFRFAGELDALPFIMDPAAHRVRRGRQTVFDAILDAEPDRSTKGLVDVAFSLVIGGTETTVTTSTYGVWCILKNPNVEKKMLEELRKVETNSDGLVEYPNLMNLPYLTAVIHETLRISSPAPGILTRLVSSGGTKYGSHFLPADTSVSTAQRLIHYDPVLFPEPETFMPERWLDNSDKASKKNLIPFGKCPRMCVGLNLSYMQAYVFLGNLIRRFDLSLQDKDQGILRWKDCIALHIEDDVLIKVNGLR
Fusarium_verticillioides	RBQ96997.1	MSFKKHMTRNVPGPKIAAATSWYEFYQDVILDGHYIKDYPKLHEKYGPIVQMSPNRVHINDPNFYHREPAMFRFAGELDALPFIMDPAAHRVRRGRQTVFDAILDAEPDHSTKGLVDVAFSLVIGGTETTVTTITYGVWCILKNPNVEKKMLEELRTVETNSDGLVEYPNLMNLPYLTAVIHETLRISSPAPGILTRLVSSGGTKYGSHFLPADTSVSTAQRLIHYDPVLFPEPETFMPERWLDNSDKASKKNLIPFGKGPRMCVGLNLSYMQAYVFLGNLIRRFDLSLQDKDQGILRWKDCIALHIEDDVLIKVNGLR
Fusarium_verticillioides_7600	XP_018747904.1	MFRFAGELDALPFIMDPAAHRVRRGRQTVFDAILDAEPDHSTKGLVDVAFSLVIGGTETTVTTITYGVWCILKNPNVEKKMLEELRTVETNSDGLVEYPNLMNLPYLTAVIHKTLRISSPAPGILTRLVSSGGTKYGSHFLPADTSVSTAQRLIHYDPVLFPEPETFMPERWLDNSDKASKKNLIPFGKGPRMCVGLNLSYMQAYVFLGNLIRRFDLSLQDKDQGILRWKDCIALHIEDDVLIKVNGLRALGWEIEGMHSEVHHMEPDWSEFMFGSPQDIPSTPANSRDFSHDTTFDLAVSMNQILNSPGSFLTSPPLESMFNDDLHPHDSISFPQSAISNSGTWPTRTEQLHVHGLSDDRISCQCSITPMKTWEALTINVSSKHPTSQRSIQAQKAAI…
Hypoxylon_sp._CI-4A	OTA98483.1	MGLISDLPLPSTVSEWSVAGFVAFGFYALVLTAQRLWLHPLSKIPGPWYARTTYWYEFYQDVILGGNYVKDYHRIHMKYGPVIRVSPDRVHVNDPEFFHEVYSSGSKYMKDPAFFQTSGGIAEALPAIVDVEYHRRRRKMVNNLFSVKSMEALSHIVLKVVQNALQKAKEHHDARKALDIQRLYTGITIDTIMKVLCDRSLNLIDAKEEEPPFLATLRTFSESFFLLKHFPILIWLASQIPPRFAEKLIPGEFEFRRNIGQWINQRAAEHEMGAEKAEDGRNTVIDLLLWPDDDGPPLTHQAVEDEMYSFAFAGTHTTSHTMSMGTYYLLRFPGKLEKLRNELSSVPRNENGLLEYKDVRDLPYLKAVIKESLRLSSPVPGTIPRIVPRGGITWAGYYL…
Hypoxylon_sp._EC38	OTA61602.1	MGLVSDLPLPSTVSGWAVFGLASFSLYVIALTVQRLWFHPLSKVPGPWYARASYWYEFYQDVILGGNYVKDYHRIHMKYGPVIRVSPDRVHVNDPDFFHEVYSSGSKYMKDPAFFQTSGGIAEALPAIVDVEYHRRRRKMVNNLFSVKSMEALSYVVLRVVQNALQKAKEHHDAGMVLDIQRLYTGITIDTIMKVLCDRSLNLIDAKEEEPPFLATLRTFSESFFLLKHFPILTWLASNIPARFAETLIPGEFEFRRNIGEWISQRAVEHDMGAEKAEDGRNTVIDLLLWPEDGGPPLTHRAVEDEMYSFAFAGTHTTSHTMSMGTYYLLRHPEKLERLREELRVVPRNEMGLLEYKDVRDLPYLKAVIKESLRLSSPVPGTIPRVVPPGGITWAGYYL…
Metarhizium_acridum_CQMa_102	XP_007810777.1	MIEPNMSGTRTNVGQPLLSVVNFLIMLSGAAAVDDGYWALLNHNSNLKRKTQATEVTRFLELTIPREAMSSLGSLSARGLPATPVWWNMVHLLIWTVAGFTAYWFCLVLHRLFLHPLRNVPGPKVAAATSWYEFYQDVILDGHYLKEYPRLHAQYGPIVRVSPNRVHINDSAFYHKVYSTRTKYLKEPALFKFAGELDALPFIMEPAAHKIRRAIVGPMFSPRSIQEFSPAALQIIKAALGKVEEAHDSGLPVSLKTLESNFAMDIIMKLCFGRDMNCTKGTKETTALVNCMITLTRSFCLIKHFPILGTTMQSFPNPILARILPGFVEFRQQCAQWVAEVRERHQNGVYRDESGRQTVFDAILEAEPQRTTKGCGRGIFPCYWGPEVQKKLLDELDKV…
Monosporascus_cannonballus	RYO88783.1	MLIDPEEHKERHTIVKPLFSVKGVEQLAPIALTNMARVIEKMKEALEKGVPINITRLYRALTIDTIMRLLFDKHTNLVMCEEEEHEYLATMRMFADNFLVMKHFPILARLSVHLPESWAIKLIPGYVPFRKQSSKWIQEIERRQEYDDIHAAEGGRNTYFDLLLRENKARGYRAFSEVVLVDEALAMCFAGTDTTTFALSLGTFYLLKNPTKLRTLREELDGVTPNGDGLLEYRDVRSLPYLTAIIKEILRVSSPVPGIIPRRVPQGGSKVAGYYLAPGTTVSVSIRMINYNPDLYHEPNSFIPERWLGPEGKELEKWFLTFSRGSRACLGQNVAWMELYVCLANSFRQFDMTLYKTDEKTVDWKDSAAARLCNHVKVTVDAVR
Monosporascus_cannonballus	RYO93748.1	MLIDPEEHKERHTIVKPLFSVKGVEQLAPIALTNMARVIEKMKEALEKGVPINITRLYRALTIDTIMRLLFDKHTNLVMCEEEEHEYLATMRMFADNFLVMKHFPILARLSVHLPESWAIKLIPGYVPFRKQSSKWIQEIERRQEYDDIHAAEGGRNTYFDLLLRENKARGYRAFSEVVLVDEALAMCFAGTDTTTFALSLGTFYLLKNPTKLRTLREELDGVTPNGDGLLEYRDVRSLPYLTAIIKEILRVSSPVPGIIPRRVPQGGSKVAGYYLPPGTTVSVSIRMINYNPDLYHEPNSFIPERWLGPEGKELEKWFLTFSRGSRACLGQNVAWMELYVCLANSFRQFDMTLYKTDEKTVDWKDSAAARLCNHVKVTVDAVR
Monosporascus_ibericus	RYP09325.1	MLIDPEEHKERHAIVKPLFSVKSVEQLAPVALTNIAIVIEKMKAALEKGTPVDITRLYRALTIDTIMRLLFDKYSNLLRSEEEEPEYLTTMRMFADNFLIMKHFPILAKLSVHLPEKWAIKLVPGYVPFRKQSSKWLKEIERRRMDNEIRTTYFDLLLSENKARGPRAFSEVVLIDEALAMCFAGTDTTGFALSLGTFYLLKNPTKLRILREELDGVAPNGDGLLEYRDVRSLPYFTAVIKEILRLSSPVPGIIPRRVPQGGSKVAGYYLAPGTTTSVSIRMINYNPDLYPEPNSFIPERWLGPEGKELDKWFLTFSRGSRACIGQKWFDMTLYQTDEKTVDWKDSAAARLCNHVKVTVDAAR
Monosporascus_sp._5C6A	RYP66740.1	MAEFDLLKELPRLLLLLSVAYVFYLVVYRLYLHPLRKVPGPWYAAVTYWYEFYHDIIRDGNYVKEYPRLHGIYGPIVRVSPDRVHVHDAEYFREVYRHGSKYLKDPDYYPRGGGVENSIIMLIDPEEHKDRHAIVKPLFSAKSVGQLAPVALTNMALVIEKMKAALEKGTPVDITRLYRALTIDTIMRLLFDKHTNLLMSEEEEPEYLATMRMFADNFLVMKHFPLLARLSVHLPESWAIKLVPGYVPFRKQSFKWIQDIERRQKYDNIHAAEDGRSTYFDLLLSENKARGYRAFNEEVLIDEALAMCFAGTDTTSFALSLGTFYLLANPAKLRTLREELDGVALNGDGLLEYRDVRNLPYFTAVIKEILRLSSPVPGIIPRRVPQGGSKVAGYYLAPG…
Monosporascus_sp._CRB-8-3	RYP76854.1	MGVSSNIQAVIAPDTINGLLVVIAVATLYGTYLVTYRLFFHPLRKIPGPYLAAATYWYEFYEDIVLRGHYVKSYPKLHAKYGPVVRVSPDRVHVSDPEFFHEVYSSGTKYLKDPAFFQTSGGINEALPALVDPDYHKQRRHMIKSLFSTKSIEQLSGVVLDVIQRALDKAVECHRSGSPLDVQRLYTGITIDTIMRVLCDKQLNLVESIEEEPPFLVTMRTFSENFFLTKHFPILATIASNIPSSWSDRLLPGYAQFRQQVAQWIEEIQNKHKKGIYSGSDGRQTIIDLLLKPEAGYAPLSKESLVDEVNSFCFAGTHTTSFSLTLATYYLLKNPPKLEKLLRELETVKRNSEGLLEYRDVSNLPYLTAVMKESLRLASPVPGVTPRLVPAGGITWAGH…
Monosporascus_sp._CRB-8-3	RYP76315.1	MLIDPEVHKDRHAIVKPLFSAKSVEQLAPVALKNMARVIEKLKAALEKGVPVDITRLYRALTIDTIMILLFDKQTDLLMSEEEEPEYLATMRMFADNFLIMKHFPLLARLSVHLPERWAIKLVPGYVPFRKQSSKWIREIERRQNSDNIRAAEDGRSTYFDLLLSENKARGYRAFSEEVLIDEALAMCFAGTDTTGFALSLGTFYLLANPTKLRTLREELDGVALNGDGLLEYRDVRSLPYLTATIKEILRLSSPVPGIIPRRVPQGGSKVAGYYLAPGTTVSVSIRMILYNPDLYYEPNSFIPERWLGAEGKELEKWFLAFSRGSRACIGQKRFDVMLYETDEKTVDWKDSAAARLCNHVKVTVNAAR
Monosporascus_sp._CRB-9-2	RYP93260.1	MLIDPEEHKDRHAIVKPLFSAKSVEQLAPVALTNMAIVIEKMKAALEKGAPVDITRLYRALTIDTIMRLLFDKHTNLLMSEEEEPEYLATMRMFADNFLVMKHFPLLARLSVHLPESWAIKLVPGYVPFRKQSSKWIQDIERRQKYDNVYAAEDGRNTYFDLLLSENKARGYRAFSEEVLIDEALAMCFAGTDTTGFALSLGTFYLLANPTKLRILREELDGVALNGDGLLEFRDVRSLPYFTAVIKEILRLSSPVPGIIPRRVPQGGSKVAGYYLAPGTTVSVSIRMINYNPDLYYEPNSFIPERWLGAEGKELEKWFLTVAWMELYVCLANLFRRFDMTLYKTDEKTVDWKDSAAARLCNHVKVTVDAAR
Monosporascus_sp._GIB2	RYP24796.1	MGVFSDIQAAIAPHTLNGLLAVIAVATLYGAYLVTYRLFFHPLRKIPGPYLAAATYWYEFYEDIVLRGHYVKSYPKLHAKYGPVVRVSPDRVHVSDPEFFHEVYSSGTKYLKDPAFFQTSGGISEALPALVDPDYHKQRRHMIKSLFSTKSIEQLSGVVLEVIQRALDKAVECHRSGSPLDVQRLYTGITIDTIMRVLCDKQLNLVESIEEEPPFLATMRTFSENFFLTKHFPILATIASNLPSSWSDRLLPGYAQFRQQVAQWIEEIQNKHKKGIYSGSDGRQTIIDLLLKPEAGYAPLSKESLVDEVNSFCFAGTHTTSFSLTLATYYLLKNPSKLEKLLRELEMVKRNSEGLLEYRDVSNLPYLTAVMKESLRLASPVPGVTPRLVPAGGITWAGH…
Monosporascus_sp._GIB2	RYP24333.1	MLLDPEEHKDRHAIVKPLFSAKAVEQLAPIALTNMARVIEKMKAALEEGVPINITRLYRALTIDTIMRLLFDKHTNLVMCEEEEEHEYLATMRMFADNFLVMKHFPILAKLSVHLPESWAIKLVPGYVPFRKQSSMWIKEIEKRQEYDNIHAAEDGRNTYFDLLLRENKARGYRAFSEVVLIDEALAMCFAGTDTTTFALSLGTFYLLRNPTKLRTLREELDSVTPNGDGLLEYRDLRSLPYLTAIIKEILRLSSPVPGIIPRRVPPGGSKVAGYYLAPGTTVSVSIRMINYNPDLYHDPNSFIPERWLGPEGKELEKWFLTFSRGSRACLGQKQFDMTLYKTDEKTVDWKDSAAARLCNHVKVTVNAAR
Monosporascus_sp._MG133	RYP11688.1	MLIDPEEHKDRHAIVKPLFSAKSVEQLAPVALTNMAIVIEKIKAALEKGAPVDITRLYRALTIDTIMRLLFDKHTNLLMSEEEEPEYLATMRMFADNFLVMKHFPVLARLSVHLPESWAIKLVPGYVPFRKQSSKWIQDIERRQKYDNIHAAEDGRSTYFDLLLSENKARGYRAFSEEVLIDEALAMCFAGTDTTGFALSLGTFYLLANPTKLRILREELDGVPLNGDGLLEFRDVRSLPYFTAVIKEILRLSSPVPGIIPRRVPQGGSKVAGYYLAPGTTVSVSIRMINYNPDLYYEPNSFIPERWLGAEGKELEKWFLTFSRGSRACIGQKRFDMTLYKTDEKTVDWKDSAAARLCNHVKVTVDAAR
Monosporascus_sp._mg162	RYP45673.1	MLIDPEEHKDRHAIVKPLFSAKSVEQLAPVALRNMAIVIEKMKAALEKGAPVDITRLYRALTIDTIMRLLFDKHTNLLMSEEEEPEYLATMRMFADNFLIMKHFPILARLSVHLPESLAIKLVPGYVPFRKQSSKWIQDIERRQKYDNIHAAEDGRSTYFDLLLSENKARGYQAFSEEVLIDEALAMCFAGTDTTGFALSLGTFYLLANPTKLRTLREELDGVALNEDGLLEYRDVRSLPYFTAVIKEIIRLSCPVPGIIPRRVPQGGSKVAGYYLAPGTTVSVSIRMILYNPNLYYEPNSFIPERWLGAEGKELEKWFLAFSRGSRACIGQNLGLAFVASPIPMTEFDTDTMTEINVRSSEPERGVKYANTWKYRSVPIMDEVENLENYQPGGLAP
Penicillium_decumbens	OQD70376.1	MNFIKMLFLVGTMSKSIQDSMPDMDLLSEVYSPGSLYLKDPHFFQTSGGISEALPALVDPDYHKRRRRMINSLFSAKSIDQLAPIVLGVIKRALNKAAESHEKKKPLDIQRLYTGVTIDTIMRVLCDEQLYLIEAEEEEPPFMATLRTFSANFFLMKHIPILTMLAANMPTRLSEWLVPGDAQFRRKVTEWIEKREDKHRQGIKTAEDGRKTILDLLLQPEDGSTPLRKASVVDETYSFCFAGTHTTSLTISMATYYLLKNPEKLEQLFEELKGVKKNSQGMLEYRDICRLPYLTAVIKESLRLSSPVPGVIPRVVPAGGITWAGHFLPEGASVSIAIRAIHDNPHIFPDPASFIPERWLQNVSLDHWLVVFGKGSRSCIGLTVAWMELYLCLGNFFAQ…
Penicillium_italicum	KGO75955.1	MTLISFMSKFAVNTHLTDKILTNPHNRVYSPGSLYLKDPHFFQTSGGISEALPALVDPDYHKRRRKMINSLFSAKSIDQLAPIVLGVIKRALKKAAESHEKKKPLDIQRLYTGVTIDTIMRVLCDEQLYLIEAEEEEPPFMATLRTFSANFFLMKHIPILTMLAANMPTRLSEWLVPGDAQFRRKVTEWIEKREDKHRKGIKTAEDGRKTILDLLLQPEDGSTPLRKASVVDETYSFCFAGTHTTSLTISMATYYLLKNPEKLEQLREELRGVKENSQGMLEYRDICRLPYLTAVIKESLRLSSPVPGVIPRVVPAGGITWAGHFLPEGTSVSIAIRTIHDNPHIFPDPASFIPERWLQNDSLDHWLVVFGKGSRSCIGLTVAWMELYLCLGNFFAQLD…
Pochonia_chlamydosporia_170	XP_018146318.1	MSTLDFTSVHGWLATSNRWSIIQVSILAIACFAAYWFCLVFYRLFLHPLRDVPGPKVAAATSWYEFYQDVVLDGHYIKDYPRLHEQYGPIVRMSPTRVHINDSKFYHKVYSTRTMYLKEPAMFKFAGDLDALPFIMDPAAHKIRRGIVSPMFTPRAVQEFSPAALQIVKAALEKVGIAHESGLPVSLRKLETNFAMDIIMKLCFGRDMNCTKGTKETATLVESMITLSRSFSLIKHFPILGTTLQSFPNAILGRIIPGFVEFREQCAKWVTEVRERHQNGIYSDETGRQTVFDVILEAEPQRITKGLVDEAFSLVIGGTETTVTTITFGVWCILKNPAVHKKLLDELSMVETNNDGLMEYRNLVNLPYLTAIIHETLRISSPAPGILTRLVPDGGTTYG…
Rosellinia_necatrix	GAP86638.2	MTVLQRVMSRSIQIFTQDMTGPVVRVTPTRVHISDPKYFHEIYGITGANKYLKDPGFFSTGGGIKHSVIMLTDPEAHRIRRKTIQNLFSPKGMQELSPRVEEVVKGGLEKLRISYKEGKPIDMNRIFKGVTADTIMQLMFGKTLGLIDSPEEEPEFVKIMRMFAQNFSWQKHFPIVNTISVLIPQSWADYLVPGYARFRKQCGKWLDEVTDRHKQGIYTDDYGRATIFDFLLRPNAEKGQLELSRDVLIDEAFAFFFAGTDTTSYALSMGSYYLMSNPSKLEKLRKELSDVPTNADGLLQYNDIRNLPYFSATIKEILRLACPVPGITPRVVPEEGMDVAGQYLPKGTIISLSMRMVHFNDSTYSDPYEFIPERWLGSTGKELDKWFVTFSKGPRMCLG…
Xylaria_flabelliformis	TRX96397.1	MSALNEQATHMSSLVLSSPLHTIAFVTGVFVLYIITLVIYRTWFHPLSHIPGPWLGKVSFWLEFYYDCLQEGYVKAYPGLHAKYGPVVRVTPTRVHFSDPENFHEIYSISGANKYLKDPEFFSTAGGIKHSVIMVTDPEVHRIRRKTIQTVFSPKSMEELAPKVEVVVKKGLERLRLAYEENEPINMNRIYKGITVDTIMRLMFDKAFGLIESKEEEPEFVKTMRLFAENFAWQKHFPIVNAISVLVPPSWTERLVPGYARFRKQCGIWIDEVAERHKRGIYTGEDGRPTIFDHFLNPNIEKGQLVLGKEVLIDEMFAFCFAGTDTTSFSLSMGSYYLMTNPSKLAKVREELSHVPTNADGLLEYKSIRNLPYLSAAIKEMIRLACPVPGITPRLVPKE…
Xylaria_grammica	RWA13246.1	MDTATGQATYLTEIGRQSALQSISFAQSIGVAVGLFILYLSALAIHRTYFHPLSHIPGPWLAKVSYWAEFYHDCLAEGYVKVYPKLHAKYGPIVRVTPTRVHINDPEYFHEIYSISGASKYLKDPEFFSTSGGIKHSVIMLTDPEIHRVRRKTIQYLFSPKGMEELSPRVEEVIKKGLEKLRLSFEEKQPIDMNRIFKGVTVDTIMRLMFDKAFGLIDSPEEEPEFVRTMRMFAENFPWQKHFPIVNTISLIIPQSWAEYMVPGYARFRKQCGVWLDEVKERHKQGIYTAEDGRATVFDLFLRPDPDKGQLELSRDVLIDETFAFCFAGTDTTSYALSMGSYYLMSNPSKLQKMRDELSTVPTNEDGLLQYKDIRNLPYLSATIKEILRLACPVPGITP…
Xylaria_hypoxylon	TGJ83733.1	MHARYGPVVRVSPDRVHVNDPEFFHEVYSSGSKYMKDPAFFQTSGGIAEALPAIVDVEYHKRRRKMINNLFSVPSMEALSHIVLEVVDSALRKAKEHYDAKKPLDIQRLYTGITIDTIMKVLCDRSLNLIEAKEEEPPFLATLRTFSESFFLLKHFPILIWLASSIPQSIAEKLIPGEFEFRRNIRGWIQERAKEHELGVGKADDGRNTVIDLLLRPEDGGSPLTHQAVEDETYSFAFAGTHTTSYTMSMGTYYLLRQPEKLERLKQELETVPRNESGLLEYKQVRDLPYLKAVIKESLRLSSPVPGTIPRVVPKGGITWAGHYLPEGASVSTAIRSIHDNPDLFPNPEEFMPERWLENDNLDHWLVVFGKGSRACIGLNVAWMESYLTFANFFTHFEM…
Xylaria_hypoxylon	TGJ85573.1	MDALKGQANYLTEIGIKNPLQSVGIVAGLFILYLSAIAIQRAYFHPLSHIPGPWLSRVSYWAEFYHDCLAEGYVKVYPQLHAKYGPIVRVTPTRVHINDPEYFHEIYSISGASKYLKDPEFFSTSGGIKHSVIMLTDPEIHRVRRKTIQYLFSPKGMEELSPRVEEVVKKGLEKLRLAFEEKQPVDMNRIFKGVTVDTIMRLMFDKAFGLIDSPEEEPEFVKTMRMFAENFPWQKHFPIVNTISVIIPQSWADYLVPGYARFRKQCGVWLDEVSERHKQGIYTAEDGRATIFDLFLRPNPEKGQLELSKDILIDETFAFCFAGTDTTSYALSMGAYYLMSNPSKLEKMRDELSTVPTNEDGLLQYKDIRNLPYLSATIKEILRLACPVPGITPRVVPEQ…
Xylaria_longipes	RYC59098.1	MDTLKEQAAQMSILVLSSPLHTIGFITGVFTLYIATLAIYRTWFHPLSHIPGPWLGKISYWLEFYYDCLQEGYVKAYPGLHAKYGPVVRVTPTRVHFNDPENFHDITGASKYLKDPEFFATAGGIKHSVIMVTDPEVHRIRRKTIQNLFSPKNMEELSPRVEAVVKKGLERLRLAYEENEPIDMNRIYKGVTVDTIMRLMFDKAFGLIESKEEEPEFIKTMRLFADNFAWQKHFPIVNTISLLIPQSWAESLVPGYARFRKQCGAWIDEVAERHKQGIYTGEDGRSTIFDHLLNPNIEKGQLELGRDVLIDEMFAFCFAGTDTTSYSLSMGSYYLMTNPSKLEKVREELSHVPTNADGLLEYRNLRNLPYLSAAVKEMIRLACPVPGITPRVVPAGGMQ…

## Sheet: BOT2
Supplementary Data 7f: Amino acid sequences of BOT2 homologs used in this study
Strain	Locus	Protein	GenBank ID	GenBank Protein Sequence
Aspergillus_cristatus	ODM14803.1	MDSSDSASASSLMELSSPEPSITDASSDIAPDTDGEPLQEDIMKKHVVYLPDMFSSIMAVKPIVNPNYHEIKLIWFSPPRIIHADEKWAARNSKVDLCFLASTWAPYCDEEALRVMVDWNHWVFLFDDQFDEGHLSSDPVAAQEEINKTLAIMEDTEPPVQPKESPIRYVFQTTWDRLKKRATPDLQQRWKDMHRRFFDGLLNQVRSMHEQRVLTRDVHECMEMRRGTIGAYPAIAYALGIELSQEVVDHPSLQECMCISSDLVLLHWASNTTWITLLMNQGLSVQQAVDRMGAMIDQCYKRWYTALANMPVWGENVDRQVLKFVDACRNVALGNLYWSFKTGRYLEQMVAVARMQQSVTRVEGIIAGESRRLDERLTGLAGTGTVIRIDHAFTSLTGD…
Aspergillus_glaucus_CBS_516.65	XP_022396754.1	MVSSSSVTASLNSCEPSEIVPGTKSRPIQDSMEKHAVYIPDLFSSIMSVKPFVNPNYDDVKVKADLWITKIMHADEKWAAKNSKAYYASWHQLGHHIVFLFDDQFDEGHLCSDSVAGQEEINKILAVMEDTEPPVQAEEDPMRYRELLQVYLKQRLKNTHREYFDGLLNQVQIKHEQCGLARDLQESMEVRRKTIGAFPVIALTKYALGIDLSQEIVEGEQVRETRLLIL
Aspergillus_novofumigatus_IBT_16806	XP_024682703.1	MSLTMDVTTEPMPMMTPSDDPIDLMNQTEIHSSDVSHSSDIHSNSSAGSPATINSETTNDEIQDAKHDFVFVPDMFSSIMAAKPVVNPYYHEVKPKADAWITRIIFADQQRASRNSRVDLCFLASIWAPYCDDEALRMMVDWNHWVFLFDDQFDEGHLSTDLQAAQDEIDRTMAIMSDTEPPVSTPSDTFSRRHGTLQIRWKEMHKRFFDGLIAQVKVMQEQRTFSRDVKEYMNMRRLTIGAYPAIALTEYGLGIDLPNCIVDHPSLQECICISADLVLLVNDILSYKKDLKLGVDHNLITLLQEKGLSMQKAIDGISDMLNDCYKRWYTALANLPVWGEETDRQVLKFVDACRNVALGNLYWSFKTGRYLGAEGESVRETRMLNMVI
Aspergillus_turcosus	RHZ53952.1	MDVTTEPMATMIPSDDPGSIDLMNQTELPSSDVSHSSDIHSNSSAGSPATVNSETTHDEIQQEAKHDFVFVPDMFSSIMAVKPVVNPHYHEVKPKADAWITRIISADDKWASRNSRVDLCFLASIWAPYCDEEALRMMVDWNHWVFLFDDQFDEGHLSTDLQAAQDEIDRTMAIMSDTEPPVRAEDNPIRYVFQTTWDRLKQRASPELQIRWKEMHKRFFDGLIAQVKVMQEQRTFSRDVQEYMNMRRLTIGAYPAIALTEYALGIDLPNSIVDHPSLQECMCISADLVLLVNDILSYKKDLKLGVDHNLITLLQEKGLSMQKAIDSISDMLNDCYKRWYTALANLPVYGEETDRNVLRFVDACRNVALGNLYWSFKTGRYLGAEGESVRETRMLNMVI
Aspergillus_turcosus	RLL93244.1	MDVTTEPMPTMIPSDDPGSIDLMNQTELPSSDVSHSSDIHSNSSAGSPATVNSETTHDEIQQESKHDFVFVPDMFSSIMAVKPVVNPHYHEVKPKADAWITRIISADEKWASRNSRVDLCFLASIWAPYCDEEALRMMVDWNHWVFLFDDQFDEGHLSTDLQAAQDEIDRTMAIMSDTEPPVRAEDNPIRYVFQTTWDRLKQRASPELQIRWKEMHKRFFDGLIAQVKVMQEQRTFSRDVQEYMNMRRLTIGAYPAIALTEYALGIDLPNSIVDHPSLQECMCISADLVLLVNDILSYKKDLKLGVDHNLITLLQEKGLSMQKAIDSISDMLNDCYKRWYTALANLPVYGEETDRNVLRFVDACRNVALGNLYWSFKTGRYLGAEGESVRETRMLNMVI
Botrytis_cinerea_B05.10	XP_024552383.1	MAIPALEPQLHDADTSSNNMSSNSTDSGYDTNSTTPLEKSEKPNTQELKQQQLDPKRPPFVRVPDLFGSIMSTKPVVNPNYFAAKARGDRWIARVMNFNKAVAARNSKVDLCFLASMWAPDAPEDRLVMMLDWNHWVFLFDDQFDEGHLKEDPAAAAEEVKQTIAIMGGNAPRYTAESNPIRYVFQQCWDRLKAVSSQEMQQRWIDQHKRYFDQLLVQVDQQVGGENFTRDVEAYMDLRRGTIGVYPAISLSEYGAGVNVPQHVYDHPSLQECMKVSADLVTLVNDVLSYRKDLELGVDHNLMSLLMQRDNLSAQQAVDVIGDMVNECYRRWYLALAELPSYGEKIDYNVMKFVEICRAVAQGNLYWSFQTGRYLGPEGHEVHETGIMYLPPAANLVVA
Botrytis_cinerea_BcDW1	EMR90853.1	MAIPALEPQLHDADTSSNNMSSNSTDSGYDTNSTTPLEKSEKPNTQELKQQQLDPKRPPFVRVPDLFGSIMSTKPVVNPNYFAAKARGDRWIARVMNFNKAVAARNSKVDLCFLASIWAPDAPEDRLVMMLDWNHWVFLFDDQFDEGHLKEDPAAAAEEVKQTIAIMGGNAPRYTAESNPIRYVFQQCWDRLKAVSSQVPEMQQRWIDQHKRYFDQLLVQVDQQVGGENFTRDVEAYMDLRRGTIGAYPAINLSEYGAGVNVPQHVYDHPSLQECMKVSADLVILVNDVLSYRKDLELGVDHNLMSLLMQRDNLSAQQAVDMIGDMVNDCYRRWYLALAELPSYGEKIDYNVMKFVEICRAVAQGNLYWRQVDSAVDLFTQQRSQMEVKLTEVIVSKQV…
Botrytis_elliptica	TGO73704.1	MAIPALESQLHDADTASSDMSSNSTDSGYDTNSRTPPEKAEKPDAQELEQQKHVARRPPFVRVPDLFGSIMATKPIVNPNYFAAKARGDRWIARIMNFNKAVAARNSKVDLCFLASIWAPDASEERLVMMLDWNHWVFLFDDQFDEGHLKEDPAAAAEEVKQTIAIMGDNAPLYTPESNPIRYVFQECWKRLKSVSSKEMQQRWIVQHERYFEQLVVQVKQQVGGQNFTRDVDAYMDLRRGTIGAYPAINLSEYGAGVNVPQHVYDHPSLQECMRVSADLVILVNDVLSYRKDLELGVDHNLMSLLMERDNLSAQQAVDKIGDMVNECYRRWYLALAALPSYGEKIDYEVMNFQTGRYLGPEGHDVHETGIMYLPPAKDVLVA
Botrytis_paeoniae	TGO18467.1	MATPALEPQLHDADTASSDMSSNSTDSGYDTNSTAPPEKPEKPDTQELEQQQHFAKRPPFVRVPDFFGSLMATKPIVNPNYFTAKARGDRWIARVMNFNKAMAARNSKVDLCFLASIWAPDASEDRLVMMLDWNHWVFLFDDQFDEGHLKEDPAAAAEEVKQTIAIMDENAPLYTPESNPLRCVFQKCWERLKSASSQEMQQRWIDQHRRYFQQLLVQVNQQVSGQNFTRDVETYMDLRRGTIGVYPAINLAEYGADVDLPQHVYDHPSLQECMKISADLVILVNDVLSYRKDLELGVDHNLMSLLMERDNLSAQQAVDKIGDMVNDCYRRWYLALAELPSYGEKIDHKVMNFQTGRYLGPEGHDVHETGIMYLPPAEDLSLA
Botrytis_porri	TGO81804.1	MATPALEPQLHDADMASSDMSSNSTDSGYDTHSTPPPEKPEKPDTQKLEQQQHVAKRPPFVRVPDLFGSIMATKPIVNPNYFAAKARGDRWIARVMNFNKAVAARNSKVDLCFLASIWAPDASEDRLVMMLDWNHWVFLFDDQFDEGHLKEDPAAAAEEVKQTIAIMGGNAPLYTPESNPLRYVFQECWERLKSVSSQEMQQRWIDQHKRYFDQLLVQVDQQVGGQNFTRDVETYMDLRRGTIGVYPAINLGEYGAGVNLPQHVYDHPSLQECMKISADLVILVNDVLSYRKDLELGVDHNLMSLLMERDNLSAQQAVDKIGDMVNDCYRRWYLALAELPSYGEKIDHQVMNFQTGRYLGPEGHDVHETDIIYLPPA
Chalara_longipes_BDJ	KAE9374071.1	MVQFDSGSESEMMNGDGDGVHIDAEHEIKSKMMNGNGVHNDPKHDQFQDHAEMEVLTLPDLFCSLMSVPARENPNCASVKADADEWIASVIKADAKWISRNKRVDFTYLASIWAPDCSAFALRTSSDWNSWAFLFDDQFDEGHLSNDLDAAVTEIARTREIMEGTAPRYTADSEHPIRYAFQTVCDRVKQSPEGFFVGKPSSERLYKRWKWAHELYWEGLVAQVRTNVEGRSYTRGPDEYLAMRRGSLGAYPALVNNEWCYGIDLPEEVADHPSVFEIMVIISDQILLVNDILSYEKDLRLGVDHNMVRLLKAKGLSTQQAINEVGVLINNCYRRYYRALSELPCFGEEADRALLGFLEVEKNHALGSLLWSYKTGRYFKSKEDGARVRRTRELLIPKE…
Colletotrichum_asianum	KAF0327963.1	MATLLCQSQDVEMDPACDDASSNSSDSGYETISMTSPMQSKLDRKQTAKRPPFVRVPELFGSIMSTKLVVNPNYFEVKAIGDEWIASVMKYNEVEAAKNSKVDLCFLASIWSPIASEDRLKIMLDWHHWVFLFDDQFDEGHLKEDPTAAAEEISQNIAIMGGDAPRYTVDSNPIRNVFQRCWDAISEVSSPEMQNRWIDQHKRYFAQLLVQVDQQVSGQNFIRDVDEYMNMRRGTIGVYPAINLTEYGSNINLPQHVYEHPSLQECMTVSADLVILVNDVLSYRKDLALGVDHNLISLLMEKDGLSIQQAMDEIGNMVNQCYRRWYLALAELPSYGKKIDREAMRFVE
Colletotrichum_asianum	KAF0315965.1	MATTTKTITNEAEAAGMATPATAEQIKVEAPGQSLEGGEMEVVDMPDLCASFMSAPVRLNPAFEEVKREADQWISDLMVGTDPKWPAINKKANLALLSALWDADCNQYALRTINDFASCIFAFDDQFDEGPLATDLDAALDEIAKTRAILDDQGPRYSPEYYPIRYVFQTLWDRVKGSPDGYLIGKQSSDNFRQRWKWAHDVYFDAVAEQVRIKVEGRDAKLVEDEFLAVRRGTVGTSMILALLEWCAGIDLPRDIVEHPSIREAFRVVSDLLLVVNDILSYKKDVQYGVDHNLIISWKSRGFTTQESMDKAGDMLNDCFRRWYTALAELPCYGEDTDRDVCRCLDIYRNVAVASLHWSFETGRYLGKEGAEVRATRKLRLPKYMSSAGGVKITA
Colletotrichum_fructicola	XP_031889647.1	MKYNEVEAAKNSKVDLCFLASIWSPIASEDRLKIMLDWHHWVFLFDDQFDEGHLKEDPTAAAEEISQNIAIMGGDAPRYTADSNPIRYVFQRCWDAISEVSSPEMQNRWIDQHKRYFAQLLVQVDQQVSGQNFIRDVDEYMNMRRGTIGVYPAINLTEYGSNINLPQHVYENPSLQECMTVSADLVILVNDVLSYRKDLALGVDHNLISLLMEKYGLNIQKAMDEIGNMVNQCYRRWYLALAELPSYGEKIDREAMRFVETRKANKINSFKTGRYLGREGHAVHETGIMHLPPA
Colletotrichum_gloeosporioides_Cg-14	EQB53667.1	MSTKLVVNPNYFEVKAVGDQWIASVMKYDEAEAAKNSKVDLCFLASIWSPIASEDRLKIMLDWHHWVFLFDDQFDEGHLREDPTAAAEEISQNIAIMGGDAPRYTADSNPIRYVFQRCWDAISEVSSLEMQNRWIDQHKRYFAQLLVQVDQQVSGQNFTRDVDEYMNMRRGTIGVYPAINLTEYGSNINLPQHVYEHPSLQECMTVSADLVILVNDVLSYRKDLELGVDHNLISLLMEKDGLSIQQAMDEIGKMLYRFFHSTRGKIHIAVERAHDKYGNIVRISPNELSFASAESWKAIYGHPGSGRQIARKGPFYDVLAAGFSSRCIGSERDPQKHSVMRKMLSPSFSQRVLVEQEDIISEIVDKFVTNMGEKGGPGTKGLNMTKCYNMNSFEILGEM…
Colletotrichum_higginsianum_IMI_349063	XP_018154090.1	MATTTKTIANEAEAAGMATPATAEQIKVEAPGQSLEGGEMEVVDMPDLCASFMSAPVRLNPAFEEVKREADQWISDVMVGTDPKWPAVNKKANLALLSALWDADSNPYALRTINDFASCIFAFDDQFDEGPLATDLDAALDEIAKTRAILDDQGPRYSPEYYPIRYVFQTLWDRVKGSPDGYLIGKQSSDNFRQRWKWAHDVYFDAVAEQVRIKVEGRDAKLVEDEFLAVRRGTVGTSMILALLEWCAGIDLPRDIVEHPSIREAFRVVSDLLLVVNDILSYKKDVQYGVDHNLIISWKSRGFTTQESMDKAGDMLNDCFRRWYTALAELPRYGEDTDRDVCRCLDIYRNVAVASLHWSFETGRYLGKEGAEVRATRKLRLPKYMSSAGGVKIAA
Colletotrichum_liriopes	LOCUS_008461_contig17	MATLAPALELHNADTASSDVSSNSTYSGYDTSYTTPGEKLDTQGLELQHDAKRPPFVRIPDLFGSIMATKPVVNPNYFAAKARGDRWIARVMNFDKVTAARNAKVDLCFLASIWAPDASEDRLVMMLDWNHWVRILYPTFCQSVHLKANPFAHRCFSLTTVRFSCQSDCLSQKTTNVVRPNTEFDEGHLKEDPAAAAEEVRQTVAIMGGDAPLYTAESNPIRYVFQECWERLRSVSSQEMQQRWIDQHKRYFAQLLVQVDQQVSGQNFVRDVDAYMDLRRGTIGVYPAINLAEYGADVRLPQYVYDHPSLQECMKISADLVTLVNDVLSYRKDLELGVDHNLISLLMERDSLSIQQAVDKIGDMVNDCYRRWYLALAELPSYGEKIDYKVMKFIEICRA…	GJC85376.1
Colletotrichum_sp_KHC	GENE_00008988	MATTTKTIANEAEAAGMATPATAEQIKVEAPGQSLEGGEMEVVDMPDLCASFMSAPVRRNPAFEEVKREADQWISDVMVGTDPKWPAVNKKANLALLSALWDADSNPYALRTINDFASCIFAFDDQFDEGPLATDLDAALDEIAKTRAILDDQGPRYSPEYYPIRYVFQTLWDRVKGSPDGYLIGKQSSDNFRQRWKWAHDVYFDAVAEQVRIKVEGRDAKLVEDEFLAVRRGTVGTSMILALLEWCAGIDLPRDIVEHPSIREAFRVVSDLLLVVNDILSYKKDVQYGVDHNLIISWKSRGFTTQESMDKAGDMLNDCFRRWYTALAELPRYGEDTDRDVCRCLDIYRNVAVASLHWSFETGRYLGKEGAEVRATRKLRLPKYMSSAGGVKIAA	GJD00201.1
Colletotrichum_tofieldiae, Ct3, Ct4	GENE_00008286	MATLAPALELHNADTASSDVSSNSTYSGYDTSYTTPGEKLDTQGLELQHDAKRPPFVRIPDLFGSIMATKPVVNPNYFAAKARGDRWIARVMNFDKVTAARNAKVDLCFLASIWAPDASEDRLVMMLDWNHWVFLFDDRAFLLPVRLPIPENYMGGDAPVYTAESNPIRYVFQECWERLRSVSSQEMQQRWIDQHKRYFAQLLVQVDQQVSGQNFVRDVDAYMDLRRGTIGVYPAINLAEYGADVRLPQYVYDHPSLQECMKISADLVTLVNDVLSYRKDLELGVDHNLISLLMERDSLSIQQAVDKIGDMVNDCYRRWYLALAELPSYGEKIDYKVMKFIEICRAVAQGNLYWSFQTGRYLGPEGHDVHETGIMHLPPIKALF	GKT68624.1	MATLAPALELHNADTASSDVSSNSTYSGYDTSYTTPGEKLDTQGLELQHDAKRPPFVRIPDLFGSIMATKPVVNPNYFAAKARGDRWIARVMNFDKVTAARNAKVDLCFLASIWAPDASEDRLVMMLDWNHWVFLFDDQFDEGHLKEDPAAAAEEVRQTVAIMGGDAPVYTAESNPIRYVFQECWERLRSVSSQEMQQRWIDQHKRYFAQLLVQVDQQVSGQNFVRDVDAYMDLRRGTIGVYPAINLAEYGADVRLPQYVYDHPSLQECMKISADLVTLVNDVLSYRKDLELGVDHNLISLLMERDSLSIQQAVDKIGDMVNDCYRRWYLALAELPSYGEKIDYKVMKFIEICRAVAQGNLYWSRLRHGPCRAAAMSDESQADRGNSFQTGRYLGPEGH…
Colletotrichum_tofieldiae_Ct61	contig1-abinit-gene-3-0.16	MATLAPALELHNADTASSDVSSNSTYSGYDTSYTTPGEKLDTQGLELQHDAKRPPFVRIPDLFGSIMATKPVVNPNYFAAKARGDRWIARVMNFDKVTAARNAKVDLCFLASIWAPDASEDRLVMMLDWNHWVFLFDDRAFLLPVRLPIPENYMGGDAPVYTAKSNPIRYVFQECWERLRSVSSQEMQQRWIDQHKRYFAQLLVQVDQQVSGQNFVRDVDAYMDLRRGTIGVYPAINLAEYGADVRLPQYVYDHPSLQECMKISADLVTLVNDVLSYRKDLELGVDHNLISLLMERDSLSIQQAVDKIGDMVNDCYRRWYLALAELPSYGEKIDYKVMKFIEICRAVAQGNLYWSFQTGRYLGPEGHDVHETGIMHLPPIKALF	Ct3(GKT60926.1)_Ct61(GKT90348.1)	Ct3(MATLAPALELHNADTASSDVSSNSTYSGYDTSYTTPGEKLDTQGLELQHDAKRPPFVRIPDLFGSIMATKPVVNPNYFAAKARGDRWIARVMNFDKVTAARNAKVDLCFLASIWAPDASEDRLVMMLDWNHWVRILYPTFWHLKEDPAAAAEEVRQTVAIMGGDAPVYTAESNPIRYVFQECWERLRSVSSQDQHKRYFAQLLVQVDQQVSGQNFVRDVDAYMDLRRGTIGVYPAINLAEYGADVRLPQYVYDHPSLQECMKISADLVTLVNDVLSYRKDLELGVDHNLISLLMERDSLSIQQAVDKIGDMVNDCYRRWYLALAELPSYGEKIDYKVMKFIEICRAVAQGNLYWR)_Ct61(MATLAPALELHNADTASSDVSSNSTYSGYDTSY…
Daldinia_sp._EC12	OTB10482.1	MLDSSELAEPHEGRRSVRIPDLFSSIMATKPVVNPNYFKVKAAGDRWIKRIMKMDEKASDKNSKVDFCYMICIWAPDADEEALRIMLDWNNWIFLFDDQFDEGHLKDDPVAAQQEVNATMAVMEDDSPLVRPEESPILYVFQTCWLRLKQRAPTEIQQRYKERHKRYFDQLVAQVQEIARGQVLTGDVVTYLEARRRTIGVYPAITLAEYGEGVRLSDSVLSHHSLQECMRITADLVILVNDILSYKKDLDLGVDYNLITLLMKQNLSLQESMDKIGALIESCYRNWYLTLAELPLYGEETDNEVLRFVEACRCVALGNLYWSFKTGRYLGSEGHDLHKTRTMYL
Diaporthe_helianthi	POS72676.1	MASTIATHWHGAETPRSEVESNISSSSDFDTACTTPAREEEPEKNGAERLPFVRVPDLFSSIMASKPTVNPNYFVAKARGDRWVEKVMKFDKKMAERNAKVDLCYLASIWSPDASEDRLVMMLDWNHWVFLFDDQFDEGHLKEDPAAAAEEVKATIAIMGGDAPRYTPESNPIRYMFQTCWDRLSAVCSQEMQQRWIDQHKRYFAQLLVQVDQQVGGENFKRDVDAYMDLRRGTIGAYPAINLAEYGSDIRVPQHVYDHPSLQECMTVSADLVTLVNDVLSYRKDLELGVDHNLISLLQERDHLNIQQAIDKIGDMISECYRRWYIALADLPSYGEKIDREVMRFVEVCRAVAQGNLYWSFKTGRYLGSEGHEVHDTGIMRLPPL
fungal_sp._No.14919	GAW16728.1	MNMDEKTSAKNTSADFCFLASIWAPNADEEALRMLLDWSHWVFHFDDQFDEGHLRDDPVAAQEEIDQTMAIMEEGAAIYTPEENPIRYVFQTCWQRIVKRASPELQRRYKSQHKRYFDELIVQTQRFAKGEALASDVDTYIHMRRGTIGAYPAITVTQYCEGINLPESVFQHDSLQECMRVSADLVILVNDVLSYRKDLASAPFCEKSRVNPLFNRLTFSQELGVDYNLIALLSKQDMSVQQSVDKIGAMIDGCYKRWYTALAEIPSYGEEIDCQVLLFVDLCRVHALGNLHWSFMTGRYLGPEGHDVHKTRIMYLPS
Fusarium_ambrosium	RSM15851.1	MVQLDGGFKSEMMNANGVHNNAKHEKFENDAKVEVLTLPDLFCSLMSVPARQTPNYASVKADADEWIASVINADAKWASRNKRVDFTFLASIWAPDCSAFALRTSSDWNSWAFLFDDQFDEGHLSNDLDAAVAEIGRTREIMEGTAPRYSANSEHPIRYAFQTLCDRMKQSPRGFFVGKPSSERFRKRWEWAHELYWEGLIAQVRTNVEGRSYTRGPDEYLAMRRGSLGAYPALVLNEWCAGIDLPTEVADHPSVFEIMVVISDQILLVNDILSYEKDLRLGVDHNMVRLLKAKGLSTQQAINEVVVMINNCYRRYYRALSELPCFGKEADRALLGFLDVERNHALGSLLWSFETGRYFKSKEDGARVRRTRELIIPKELAAL
Fusarium_culmorum	PTD02107.1	MVKFDSSSSESEMTTGDEVYIDTKHEVKLKMKNGNGVYNEPKHDQFQGRDEMEVLILPDLFSSLMSVPARENPNYASVKADADDWISSVIKADADWTNRNKRVDFTYLANIWAPDCSAFALRTSADWNSWAFLFDDQFDEGHLCNDLEGAISEIARTRKIMEGTAPRYTADSEHPIRYVFQTLCDRIKQSPEGFFIGKPSSDRFYKRWMWAHELYWQGLVDQVRTNVEGRSYTRRPEEYMAMRRGSLGAYPALVNNEWCYGIDLPEEVADHPSVFEIMVIISDQILLVNDILSYEKDLRLGVDHNMVRLLKAKGHSTQQAINEVGVMINNCYRRYYRALSKLPCFGEEADRALLGFLEVEKNHALGSLLWSYKTGRYFKSKEDGARVRKTRELLIPKSL…
Fusarium_fujikuroi	KLO85867.1	MIATINGDTKINGKGHPTEVRIPDMFGSIMSATPMVNPHHFKVKAAADAFIADYLKMDKHEATKNRKADFCFCASAMAPHADAEALRTMVDWLNWIFYFDDDFDEGQLDRDPVAAEKEIRHTLAVLEEGAEIPDRELHPLRYLFRTIWDRVKERAYPDVQTQFKITHKRYLDGLLHQVEATRDGNGQPRTEEDYIRMRRRTVGGYPCISLIAYAHNVDLSQEAFEHPSVQECIAVGCDLAWIHNDIVSYKKDVKSGIEHNFVTVLKKNGFTTQQAMDRAGELQDECYRRWYLALASMPIWGESIDREVLRYIEACHSFPLGDLLWSFQTGRYLGATEGYKLHETRVLDLSDLEPIAV
Fusarium_fujikuroi	QGI61019.1	MIATINGDTKINGKGHPTEVRIPDMFGSIMSATPMVNPHHFKVKAAADAFIADYLKMDKHEATKNRKADFCFCASAMAPHADAEALRTMVDWLNWIFYFDDDFDEGQLDRDPVAAEKEIRHTLAVLEEGAEIPDRELHPLRYLFRTIWDRVKERAYPDVQTQFKITHKRYLDGLLHQVEATRDGNGQPRTEEDYIRMRRRTVGGYPCISLIAYAHNVDLSQEAFEHPSVQECIAVGCDLAWIHNDIVSYKKDVKSGIEHNFITVLKKNGFTTQQAMDRAGELQDECYRRWYLALASMPIWGESIDREVLRYIEACHSFPLAQKESSKLEVAIAGGGIAGLITAIALLKHPNVNVQVYERAPEFKEIGASIALGPNGLRTLDRLGVENALAEGFAQRQKS…
Fusarium_fujikuroi	QGI88298.1	MVKFDSGSESEMTNGDELHINSKHEVKSRMANGNGVHNVPDHDQFQDRAEMEVLILPDLFSSLMSVPARENPHYASVKADADEWISFVINADAKWASRNKRVDFTYLASIWAPDCSAFALRTSADWNSWAFLFDDQFDEGHLSNDLEGAINEIARTREIMEGTAPRYTADSEHPIRYVFQTLCDRVKQNPEGFYAGKPSSERFYRRWMWAHELYWEGLVAQVRTNVEGRSFTRGPEEYLAMRRGSLGAYPALVNNEWAYGIDLPEEVADHPLVFEIMIIMSDQILLVKDILSYEKDLRLGVEKNHALGSLLGADHNTGRYFKVKRMAPGQAINQRVVMTKEDGRRCKRAESELRCLEQQAVRQMFGYIEVAYTYSFGSFVYTCKTLKEINRPLIGATFR…
Fusarium_fujikuroi	KLP08784.1	MVKFDSGSESEMTNGDELHINSKHEVKSRMANGNGVHNVPDHDQFQDRAEMEVLILPDLFSSLMSVPARENPHYASVKADADEWISFVINADAKWASRNKRVDFTYLASIWAPDCSAFALRTSADWNSWAFLFDDQFDEGHLSNDLEGAINEIARTREIMEGTAPRYTADSEHPIRYVFQTLCDRVKQNPEGFYAGKPSSERFYRRWMWAHELYWEGLVAQVRTNVEGRSFTRGPEEYLAMRRGSLGAYPALVNNEWAYGIDLPEEVADHPLVFEIMIIMSDQILLVNDILSYEKDLRLGVDHNMVRLLKAKGLSTQQAINEVGVMINNCYRRYYRALSELPCFGEEADRALLGYLEVEKNHALGSLLWSYKTGRYFKSKEDGARVRKTRELLIPKKMA…
Fusarium_fujikuroi	KLO97195.1	MVKFDSGSESEMTNGDELHINSKHEVKSRMANGNGVHNVPDHDQFQDRAEMEVLILPDLFSSLMSVPARENPHYASVKADADEWISFVINADAKWASRNKRVDFTYLASIWAPDCSAFALRTSADWNSWAFLFDDQFDEGHLSNDLEGAINEIARTREIMEGTAPRYTADSEHPIRYVFQTLCDRVKQNPEGFYAGKPSSERFYRRWMWAHELYWEGLVAQVRTNVEGRSFTRGPEEYLAMRRGSLGAYPALVNNEWAYGIDLPEEVADHPLVFEIMVIMSDQILLVNDILSYEKDLRLGVDHNMVRLLKAKGLSTQQAINEVGVMINNCYRRYYRALSELPCFGEEADRALLGYLEVEKNHALGSLLWSYKTGRYFKSKEDGARVRKTRELLIPKKMA…
Fusarium_fujikuroi_IMI_58289	XP_023427124.1	MIATINGDTKINGKGHPTEVRIPDMFGSIMSATPMVNPHHFKVKAAADAFIADYLKMDKHEATKNRKADFCFCASAMAPHADAEALRTMVDWLNWIFYFDDDFDEGQLDRDPVAAEKEIRHTLAVLEEGAEIPDRELHPLRYLFRTIWDRVKERAYPDVQTQFKITHKRYLDGLLHQVEATRDGNGQPRTEEDYIRMRRRTVGGYPCISLIAYAHNVDLSQEAFEHPSVQECIAVGCDLAWIHNDIVSYKKDVKSGIEHNFITVLKKNGFTTQQAMDRAGELQDECYRRWYLALASMPIWGESIDREVLRYIEACHSFPLGDLLWSFQTGRYLGATEGYKLHETRVLDLSDLEPIAV
Fusarium_fujikuroi_IMI_58289	XP_023437750.1	MVKFDSGSESEMTNGDELHINSKHEVKSRMANGNGVHNVPDHDQFQDRAEMEVLILPDLFSSLMSVPARENPHYASVKADADEWISFVINADAKWASRNKRVDFTYLASIWAPDCSAFALRTSADWNSWAFLFDDQFDEGHLSNDLEGAINEIARTREIMEGTAPRYTADSEHPIRYVFQTLCDRVKQNPEGFYAGKPSSERFYRRWMWAHELYWEGLVAQVRTNVEGRSFTRGPEEYLAMRRGSLGAYPALVNNEWAYGIDLPEEVADHPLVFEIMIIMSDQILLVKDILSYEKDLRLGVDHNMVRLLKAKGLSTQQAINEVGVMINNCYRRYYRALSELPCFGEEADRALLGYLEVEKNHALGSLLWSYNTGRYFKSKEDGARVRKTRELLIPKKMA…
Fusarium_graminearum	EYB25222.1	MVKFDSSSSESEMTTGDEVYIDTKHEVKLKMKNGNGVYNEPKHDQFQGRDEMEVLILPDLFSSLMSVPARENPNYASVKAEADDWISSVIKADADWTNRNKRVDFTYLANIWAPDCSAFALQGAISEIARTREIMEGTAPRYTADSEHPIRYVFQTLCDRIKQSPEGFFIGKPSSDRFYKRWMWAHELYWQGLVDQVRTNVEGRSYTRRPEEYMAMRRGSLGAYPALVNNEWCYGIDLPEEVADHPSVFEIMVIISDQILLVNDILSYEKDLRLGVDHNMVRLLKAKGHSTQQAINEVGVMIDNCYRRYYRALSKLPCFGEEADRALLGFLEVEKNHALGSLLWSYKTGRYFKSKEDGARVRKTRELLIPKSLAAL
Fusarium_graminearum	PCD20874.1	MVKFDSSSSESEMTTGDEVYIDTKHEVKLKMKNGNGVYNEPKHDQFQGRDEMEVLILPDLFSSLMSVPARENPNYASVKAEADDWISSVIKADADWTNRNKRVDFTYLANIWAPDCSAFALRTSADWNSWAFLFDDQFDEGHLCNDLEGAISEIARTREIMEGTAPRYTADSEHPIRYVFQTLCDRIKQSPEGFFIGKPSSDRFYKRWMWAHELYWQGLVDQVRTNVEGRSYTRRPEEYMAMRRGSLGAYPALVNNEWCYGIDLPEEVADHPSVFEIMVIISDQILLVNDILSYEKDLRLGVDHNMVRLLKAKGHSTQQAINEVGVMIDNCYRRYYRALSKLPCFGEEADRALLGFLEVEKNHALGSLLWSYKTGRYFKSKEDGARVRKTRELLIPKSL…
Fusarium_graminearum	CEF76452.1	MVKFDSSSSESEMTTGDEVYIDTKHEVKLKMKNGNGVYNEPKHDQFQGRDEMEVLILPDLFSSLMSVPARENPNYASVKAEADDWISSVIKADADWTNRNKRVDFTYLANIWAPDCSAFALRTSADWNSWAFLFDDQFDEGHLCNDLEGAISEIARTREIMEGTAPRYTADSEHPIRYVFQTLCDRIKQSPEGFFIGKPSSDRFYKRWMWAHELYWQGLVDQVRTNVEGRSYTRRPEEYMAMRRGSLGAYPALVNNEWCYGIDLPEEVADHPSVFEIMVIISDQILLVNDILSYEKDLRLGVDHNMVRLLKAKGHSTQQAINEVGVMINNCYRRYYRALSKLPCFGKEADRALLGFLEVEKNHALGSLLWSYKTGRYFKSKEDGARVRKTRELLIPKSL…
Fusarium_graminearum_PH-1	XP_011320631.1	MVKFDSSSSESEMTTGDEVYIDTKHEVKLKMKNGNGVYNEPKHDQFQGRDEMEVLILPDLFSSLMSVPARENPNYASVKAEADDWISSVIKADADWTNRNKRVDFTYLANIWAPDCSAFALQGAISEIARTREIMEGTAPRYTADSEHPIRYVFQTLCDRIKQSPEGFFIGKPSSDRFYKRWMWAHELYWQGLVDQVRTNVEGRSYTRRPEEYMAMRRGSLGAYPALVNNEWCYGIDLPEEVADHPSVFEIMVIISDQILLVNDILSYEKDLRLGVDHNMVRLLKAKGHSTQQAINEVGVMINNCYRRYYRALSKLPCFGKEADRALLGFLEVEKNHALGSLLWSYKTGRYFKSKEDGARVRKTRELLIPKSLAAL
Fusarium_kuroshium	RMJ02434.1	MVQLDGGFKSEMMNGNGVHNNAKHEKFEDDAKVEVLTLPDLFCSLMSVPARQNPNYASVKADADEWIASVIKADAKWASRNKRVDFTFLASIWAPDCSAFALRTSSDWNSWAFLFDDQFDEGHLSNDLDAAVAEIARTREIVEGTAPRYSADSEHPIRYVFQTLCDRIKQSPEGFFVGKQSSERFQKRWKWAHELYWEGLIAQVRTNVEGRSYTRGPDEYLAMRRGSLGAYPALVLNEWCGGIDLPTEVADHPSVFEIMVIISDQILLVNDILSYEKDLRLGVDHNMVRLLKAKGLSTQQAINEVGVIINNCYRRYYRALSELPCFGEEADRALLGFLDVERNHALGSLLWSYETGRYFKSKEDGARVRRTRELIIPSELVAL
Fusarium_langsethiae	KPA41272.1	MIATINGDTKVNGKDHATEVRIPDMFGSIMSVTPAVNPHHFKVKAAADAFIADYLKMEKHEADKNRKADFCFCASAMAPHADAEALRTMVDWLNWIFYFDDDFDEGQLDRDPAAAQEEIRHTLAVLNDGAEIPDRHQHPLRYLFRTIWDRVKKRASSDVQKQFKITHKRYLDGLLHQVEATRDGDSQVRTEEDYIRMRRRTVGGYPCITLIAYAHNVCLSQEAFEHPSVQECIAVGCDLAWIHNDIVSYKKDVKSGIEHNFVTVLKKNGFTTQQAMDRAGELQDECYRRWYLALASMPVWGEAIDREVLRYVEACHSFPLGDLLWSFQTGRYLGATEGYKLHETRLLDLSDLEPIAA
Fusarium_langsethiae	KPA37775.1	MVKFDSGSESEMTNGDEVYIDTKYEVKLKMKNGNGVYNEPKHDQFQDREEMEVLILPDLFSSFMSVPVRENPNYASVKANADDWISSVIKADAEWTNRNKRVDFTYLANIWAPDCSAFALRTSSDWNSWAFLFDDQFDEGHLSNDLDGAINEIARTREIMEGTAPRYTADSEHPIRYVFQTLCDRIKQSPEGFYVGKPSSERFYKRWMWAHELYWEGLVEQVRTNVEGRSYTRRPEEYMAMRRGSLGAYPALVNNEWCYGIDLPEEVADHPSVFEIMVIISDQILLVNDILSYEKDLRLGVDHNMVRLLKAKGLSTQQAINEVGLMINHCYRRYYRALSKVPCFGEEADRALLGFLEVEKNHALGSLLWSYKTGRYFKSKEDGARVRKTRELLIPKNLA…
Fusarium_mangiferae	CVK94020.1	MIATINGDIKINGKGHPTEVRIPDMFGSIMSATPMVNPHHFKVKAAADAFIADYLKMDKHEAAKNRKADFCFCASAMAPHADAEALRTMVDWLNWIFYFDDDFDEGQLDRDPVAAEKEIRHTLAVLEDGAEIPDREQHPLRYLFRTIWDRVKERAYPDVQTQFKVTHKRYLDGLLHQVEATRDGNGQPRTEEDYIRMRRRTVGGYPCISLIAYAHNVNLSQEAFEHPSVQECIAVGCDLAWIHNDIVSYKKDVKSGIEHNFVTVLKKNGFTTQQAMDRAGELQDECYSRWYLALASMPIWGESIDREVLRYIEACHSFPLGDLLWSFQTGRYLGATEGYKLHETRVLDLSDLEPIAV
Fusarium_mangiferae	A0A1L7U8F2.1	MVKFDSGSESEMTNGDEVHINTKHEVKSRMANGNGVHNVPDHDQFQDRAEMEVLILPDLFSSLMSVPARENPHYASVKADADEWISSVINADAKWASRNKRVDFTYLASIWAPDCSAFALRTSADWNSWAFLFDDQFDEGHLSNDLDGAINEIARTREIMEGTAPRYTADSEHPIRYVFQTLCDRVKQSPEGFYAGKPSSDRFYRRWMWAHELYWEGLVAQVRTNVEGRSFTRGPEEYLAMRRGSLGAYPALVNNEWAYGIDLPEDVADHPLVFEIMVIMSDQILLVNDILSYEKDLRLGVDHNMVRLLKAKGLSTQQAINEVGVMINNCYRRYYRALSELPCFGEEADRALLGYLEVEKNHALGSLLWSYKTGRYFKSKEDGARVRKTRELLIPKKMA…
Fusarium_nygamai	PNP85898.1	MIATINGDTKINGEALPTEVRIPDMFGSIMSATPVVNPHHFKVKAAADASIADYLKMDKHEAAKNRKADFCFCASAMAPHADAEALRTMVDWLNWIFYFDDDFDEDQLDRDPVAAEKEIRHTLAVLEDGAEIPDREQYPLRYLFRTIWDRVKERAYPDVQTQFKITHKRYLDDLLHQVEATRDGNGQPRTEEDYIRMRRRTVGGYPCISLIAQVLAQFHNDIFSYKKDVKSGIEHNFVTVLKENGFTTQQAMDRAGELQDECYRRWYLALASMPIWGESIDREVLRYIEACHSFPLGDLLWSFETGRYLGATEGYKLHETRVLDLSDLEPIAV
Fusarium_nygamai	PNP83830.1	MVKFDSGSESEMMNGDEVHINTKHEVKSRMANGNGVHNVPDHDQFQDRAEMEVLILPDLFSSLMSVPARENPHYASVKADADEWISSVINADAKWASRNKRVDFTYLASIWAPDCSAFALRTSADWNSWAFLFDDQFDEGHLCNDLDGAINEIARTREIMEGTAPRYTADSEHPIRYVFQTLCDRVKQSPEGFYAGKPSSERFYRRWMWAHELYWEGLVAQVRTNVEGRSFTRGPEEYLAMRRGSLGAYPALVNNEWAYGIDLPEEVADHPLVFEIMVIISDQILLVNDILSYEKDLRLGVDHNMVRLLKAKGLSTQQAINEVGVMINNCYRRYYRALSELPCFGEEADRALLGYLEVEKNHALGSLLWSYKTGRYFKSKEDGARVRKTRELLIPKAMA…
Fusarium_oxysporum	RKK79716.1	MAPHADAEALRTMVDWLNWIFYFDDDFDEGQLDRDPVAAEKEIRHTLAVLEDGAETPDREQYPLRCLFRTIWGRVKKRASPDVQTQFKVTHKRYLDGLLHQVEAIRDGDGQPRMEEDYIRMRRRTVGGYPCISLIAYAHNVNLSQEAFEHPSVQECIAVGCDLAWIHNDIVSYKKDVKSGIEHNFVTVLKKNGFTTQQAMDRAGELQDECYRRWYLGLASMPIWGESIDLEVLRYIEACHSFPLGDLLWSFQTGRYLGATEGYKLHETRVLDLSDLEPIAV
Fusarium_oxysporum	SCO85740.1	MIAIIKGDTKVNGKSHPTEVRIPDMFGSIMSATPMVNPHHSKVKAAADAFIADYLKTEKHEAEKNRKADFCFCASAMASHADAEALRTMVDWLNWIFYFDEGQLDRDPVAAEKEIRHTFAVLEDGAETLDREQYPMRYLFRTIWDRVKKRTSPDVQTQFKITHKRYLDGLLHQVEATRDGDGQPRTEEGYIRIRRRTVGGYPCISLIDYAHNVNLSQEAFEHHSVQECIAVGCDLAWIHNDIVSYKKDVKSGIEHNIVTVLKKNGFTTQQAMDRAGELQDECYRRWYLALTSMPVWGEATDREVLRYIEACHSFPLGDLLWSFQTGRYLGATEGYKLHETKVLDLSDLEPIAA
Fusarium_oxysporum	RKL24058.1	MIATINGDTKVNGRSHPTEVRIPDMFGSIMSATPMVNPHHFKVKAAADAFIADYLKMEKHEAEKNRKADFCFCASAMASHADAEALRTMVDWLNWIFYFDEGQLDRDPVAAEKEIRHTLAVLEDGTETPDREQYPMLYLFRTIWDRRASPDVQTQFKITHKRYLDGLLHQVEATRDGDGQPRTEEDYIRMRRRTVGGYPCISLIAYAHNVNLSQEAFEHPSVQECIAVGCELAWIHIDIVSYKKDVKSGIEHNFVTVLKKNGFTTQQAMDRAGELQDECYRRWYLALASMPVWGEATDREVLRYIEACPNFPLGDLLWSFQTGRYLGATEGYKLHETKDLDLSDLEPIAA
Fusarium_oxysporum	RKK69723.1	MVKFDSGSESEMTNGDELHINAKHEIKPRMANGNGVHNVPEHDQFQDHAEMEVLMLPDLFSSLMSVPARENPNYASVKAEADEWIASVINADAKWASRNKRVDFTYLASIWAPDCSAFALRTSTDWNSWAFLFDDQFDEGHLSSDLDGAVNEIARTREIMEGTAPRYTADSEHPIRYVFQTLCDRVKQSPEGFYAGKPSSDRFYRRWMWAHELYWEGLVAQVRTNVEGRSFTRGPDEYLAMRRGSLGAYPALVNNEWAYGIDLPEEVADHPLVFEIMVIISDQILLVNDILSYEKDLRLGVDHNMVRLLKAKGLSTQQAINEVGVMINDCYRRYYRALSELPCFGEAADRALLGYLEVEKNHALGSLLWSYKTGRYFKSKEDGARVRKTRELLIPKKMA…
Fusarium_oxysporum	RKL05719.1	MVKFDSGSESEMTNGDELHINAKHEIKPRMANGNGVHNVPEHDQFQDHTEMEVLMLPDLFSSLMSVPARENPNYASVKAEADEWIASVINADAKWASRNKRVDFTYLASIWAPDCSAFALRTSTDWNSWAFLFDDQFDEGHLSNDLDGAVNEIARTREIMEGTAPRYTADSEHPIRYVFQTLCDRVKQSPEGFYAGKPSSDRFYRRWMWAHELYWEGLVAQVRTNVEGRSFTRGPDEYLAMRRGSLGAYPALVNNEWAYGIDLPEEVADHPLVFEIMVIISDQILLVNDILSYEKDLRLGVDHNMVRLLKAKGLSTQQAINEVGVMINDCYRRYYRALSELPCFGEEADRALLGYLEVEKNHALGSLLWSYKTGRYFKSKEDGARVRKTRELLIPKKMA…
Fusarium_oxysporum_f._sp._cepae	RKK18032.1	MIATINGDTKVNGRSHPTEVRIPDMFGSIMSATPMVNPHHFKVRAAADAFIADYLKMEKHEAEKNRKADFCFCASAMASHADAEALRTMVDWLNWIFYFDEGQLDRDPVAAEKEIRHTLAVLEDGTETPDREQYPMLYLFRTIWDRRASPDVQTQFKITHKRYLDGLLHQVEATRDGDGQPRTEEDYIRMRRRTVGGYPCISLIAYAHNVNLSQEAFEHPSVQECIAVGCELAWIHIDIVSYKKDVKSGIEHNFVTVLKKNGFTTQQAMDRAGELQDECYRRWYLALASMPVWGEATDREVLRYIEACPNFPLGDLLWSFQTGRYLGATEGYKLHETKVLDLSDLEPIAA
Fusarium_oxysporum_f._sp._conglutinans_race_2_54008	EXL85630.1	MIAIIKGDTKVNGKSHPTEVRIPDMFGSIMSATPMVNPHHFKVKAAADAFIADYLKMEKHEAEKNRKADFCFCASAMAPHADAEALRTMVDWLNWIFYFDEGQLDRDPVPAEKEIRHTFAVLEDGAETPDREQYPMRYLFRTIWDRRTSPDVQTQFKITHKRYLDGLLHQVEATRDGDDQPRTEEDYIRMRRRTVGGYPCISLIDYAHNVNLSQEAFEHPSVQECIAVGCDLAWIHNDIVSYKKDVKSGIEHNIVTVLKKNGFTTQQAMDRAGELQDECYRRWYLALASMPVWGEATDREVLRYIETCHSFPLGDLLWSFQTGRYLGATEGYKLHETKVLDLSDLEPIAA
Fusarium_oxysporum_f._sp._cubense	TVY72784.1	MISIIKGDTKVNRKSHPTEVRIPDMFGSIMSATPMVNPHHSKVKAAADAFIADYLKTEKHEAEKNRKADFCFCASAMASHADAEALRTMVDWLNWIFYFDEGQLDRDPVAAEKEIRHTFAVLEDGAETPDREQYPMRYLFRTIWDRRTSPDVQTQFKITHKRYLDGLLHQVKATRDGDGQPRTEEGYIRMWRRTVGRYPCISLIAYAHNVNLSQEAFEHPSVQECIAVGCELAWIHNDIVSYKKDVKSGIEHNIVTVLKKNGFTTQQAMDRAGELQDECYRR
Fusarium_oxysporum_f._sp._cubense	TVY60169.1	MVKFDSGSESEMTNGDELHINAKHEIKSRMANGNGVHNVPEHDQFQDHAEMEVLMLPDLFSSLMSVPARENPNYASVKAEADEWIASVINADAKWASRNKRVDFTYLASIWAPDCSAFALRTSTDWNSWAFLFDDQFDEGHLSNDLDGAVNEIARTREIMEGTAPRYTADSEHPIRYVFQTLCDRVKQSPEGFYAGKPSSDRFYRRWMWAHELYWEGLVAQVRTNVEGRSFTRGPDEYLAMRRGSLGAYPALVNNEWAYGIDLPEEVADHPLVFEIMVIISDQILLVNDILSYEKDLRLGVDHNMVRLLKAKGLSTQQAINEVGVMINDCYRRYYRALSELPCFGEEADRALLGYLEVEKNHALGSLLWSYKTGRYFKSKEDGARVRKTRELLIPKKMA…
Fusarium_oxysporum_f._sp._cubense_race_1	ENH71569.1	MVKFDSGSESEMTNGDELHINAKHEIKPRMANGNGVHNVPEHDQFQDHAEMEVLMLPDLFSSLMSVPARENPNYASVKAEADEWIASVINADAKWASRNKRVDFTYLASIWAPDCSAFALRTDLDGAVNEIARTREIMEGTAPRYTADSEHPIRYVFQTLCDRVRQSPEGFYAGKPSSDRFYRRWMWAHELYWEGLVAQVRTNVEGRSFTRGPDEYLAMRRGSLGAYPALVNNEWAYGIDLPEEDLRLGVDHNMVRLLKAKGLSTQQAINEVGVMINDCYRRYYRALSELPCFGEEADRALLGYLEVEKNHALGSLLWSYKTGRYFKSKEDGARVRKTRELLIPKKMAVL
Fusarium_oxysporum_f._sp._cubense_race_4	EMT68999.1	MVKFDSGSESEMTNGDELHINAKHEIKSRMANGNGVHNVPEHDQFQDHAEMEVLILPDLFSSLMSVPARENPNYARVKADADEWIASVINADAKWASRNKRVDFTYLASIWAPDCSAFALRTSADWNSWAFLFDDQFDEGHLSNDLDGAVNEIARTREIMEGTAPRYTADSEHPIRYVFQTLCDRVKQSPEGFYAGKPSSERFYRRWKWAHELYWEGLVAQVRTNVEGRSFTRGPDEYLAMRRGSLGAYPALVNNEWAYGIDLPEEDLRLGVDHNMVRLLKAKGLSTQQAINEVGVMINDCYRRYYRALSELPCFGEEADRALLGYLEVEKNHALGSLLWSYKTGRYFKSKEDGARVRKTRELLIPKKMAVL
Fusarium_oxysporum_f._sp._cubense_tropical_race_4_54006	XP_031065510.1	MEKHEAEKNLKADFCFCASAMASHADAEAFRTMVDWLNWIFYFDEGQLDRDPVAAEKEIRHTFAVLEDGAETPDREQYPMRYLFRTIWDRCLCIQRASPDVQTQFKITHKRYLDGLLHQVEATRDGDGQPRTEEDYIRMRRRNVGGYPCISLIAHNDIVSYKKDVKSGIEHNIVTVLKKNGFTTQQAMDRAGELQDECYRRWYLALTSMPVWGEATDREVLRYIEACHSFPLGDLLWSFQTGRDLGATEGYKLHETKVLNLSDLEPIAA
Fusarium_oxysporum_f._sp._cubense_tropical_race_4_54006	XP_031059963.1	MVKFDSGSESEMTNGDELHINAKHEIKSRMANGNGVHNVPEHDQFQDHAEMEVLILPDLFSSLMSVPARENPNYARVKADADEWIASVINADAKWASRNKRVDFTYLASIWAPDCSAFALRTSADWNSWAFLFDDQFDEGHLSNDLDGAVNEIARTREIMEGTAPRYTADSEHPIRYVFQTLCDRVKQSPEGFYAGKPSSERFYRRWKWAHELYWEGLVAQVRTNVEGRSFTRGPDEYLAMRRGSLGAYPALVNNEWAYGIDLPEEVADHPLVFEIMVIISDQILLVNDILSYEKDLRLGVDHNMVRLLKAKGLSTQQAINEVGVMINDCYRRYYRALSELPCFGEEADRALLGYLEVEKNHALGSLLWSYKTGRYFKSKEDGARVRKTRELLIPKKMA…
Fusarium_oxysporum_f._sp._lycopersici_4287	XP_018241427.1	MIATINGDTKVNGRSHPTEVRIPDMFGSIMSATPMVNPHHFKVKAAADAFIADYLKMEKHEAEKNRKADFCFCASAMASHADAEALRTMVDWLNWIFYFDEGQLDRDPVAAEKEIRHTLAVLEDGTETPDREQYPMRYLFRTIWDRSASPDVQTQFKITHKRYLDGLLHQVEATRDGDGQPRTEEDYIRMRRRTVGGYPCISLIAYAHNVNLSQEAFEHPSVQECIAVGCELAWIHIDIVSYKEDVKSGIEHNFVTVLKKNGFTTQQAMDRAGELQDECYRRWYLALASMPVWGEETDREVLRYIKACHSFPLGDLLWSFQTGR
Fusarium_oxysporum_f._sp._lycopersici_4287	XP_018250726.1	MVKFDSGSESEMTNGDELHINAKHEIKPRMANGNGVHNVPEHDQFQDHAEMEVLMLPDLFSSLMSVPARENPNYASVKAEADEWIASVINADAKWASRNKRVDFTYLASIWAPDCSAFALRTSTDWNSWAFLFDDQFDEGHLSNDLDGAVNEIARTREIMEGTAPRYTADSEHPIRYVFQTLCDRVKQSPEGFYAGKPSSDRFYRRWMWAHELYWEGLVAQVRTNVEGRSFTRGPDEYLAMRRGSLGAYPALVNNEWAYGIDLPEEVADHPLVFEIMVIISDQILLVNDILSYEKDLRLGVDHNMVRLLKAKGLSTQQAINEVGVMINDCYRRYYRALSELPCFGEEADRALLGYLEVEKNHALGSLLWSYKTGRYFKSKEDGARVRKTRELLIPKKMA…
Fusarium_oxysporum_f._sp._lycopersici_MN25	EWZ99979.1	MIATINGDTKVNGRSHPTEVRIPDMFGSIMSATPMVNPHHFKVKAAADAFIADYLKMEKHEAEKNRKADFCFCASAMASHADAEALRTMVDWLNWIFYFDEGQLDRDPVAAEKEIRHTLAVLEDGTETPDREQYPMLYLFRTIWDRVKKAGLPKELLYGALLLASVYRGLLLMFKRSSRSRISDTWMEDYIRMRRRTVGGYPCISLIAYAHNVNLSQEAFEHPSVQECIAVGCELAWIHIDIVSYKKDVKLGIEHNFVTVLKKNGFTTQQAMDRAGELQDECYRRWYLALASMPVWGEATDREVLRYIEACPNFPLGDLLWSFQTGRYLGATEGYKLHETKVLDLSDLEPIAA
Fusarium_oxysporum_f._sp._melonis_26406	EXK32949.1	MIATINGDTKVNGRSHPTEVRIPDMFGSIMSATPMVNPHHFKVKAAADAFIADYLKMEKHEAEKNRKADFCFCASAMASHADAEALRTMVDWLNWIFYFDEGQLDRDPVAAEKEIRHTLAVLEDGTETPDREQYPMRYLFRTIWDRSASPDVQTQFKITHKRYLDGLLHQVEATRDGDGQPRTEEDYIRMRRRTVGGYPCISLIAYAHNVNLSQEAFEHPSVQECIAVGCELAWIHIDIVSYKEDVKSGIEHNFVTVLKKNGFTTQQAMDRAGELQDECYRRWYLALASMPVWGEETDREVLRYIEACHSFPLGDLLWSFQTGR
Fusarium_oxysporum_f._sp._narcissi	RYC91718.1	MIATINGDTKVNGRSHPTEVRIPDMFGSIMSATPMVNPHHFKVKAAADAFIADYLKMEKHEAEKNRKADFCFCASAMASHADAEALRTMVDWLNWIFYFDEGQLDRDPVAAEKEIRHTLAVLEDGTETPDREQYPMLYLFRTIWDRRASPDVQTQFKITHKRYLDGLLHQVEATRDGDGQPRTEEDYIRMRRRTVGGYPCISLIAYAHNVNLSQEAFEHPSVQECIAVGCELAWIHIDIVSYKKDVKLGIEHNFVTVLKKNGFTTQQAMDRAGELQDECYRRWYLALASMPVWGEATDREVLRYIEACPNFPLGDLLWSFQTGRYLGATEGYKLHETKVLDLSDLEPIAA
Fusarium_oxysporum_f._sp._pisi_HDV247	EXA46795.1	MIAIIKGDTKVNGKSHPTEVRIPDMFGSIMSATPMVNPHHSKVKAAADAFIADYLKTEKHEAEKNRKADFCFCASAMASHADAEALRTMVDWLNWRTSPDVQTQFKITHKRYLDGLLHQVEATRDGDGQPRTEEGYIRIRRRTVGGYPCISLIDHNDIVSYKKDVKSGIEHNIVTVLKKNGFTTQQAMDRAGELQDECYRRWYLALTSMPVWGEATDREVLRYIEACHSFPLGDLLWSFQTGRYLGATEGYKLHETKVLDLSDLEPIAA
Fusarium_oxysporum_f._sp._pisi_HDV247	EXA35568.1	MVKFDSGSESEMTNGDELHINAKHEIKPRMANGNGVHNVPEHDQFQDHAEMEVLMLPDLFSSLMSVPARENPNYASVKAEADEWIASVINADAKWASRNKRVDFTYLASIWAPDCSAFALRTSTDWNSWAFLFDDQFDEGHLSSDLDGAVNEIARTREIMEGTAPRYTADSEHPIRYVFQTLCDRVRQSPEGFYAGKPSSDRFYRRWMWAHELYWEGLVAHVRTNVEGRSFTRGPDEYLAMRRGSLGAYPALVNNEWAYGIDLPEEVADHPLVFEIMVIISDQILLVNDILSYEKDLRLGVDHNMVRLLKAKGLSTQQAINEVGVMINDCYRRYYRALSELPCFGEEADRALLGYLEVEKNHALGSLLWSYKTGRYFKSKEDGARVRKTRELLIPKKMA…
Fusarium_oxysporum_f._sp._radicis-cucumerinum	PCD43325.1	MIATINGDTKVNGRSHPTEVRIPDMFGSIMSATPMVNPHHFKVKAAADAFIADYLKMEKHEAEKNRKADFCFCASAMASHADAEALRTMVDWLNWIFYFDEGQLDRDPVAAEKEIRHTLAVLEDGTETPDREQYPMLYLFRTIWDRRASPDVQTQFKITHKRYLDGLLHQVEATRDGDGQPRTEEDYIRMRRRTVGGYPCISLIAYAHNVNLSQEAFEHPSVQECIAVGCELAWIHIDIVSYKKDVKSGIEHNFVTVLKKNGFTTQQAMDRAGELQDECYRRWYLALASMPVWGEATDREVLRYIEACPNFPLGDLLWSFQTGRYLGATEGYKLHETKVLDLSDLEPIAA
Fusarium_oxysporum_f._sp._radicis-lycopersici_26381	EXL58650.1	MIATINGDTKVNGRSHPTEVRIPDMFGSIMSATPMVNPHHFKVKAAADAFIADYLKMEKHEAEKNRKADFCFCASAMASHADAEALRTMVDWLNWIFYFDEGQLDRDPVAAEKEIRHTLAVLEDGTETPDREQYPMLYLFRTIWDRVKKAGLPKELLYGALLLASFKITHRRYLDGLLHQVEATRDGDGQPRTEEDYIRMRRRTVGGYPCISLIAHAHNVNLSQEAFEHPSVQECIAVGCELAWIHIDIVSYKKDVKSGIEHNFVTVLKKNGFTTQQAMDRAGELQDECYRRWYLALASMPVWGEATDREVLRYIEACPNFPLGDLLWSFQTGRCLGATEGYKLHETKVLDLSDLEPIAA
Fusarium_oxysporum_f._sp._radicis-lycopersici_26381	EXL40588.1	MVKFDSGSESEMTNGDELHINAKHEIKPRMANGNGVHNVPEHDQFQDHAEMEVLMLPDLFSSLMSVPARENPNYASVKAEADEWIASVINADAKWASRNKRVDFTYLASIWAPDCSAFALRTSTDWNSWAFLFDDQFDEGHLSNDLDGAVNEIARTREIMEGTAPRYTADSEHPIRYLFQTLCDRVKQSPEGFYAGKPSSDRFYRRWMWAHELYWEGLVAQVRTNVEGRSFTRGPDEYLAMRRGSLGAYPALVNNEWAYGIDLPEEVADHPLVFEIMVIISDQILLVNDILSYEKDLRLGVDHNMVRLLKAKGLSTQQAINEVGVMINDCYRRYYRALSELPCFGEEADRALLGYLEVEKNHALGSLLWSYKTGRYFKSKEDGARVRKTRELLIPKKMA…
Fusarium_oxysporum_f._sp._raphani_54005	EXK87908.1	MFGSIMSATPMVNPLHSKVKAAADAFIADYLKTEKHEAEKNRKADFCFCASAMASHADAEALRTMVDWLNWRTSPDVQTQFKITHKRYLDGLLHQVEATRDGDGQPRTEEGYIRIRRRTVGGYPCISLIDYAHNVNLSQEAFEHPSVQECIAVGCDLAWIHNDIVSYKKDVKSGIEHNIVTVLKKNGFTTQQAMDRAGELQDECYRRWYLALTSMPVWGEATDREVLRCIEACHSFPLGDLLWSFQIGRYLGATEGYKLHETKVLDLSDLEPIAA
Fusarium_oxysporum_f._sp._raphani_54005	EXK83052.1	MVKFDSGSESEMTNGDELHINAKHEIKPRMANGNGVHNVPEHDQFQDHAEMEVLMLPDLFSSLMSVPARENPNYASVKAEADEWIASVINADAKWASRNKRVDFTYLASIWAPDCSAFALRTSTDWNSWAFLFDDQFDEGHLSSDLDGAVNEIARTREIMEGTAPRYTADSEHPIRYVFQTLCDRVRQSPEGFYAGKPSSDRFYRRWMWAHELYWEGLVAQVRTNVEGRSFTRGPDEYLAMRRGSLGAYPALVNNEWAYGIDLPEEVADHPLVFEIMVIISDQILLVNDILSYEKDLRLGVDHNMVRLLKAKGLSTQQAINEVGVMINDCYRRYYRALSELPCFGEEADRALLGYLEVEKNHALGSLLWSYKTGRYFKSKEDGARVRKTRELLIPKKMA…
Fusarium_oxysporum_f._sp._vasinfectum_25433	EXM23209.1	MIAIIKGDKKVNGKSHPTEVRIPDMFGSIMSATPMVNPHHSKVKAAADAFIADYLKTEKHEAEKNRKADFCFCASAMASHADAEALRTMVDWLNWIFYFDEGQLDRDPVAAEKEIRHTFAVLEDGAETPDREQYPMRYLFRTIWDRRTSPDVQTQFKITHKRYLDGLLHQVEATRDGDGQPRTEEGYIRMRRRTVGGYPCISLIAYAHNVNLSQEAFEHPSVQECIAVGCELAWIHNDIVSYKKDVKSGIEHNIVTVLKKNGFTTQQAMDRAGELQDECYRRWYLALTSMPVWGEATDREVLRYIEACHSFPLGDLLWSFQTGRYLGATEGYKLHETKVLDLSDLEPIAA
Fusarium_oxysporum_f._sp._vasinfectum_25433	EXM15516.1	MVKFDSGSESEMTNGDELHINAKHEIKPRMANGNGVHNVPEHDQFQDHAEMEVLTLPDLFSSLMSVPARENPNYASVKAEADEWIASVINADAKWASRNKRVDFTYLASIWAPDCSAFALRTSTDWNSWAFLFDDQFDEGHLSSDLDGAVNEIARTREIMEGTAPRYTADSEHPIRYVFQTLCDRVRQSPEGFYAGKPSSDRFYRRWMWAHELYWEGLVAQVRTNVEGRSFTRGPDEYLAMRRGSLGAYPALVNNEWAYGIDLPEEVADHPLVFEIMVIISDQILLVNDILSYEKDLRLGVDHNMVRLLKAKGLSTQQAINEVGVMINDCYRRYYRALSELPCFGEEADRALLGYLEVEKNHALGSLLWSYKTGRYFKSKEDGARVRKTRELLIPKKMA…
Fusarium_oxysporum_Fo47	EWZ42939.1	MIATINGDTKVNGRSHPTEVRIPDMFGSIMSATPMVNPHHFKVKAAADAFIADYLKMEKHEAEKNRKADFCFCASAMASHADAEALRTMVDWLNWIFYFDEGQLDRDPVAAEKEIRHTLAVLEDGTETPDREQYPMLYLFRTIWDRVKKAGLPKELLYGALLLASFKITHKRYLDGLLHQVEATRDGDGQPRTEEDYIRMRRRTVGGYPCISLIAYAHNVNLSQEAFEHPSVQECIAVGCELAWIHIDIVSYKKDIKSGIEHNFVTVLKKNGFTTQQAMDRAGELQDECYRRWYLALASMPVWGEATDREVLRYIEACPNFPLGDLLWSFQTGRYLGATEGYKLHETKVLDLSDLEPIAA
Fusarium_oxysporum_Fo47	EWZ33520.1	MVKFDSGSESEMTNGDELHINAKHEIKPRMANGNGVHNVPEHDQFQDHAEMEVLMLPDLFSSLMSVPARENPNYASVKAEADEWIASVINADAKWASRNKRVDFTYLASIWAPDCSAFALRTSTDWNSWAFLFDDQFDEGHLSNDLDGAVNEIARTREIMEGTAPRYTADSEHPIRYVFQTLCDRVKQNPEGFYAGKPSSDRFYRRWMWAHELYWEGLVAQVRTNVEGRSFTRGPDEYLAMRRGSLGAYPALVNNEWAYGIDLPEEVADHPLVFEIMVIISDQILLVNDILSYEKDLRLGVDHNMVRLLKAKGLSTQQAINEVGVMINDCYRRYYRALSELPCFGEEADRALLGYLEVEKNHALGSLLWSYKTGRYFKSKEDGARVRKTRELLIPKKMA…
Fusarium_oxysporum_Fo5176	EGU80045.1	MIAIIKGDTKVNGKSHPTEVRIPDMFGSIMSATPMVNPHHFKVKAAADAFIADYLKMEKHEAEKNRKADFCFCASAMAPHADAEALRTMVDWLNWRTSPDVQTQFKITHKRYLDGLLHQVEATRDGDDQPRTEEDYIRMRRRTVGGYPCISLIDYAHNVNLSQEAFEHPSVQECIAVGCDLAWIHNDIVSYKKDVKSGIEHNIVTVLKKNGFTTQQAMDRAGELQDECYRRWYLALASMPVWGEATDREVLRYIETCHSFPLGDLLWSFQTGRYLGATEGYKLHETKVLDLSDLEPIAALIMSAQKDSFKLEVAIAGGGIAGLITAIALLKHPNVNVQVYERAPEFKEIGASIALGPNGLRTLDRLGVQNALAEGFAQRQKSGYPMIYRHWKTGEVIDH…
Fusarium_oxysporum_Fo5176	EGU79661.1	MVKFDSGSESEMTNGDELHINAKHEIKPRMANGNGVHNVPEHDQFQDHAEMEVLTLPDLFSSLMSVPARENPNYASVKAEADEWIASVINADAKWASRNKRVDFTYLASIWAPDCSAFALRTSTDWNSWAFLFDDQFDEGHLSNDLDGAVNEIARTREIMEGTAPRYTADSEHPIRYVFQTLCDRVKQSPEGFYAGKPSSDRFYRRWMWAHELYWEGLVAQVRTNVEGRSFTRGPDEYLAMRRGSLGAYPALVNNEWAYGIDLPEEVADHPLVFEIMVIISDQILLVNDILSYEKDLRLGVDHNMVRLLKAKGLSTQQAINEVGVMINDCYRRYYRALSELPCFGEEADRALLGYLEVEKNHALGSLLWSYKTGRYFKSKEDGARVRKTRELLIPKKMA…
Fusarium_oxysporum_NRRL_32931	XP_031044187.1	MIATINGDKKVNGRSHPTEVRIPDMLGSILSATPMVNPHHFKVKAAADAFIADYLKMEKHEAEKNRKADFCFCASAMASHADAEALRTMVDWLNWIFYFDDDFDEGQLDRDPSASPDVQRQFKITHKRYLDGLLQQVEATRDGDGQPRTEEDYIRMRRRTVCGHPCISLIAYAHNVNLWQEAFEHPSVQECIAVGCDLAWIHNDIVLYKKDVKSGIEHNFVTVLKKNGFTPQQAMDRAGELQDECYRRWYLALASMPVWGEATDREVLKYIEACHSFPLGDLLWSFQTGRYLGATEGYKLHETKALGLSDLESIAA
Fusarium_poae	OBS23243.1	MVKFDSGSESEMTTGDDIYIDTIHEVKPKMKNGNGVYNEPKHDQFKDRDEMEVLILPDLFSSFMSVPARENPHYASVKADADDWICSVINADADWTNKNKRVDFTYLANIWAPDCSAFALRTSADWNSWAFLFDDQFDEGHLSNDLEGAINEIARTREIMEGTAPRYTVDSEHPIRYVFQTLCDRIKQSPEGMFVGKPTSERFYKRWKWAHELYWEGLVDQVRTNVEGRQYTRHPEEYMAMRRGSLGAYPALVNNEWAYGIDLPEEVADHPSVFEIMVIISDQILLVNDILSYEKDLRLGVDHNMVRLLKAKGLTTQQAITEVGLLINNCYRRYYRALSKMPCFGEEADRALLGFLEVEKNHALGSLLWSYKTGRYFKSKEDGARVRKTRELLIPKNLA…
Fusarium_proliferatum	CVL04977.1	MIATINGDTKINGKGHPTEVRIPDMFGSIMSATPMVNPHHFKVKAAADAFIADYLEMDKHEAAKNRKADFCFCASAMAPHADAEALRTMVDWLNWIFYFDDDFDEGQLDRDPVAAEKEIRHTLAVLEEGAEIPDRELHPLRYLFRTIWDRVKDRAYPDVQTQFKITHKRYLDGLLHQVEATRDGNGQPRTEEDYIRMRRRTVGGYPCISLIAYAHNVDLSQEAFEHPSVQECIAIGCDLAWIHNDIVSYKKDVKSGIEHNFVTVLKKNGFTTQQAMDRAGELQDECYRRWYLALASMPIWGESIDREVLRYIEACHSFPLGDLLWSFQTGRYLGATEGYKLHETRVLDLSDLEPIAV
Fusarium_proliferatum	RBA18948.1	MIATINGDTKINGKGHPTEVRIPDMFGSIMSATPMVNPHHFKVKAAADAFIADYLKMDKHEAAKNRKADFCFCASAMAPHADAEALRTMVDWLNWIFYFDDDFDEGQLDRDPVAAEKEIRHTLAVLEEGAEIPDRELHPLRYLFRTIWDRVKDRAYPDVQTQFKITHKRYLDGLLHQVEATRDGNGQPRTEEDYIRMRRRTVGGYPCISLIAYAHNVDLSQEAFEHPSVQECIAVGCDLAWIHNDIVSYKKDVKSGIEHNFVTVLKKNGFTTQQAMDRAGELQDECYRRWYLALASMPIWGESIDREVLRYVEACHSFPLGDLLWSFQTGRYLGATEGYKLHETRVLDLSDLEPIAV
Fusarium_proliferatum	RKL47544.1	MIATINGDTNINGKVHPTEVRIPDMFGSIMSATPMVNPHHFKVKAAADAFIADYLKMDKHEAAKNRKADFCFCASAMAPHADAEALRTMVDWLNWIFYFDDDFDEGQLDRDPVAAEKEIRHTLAVLEEGAEIPDRELHPLRYLFRTIWDRVKDRAYPDVQTQFKITHKRYLDGLLHQVEATRDGNGQPRTEEDYIRMRRRTVGGYPCISLIAYAHNVDLSQEAFEHPSVQECIAVGCDLAWIHNDIVSYKKDVKSGIEHNFVTVLKKNGFTTQQAMDRAGELQDECYRRWYLALASMPIWGESIDREVLRYIEACHSFPLGDLLWSFQTGRYLGATEGYKLHETRVLDLSDLEPIAV
Fusarium_proliferatum	RBA18054.1	MVKFDSGSESEMTNGDELHINSKHEVKSRMANGNGVHNVPDHDQFQDRAEMEVLILPDLFSSLMSVPARENPHYASVKADADEWISSVINADAKWASRNKRVDFTYLASIWAPDCSAFALRTSADWNSWAFLFDDQFDEGHLSNDLDGAINEIARTREIMEGTAPRYTADSEHPIRYVFQTLCDRVKQSPEGFYAGKPSSERFYRRWMWAHELYWEGLVAQVRTNVEGRSFTRGPEEYLAMRRGSLGAYPALVNNEWAYGIDLPEEVADHPLVFEIMVIMSDQILLVNDILSYEKDLRLGVDHNMVRLLKAKGLSTQQAINEVGVMINNCYRRYYRALSELPCFGEEADRALLGYLEVEKNHALGSLLWSYKTGRYFKSKEDGARVRKTRELLIPKKMA…
Fusarium_proliferatum_ET1	XP_031076884.1	MIATINGDTKINGKGHPTEVRIPDMFGSIMSATPMVNPHHFKVKAAADAFIADYLKMDKHEAAKNRKADFCFCASAMAPHADAQALRTMVDWLNWIFYFDDDFDEGQLDRDPVAAEKEIRHTLAVLEEGAEIPDRELHPLRYLFRTIWDRVKDRAYPDVQTQFKITHKRYLDGLLHQVEATRDGNGQPRTEEDYIRMRRRTVGGYPCISLIAYAHNVDLSQEAFEHPSVQECIAVGCDLAWIHNDIVSYKKDVKSGIEHNFVTVLKKSGFTTQQAMDRAGELQDECYRRWYLALASMPIWGESIDREVLRYIEACHSFPLGDLLWSFQTGRYLGATEGYKLHETRVLDLSDLEPIAV
Fusarium_proliferatum_ET1	XP_031085895.1	MVKFDSGSESEMTNGDDLHINSKHEVKSRMANGNGVHNVPDHDQFQDRAEMEVLILPDLFSSLMSVPARENPHYASVKADADEWISSVINADAKWASRNKRVDFTYLASIWAPDCSAFALRTSADWNSWAFLFDDQFDEGHLSNDLDGAINEIARTREIMEGTAPRYTADSEHPIRYVFQTLCDRVKQSPEGFYAGKPSSERFYRRWMWAHELYWEGLVAQVRTNVEGRSFTRGPEEYLAMRRGSLGAYPALVNNEWAYGIDLPEEVADHPLVFEIMVIMSDQILLVNDILSYEKDLRLGVDHNMVRLLKAKGLSTQQAINEVGVMINNCYRRYYRALSELPCFGEEADRALLGYLEVEKNHALGSLLWSYKTGRYFKSKEDGARVRKTRELLIPKKMA…
Fusarium_pseudograminearum	KAF0638018.1	MVKFDSSGSESEMTTGDEVYIDTKYEVKLKMKNGNGVYNEPKHDQFQDRDEMEVLILPDLFSSLMSVPARENHNYASVKADADDWISSVIKADADWTNRNKRVDFTYLANIWAPDCSAFALRTSADWNSWAFLFDDQFDEGHLCNDLEGAISEIARTREIMEGTAPRYTADSEHPIRYVFQTLCDRIKQSPEGFFVGKPSSERFYKRWMWAHELYWQGLVDQVRTNVEGRSYTRRPEEYMAMRRGSLGAYPALVNNEWCYGIDLPEEVADHPSVFEIMVIISDQILLVNDILSYEKDLRLGVDHNMVRLLKAKGHSTQQAINEVGVMINNCYRRYYRALSKLPCFGEEADRALLGFLEVEKNHALGSLLWSYKTGRYFKSKEDGARVRKTRELLIPKSL…
Fusarium_pseudograminearum_CS3096	XP_009262277.1	MVKFDSSGSESEMTTGEVVYIDTKYEVKLKMKNGNGVYNEPKHDQFQDRDEMEVLILPDLFSSLMSVPARENPNYASVKAEADDWISSVIKADADWTNRNKRVDFTYLANIWAPDCSAFALRTSADWNSWAFLFDDQFDEGHLCNDLEGAISEIARTREIMEGTAPRYTVDSEHPIRYVFQTLCDRIKQSPGGFFVGKPSSERFYKRWMWAHELYWQGLVDQVRTNVEGRSYTRRPEEYMAMRRGSLGAYPALVNNEWCYGIDLPEEVADHPSVFEIMVIISDQILLVNDILSYEKDLRLGVDHNMVRLLKAKGLSTQQAINEVGVMINNCYRRYYRALSKLPCFGEEADRALLGFLEIEKNHALGSLLWSYKTGRYFKSKEDGARVRKTRELLIPKSL…
Fusarium_sp._AF-3	RSL49370.1	MVQLDGGFKSEMMNGNGVHNNAKHEKFEDDAKVEVLTLPDLFCSLMSVPARQNPNYASVKADADEWIASVIKADAKWASRNKRVDFTFLASIWAPDCSAFALRTSSDWNSWAFLFDDQFDEGHLSNDLDAAVAEIARTREIMEGTAPRYSADSEHPIRYVFQTLCDRIKQSPEGFFVGKQSSERFQKRWKWAHELYWEGLIAQVRTNVEGRSYTRGPDEYLAMRRGSLGAYPALVLNEWCGGIDLPTEVADHPSVFEIMVIISDQILLVNDILSYEKDLRLGVDHNMVRLLKAKGLSTQQAINEVGVIINNCYRRYYRALSELPCFGEEADRALLGFLDVERNHALGSLLWSYETGRYFKSKEDGARVRRTRELIIPSELAAL
Fusarium_sp._AF-4	RSL81841.1	MVQLDGGFKSEMMNGNGVHNNAKHEKFEDDAKVEVLTLPDLFCSLMSVPARQNPNYASVKADADEWIASVIKADAKWASRNKRVDFTFLASIWAPDCSAFALRTSSDWNSWAFLFDDQFDEGHLSNDLDAAVAEIARTREIVEGTAPRYSADSEHPIRYVFQTLCDRIKQSPEGFFVGKQSSERFQKRWKWAHELYWEGLIAQVRTNVEGRSYTRGPDEYLAMRRGSLGAYPALVLNEWCGGIDLPTEVADHPSVFEIMIIISDQILLVNDILSYEKDLRLGVDHNMVRLLKAKGLSTQQAINEVGVIINNCYRRYYRALSELPCFGEEADRALLGFLDVERNHALGSLLWSYETGRYFKSKEDGARVRRTRELIIPSELVAL
Fusarium_sp._AF-6	RSL38268.1	MVQLDGGFKTEMMNGNGVHNNAKHEKFEDDAKVEVLTLPDLFCSLMSVPARQNPNYASVKADADEWIASVIKADAKWASRNKRVDFTFLASIWAPDCSAFALRTSSDWNSWAFLFDDQFDEGHLSNDLDAAVAEIARTREIMEGTAPRYSADSEHPIRYVFQTLCDRIKQSPEGFFVGKRSSERFQKRWKWAHELYWEGLIAQVRTNVEGRSYTRGPDEYLAMRRGSLGAYPALVLNEWCGGIDLPTEVADHPSIFEIMVIISDQILLVNDILSYEKDLRLGVDHNMVRLLKAKGLSTQQAINEVGVIINNCYRRYYRALSELPCFGEEADRALLGFLDVERNHALGSLLWSYETGRYFRSKEDGARVRRTRELIIPRELAAL
Fusarium_sporotrichioides	RGP67288.1	MVKFDSGSESEMTNGDEVYIDTKYEVKLKMKNGNGVYNEPRHDQFQDREEMEVLILPDLFSSFMSVPARENPNYASVKADADDWISSVIKADAEWTNRNKRVDFTYLANIWAPDCSAFALRTSSDWNSWAFLFDDQFDEGHLSNDLDGAINEIARTREIMEGTAPRYTADSEHPIRYVFQTLCDRIKQSPEGLYVGKPSSERFYKRWMWAHELYWEGLVEQVRTNVEGRSYTRRPEEYMAMRRGSLGAYPALVNNEWCYGIDLPEEVADHPSVFEIMVIISDQILLVNDILSYEKDLRLGVDHNMVRLLKAKGLSTQQAINEVGLMINNCYRRYYRALSKVPCFGEEADRALLGFLEVEKNHALGSLLWSYKTGRYFKSKEDGARVRKTRELLIPKNLA…
Fusarium_venenatum	XP_025583535.1	MCPDNARENGVDIIVVILTTWNVRKERIWNKNRKKATRDGDSQVRTEEDYIRMRRRTVGGYPCITLFAYAHNVDLSQEAFKHPLVQECIAVGCDLAWIHNDIVSYKKDVKSGIEHNFVTVLKKNGFTTQQAMDRAGELQDECYRRWYLALVSMPVWGEAIDREVLRYIEACHSFPLGDLLWSFQTGRYLGATEGYKLHETRLLDLSDLEPIAS
Fusarium_venenatum	XP_025583966.1	MVKFDSGSESEMTTGDDIYIDSIHEVKPKMKNGNGVYNEPKHDQFQDRDEMEVLILPDLFSSFMSVPARENPNYASVKVDADAWICSVINADADWTNKNKRVDFTYLANIWAPDCSAFALRTSADWNSWAFLFDDQFDEGHLSNDLEGAINEIARTREIMEGTAPRYTVDSEHPIRYVFQTLCDRIKQSPEGMFVGKPTSERFYKRWKWAHELYWDGLVDQVRTNVEGRQYTRHPEEYMAMRRGSLGAYPALVNNEWAYGIDLPDEVADHPSVFEIMVIISDQILLVNDILSYEKDLRLGVDHNMVRLLKAKGLTTQQAITEVGLLINNCYRRYYRALSKMPCFGEEADRALLGFLEVEKNHALGSLLWSYKTGRYFKSKEDGARVRKTRELLIPKNLA…
Fusarium_verticillioides	RBR09999.1	MQRAYTDVQTQFKITHKRYLDRLLHQVEATRDGNGQPRTEEDYIRIRRRTVGGYPCISLIAYAHNVNLSQEAFEHASVQECIAVGCDLAWIHNDIVSYKKNVKSGIEHNFVTVLKKNGFTTQQAMDRAGELQDECYRRWYLSLASMPIWGESIDREVLRYIEACHSLPLDDLLWSFQTGRYLGATEGYKLHETRVLDLSDLEPIAV
Fusarium_verticillioides	RBQ81205.1	MMFHEVDVGDQILTNSICMQRAYTDVQTQFKITHKRYLDRLIHQVEATRDGNGQPRTEEDYIRIRRRTVGGYPCISLIAYAHNVNLSQEAFEHASVQECIAVGCDLAWIHNDIVSYKKNVKSGIEHNFVTVLKKNGFTTQQAMDRAGELQDECYRRWYLSLASMPIWGESIDREVLRYIEACHSLPLDDLLWSFQTGRYLGATEGYKLHETRVLDLSDLEPIAV
Fusarium_verticillioides_7600	XP_018747905.1	MFHEVDVGDQILTNSICTQRAYTDVQTQFKITHKRYLDRLLHQVEATRDGNGQPRTEEDYIRIRRRTVGGYPCISLIAYAHNVNLSQEAFEHASVQECIAVGCDLAWIHNDIVSYKKNVKSGIEHNFVTVLKKNGFTTQQAMDRAGELQDECYRRWYLSLASMPIWGESIDREVLRYIEACHSFPLDDLLWSFQTGRYLGATEGYKLHETRVLDLSDLEPIAV
Hypoxylon_sp._CI-4A	OTA98480.1	MSNSCELVGHGQTRQSVRIPDLFSSIMASKPVVNPNYFKVKAEGDRWITRIAKMDEKARAKNTRVDLCYLVSIWAPDADEEALRMMLDWNHWVFLFDDQFDEGHLKEDLKAAQEEVDGTVAVMEEDAPLVKLEENPLRYIFQSCWLRLKERASHAELQQRYKEQHIRFFDQLVVQVRQAAQGQILSRDVQTYIEVRRGTIGAYPAIALTEYAQGVRLPGSVFSHNSLQECMRVSSDLVLLVNDVLSYRKDLELGVDHNLIALLIEQRMSLQQSVDKIGTMIDNCYRRWYTALAELPPYGEEVDREVLYFVEVCRRIALGNLHWSFKTGRYLGPEGHEVHETRTMYI
Hypoxylon_sp._E7406B	AHY23930.1	MAPTEASPANPDYSGSVHSGDAQLSLMSSSPEPVKKPDEKRSVRIPDLFSSIMSTRPVVNPNYFKVKAEGDRWIAKLLKMDEKASVKNSRVNLCYLISMWAPTADDEALRMMLDWAHWGFAFDDFFDEGHLKDDPIAAQEEVDRTMAIMEEDAPLIEPEENPIRYVFQTCWLRLKQRASPELQRQYKVLHKRFFDQLIVQVQQMAKEEVLSRDVQTYMEVRRGTIGAYPATAVALYAQGIEVPENVFSHKSIQEFLRISADLALLVNDILSYQKDLDLNVDHNLIRLLMEQGLSLQQAVDEIGSMISNRYKDWFFALADLPSYGEEIDRQALLFAEVCRHVALGNLHWSFQTGRYFGPQGYAVYETRMLHLSP
Hypoxylon_sp._EC38	OTA61599.1	MASSTVVHTSPNTPMTGTDYSTLTQFDHVQSLRMSNGREPAKHEKKRRSVRIPDLFSSIMASKPVVNPNYFETKAEGDRWVARIMKMDEKTSAKNAKVDLCYLASIWAPDADDVALRMMLDWNHWVFLFDDQFDEGHLKEDPAAAQEEVDGTMAIMEEDSPLINQEENPIRYLFQTCWLRLKQRASPELQQRYKEQHKRFFDQLVLQVQQMDRGEILSRDVQTYLEVRRGTIGAYPAIALAEYGQGICLPQSIFSHNSLQECMRVSADLVLLVNDVLSYRKDLELGVDHNLIALLMEQDMSLQQSVDKIGVMIDGCYRRWYTALAELPSYGEKIDREVLRFVEVCRCVALGNLHWSFKTGRYLGPEGSDVHETRTMYL
Metarhizium_anisopliae	KFG84812.1	MSSIITASSPTNGNSTTVTNGHPTVVRISDMFGSIMSAEPVVNRNYFKVKAAAGAWIAEFLKMGKREADKNRKSDFCFCASAMAPYTGAEALRTMVDWLNWIFYFDNAFDEGRLDRDPTAAQEEINQTLAVLDDGKELPDRDLYPLRYLFHTIWNRVKKRVSSDVQLQFKVTHQRYLDGLLHQVEATRNSNRHIQTEEDYIKMRRRTVGGYPYAHDINLPQMAFEHPSVQECIADSCDLAWIHNDIISYKKDVKSGIEHNIISVLNKNGLSIQKAMDRAGELQNECYRRWYIALANMPVWGERVDREVLKYIQACHSFPLGDLLWSFQTARHLGPTEGYRLHETRLLDLSDLE
Microdochium_bolleyi	KXJ85099.1	MEDPLVIPDLFSSIMCIEPAINRNYAGVKKEADAWIEQILKQRKEWTSKNRKANFTFLASLWAADVDEEALKVRVDYNNWVICSTYIFLFDDQFDEGHLSTRHEAAYEEIQATLSLMDDGECTDISSHENPIRFIFQDTWRRFKKVSSFNFIRSKRASTGLQQRWRAAHRHYFDGILAQVRMTEHPELSPRTIDDYMVVRRRTVGASPILPLIEYAHNIQLPTQYFKLEFVQACMNVSFDLTCYGNDVLSYKKDLSTGCEHNLLIFLQRQGFFPQEALKIIEGQLNECYKRWFIAQAEIPIVGREESLEQEKFLHACKMAPLGQLHWG
Monosporascus_sp._CRB-8-3	RYP76855.1	MEAMKIVNESIEEVESMDSSLESSSPFTHSGPASDTTRDTSPSPPRSPKERKVYVPDMFSSIMAVKPVVNPNYFHVKPKADAWIARVYKADEKWAARNSKVDLAYLASIWAPTCDEEALRMMVDWNHWVFLFDDQFDEGHLSRDLAAAQEEIDITMGILEDTQPRFLPEEYPIRHVFQTTWDRLKKNSSKDLQQHWKEMHRRFFDGLLEQIRVMQDQRTFTRDVQEYMDMRRGTIGAYPAIALAEYAQGIDLPQKVLSHPTLEECMCVSADLVLLVNDILSYKKDLALGVDQNLIMLLTEQGLSTQQAVDRIGSMLDNCYKRWYKALADMPVWGEEIDRQVLRFVDVCRNVALGNLYWSFKTGRYLGPEGDQVHETRELNLPC
Monosporascus_sp._GIB2	RYP24797.1	MEVMKTVNESLEEVESTDSSLESSSPFTHSGPASDTTRDTSPSPPRSPKERKVYVPDMFSSIMAVKPVVNPNYFHVKPKADAWIARVYKAGEKWAARNSKVDLAYLASIWAPTCDEEALRMMVDWNHWVFLFDDQFDEGHLSRDLAAAQEEIDITMGILEDTQPRFSPEEYPIRHVFQTTWDRLKKNSSKDLQQHWKEMHRRFFDGLLEQVRVMQDQRTFTRDVQEYMDMRRGTIGAYPAIALAEYAQGIDLPQEVLSHPTLEECMCVSADLVLLVNDILSYKKDLALGVEQNLIMLLTEQGLSTQQAVDRIGTMLDNCYKRWYKALADMPVWGEEIDRQVLRFVDVCRNVALGNLYWR
Paraphaeosphaeria_sporulosa	XP_018036241.1	MNDKRTFNKGDFVSSRASYPVCDVPTPPDSEAASIQESEEHHGVEQVPSVRIPDCFGSIMAPKPIVNPNYFAAKAKGDRWIARHMGLDKATAAKNAQADLCYLASIWSATASEDRLVMMLDWNNWVFFFDDEFDEGRLKTDLPAAKEEVKQTLAIMEGTAPRYSPECNRVRYIFQTCCDRIKATSGEEMQQRWIDQHKRYFEQLIVQVDLEARGATLTCDVDAYFRLRRGTIGVYPAITLAEWAGGIQVPSKAYDHPSLQKCMQVAADLVILVNDVLSYRKDLDLGVDFNLITLLMKNQHLTVQQAMDSVGDMIDDCYRQWFLALADLPSFGEEVDREVMKFVEVCRAMAHGNLYWSFQTGRFLGNEGHDVHETGLMELPPGFDDAHEDEPLATPIASR…
Penicillium_decumbens	OQD70314.1	MELSKITPSEQQRSGSSDTSLDETSSPLPSSTSSCSDITYGADLKPSEVLKSQAVFVPDLFSSIMAVEPVVNPNYHKVKPEADAWIAEIIQADEKWASRNTRVDLAYLASIWAPTCDQEALRMMIDWNHWVFLFDDQFDEGHLSQDPEAAQEEINRTLEIMEDTQPPVRWDDNPIQFVFQTTWDRLKQRCGRDQQQRWKYMHRHFFDGLLKQVKVMHSHQALGRDVQEYMEMRRGTIGAYPAIALTEYAIGINLPPEVMSNSSLEECMCISADLVLLVNDILSYKKDVTLGVDHNLIFLLRAQGLSMQEAVDRIGEMLNNCYRRWYSALQKMDIWGEHIDKQVLAFIDACRNVALGNLHWR
Penicillium_digitatum_Pd1	XP_014537180.1	MAVEPIINPNYLRVKSKGDSLVVKALQADDQYAAKFSEIDFACLSAMWAPSCDEDALQILADWLNWLFLFDDQFDDGHLKDDPIGAEEEISKVVAIMNGTWPSVSMHEDPLGFLFQRVWGRLEKSLSPTTQQRLKETHQDIFCGLIQQIYDTGDLRTCTRDVQKYLQIRRKTVGASSAFAFCEAILGIELPPHVQSHSSIQGLSNLSTDMLIFANDIVSYRRDLEEGTDLNLIEVLMEQGISAQQAVDKAGEMLIDCYKQWYTVLASVPIWGEETDRQVLKFINLWRDMVLGNLHWSFRTTRYLGNEGGEVHRTRVLHLPC
Penicillium_expansum	XP_016595124.1	MLAWFDSLGRNPANREPLIKIPPSDPPPIDPSSLMSSLGYDPPNPTHATSKPPGNSHQERSVYLPDLFCSIMAAKPTINPNYSHVKSKGNPLIVNALQADDKYAAKLSEIDFAYLTAIWAPSCGEDAFQVLVDWSTWIFLFDDQFDEGHLKDNPIAAEEEIGKIIAIMNGTRCSVSMYEDPLGFIFQTVWDRIAKSASHATQQRLKDAHEDFFCGQLQQVRATGGLRIGPRDVDKYLELRRKNVGVYSAFACCEAILGIDLPQNVQTHPSLQELSYLSTEMVILKKELTTT
Penicillium_italicum	KGO75960.1	MELSKITPSEQQSSGSSDTSFDETSSPLPSSTSSCSDLTYDANLKPSEVLKSQVVFIPDLFSSIMAVEPVVNPNYHKVKPEADAWIAEIIQADEKWASRNTKVDLAYLASIWAPTCDQEALRMMIDWNHWVFLFDDQFDEGHLSQDPEAAQEEINRTLEIMEDTQPPVRRDDNPIRFVFQTTWDRLKQALGRDVQEYMDMRRGTIGAYPAIALTEYAIGINLPPEIMSNSSLEEFMCISADLVLLVNDILSYKKDLVLGVDHNLIFLLRAQGLSMQEAVDEIGEMLNNCYRRWYSALQKMDIWGEHIDKQLLAFIDACRNVALGNLHWR
Penicillium_roqueforti_FM164	CDM27661.1	MERSEITPSEQQRSGSSDTSFDETSSPLPSSASSFSDITYGADLKPSEVLKSQVVFVPDLFSSIMAVEPVVNPNYHKVKPEADAWIAEIIQADEKWASRNTRVDLAYLASIWAPTCDQEALRMMIDWNHWVFLFDDQFDEGHLSRDPEAAQEEINRTLEIMEDTQPPVRWDDNPIRFVFQTTWDRLKQIRADQQQRWKYMHRHFFDGLLKQVKVMHSHQALGRDVQEYMDMRRGTIGAYPAIALTEYAIGINLPPEVMSNSSLEEFNDILSYKKDLALGVDHNLIFLLRAQGLSMQEAVDRIGEMLNNCYRRWYSALQKMEIWGEHIDKQVLAFIDACRNVALGNLHWR
Penicillium_vulpinum	OQE12429.1	MYRFDPSTNTLTNIQPTDGNIDTTFKSDGPETVPSSKEKGGFKVLIPDFFTSIMAIEPIVNKHYQEVKLMLEDKYARIFQANQKWIEKNSKVDLVYLSAMWTPNCNAAELAIVADWNQWGFLFDDQFDEGHLQIDPAAAQDEIDLTLAIMSDCQPPVQVKDNRIRHLFQTIWDRVKERSSVGVYPAIAVTGAAQNVKLPSRVLKHPSIHECMIATADLVHTVNDVTSLRKDLETGVKQNVVLRLMEQGFTTQQAMDQIQELLKEVYRRWYVALADLPVWGEEIDRQVLKFLDACRDVALGNLYWSFMTARYLGTEGDTVHRTRYLTLPSLVDGKLSNSTDPRFAVCYA
Phaeoacremonium_minimum_UCRPA7	XP_007918738.1	MATTTMTITNEAEAAGMATPVTAEQIKVEAPGQSLEGGEMEVVDMPDLCASFMSAPVRLNPAFEEVKREADQWISDVMVGTDPKWPAINKKANLALLSALWDADCNPYALRTINDFASCIFAFDDQFDEGPLATDLDAALDEIAKTRAILDDQGPRYSPEYYPIRYVFQTLWDRVKGSPDGYLIGKQSSDNFRQRWKWAHDVYFDAVAEQVRIKVEGRDAKLVEDEFLAVRRGTVGTSMILALLEWCAGIDLPRDIVEHPSIREAFRVVSDLLLVVNDILSYKKDVQYGVDHNLIISWKSRGFTTQESMDKAGDMLNNCFRRWYTALAELPCYGEDTDRDVCRCLDIYRNVAVASLHWSFETGRYLGKEGAEVRATRKLRLPKYMSSAGGVKITA
Pochonia_chlamydosporia_170	XP_018146319.1	MSSIITASNRTNGNSTTVTNGHPTVVRIPDMFGSIMSAEPVVNPYHFKVKAAADAWIAEFLKMGKREADKNRKSDFCFCASAMAPHADAEALRTMVDWLNWIFYFDDAFDEGRLDRDPRAAQEEINQTLAVLDDGKKFPDRDLYPLRYLFHTIWDRVKKRVSSDMQLQFKVTHRRYLDGLLHQVEATRNSNRHIQTEDDYIKMRRRTVGGYPCISLIAYAHDINLPQMAFEHPSVQECIAVSCDLAWIHNDIVSYKKDVKSGIEHNIISVLNKNGLSIQKAMDRAGELQSECYRRWYVALANMPVWGERVDREVLKYIQACHSFPLGDLLWSFQTARYLGPTEGYRLHETRLLDLLDLE
Stagonospora_sp._SRC1lsM3a	OAL01858.1	MNEQQSLNNCDSPSRATYCCEATVPTPPASDDASLPEAEHQHVVAQQPHFVRVPDCFGSIMAPEAIVNPNYFTAKVKGDRWIARHMGFDKITAVKNAQVDLCYLASIWSCTAAEDRLVMMLDWNNWVFLFDDEFDEGRLKTDLYAASEEVKETVAIMEGCAQRYSPSSNRIRYIFQACCDKIRATSSTGMQQRWIDQHKRYLEQLLIQVDLEARGASLTCGVEAYFDLRRGTIGVYPAITLAEWAGNIEVPAQVYEYPSLQKCMQVAADLVILVNDVLSYRKDLELGVDFNLISLLMTKERLSVQEAMDRIGDMLNDCYRQWYLALADLPSYGEKIDREVMKFVEVCRAMAHGNLYWSFQTGRFLGNEGHDVRETGFMQLPQAVQATQGTGI
Valsa_mali	KUI74133.1	MDTPSPDSADLQKCESSSSPGLTLTNAMPEDASPVEPQDAKVRCVRIPDLFSSIMATKPVVNPHYHDVKPYADRWITKIMQEDDEWGAKNSKADFCYLSSLWVPDADEEALRVVVAWNEWIFHFDDQFDDGHLSSDPLAAQEEIDMTMALMGEEPPLQREANPIRWLFQNIWNHFKKRASPDLQQRFKGMHKIYFDGLLTQIKAMHQGRLLQRSVQEYMDMRRGTIGTYAAVALAEYAHGIKLQQEIVDHPSLQDCLCIMSDLVVLKDLALGVDINLMSILTEQGLSTQQAMDKIGVQIDDCYKRWYIALANMPVWGEEIDREVLKFVEACRCVALGNLYWSFKTGRYLGYEGYEVRRTRMLHLPPSGAHGPA
Valsa_mali_var._pyri	KUI56708.1	MDTPSPDSADLQKCESSSSPGSTLTNVMPEDASPVEPQDAKVRCVRIPDLFSSIMATKPTVNPHYHDVKPYADRWIAKIMQADDEWATKNSKADFCYLSSLWVPNADEEALRVVVAWNEWIFHFDDQFDEGHLSNDPLAAQEEIDMTMALMGEMELPLQREANPIHWLFQNIWNHFKKRASPDLQQRFKGMHKRYFDGLLAQVKAMHQGRLLQRSVQEYMDMRRGTIGTYSAVALAEYAHGIKLQQEIVDHPSLQDCLCIMSDLVIL
Xylaria_grammica	RWA09620.1	MTPSVIMQTTADVLPEQADHSSLTQPDETKMKLRVPKPVKEPEQRRSVRIPDLFSSIMSTRPVVNQNHFKVKAEGDRWISKIMNMDEKTSAKNTKSDFCLLSSMWVPTAGEEALRTMLDWNNWIFYFDDEFDEGHLRDDLVAAREEIDQTMAIMEEGAAIYTPEENPIRYVFQTCWQRVVKGASPGMP
Xylaria_hypoxylon	TGJ83715.1	MAPSIIMQTATDVLPAQSDYSNPTQLDETQSTLKFGGPEPVKKPEQKRSVRVPDLFSSIMASRPVVNQNYFKVKAEGDRWITKIMNMDEKTSAKNTRVDLCFLASIWAPNADEEALRMMLDWNHWDSEVLTNNLQVFLFDDQFDEGHLKDDPIAAQEEIDQTMAIMEQGAGLYTPEQNPIRYVFQACWQRLVKRASLELQQRYKEQHKRFFDQLVVQVQRFAKGEALRSDVDTYMDMRRGTIGAYPAITVAEYGQGVKLPESVFQHKSLQECMRVSADLVLLVNDVLSYRKDLELGVDYNLISLLSEQDMSIQQSIDKIGVLIDGCYKRWYTALAELPSYGEEIDSQVLIFVDVCRFVALGNLHWSFKTGRYLGPEGHEVHQTRIMYLPSQENN
Xylaria_longipes	RYC55946.1	MDEKTSTKNTRVDLCYLASIWAPMGDEEALRMMLDWSHWVFLFDDQFDEGHLKDDPVTAQEEVNATMSIMTDDAPFIHPDENPIRYVFQTCWQRLKRRASPELQQRYREQHKRFFDQLVVQVQRVACGEVLASDVQIYMEIRRGTIGAYRAIALSPGVVNDVLSYRKDLELGVDYNLISILQEKGLSIQQFIDQIGVMINDCYRRWYTALADLPSYGRGVDSEVLKFADVCRFVALGNLHWR
Xylaria_longipes	RYC58180.1	MTSDLSEPPKQLGGRRSVRIPDFFSSIMASRPVVNPNYSKVKTEGDRWISRVMKMDQKTSAKNARADFCYLASTWAPHADEEALRMLLDWCNWFDEGHLKSNPFAAQDEVDRTMAIMENGAPFIEPEENPIRYVFQTCWHRVQKSASLGRDLDTYSEVRRGTIGVYAAIAATDVNDVLSYRKDLELGVGHNLITFFMEQSMSVQQSVDKIGSMADGCYKRWYTALAELPLYGEEIDREVLAFVEMRVFMNIRGFAMSWKYVNATPHKAMALDDVIRDCMD

## Sheet: BOT3
Supplementary Data 7g: Amino acid sequences of BOT3 homologs used in this study
Strain	Locus	Protein	GenBank ID	GenBank Protein Sequence
Aspergillus_aculeatinus_CBS_121060	XP_025502257.1	MTNSVDFQTARTLFFDLYSMYGIYGLFLAAVAVYSVALIIYRLYLHPLARFPGPKIAAATGWYEFYHEVIRGGMYIHEIQRMHREYGPIIRINPHEIVINDPDYYNTVYVASNTRRSEKWYTLLGTGLEGAMGMTMGHELHRRRRRHFDPFFSRLGVTQIEGVVLDEVQLLTDRLEGYRKSGRTIQMEHVMAAFTGDIVTKICSEKSPDMIRHPDFGKEWYVTIHTYQLQVHLFVQFPHLISLTQLIPRGLVMHFSPGAAAFKSLHQYAFDHITEAKKDMGRAGKVQQEAGRSSVFRHVLSSDMPETERETERLAREALQLFGAGTATLVRAFSMIFYHVLSNPQMRGRLREELKDIMAEYPAKRPTWQELERLPYLHGIVKEGLRLSYGVMRHLARVS…
Aspergillus_aculeatus_ATCC_16872	XP_020054772.1	MYGIYGLFFAAVALYSVALVIYRLYLHPLSRFPGPKIAAATGWYEFYHEVIRGGMYIHEIQRMHREYGPIIRINPYEIVINDPDYYTTVYVASNTRRSEKWYTLQGTGLEGKALSFFSHFRTCRTRMHMTDQIVGAMGMTMGHELHRRRRKHFDPFFSRLGVTQIEGVILDEIQLLTDRLEGNRKSGRTIQMEHVMAAFTGDIVTKICSEKSPDMIRHPDFGKEWYVTIHTYQLQVHLFVQFPYLISLTQLIPRGLVMHFSPGAAAFKSLHQYAFDHITEAKKDMGRAVKVQQEAGRSSVFRHVLSSDMPGTERETERLAREALQLFGAGTATLVRAFSMIFYHVLSDPQMRGQLREELKDIMAGYPAKRPTWQELERLPYLHGIVKEGLRLSYGVMRH…
Aspergillus_brunneoviolaceus_CBS_621.78	XP_025436362.1	MTNSVDFQTARALFFDLYSKYGVYGLFLAAVAVYSVALIIYRLYLHPLARFPGPKIAAATGWYEFYHEVIRGGMYIHEIQRMHREYGPIIRINPHEIVINDPDYYNTVYVASNTRRSEKWYTLQGTGLEGAMGMTMGHELHRRRRKHFDPFFSRLGVTQIEGVILDEVQLLTDRLEGYRKSGRTIQMEYVMAAFTGDIVTKICSEKSPDMIRHPDFGKEWYVTIHTYQLQVHLFVQFPHLISLTQLIPRGLVMHFSPGAAAFKSLHQYAFDHITEAKKDMGRAGKVQQEAGRSSVFRHVLSSDMPETERETERLAREALQLFGAGTATLVRAFSMIFYHVLSNPQMRGRLREELKEIMAEYPAKRPTWQELERLPYLHGIVKEGLRLSYGVMRHLARVS…
Aspergillus_cristatus	ODM14803.1	MDSSDSASASSLMELSSPEPSITDASSDIAPDTDGEPLQEDIMKKHVVYLPDMFSSIMAVKPIVNPNYHEIKLIWFSPPRIIHADEKWAARNSKVDLCFLASTWAPYCDEEALRVMVDWNHWVFLFDDQFDEGHLSSDPVAAQEEINKTLAIMEDTEPPVQPKESPIRYVFQTTWDRLKKRATPDLQQRWKDMHRRFFDGLLNQVRSMHEQRVLTRDVHECMEMRRGTIGAYPAIAYALGIELSQEVVDHPSLQECMCISSDLVLLHWASNTTWITLLMNQGLSVQQAVDRMGAMIDQCYKRWYTALANMPVWGENVDRQVLKFVDACRNVALGNLYWSFKTGRYLEQMVAVARMQQSVTRVEGIIAGESRRLDERLTGLAGTGTVIRIDHAFTSLTGD…
Aspergillus_ellipticus_CBS_707.79	PYH98894.1	MGGVLGCLLTAWIIYNVLVVIGRLYLSPLSKIPGPRLAAATPWYETFVDLWYNNFPDALADMHKKYGPIVRPTPWEVSINDPDYYNEVYVTAGKRRTNYDAGSRSGLGMQDAIAITKDHDTHELRRKPVANFFSRPNVTRVESRISDEVRLLDAKLCRLKGTGSILSLDHAFTAYAGDIVVQFTCAEHPRLLDGPDFTPQWHKSICGDLNVVPLFRHIGWLSNLARFVPVGLLRALNPEVAGFRLFTLVGEGQIDKIKKGVAREDEKEGLEKKQSVFHDILRSDLPTSSLITYFVLADPEVKKRLEEELKDITAGFPEVVPRWAELEKLPYLQACIKEGLRINRFFRRNPRISPDPECWIGDYDPRMSRNFVPFTKGSRNCLGMNLGWAELYVCLAALF…
Aspergillus_fijiensis_CBS_313.89	RAK81478.1	MTNSVDFQTARALFFDLYSKYGVYGLFLAAVAVYSVALIIYRLYLHPLARFPGPKIAAATGWYEFYHEVIRGGMYIHEIQRMHREYGPIIRINPHEIVINDPDYYNTVYVASNTRRSEKWYTLQGTGLEGAMGMTMGHELHRRRRKHFDPFFSRLGVTQIEGVILDEVQLLTDRLEGYRKSGRTIQMEHVMAAFTGDIVTKICSEKSPDMIRHPDFGKEWYVTIHTYQLQVHLFVQFPHLISLTQLIPRGLVMHFSPGAAAFKSLHQYAFDHITEAKKDMGRAGKGQQEAGRSSVFRRVLSSDMPETERETERLAREALQLFGAGTATLVRAFSMIFYHVLSNPQMRGRLREELKDIMAEYPAKRPTWQELERLPYLHGVVKEGLRLSYGVMRHLARVS…
Aspergillus_heteromorphus_CBS_117.55	XP_025395330.1	MTDVVNSAPVSPLFHFYSTYGIYGLLSVVLAVYTLALVVYRLYLHPLARFPGPKLAAATGWYEFYHDVIRGGMYIHEVKRMHREYGPIIRINPYEIVINDPDFYNTVYVASNTRRTEKWTTLQGTGLSGKAFFCAMGMTMGHELHRRRRKYFDPFFSRLGVTQIEGMVVDEVKLLISRLEGLSKSGRIVQMEHVTAAFTGDIVMRICSEKSPDMIRHPEFGKQWHETIHTYQRQVLLFVQIPQLIPLTQIIPAAIVTCLSPGAAAFRSLHQYAFNHITEAKKEMVSVEKVQQEARSSVFRHVLSSDMPESERETERLAREALQLFGAGTATLVRAFSVVMYYILSDPHMRDRLREELKDIMAGYPSKIPTWQELERLPYLHGIVKEGLRLSYGVMRHLA…
Aspergillus_indologenus_CBS_114.80	PYI29873.1	MYGVYGLFLAAVALYGVALVIYRLYLHPLAQFPGPKIAAATGWYEFYHDVIRGGMYIHEIQRMHREYGPIIRINPYEIVINDPDYYNTVYVASNTRRSEKWYTLQGTGLEGAMGMTMGHELHRRRRKHFDPFFSRLGVTQIEGVILDEIQLLTDRLASYRKSGRTIQMEHVMAAFTGDIVTKICSEKSPDMIRHPDFGKEWYVTIHTYQLQVHLFVQFPHLIALTQLIPRGLVMQFSPGAAAFKSLHQYAFDHITEAKRDMVRAEKVQHDAGRSSVFRHVLSSDMPESERETERLAREALQLFGAGTATLVRAFSMIFYHVLSNPPMRARLRDELKGIMAEYPAKRPTWQELERLPYLHGIVREGLRLSYGVMRHLARVSPDQPLQFREWTIPAGTPVG…
Aspergillus_japonicus_CBS_114.51	XP_025525080.1	MTNPVTFQTPHTLFLSFYSMYGVYGLILAAAALYGVTLVIYRLYLHPLARFPGPKIAAATGWYEFYHDVIRGGMYIHEIQRMHRKYGPIIRINPYEIVINDPDYYNTVYVASNTRRSEKWYTLQGTGLEGAMGMTMGHELHRRRRKHFDPFFSRLGVTYRKSGRTIQMEHVMAAFTGDIVTKICSEKSPDMIRHPEFGKEWYVTIHTYQLQVHLFVQFPHLIALTQLIPRGLVMQFSPGAAAFKSLHQYAFDHITEAKRDMVRAEKVQHDAGRSSVFRHVLSSDMPEAERETERLAREALQLFGAGTATLVRAFSMIFYHVLSNPPMRARLRDELKGIMAEYPAKRPTWQELERLPYLHGIVREGLRLSYGVMRHLARVSPDQPLQFREWTIPAGTPVG…
Aspergillus_stellatus	BAT32890.1	MEGSINDARRTNYLVLLRTCYEIYGIYEPLLALFAVYSVAVVVYRLYLHPLARFPGPKLAAATGWYEFYHDVFRGGQYLYEIESMHRKYGPIIRINPHELVVNDPDFYNTVFVAANTRRTDKWSGLEGIGLRGSLAFTRDHDLHRIRRKRYEPFFSRLSVSRIEPIIVDEAKLLAKQLEASSKTGRVIELEHVMSAFTGDVITTLCSEKSPDMIRHPEFGKGWHTSLYNFPSCFRAGAFNSFLEYSTDHINTAKREMLSVDKLEQNNKSSVFRYVLSTDMPQAERDTERLAREAALLFGAGSVTTTRFFSVTIYYTLRNRQIRDRLSAELKDVMAGYPSTLPTWQELDRLPYLHAIVKEGLRYACPFVLSSSLAAWSSLSHKFSSRLSYGVMRHLSRIS…
Aspergillus_turcosus	RHZ53946.1	MMSGTLPTWLEAIPVPKVVENVSYFELAAYLLGSWITYVVLLVVYRLYLSPIAKFPGPKLAAATEWYEFYYQLVKDGQWGNAVAKMHEKYGPIVRVSPWELSIRDSSYYQQLYVASSMRRTNMWARGREGNGFQDSHHLTVPHELHRQRRKPLETFFSRQSITRVETTIADKVRALDERLQAIAGTDTVIHVDHAFTALTGDIIGHVACGTTPGLLDDADFSPKWHDLMTKTVLVAPLFRCFSWLNHLTQAMPASVMERIYPKGISNMMVGKMGREYIERLRTQVQSGALKRAGAEPPQSVFHHLLSTTAIPESEKRTSRLQAESMVILIAGTFTSAHTLSMIVYHALSEPRIEARLREDLREVMACYPARYPLWADLEKVPYLQGCIKEALRLYGLIG…
Aspergillus_turcosus	RLL94314.1	MMSGTLPTWLEAIPVPKVVENVSYFELAAYLLGSWIIYVVLLVVYRLYLSPIAKFPGPKLAAATEWYEFYYQLVKDGQWGNAVAKMHEKYGPIVRVSPWELSIRDSSYYQQLYVASSMRRTNMWARGREGNGFQDSHHLTVPHELHRQRRKPLETFFSRQSITRVETTIADKVRALDERLKAVAGTDTVIHVDHAFTALTGDIIGHVACGTTPGLLDDADFSPKWHDLMTKTVLVAPLFRCFSWLNHLTQAMPASVMERIYPKGISNMMVGKMGREYIERLRTQVQSGALKRAGAEPPQSVFHHLLSTTAIPESEKRTSRLQAESMVILIAGTFTSAHTLSMIVYHALSEPRIEARLREDLREVMACYPARYPLWADLEKVPYLQGCIKEALRLYGLIG…
Aspergillus_uvarum_CBS_121591	XP_025487034.1	MTNSVNFQTVHTLFLNLYSIYGIYGLFFAAVALYSVALVIYRLYLHPLSRFPGPKIAAATGWYEFYHEVIRGGMYIHEIQRMHREYGPIIRINPYEIVINDPDYYNTLYVASNTRRSEKWYTLQGTGLEGAMGMTMGHELHRRRRKHFDPFFSRLGVTQIEGVILDEVQLLTDRLEGYRKSGRTIQMEHVMAAFTGDIVTKICSEKSPDMIRHPDFGKEWYVTIHTYQLQVHLFVQFPYLISLTQLIPRGLVMHFSPGAAAFKSLHQYAFDHITEAKKDMGRAAKVQQEAGRSSVFRHVLSSDMPETERETERLAREALQLFGAGTATLVRAFSMIFYHILSNPQMRGRLREELKDIMAGYPAKRPTWQELERLPYLHGIVKEGLRLSYGVMRHLARVS…
Aspergillus_violaceofuscus_CBS_115571	PYI14930.1	MYGIYGLILAAAALYGVTLVIYRLYLHPLARFPGPKIAAATGWYEFYHDVIRGGMYIHEIQRMHREYGPIIRINPYEIVINDPDYYNTVYVASNTRRSEKWYTLQGTGLEGAMGMTMGHELHRRRRKHFDPFFSRLGVTQIEGVILDEIQLLTDRLASYRKSGRTIQMEHVMAAFTGDIVTKICSEKSPDMIRHPEFGKEWYVTIHTYQLQVHLFVQFPHLIALTQLIPRGLVMQFSPGAAAFKSLHQYAFDHITEAKRDMVRAEKVQHDAGRSSVFRHVLSSDMPESERETERLAREALQLFGAGTATLVRAFSMIFYHVLSNPPMRARLRDELKGIMAEYPAKRPTWQELERLPYLHGIVREGLRLSYGVMRHLARVSPDQPLQFREWTIPAGTPVG…
Botrytis_cinerea	Q6WP51.1	MEKSNPTLDLATKTALLTWQKSNALLQHGIERATPFVLAVKSKAWQDAQSIGSKVAEAKFRDIDRTEITTITSVALGLYFAYVFCLVFYRLYLHPLAKFPGYRICAACEWYEFYCYIVKGGQWGNEIRKMHEKYGPIVRTSPWELSVRDPAFYDQLYVTASTRKTDMWPRGREGNGFDNSHHLSVSHELHRTRRKHLEPFFSRQGITRIESRIAERVMKMDDRLVGLKGSGSIIEVDHMLCALTGDIIGQVSSGMEAGLLDDPEFTPAWKDLMIKSTAIAPLFRCFPWINKFLQSLPTSIMNSVYPKGISNMMLGKTGQQNIEKIKTQIATSKRDLSDVSVFHHLLSSNVPESEKSIDRLRAESMILLLAGTLAGAHTLTFVVFYVLQNPQIEKRLRAE…
Botrytis_cinerea_B05.10	XP_024552384.1	MEKSNPTLDLATKTALLTWQKSNALLQHGIERATPFVLAVKSKAWQDAQSIGSKVAEAKFRDIDRTEITTITSVALGLYFAYVFCLVFYRLYLHPLAKFPGYRICAACEWYEFYCYIVKGGQWGNEIRKMHEKYGPIVRTSPWELSVRDPAFYDQLYVTASTRKTDMWPRGREGNGFDNSHHLSVSHELHRTRRKHLEPFFSRQGITRIESRIAERVMKMDDRLVGLKGSGSIIEVDHMLCALTGDIIGQVSSGMEAGLLDDPEFTPAWKDLMIKSTTIAPLFRCFPWINKFLQSLPTSIMNSVYPKGISNMMLGKTGQQNIEKIKTQIATSKRDLSDVSVFHHLLSSNVPESEKSIDRLRAESMILLLAGTLAGAHTLTFVVFYVLQNPQIEKRLRAE…
Botrytis_elliptica	TGO73703.1	MEKSNPTLELVTKTALLTWQRSNALLRHGIERATPFVLAVKSKAWQNAQSIGTKVAEAKFEEIDRTDITTIASVVLGLYFAYVFCLVFYRLYLHPLAKFPGYKICAACEWYEFYCYIVKGGQWGNEVRKMHEKYGKQLPSAVFGALSPIVRTSPWELSVRDPAFYDQLYVTASTRKTDMWPRGREGNGFEDSHHLSVSHDLHRTRRKHLEPFFSRQGITRIESRIAERVMKMDERLMGLKRSGSIIEVDHMLCALTGDIIGQVSSGMEAGLLDDPEFTPAWKDLMIKSTTIAPLFRCFPWINKVLQSLPTAIMNSVYPKGISNMMLGKAGQRNIEKIKSEIATSKRDLSDVSVFHHLLSSNIPESEKSIDRLRAESMILLLAGTLAGAHTLTFVVFYVL…
Botrytis_paeoniae	TGO18468.1	MEKSNPTLDLATKTALLTWQKSNALLRHGIERATPFVLAVKSKAWQNAQSIGTKVAEANFGDIDRTDITTITSVVLGLYFTYVFFLVFYRLYLYPLAKFPGYKICAACEWYEFYCYIVKGGQWGNEVRQMHERYGPIVRTSPWELSVRDPAFYDQLYVTASTRKTDMWPRGREGNGFDDSHHLSVSHDLHRTRRKHLEPFFSRQGITRIESRIAERVMKMDDRLVGLKRSGSIIEVDHMLCALTGDIIGQVSSGMEAGLLDDPEFTPAWKDLMIKSTTIAPLFRCFPWINKFLQSLPTSIMNSVYPKGISNMMLGKAGQRNIEKIKSQIATSKRDLSSVSVFHHLLSSNVPESEKSIDRLRAESMVLLLAGTLAGAHTLTFVIFYVLQNSQIEKRLRAE…
Botrytis_porri	TGO81805.1	MEKSNPTLDLVTKTALFTWQKSNVLLQHGIERATPFVLAAKSKAWQNAQSIGTKVAEARFGDIDRTDITAITSIVLGLYFAYVFLLVFYRLYLHPLAKFPGYKICAACEWYEFYCYIVKGGQWGNEVRKMHEKYGPIVRTSPWELSVRDPAFYDQLYVTASTRKTDMWPRGREGNGFEDSHHLSVSHDLHRTRRKHLEPFFSRQGITRIESGIAERVMKMDDRLVGLKRSGSIIQLDHMLCALTGDIIGRVSSGMEAGLLDDPEFTPAWKDLMIKSTTIAPLFRCFPWINKFLQSLPTSIMNSVYPKGISNMMLGKAGQRNIEKIKSQIATSKKDLTGVSVFHHLLSSNVPESEKSIDRLRAESMILLLAGTLAGAHTLPFVVFYVLRNPQIEKRLRAE…
Colletotrichum_gloeosporioides_Cg-14	EQB45000.1	MEKGAEGFSTRRQDFVYLLLAAVIAHRISLIVYRLYLSPLAKFPGPKIAAATSWYEGFWDLWNAQFPEVVKDMHEKYGPIVRINPRELVIQDADFYSQLYVPGGKRRTHTIMGMRAGLGMSDAIATTSQHELHHMRRKAVEGFFSKQSVTRMESRIHHEARRLDEKLRQLSGTEQVIHLDHAFSCVTGDLAAQFACGESPELIDEFEFNPEWHNSLMGILTMVPYVRNFPWINNVMRLVPVWVLKALNPELAGFRIFHLFSEGRIETIKREMNDQSKDDENTKSSIFHHILRSDLPEAEKATDRLNREAFALLAAGTITTAGTMTLITYFVLENPNIEKRLRQDLHQVTACYPETVPRWADLEKVTFLTACIKEGLRYVCNSPDEFDESEAE
Colletotrichum_incanum	KZL82379.1	MEKSNPALTPPSEKALLMWELVSKANAVLQTGINRATPLVLAASNKAWENAQSIGTKLAQGKVEDIDRTDATTIVSIVLGLYSAYVFGLVFYRLYLHPLAKFPGYRICAACEWYEFYCYIVKGPIVRTSPWELSIRDPAFYDQLYVTAATRKTDMWPRGREGNGFDSKLSKPDANGLAEDLGLTCLLQIDSHHLSVSHDLHRIRRKHLEPFFSRQGITRIETRIAELVMKMDKRLVGLKGSGSIVPVDHLLCALTGDVIGQVSSGMQAGLLDDPDFTPAWKDLMIKSTTIAPLFRCFPWINKFLQSLPTSVMNSVYPKGISNMMLGKTGQRNIEKIKSDIATSKKDLSGVSVFHHLLSSDVPESEKSTDRLRAESMILLLAGTLAGAHTLTFVVFYVLQ…
Colletotrichum_liriopes	LOCUS_008470-RA_contig17	MEKSSPALALASEKAWEFASKADAVLRTGVGRAAPHVLAAKNKAWEGAHSIGTKLAQGNVGDIDRTEVTTILSVVLGLYFAYVFALVFYRLYLHPLAKFPGYKICAACEWYEFYCYIVKGGQWGNEIRKMHEKYGKQPPNTARGAFRSLNHHFCPIVRTSPWELSIRDPVFYDQLYVTAATRKTDMWPRGREGNGFDMSHDLHRIRRKHLEPFFSRQGITRIEPRIAELVMKMDKRIVGLKGSGAIVPVDHLLCALTGDVIGQVSSGMQAGLLDDPDFTPAWKDLMIKSTTIAPLFRCFPWINKFLQSLPTSIMNSVYPKGISNMMLGKTGQRNIEKIKSDIATSKKDLSGVSVFHHLLSSDVPESEKSTDRLRAESMILLLAGTLAGAHTLTFVVFYV…	GJC85385.1
Colletotrichum_tofieldiae	KZL65203.1	MEKSSPALALASEKAWEFASKADAVLRTGVSRAAPHVLAAKNKAWEGAHSIGTKLAQGNVGDIDRTEVTTILSVVLGLYFAYVFALVFYRLYLHPLAKFPGYKICAACEWYEFYCYIVKGGQWGNEIRKMHEKYGKQLPNPARGAFKSLNHNFCPIVRTSPWELSIRDPVFYDQLYVTAATRKTDMWPRGREGNGFDNSHHLSVSHDLHRIRRKHLEPFFSRQGITRIEPRIAELVMKMDKRIVGLKGSGAVVPVDHLLCALTGDVIGQVSSGMQAGLLDDPDFTPAWKDLMIKSTTIAPLFRCFPWINKFLQSLPTSIMNSVYPKGISNMMLGKTGQRNIEKIKSDIATSKKDLSGVSVFHHLLSSDVPESEKSTDRLRAESMILLLAGTLAGAHTLT…
Colletotrichum_tofieldiae, Ct3, Ct4, Ct61	contig1-abinit-gene-3-0.20	MEKSSPALALASEKAWEFASKADAVLRTGVSRAAPHVLAAKNKAWEGAHSIGTKLAQGNVGDIDRTEVTTILSVVLGLYFAYVFALVFYRLYLHPLAKFPGYKICAACEWYEFYCYIVKGGQWGNEIRKMHEKYGPIVRTSPWELSIRDPVFYDQLYVTAATRKTDMWPRGREGNGFDNSHHLSVSHDLHRIRRKHLEPFFSRQGITRIEPRIAELVMKMDKRIVGLKGSGAVVPVDHLLCALTGDVIGQVSSGMQAGLLDDPDFTPAWKDLMIKSTTIAPLFRCFPWINKFLQSLPTSIMNSVYPKGISNMMLGKTGQRNIEKIKSDIATSKKDLSGVSVFHHLLSSDVPESEKSTDRLRAESMILLLAGTLAGAHTLTFVVFYVLQNPQIEKRLRTE…	GKT90339.1_GKT90338.1_GKT90337.1	MEKSSPALALASEKAWEFASKADAVLRTGVSRAAPHVLAAKNKAWEGAHSIGTKLAQGNVGDIDRTEVTTILSVVLGLYFAYVFALVFYRLYLHPLAKFPGYKICAACEWYEFYCYIVKGGQWGTRSARCTRNMASNSPILREAHSSLLITIFVHQCLTANGFAGPIVRTSPWELSIRDPVFYDQLYVTAATRKTDMWPRGREGNGFDSITRIEPRIAELVMKMDKRIVGLKGSGAVVPVDHLLCALTGDVIGQVSSGMQAGLLDDPDFTPAW_MNSVYPKGISNMMLGKTGQRNIEKIKSDIATSKKDLSGVSVFHHLLSSDVPESEKSTDRLRAESMILLLAGTLAGAHTLTFVVFYVLQNPQIEKRLRTELQPVFKGYPNKMPTWAELERLPYLRG…
Cordyceps_sp._RAO-2017	PHH87959.1	MPHFGLELNMKDAARGLLLLFFLYRSCVLLHRLFLSRLAKFPGPRLAAASSWYEAFFDLRSANFPDVLQSLHSRYGPIVRVNPWELSILDPDFYDSVYVSAAKRRTTLIAGARAGLGMSGRPRILVRPKGTGTTDEPDAISTTSSHEVHRMRRKAVEGFFSKQSVIRMESRIHDEVSSLEDKLRSLDATGTVVRLDHAFTCVTGDLAGLFAAGENPRLLEAPDFNPEWHDSVMGILSVVPYVRNFPWINSVLGVIPLWLLQKLNPRAAGFRAFHLVRLPFRLLCVRRLTCISGTQLCGRRVAEVKADIASKSELKESDKTSIFHHILQSDVPESEKAPDRMRREAFALLAAGTITTASTVSLITFYVLADPAVEKRLRQELHFVADALPEKLPRWTDLE…
Cytospora_leucostoma	ROW07623.1	MASEHDVLRGLGFLKVLNMAPELETSITMPQLGIKYRDIASAGITLLGLYWFSVIFYRVFLSNLAKFPGPKLAAATGWYEAFFDLRSSNFPDVLRSLHDKYGPIVRVNPWELSIRDPEFYNEVYVSAGKRRTNLITNRAGLGMSDALAATTTHELHQLRRRALESFFSRLSISRTEPKIQEEVRSLDDKLRTLAGTGTIVHLDHAFACITGDLAALMACGENPRLLEAPNFNPEWFESLMGILGVVPYVRNLPWINSILKIVPQPILQRLYPSAAGFRLFHQLSERRIEEVKAHLSGKDELQESDKTSVFHHILQSNLPKSEKEPARLESEAFGLLAAGTITTASTLSLITYYILANPTIENKLREELKDITAAYPAQLPRWTDLEKISYLTGCIKEGL…
Diaporthe_helianthi	POS72678.1	MDKTNFNQVLGMANQKALLLRQNISIKASELLQFSAERATPLVLAARGKTLQVAQSITAKVTEGRFEDIDRAEVTAVIFVGFTLYSAYVFGLVFYRLYLHPLARFPGYKICAASEWYEFYCYIVKGPIVRTSPWELSIRDPSFYDQLYVTASTRKTDMWPRGREGNGFENSHHLSVPHDLHRVRRKHLEPFFSRQGITRIEGRIAELVKKMDDRLVGLKCTGSVLSIDVVLCALTGDVIGQVSSGMQAGLLDDPDFTPAWQEGPHDQVDYYCTLVPMLYMDQQSLPASLLNSVYPKGISNMMLGKTGQRNIEKIKSEISQSKQDLSGASVFHHLLSSDIPESEKSTDRLRAESMILLLAGTLAGAHTLTFVVFYVLANPQVEKRLRAELQPAFKDYPKK…
Drechmeria_coniospora	KYK58952.1	MPALVLGALSVSWLSAACTLFVLGFVYTILLAVYRLTFSPLSAFPGSKIAAATGWYEFYYDVVGQGSYYRKIAEMHDKYGPIIRINPWELDVSDPAFHPTLFVSGSVRRSEIFAGSRGGLGIEGSHTVSEDHDLHRIRRKPVEYFFSHQKVQSYESEIADEVRLLDSRFRAMKGTGSIVRMEHVYAALTGDLIRHFSVINPPSLISDPEFSPNWYGTLRRFFIQVVLYTQLTFLVGWVRYIPRSILLSCTPNAAAFKAFTDLVIDHIEEARVRVKDGKLDKDTRFSTLIECLLTSDIPEEEKTTQRLTGEIITALSGGTMTTAHTLATITYHVLADPSIGEQLRQSLAPIMRDFPEKMPRSADIENIPYVAGCVKEGLRLSQSVMRRMTRCFPDVELEY…
Escovopsis_weberi	KOS20489.1	MNAEPSMAPSPLLLYWRALSLPTERLLGEDGGLRMSFTDVLLGTTAVFLAYSFVVLPVYRVFFSPLAKFPGPWLAAATSWYEFYYDIVRHGDYVHEIDRMHDKYGPIVRINPWEISIRDHAFFNSIYVAGAARRTEMYWRQRSTFGVEGSMITAESHDLHRLRRHTLEPFFSRRGVSFLEPLLAEEARLLDHRLDQLRGSQSVVEIEHVFSAFALDIINKICFEEPKAALAAPDFDPTVHLLLRDSLPKISFALHFPWLVKAVDTIPAFLMDILLPAAAGPRKTLNYLRDQIKHEIDRIRAGRVPTDNFNPKGSVVRHLLDSDLPTEEKTTPRLQAELMAFVAAGTASNSRILTVAAYFILTTPHIEERLREELKDTMAGFPETVPTWSDLEKLPFLQA…
Eutypa_lata_UCREL1	EMR65631.1	MALASLFNELEGLSLDPSNLNYCHVAGGIAAIFGVYSFVLVVYRLWFHPLAGFPGPKLLAATKWYEAYVDLFHHDFPERLAKIHEKYGPIVRVAPHEIHANDAEFFQTVFAAAAKHRTDIIPPRGLGQDDSIGSTPTHDMHQLRRKPLDKFMGQQNIVRIQSIIHDEIRTLDQRMSALKGTGKPVRLDCVFTSFTGDIVGHIACGESPALLEGKDFTPEWYDMIRGAARIIPVLRHFPQVGESSGFKILQLLGEKRIARIRAEVAGEREGEKEQGGSMFHHLLRSDIPETEKMTARLNAEAVSFLGAGTYPTAATLIFVTYYILADPKIEARLRNDLKNVMANFDEEVPNWIKVEQIAYLEACIKEGLRMLRLFRRKSRIATDVDLKYGDFVIPRGTPI…
fungal_sp._No.14919	GAW24070.1	MGALQDGLEALELAYRKANHWQLLGASVALLVIYNIVLVIYRLYFHPLAKFPGPKLVAASTWYETFVDLFRHDFPERLARMHEQYGPIVRVSPKEIHISDANFVTTVFATAAKHRTDIIPPKGLGMDDSIGSTPGHDIHAVRRKPLDKYLSRQNVVRLQSIIHEEIRALERKMLEAQSTGVPVRLDCAFTAFTGDIVGHIACGESPQLLEGKDFTPEWYTMIRGAAKIIPLLRHFPQVGLITQCVPAWLVQAIIPNTTGFRILQLLGEQRVNRIRQEIEKEKKGHVESEENGSMFHHLLRSDIPESEKNPARLAAEAVSFLGAGTYPTAATLILTAYYILAKPEIEERLRQELKGVMANFDDEVPNWVDVEQVEYLGACIKEGLRILRLFRRKGRISID…
fungal_sp._No.14919	GAW11396.1	MEPLLEDTRPSVFLPQHVTLLLTALGVYLMSTWIYNLYFHPLAGFPGPKIAAASGLYEFYYDVVKKGQYLYKIEEMHRQYDSHLLTEDHHLHRRRRKPLEPFFSRIGIIRMEEAIISEARSLNNRLEGLKGSSSVICLDHVFTAFAADVIAEVCYGSPSKMMTRDEFGADWYNLMRGLITQSVLFTQIPQLVHLTRLIPTGFLHRLGPGVAIFNEYREMMTQRVEQAQRESAETRVHEKPTLFRHIMNSDMPASEQSVERLTNEAMVIFGGATGTIPHALALISYYILSNQQIRERLGEELAPLMSDYPDNPPKSTDLEKLPYLQAIMKEGLRLSYGVMRRLPRRSPDVALQYKQWTIPKGTPVGMGAYSLHTNSDVYPEPFNFIPERWLGAYDPRMNE…
Helicocarpus_griseus_UAMH5409	PGH07561.1	MVEELKSWIVYLPGNRISKKVDGIQFKLFCLTHTKADALPPSHVVLDALDVSTMSSASASKENLITILIALDHAFFAFAADLVGQFTCGELPQLLNEPDFSPQWNKSVQGLLRMVPVLRHFGWALQLLMLVPVSLLKALHPEAAGFKMYTLVGEERVDKVKSEITKETKDSNVEQKQSVFHHILKSDLHPSEKGPARLKSEALAFFGAGTITTATTLGLITYYVLADSRIEKRLREELKDVTAAFPEEVPLWADLEKLPYLQGCIKEGLQSVWEINLGRFFRRNVRIAPDVELQYKEWTISKNTTVGISISSMHMDPEVCPEPYKFKPDRWVGDYNPLMNRNFVPFSRGSRNCLGMNLALAELYVCIAVLFRPGGYEMSLVGTDESDMVLVHDSEVGVP…
Hypoxylon_sp._CI-4A	OTA98482.1	MNAIFSKIAGGRYDNFNFEGAAKITGALLAGYIVYILLLVTYRLYLHPLAGFPGPKICAVTEWYEFYCYIVKEGQWGNEVREMHDKYGPIVRTSPWELSIRDSEFYSQLYVATSARRTDMWPRGREGNGFENSHHLTVPHDLHRSRRKHLEPFFSRQGITRVEHIIASGAWKLDARLLGLSGSGTFIHMDHALAAMTGDVIGYISCGLQPGLIEEANFSPSWYELMVKTTTVAPLFRCFPWLNKLIRLLPTSTIESMYPKGISSMMLGKTGRVHIEKIKQELSDWPTTEEKDNWTSVFHHLLLSDIPESEKSVDRLQAESMIFLLAGTLAGAHTLTFVVFYVLANPTIETRLRVELESVFASSAQVGRQTPTWAELERLPYLRGCIKEALRLNGLVGNL…
Hypoxylon_sp._EC38	OTA61601.1	MNAIINKITEGRYSGLNMGDATTMMEALLAGCIVYGLLLVIYRLYFHPLASFPGPRICAVTEWYEFYCYIVKEGQWGNEVRKMHEKYGPIVRTSPWELSIRDSEFYSQLYVTTSTRRTDMWPRGREGNGFENSHHLTVPHDLHRSRRKHLEPFFSRQGITRVEHIIASDAWKLDARLLKLSRSGTVIHMDHVLAAMTGDVIGYISCGMQPGLIDEPNFSPSWYELMVKTTTIAPLFRCFPWLNKVMRCLPTSFMESMYPKGISNMMLGDTGRMHIKRIEREIADWQNTKEKDSWVSVFHHLLSSDIPASEKSVERLQAESMIFLLAGTLAGAHTLTFVVFYVLANPAIEIRLRAELEVAFVASVRDGKEIPIWAELEKLPYLRGCIKEALRLNGLVGNL…
Lachnellula_hyalina	XP_031006487.1	MSFPTLGVQHLKAWTLLITPASFILVLGVYFMSITVYRLWFSPIAKFPGPKIAAISGWYEAYYDIVKRGKYLYEIEKMHNIYGPVVRINPWELSIKDPEFYTELFVAANTRRTEKWASSLAGLGFDDTHIATVSHELHRKRRKPLAPFFTRRSLESVEVQIAEKAAILDKRLQRFSGLDTAVHLEHAFSAFAGDIICQICCDHPSELLNDPTFATYWHNFFNTITETGLVFLNFPLLRGFIVKLPEQVLSKLSPAIAHLQMLEVIARSGIDDANKAKVEASLSKTESTPTLFQIMVSSDMPPAEKSMDRLTQEAMLLFGAGSFTVASTMGTISYHLLDNQSARIKLQEEIGNTMSAYPHRIPHRVELEKLPYLTAVVKEGLRIGTVISRRQTRMFPDED…
Lachnellula_subtilissima	TVY42774.1	MSFTTLDVQNPKAWTLFITPASFILVLGVYFMSITVYRLRFSPIAKFPGPKIAAISGWYEAYYDIVKRGKYLYEIEKMHAIYGPVVRINPWELNIKDPEFYTELFVAANTRRTEKWASSFAGLGFDDTHIATVSHELHRKRRKPLAPFFTRRSLESVEVKIAEKAVILDKSLQRFRGLDTAVHLEHAFSAFAGDIICQICCDHPSDLLNDPAFATYWIIVKLPEQVLVKLSPAIAHLQMLEMIARSGIDDAKHAKVEAPLSETESTPTLFQFMVSSDMPPAEKTMDRLTQEAMLLFGAGSFTVASTMVTISYHLLANHSARTKLQEEIGNTMSEYPHRIPHRVELEKIPYLTAVVKEGLRIGSVISRRQTRMFPDEDVKYQGWTIPRNTPMGMSAYFMH…
Madurella_mycetomatis	KXX73482.1	MNALAKIRSLSNVEALATKSNELLAFLVGARDMALLGTCVFLLGYGILLTVYRLVLSPISGFPGPKIAAATAWYEFYYDVVKRGRYYHRISEMHDEYGPIIRINPWELSVRDGDFHKTLYVAGFVRRSQIFPRSRAGIGIDGSHPVSEDHDLHRIRRKPLDPFFSRRQVQTYESMIVGGLELLDRRFRDMKGSGKIVNMEHVYAALAGDLIGEISIVDAPSFISDPDFSPGCWLKYIPRGILLRLLPGAAGFKAFTDLITNHIENAKKKQQNGKLGEGGGRRTLVEHLLLSDMPESEKKTERLAGEFIALLSGGTMTTARALSTITYFALANPRIEAELREALRGPMASFPEKMPPWAELEKIPYLTACIKEGLRISHGSMRRVPRCSPDVELQYKQWT…
Paraphaeosphaeria_sporulosa	XP_018040165.1	MATNTDTVVLFVVGTLAATFLLYSSGLVIFRLCFSPLSQFPGPKLAAATAWYETLVDITSNNFHEILMDMHKQYGPIIRCSPWEISINDAEYYTKLYVPAGIRHTNSMVQRFGFGLESESLYSAVIPSSVLNHKDTIATTSDHDLHQLRRRPLEKYLSRQGIMQAEAVIHEKTRLLDERLSAMRGTGSVVRLDQAYSAYLGDITIELTVGESSRMLEEADFAPEWYYVFPSQRCCKRMAADTHRLLKMIPMGLIRSAYPRIAAFKMWDVLGRDKVDNIKSDLAEEVVPQKFSFFHTLIRSDLPAFEKHASRLSAEAVGVFGGGTINPTSALAFMTFHILNDAQIHRRLQESLTEIMNEFPQKSPTWIELEQVPYLAACVKEGLRMSCQFRRSARVAPHT…
Penicillium_italicum	KGO75956.1	MAYPKYALAVDWLLGRKVIQILGSDIRFPDLAIGIVFVLFFYGTALTVYRLYFSPLAGFPGPKLAAATEWYEFYYQLVRDGQWGNKVEKLHEKYDSHHLSVSHDLHRQRRKNIETFFSKQNVNRFEDIIARKVKLLDDQFERLKGTGSIVHVNHAFTALTGDIIGHVACGAHPGLVDDPDFSPGCALMTYEMGREYIKKTKQRIQQKNLDSNQSKLSVFHHLLTSNIPESEKSTSRLQAEAMVILIAGTFTSAHILTMIVYHALSDPSIERCLREELKVTMSSYPTRTPRVADLEGIPYLQACIKEALRLYGLIGNLPRCSPDVALQYKQWTIPRNTPVGMSIYYMHTNPDVWPEPRKFMPTRWLGQYNPQMDRHFVPFTKGSRSCLGMNLAMAELYLT…
Periconia_macrospinosa	PVH92548.1	MALSSILSKLQSLDSDSHGLHYSYLALGASLIFTLYSLRLVVFRLYFHPLARFPGPKILAATTWFETYVDLFHHDFPQRLSKIHDKYGPIVRVAPNEIHVNDADFFQTVFVAAAKHRTDIIPPRGLGQDDSIGSTRTHDMHQLRRKPLDKFMGLQNIVRLQGMIHEEIRTLDQKISALKNSGKPVRLDCVFTSFTGDIVGRLACGESPSLLEGKDFTPEWYDMIRGAARIIPLLRHFPQLGEATRMLPNWLVQALTPRSAGFRVLQELGEKRIARVRAEVARETKSDGEEGGSMFHHLLRSDIPDAEKSTERLNAEAVSFLGAGTYPTAATTIFVAYYILADPKIEERLREDLKDVMANFDEEVPNFTKLEQIEYLSACIKEGLRLLRLFRRKSRISTD…
Phialocephala_scopiformis	XP_018074351.1	MIQNKLSWQHLEGVAHRFDFLDLRVSNWHLLLLGSSFLLLIYGILLAIYRLVFSPLAGFPGPRIAAISGWYEVYYDVVQSGQYFYKISDLHDKYGPIVRINPWELTIRDGDFHSTLYVGGSVRHSQIFPPSRAGVGIDGSHTSSEDHDLHRIRRKPLDPFFSRKAVQSYESMIIDELQLLDGRLQGMRGTGKTVNMEHVYAAVAGDLVGSITLVDSLSLIMDPEFSPDWHTTVCRFFRQIAVFTHFTFLLGWIKLIPISILLRLYSGAAGFKAFRQLAIDKIEDAKRTLKLSKKEGAEGRMPETLIQHLLKSDMPESDKATERLASEFVAILAGGTMSIARGLSTIIYFLLADAELEARLRGSLKEVMGGYPERIPKLAELEKIPYLYACVREGLRISH…
Podospora_anserina_S_mat	_CDP29141.1	MASNIPMTPWSLVLSLLAIYCFYGIWLATCRLFLTPLSRFPGPKLAAATGWYQSYYELVTWAKGHFKIKDLHDKYGPIVRINPWEISINDAEFYSVLNVSGSVRHTNIDVRQRAALGFGESHGFTEDHNLHKMQRKPLEPLFSRRAIDLAQENIWTFAKRVEELFNKSKGTRNVISLNRAFSAFVDDAVSEACFGKSIGLLEDEDFSPSWHKLLEGLGTQTPLLFNFPILPRMLNLLPTAVVAKIHPEGAAYALLKSYTESIVDTALSSPDSKPPTSSKLIQTILSSDLPPSQKTRSRLATEASVVLAAGGITTMRMLTITSYYLLSSPSKLHHLQSELTSLMRSYPTTTPRWSDLEKLPYLSACIKEALRLGIGATRHVAKYFPNDEIEYKSWVIPKG…
Podospora_comata	VBB80886.1	MASNIPMSPWSLVLSLLAIYCFYGIWLAIYRLFLSPLSRFPGPKLAAATGWYQSYYELVTWAKGHFKIKDLHDKYGPIVRINPWEISINDAEFYSVLNVSGSVRHTNIDVRQRAALGFGESHGFTEDHNLHKMRRRPLEPLFSRRAIDLAQENIWTFAKRVEELFNKAKGTGNVISLNRAFSAFVDDAVSETCFGKSIGLLEDEDFSPSWHKLLEGLGTQTPLLFNFPILPRMLNLLPTAVVAKLHPEGAAYALLKSYTESIVDTALSSPDSKPPTSRRLMQTILSSDLPPSQKTRSRLATEASVVLAAGGITTMRMLTITSYYLLSSPSKLHHLQSELNSLMRSYPTTNPRWSDLEKLPYLSACIKEALRLGIGATRHAAKYFPNDEIEYKSWVIPKG…
Pseudogymnoascus_sp._03VT05	OBT82195.1	MSSFNLPAKCNIEKHLSANITCLLNTMGFWGLLGGLVGAMIVHSTFVIAYRLFFSPLEKFPGPKLAAATAWYETFFDLWNNNFPDVLAEMHAKYGPIVRVNPWELSINDAEYYNEVYVTAGKRRTNFDARPRSGLGMQGECQYTFMEGKKLNAFSRTDAISITADYDTHEMRRKAVANFFSRQNVTRVESRIHDNVRMLDAKLCDLRGTGTAVALNHAFSAFTGDLVGQHKSLYGVLRMVPLLRNLGWISQLLKLIPVSLLTALNLKVAGFRMFKLIGEGQIDKIKAEVANETKNSGFEEKQSVFHDILRSDLPPSEKDSARLKREAFALLAAGTITTASTLALITYYILANPRIEERLREEPKDVTAGFPEEVPRWADLEKLPYLQGCIKEGLRIGRF…
Pseudogymnoascus_sp._23342-1-I1	OBT62550.1	MSSLPLLDKSNMVKDLSANITCVLNTMGFWGLLGVLVGVVIVHSIFWIVYRLFFSPLAKFPGPKLAAATGWYETFFDLSSNNFPDVLAEMHAKYGPIVRVNPWELSINDAEYYNELYVTAGKRRTNFDAGPRSGLGMQGERQYIFMEGKKLNALSWTDAISITADHDTHEMRRKAVANFFSRQNVTRVESRIHDNIRMLDSKLFDLRGTGTAVALDHAFSAFTGDLVGQFTCGEHPQLLDGPDFTPQWLVFLVNTPLQHKSLYGVLRMVPLLRNLGWISQLLKLVPVSLLTALNPKVAGFRMFTLVGEGQIDKIKAEVAKETKDSGFEEKQSVFHDILRSDLPPSEKDSARLKREAFALLAAGTVTTAGMLALITYYVLANPHIEERLREELKDVTAGF…
Rosellinia_necatrix	GAP90685.1	MGALQDGLEALGLAYRKANRWELLGAAGIILVIYNTALVIYRLYFHPLARFPGPKLVAASTWYETYVDLFRHDFPERLAKMHEKYGPIVRVSPKEIHISDANFVTTVFATAAKHRTDIIPPRGLGMDDSIGSTPGHDIHAVRRKPLDKYLSRQNVVRLQSIIHDEIRSLERIMLEVKDTGLPVRLDCAFTAFTGDIVGHIACGESPQLLEGKDFTPEWYTMIRGAAKIIPLLRHFPQIGLITQYVPAQIVQALIPNTTGFRILQLLGEQRVNRIRKEIEKEKKGQVESEENGSMFHHLLRSDIPESEKNPARLAAEAVSFLGAGTYPTAATLILTAYYILAKPEIEERLRKELKTVMANFDDEVPNWVDVEQVEYLGACIKEGLRILRLFRRKGRISID…
Sordaria_araneosa	A0A1B4XBH8.1	MALASIFAEFKGLAAGVSLDNINPLYVAGGILGAFTVYSIILVVYRLRFHPLTGFPGPKLLAATTWYEAYVDLIHHDFPERLAKIHEKYGRDFLTIKLIVVPRSPRFSGPIVRVSPHEIHVNDAEFFHTVFATEAKHRTNIIPPRGLGQEDSIGSTRSHDMHQLRRKPLDKFMGQRNIVRQQSMIHEEIRVLDQAMTSLKGNGKPVRLDCVFTSFTGDIVGRLACGEAPQLLQGKDFTPEWYDMIRGAARIIPVLRHFPQVGEITQKMPNWLVQALVPRSAGFRVLQMLGAERIARVRAEVADEKKGVEGGESMFHYLLRSDLPESEKISARLNAEATSFMGAGTYPTAATLIFVAYYILADPKIEARLKNDLKDVMANFDDEVPNWEKVEQVEYLQAC…
Stemphylium_lycopersici	RAR00830.1	MAPPQLGQPLPVYEKSALRVLLQNASGTQMFLGASALLLLYGFLIGIHRVYFSPLSHIPGPKIAAFTWWYEAYYDVIKRGQYVDIIKKMHEEYGPIVRINPIEISIDDASFYNEVYVASTTRRTTIDEAYRGGLAFDGAHVMTASHELHKKRRKPLEPFFSRRGIERVESWISGKAKLLETKLQALDGTGNIVRMDHAFSAYAGDIVGGICCEETPGFLDHPEFAPDWHGIIDTVVSQIPTFMHFTFLVQFISVAVGAKVLLAFYPAGAGWENYRANAVRHIELAKRENLDTNTIEKNDRSSVFRHLISSDMPQSEKSTERLSHEAMIILGAGTVTTARTLSVITFYVLSNPHIKARLSEELSSVMQGYPSKPPRWSDLEKLPYLQACIKEGLRISPGA…
Stemphylium_lycopersici	RAQ98629.1	MAPPQLGQPLPVYEKSALRVLLQNASGTQMFLGASALLLLYGFLIGIHRVYFSPLSHIPGPKIAAFTWWYEAYYDVIKRGQYVDIIKKMHEKYGPIVRINPIEISIDDASFYNEVYVASTTRRTTIDEAYRGGLAFDGAHVMTASHELHKKRRKPLEPFFSRRGIERVESWISGKAKLLETKLQALDGTGNIVRMDHAFSAYAGDIVGGICCEETPGFLDHPEFAPDWHGIIDTVVSQIPTFMHFTFLVQFISVAVGAKVLLAFYPAGAGWENYRANAVRHIELAKRENLDTNTIEKNDRSSVFRHLISSDMPQSEKSTERLSHEAMIILGAGTVTTARTLSVITFYVLSNPHIKARLSEELSSVMQGYPSKPPRWSDLEKLPYLQACIKEGLRISPGA…
Talaromyces_stipitatus_ATCC_10500	XP_002483626.1	MGLLSFAKSIGPVPVDFKTFTYWHIALAGIGVFITYGVGLLIYRLYFHPLAGFPGPKLLAATTWYEALVDIGPHDFPQRLAQIHKKYGPIVRVAPGEIHVDDAEFFQVVFATAARHRTDIIPPRGLGQEDSIGATGNFELHQLRRKPLEKFLSRQNVTRLQHVIDEELRILDRKVANAKNTGLQIRLDHMFTSFTGDIVGEIACRENPSLLDAPASTPEWYDMIRGAARIIPVIRHFPQVGEFTQSVPAWLVQTLIPRSTGFKILQMLGEKRIAKIREEVAREKTREYGAGDSMFHNLLRSDIPESEKRSDRLNAEAVAFLGAGTYPTAATLIFVAYYILAKPEIEERLRNELKDVMAGFDNDVVSWVKLEQVDYLTACLKEGLRLLRLFRRKSRICTD…
Talaromyces_stipitatus_ATCC_10500	XP_002488810.1	MEALYKEIVLLVEEYPLLKQYGFYGAIAGSLILYTASLAIYRLYFHPLAGFPGPKIAAVTRWYEFYYDVIKRGKYVYKIEEMHQKYGPIIRINPHEIVINDPEFYNSVYVAGNTRRTAIWPRYRTGIGFDGSHTMTENHELHRRRRKPLEPFFSRMGIDKMESMIIEEAKLLNNRLTELKGSGNVIRLDHVFSAFAGDVIGRICCESPPDMMNSPEFGKEWHNLIESIVRQLLLFMHFPQLVTLASMIPTGFLLRVYPGAAGFNVFRQLATKHIIDAKQDNLSKEKVEANAKSSVFRYVITSEMPKSECGTERLSREAMVLFGAGTATTARTMGFMCYYILTNPHMWQRLKEELKDIMADYPHTLPTWQQLEQLPYLQALIKEGLRLSYGVMRRLPRIS…
Talaromyces_verruculosus	KUL83821.1	MTLTSLFGGPEGLEFDPYIINYRHVISGFVAIFVVYSIALVTYRPIVRVAPNEIHVNDAEFFQSVFVAAAKHRTDIIPPRGLGQDDSIGSTRTHDMHQLRRKPLDKFMGRQNIVRLQSIIHDEIRTLDQKISQLKGTGKSVRLDCVFTSFTGDVVGQLACGESPALLQGKDFTPEWYDMIRGAARIIPVLRHFPQFGELTQCIPNWLMQTLFPKSAGFKTLQLLGEKRIARVRAEIANEKKTKEEDGGSMFHYLLRSDIPDTEKRTARLNAEAVSFLGAGTYPTAATLIFVAYYIMADPKIEARLRNDLKDVPNWIKVEQVAYLEACIKEGLRLLRLFRRKSRISTDIDLVYGDFVIPMGTPVSLSPYTMHMDPDVFPEPEKFNPDRWLGKNLDPRMER…
Tolypocladium_ophioglossoides_CBS_100239	KND86540.1	MSETHELHRKRRKPLEPFFSRQGIERIESSVAEETRLLDDRIQALRGSNAVIRLDHAFSAFAGDVIGKICCEEPPKFLEDANFAPYWHNLIDKVVSQILLFMHVPWLIARVDRENSKSSIFRHLISSDLPEPEKSSERFSREAMVLLWAGTATTARTMGFVSYYVLANPRIRERLREELRELTACYPNKVPRWADVEKVPYLQACIKEGLRVSFGVMRRLPRCSPDVVLEYKQYSIPKNTPVDMGAYLMHTDPEVYLEPFKFSPERWLGDYNPLMNRNFVPFSKGSRNCLGINLAYAEMNLALATLLRLGGPDLSLFETDESDVKQAVDFLMPVPKLDTRGTRVMVH
Trichoderma_harzianum	KKP00208.1	MENSGLPEQAYYSWIQTVSAIGPIVRVAPNEIHVNDAEFFQSVFVAAAKHRTDIIPPRGLGQDDSIGSTPTHDMHQMRRKPLDKFMGRQNIVRLQHIIHEEIRTLDRKMAALKGTGKRVRLDCVFTAFTGDIVGQIACGESPALLEGPDFTPEWYDMIRGAARIIPVLRHFPQVGEITQKLPNWLVQALVPRSAGFKVLQLLGEKRIARIRTEIMTEPKGGHEGDSMFHHLLRSDIPDSQKETARLNAEAVSFLGAGTYPTAATLIFVVYYILADSKIEARLRNALKDVMANFDEEVPNWIKLEQVEYLDACIKEGLRLLRLFRRKSRISTDLDLQYGDYVIPKGIPVSLSPYTMHMDPDIFPEPETFNPDRWLTKNPDPRMERHLNPFLGGSRNCIGM…
Trichoderma_harzianum	PNP47755.1	MTQKLPNWLVQALVPRSAGFKVLQLLGEKRIARIRTEVVREPKGGYEGDSMFHHLLRSDIPDSQKETARLNAEAVSFLGAGTYPTAATLIFVAYYILADSKIEARLRNALKDVMANFDEEVPNWIKVEQVEYLDACIKEGLRLLRLFRRKSRISTDLDLQYGDYVIPKGTPVSLSPYTMHMDPDVFPEPETFNPDRWLTKNPDPRMERNLNPFLGGSRNCIGMHVAWAQMYLILGTLFRPNKSYQLELGETDESDVYPVVDNEFGVAKYGSRGLNAVVN
Xylaria_flabelliformis	TRX91612.1	MGALYERLGLQSNGQLLQGLAALAVVYYIALVAYRLWFHPLAAFPGPKLIAASTWYETVCDLFYQDFPERLSKLHQRYGPIIRVAPNEIHINDADYYLEVFASAAKHRTDGIPSLGLGIDASLGSTVGHELHQMRRKPLEKFLARQNIRRIQSCIHGGIRTLDRKLLAAKDTGVPVRLDHAFTSFTGDIIGEIACGESPELLNAPNFAPECVTQWVPAALIAAIFPNSTGFKILQLLGATRVRKIAAEVEKGDSHERGSMFHQLLRSNIPDVEKHPDRLADEAVSFLGAGAYPTAATLIFTVYNILSHPEVEARLRNDLAGVMTDFDDHVPDFVDVEKVEYLVACLKEGLRLLRIFRRKGRVSIDKDLAYQQWTIPKGTPVTLSVYSLHMDPKVFPDPC…
Xylaria_grammica	RWA06964.1	MGALQDGLEALDLAYRKANHWQLLGASVALLVIYNIVLVIYRLYFHPLAKFPGPKLVAASTWYETFVDLFRHDFPERLARMHEQYGPIVRVSPKEIHISDANFVTTVFATAAKHRTDIIPPKGLGMDDSIGSTPGHDIHAVRRKPLDKYLSRQNVVRLQSIIHEEIRALERKMLEAQSTGVPVRLDCAFTAFTGDIVGHIACGESPQLLEGKDFTPEWYTMIRGAAKIIPLLRHFPQVGLITQCVPAWLVQAIIPNTTGFRILQLLGEQRVNRIRQEIEKEKKGHVESEENGSMFHHLLRSDIPESEKNPARLAAEAVSFLGAGTYPTAATLILTAYYILAKPEIEERLRQELKGVMANFDDEVPNWVDVEQVEYLGACIKEGLRILRLFRRKGRISID…
Xylaria_grammica	RWA13130.1	MEPLLEDTRPSVFLPQHVTLLLTALGVYLMSTWIYNLYFHPLAGFPGSKIAAASGLYEFYYDVVKKGQYLYKIEEMHRQYGPIVRINPYEIVINDPSYYNEVYVTSNTRRTSLWPAYRSGVGFDDCHLLTEDHHLHRRRRKPLEPFFSRIGIIRMEETIISEAKSLNNRLEGLKGSSSVICLDHVFTAFAADVIAEVCYGSPSKMMTKDEFGADCAIHPDTAAGSMMTQRVEQAQRESAETRVREKPTLFRHIMTSDMPASEQSVERLTNEAMAIFGGATGTTPHALALISYYILSNQEIRERLGEELAPLMSDYPDNPPKSTDLEKLPYLQAIIKEGLRLSYGVMRRLPRRSPDVALQYKQWTIPKGTPVGMGAYSLHTNSDVYPEPFDFIPERWLGA…
Xylaria_hypoxylon	TGJ85482.1	MGALQDGLEVLDLTYRKANYWQILGATAALLVIYNVALVTYRLYFHPLAKFPGPKLVAASTWYETFVDLFRHDFPERLARMHEQYGPIVRVSPKEIHISDPNFVTTVFATAAKHRTEIIPPQGLGMDDSIGSTVGHDIHAVRRKPLDKYLSRQNVVRLQSIIHDEIRALERKMLEAQTTGVPVRLDCAFTAFTGDIVGHIACGESPQLLEGKDFTPEWYTMIRGAAKIIPLLRHFPQVGLITQYVPAWLVQTIVPNTTGFRILQLLGEQRVNRISQEIEREKKGEVEYEENSSMFHHLLRSDIPESEKNPARLAAEAVSFLGAGTYPTAATLILTAYYILAKPEIEARLRKELKAVMANFDDEVPNWVEVEQVEYLGACIKEGLRILRLFRRKGRISID…
Xylaria_hypoxylon	TGJ83737.1	MQPGLIEDPKFSPSWYELMVTTTTIAPLFRCFTWFNQLLQLLPASVMEGVYPKGISNMMLGKTGRQYIENIKREMRESPDNKGEQNWSSAFHHLLSSDIPETEKSAERLQAESMIFLLAGTLAGAHTLTFVVFYVLANPILEKRLRAELEGIFSSSVTGDGGEIPAWAELEKLPYLRGCIKEALRLNGLVGNLARCSPDEPVMYKQWKIPKNVSAFARIAIIL
Xylaria_longipes	RYC65928.1	MGALHDGLEVLNLAYRKANCWQLLGATAILLVAYNVALVIYRLCFHPLARFPGPKLVAASTWYETLVDLFCHDFPERLARMHEQYGPIVRVAPNEIHISDPNFVTTVFATSAKHRTDIIPPRGLGMDDSIGSTPGHDIHAIRRKPIDKYLSRQNVVRLQSIIHEEIRTLERKMLEAKDTGLQVRLDCAFTAFTGDIVGHIACGESPQLLEGKDFTPEWYNMIRGAAKIIPLLRHFPQVGLITQYVPAWLVQTIIPNTTGFRILQLLGEQRVTRIRTEIDKEKKGQVEVEGNGSMFHHLLRSDIPESEKTPARLAAEAVSFLGAGTYPTAATLILTAYYILAKPEIEERLRQELKGVMANFDDEIPNWVEVEQVEYLGACIKEGLRILRLFRRKGRISID…

## Sheet: BOT4
Supplementary Data 7h: Amino acid sequences of BOT4 homologs used in this study
Strain	Locus	Protein	GenBank ID	GenBank Protein Sequence
Aspergillus_albertensis	KAE8385740.1	MFSHLDLPAAPAIWSNWQTTGAIALSTVVLAYWICNFVYNSYFHPLAKFPGPFVARGSLLWRVVHTSRGRVHMSITELHKKYGRIVRISPNELSFDSVEAMKAVHGHRPATSPQALRSEFYPVTNSGFSRRCIGSEQDPERHKEMRKMLSPAFSQRALLEQESIISGIVDKFVRAIGEKAPPGSKGINMVKWFEMTAFDILGDMAFGESFHSVEAGKPHYWGDNILDHIYLITVIDNLRRFWVLAKLGRLLIPSRFLLQSVNSRYARAQVEKCLESKSTRKDFVTLLAQKVRDGQVDKEEMAAHVSTFAVAGGETVATFMASTTCFLLRHPEKLKRVVSEIRGAFKSYDEINATQAQRLPYLQAVISEGLRLAPPGSHGLARMSPGFEVHDTYIPPGVE…
Aspergillus_alliaceus	XP_031897676.1	MSITELHKKYGRIVRISPNELSFDSVEAMKAVHGHRPATSPQALRSEFYPVTNSGFSRRCIGSEQDPERHKEMRKMLSPAFSQRALLEQESIISGIVDKFVRAIGEKAPPGSKGINMVKWFEMTAFDILGDMAFGESFHSVEAGKPHYWGDNILDHIYLITVIDNLRRFWVLAKLGRLLIPSRFLLQSVNSRYARAQVEKCLESKSTRKDFVTLLAQKVRDGQVDKEEMAAHVSTFAVAGGETVATFMASTTCFLLQHPEKLKRVVSEIRGAFKSYDEINATQAQRLPYLQAVISEGLRLAPPGSHGLARMSPGFEVHDTYIPPGVELYTSLWTVTHREEYFSDPFKFLPERWLDPNSKDLKEASQPFLFGPWDCLGRNFAIMELNLVMTKMLWTYDME…
Aspergillus_arachidicola	PIG83035.1	MLTYTASPVVRISPNELYFSSVESWKAIYGHRTSGLPTPIKSEFYDIYGAGFNSLCIGSERDPAKHGKMRKMLSAAFATKSLVEQEHIISSAVDEFIGRIGRDGGPDSPGLNMTKWYEMVAFDILGEMAFGQSFQSVKSGKLHFWSEIIVNHLYFITLIDNLRRLPLVVPLARVLWPSTVAVRNKNSEYSRQKVRERLEKSSTRKDFLSTIVSEYKRGNIDKEEMTAHVSTLTFNCWWRDGRNFPSRSHILSPSNPECYQKLQQEITNRFVSYDEINATAARQLPYLQAVINEGLRIYAPGSQGFPRLSPGMHVGEYYVPRGAEIYTSAWTVTHSEEYFAEPMRFKPERWLDPESSDVKEASQPFSIGPRGCLGQNFAYMEINLILAKMLWKYHLSLVN…
Aspergillus_arachidicola	KAE8342148.1	MDPTTIYLALSAVIVMYGLSSIIYNLFFHKLSAFPGPLLGRASLLWRIYHTQRGRIHLAIADLHRKYGPVVRISPNELYFSSVESWKAIYGHRTSGLPTPIKSEFYDIYGAGFNSLCIGSERDPAKHGKMRKMLSAAFATKSLVEQEHIISSAVDEFIGRIGRDGGPDSPGLNMTKWYEMVAFDILGEMAFGQSFQSVKSGKLHFWSEIIVNHLYFITLIDNLRRLPLVVPLARVLWPSTVAVRNKNSEYSRQKVRERLEKSSTRKDFLSTIVSEYKRGNIDKEEMTAHVSTLTIAGGETVATFLAAATYYLLQNPECYQKLQQEITNRFVSYDEINATAARQLPYLQAVINEGLRIYAPGSQGFPRLSPGMHVGEYYVPRGAEIYTSAWTVTHSEEYF…
Aspergillus_arachidicola	KAE8344880.1	MSASGGFVPATAERVIADIAIWAPQAANWPPVLIFSLVVGLLLIKAAYNVFFHPLARFPGPFLGRATLLWQYNNTATGKIHIAIEKLHRQYGMPVISQRPIVRITPSELSFASVESWKAIYGHVTLGMPVAIKSPFYDVFGVWFRKSCIGSERNPKKHGEMRRMLSSAFSQRSLLKQEGTVARIVDRFIEIIGKKGGKGSQGLNMTKMVGFDVLGEMAFGESFHSLEDGKPHFRSDLVEDHLYLITLVDNLSRLPFRHARQDRVPIDLSRPEPKFPVQQDRSGKVSVVETENGYANSYQRRLSSKTGQRDFLTTLTEKVRTGEVGKEEMTAHVSTLAIAGGETVSTFLAGTTFFLLKNPDALKKLTAEIREVFGSLDEIGAQKAQQLSYLQAVINEGLR…
Aspergillus_arachidicola	PIG85950.1	MSASGGFVPATAERVIADIAIWAPQAANWPPVLIFSLVVGLLLIKAAYNVFFHPLVRFPGPFLGRATLLWQYNNTATGKIHIAIEKLHRQYGPIVRITPSELSFASVESWKAIYGHVTLGMPAAIKSPFYDVFAVWFRKSCISSERNPKKHGEMRRMLSSAFSQRSLLKQEGTVARIVDRFIEIIGKKGGKGSQGLNMTKMVGFDVLGEMAFGESFHSLEDATNRKTPFLVGPRRRSFMPHHIGRQPKPITVRRHARQDRVPIDLSRPEPKFPVQQDTSGNVSVVEKENGYANSYQRSLSSKTGKRDFLTTLTEKVRTGEVGKEEMTAHVSTLAWVDRIAGGETVSTFLAGTTFFLLKNPDALKKLTAEIRGAFGSLDEIGAQKAQQLSYLQAVINEGL…
Aspergillus_avenaceus	KAE8150222.1	MMTVDITNTPCTAIVAGLLICYCLSTWIYNLYYHPLADFPGPLLGRASLWWRFIHTSTGKIHLALADLHKQYGPIVRVSPNELSFGTVESWKAIYGHTDPIPQKAAYYDIFSAGLRSKCLGSERDERRHAAMHRMLAPAFATRALLDQEHIINRIIDRFVQIVGERAPPGSQGINMCKWYEMCAFDIMGEMAFGESFHSIEAGKPHFWGDLVLSHIYFITFVDNLARIGSIATLFRYLVPSSVLVQNRISRYAREQVERCLSSNTRRKDFVSLLVEKVHKCEVEKEEMAAHVSTFAIAGGETIASFLSATTFFLLQYPDKLERLVSEIRGAFPSYDDVNAQAAQHLPYLQGVINEGLRFCPPGSQGAPRVSPGFELHGRYIPKGVEISTSPWTTTHSAK…
Aspergillus_bertholletius	KAE8378307.1	MSDIASWVPLTDNWPLVLVCSLVAGYLLVKAAYNLFFHPLARFPGPLLGRATLLWRYSNTATGKIHIAIEKLHRRYGPIVRVSPNELSFASVESWKAIYGHAAPGKPIAIKSPFYEVFGAGFRKLCIGSERNPKKHGEMRRMLSSAFSQRSLLEQEDTVVQIINKFIEIIGNKGGKGSQGLNMTKWYEMVGFDILGEMAFGESFHSLEDGKPHFWSDLVEDHLYLITLIDNLSRLPFVATITKTLFPSTLVVQNKNSAYSRAQVEKRLNSKAEKRDFLTTLAEKVRNGEVDKEEMTAHVSTLAIAGGETVSTFLAGTTFFLLKSPDILKKLTAEIRGAFDSFDEIEAQKAQQLPYLQAVINEGLRVYPPGSQGFPRISPGFELHGEYIPPGTEVYTSAW…
Aspergillus_bombycis	XP_022393797.1	MSIAKLHEKYGRIVRISPNELSFDSVEAMKTIHSHRPPTSPHHIKSEFYAATNAGFSRRCVGSEEDPQKHRRMRKMLSPSFSQRALLEQESIIDGIVDRFVRIIGEKAPPSSNGINMIKWFEMTAFDILGDMAFGESFHSLEAGKPHFWGNNILDHIYMATVIDIVRRFSILTTLGNILIPSRYLLESPNSQYARRQVQKCLESKSTRRDFVTDLAQKVRDGEVEKEEMAAHVSTLAVAGGETVATFMSSTTCFLLKHPEKLKRMVSEIRGKFQSYDEINATEAQRLPYLQAVINEGLRLCPPGSHGLGRISGGFEVHDTYIPPGVELYTSLWTVTHRPEYFSNPMEFLPERWLDANSTDRKEASQPFLFGPWDCLGRNFAIMELNLVMTKMFWTYDLE…
Aspergillus_campestris_IBT_28561	XP_024688690.1	MQLPDYQPHIDGLFRQFALSKEGALLRVFYVVLSVIVLSASTKIVYNLLFHKLAGFPGPLLARSTLIWRIYYSLGGRFHVAIDEQHRKYGPVVRISPNELSFASVESWKAIYGLQPPGTPTPIKSEFYDIYGAGFSSLCIGSERNPQKHSQMRKMLSAAFATKALVEQEAIFSNVVDQFITSIGQLGGSDSKGINMSKWFEMVSFDILGEMAFGESFHCIDTGKPHFWSELITSHLYFITLVDNLRRFPMVVALTKLLFPSTLAVRNQNSEYSRKQVAKRLEKDSTRKDFLSTVVKNFRAGNVSKEEMTAHVSTLTIAGGETVSTCLAGTTYYLLRNPGCLAKLQREIVDRFTSWEEINGTAARQLPYLQAVINEGLRMYPPGPQGFPRLSPGMKVGDY…
Aspergillus_candidus	XP_024670827.1	MQLPDYQPYINGLLRQFAFSEEGAVLRIVLSASTKVIYNLLFHKLAEFPGPLLARSTLIWRIYYSLGGRFHVAIHEQHRKYGPVVRISPNELSFASVESWKAIYGLQPPGTPTPIKSEFYDIYGAGFSSLCIGSERNPQKHSQMRKMLSAAFATKALVEQEAIFSDVVDQFITSIGQVGGSDSKGINMSKWFEMVSFDILGEMAFGESFHCIDTGKPHFWSELITSHLYFITLVDNLRRFPMVVALTKLLFPSTLAVRNKNSEYSRQQVAKRLEKDSNRKDFLSTVVKNFRAGNVSKEEMTAHVSTLTIAGGETVSTCLAGTTYYLLRNPDCLAKLQREIVDRFTSWEEINGTAARQLPYLQAVINEGLRMYPPGPQGFPRLSPGMKVGDYWVPEGAEV…
Aspergillus_leporis	KAB8075103.1	MLSHLDLLAAPAIWGNWKLTGAMALSTLALVYWISNFVYNAYFHPLAEFPGPFVARGSLLWRVLHTSRGRVHMSISKLHKKYGRIVRISPNELSFDSVEAMKAVHGHRPPTSPQALRSEFYPVTNSGFSRRCIGSEQDPERHKEMRKMLSPAFSQRALLEQESIISDIVDKFVRAIGEKAHPESNGINMIKWFEMTAFDILGDMAFGESFHSVEAGKPHYWGDNILNHIYLITVIDNLRRFWVLAKLGKLLIPSRFLLQSVNSRYARAQVEKCLESKSTRKDFVTLLAQKVRDGEVHKEEMAAHVSTFAVAGGETVATFMASTTCFLLQHPEKLERVVSEIRGAFKAYSEINATQAQRLPYLQAVISEGLRLAPPGSHGLARISPGFEVHGRYIPPGVE…
Aspergillus_novofumigatus_IBT_16806	XP_024682701.1	MISLSATTVLRSDWESFYPILRYCLAIWIYNLYFHPLAHFPGPLLGRASLLWRFIHTSTGKVHLSIEKLHRQYGPIVRVSPNELSFGSVESWKAIYGHPTGDRPMPVKAGFYDVFSAGFSRKDIGSERDPHKHAAMRRMLSPAFSQRALLEQEKIISEIIDRFVRIVGEKAPPGTKGINMTKWFEMSSFDILGEMAFGESFHSLEAGKPHFWGDLIVEHLYFITLVDNLRRIGAIATLFRYLIPSSVLTQSKNSQYSRNQVEKCLASKASRKEFKKEEMAAHVSTFAIAGGETVSTFLAGTTCFLLQHPDKLDRLVSEIRGAFQSYDEIKAQAAQQLPYLQAVINEGLRLCPPGSQGSPRISPGFELHGRYIPEGAEIYTSPWTTAHDPKYFANPMEFI…
Aspergillus_novoparasiticus	KAB8216388.1	MDPTTIYLALSAVIVVYGLSSIIYNLFFHKLSAFPGPLLGRASLLWRIYHTQRGRIHLAIADLHRKYGPVVRISPNELYFSSVESWKAIYGHRTSGLPTPIKSEFYDIYGAGFNSLCIGSERDPAKHGKMRKMLSAAFATKSLVEQEHIISSAVDEFIGRIGRDGGPDSPGLNMTKWYEMVAFDILGEMAFGQSFQSVKSGKLHFWSEIIVNHLYFITLIDNLRRLPLVVPLARLLWPSTVAVRNKNSEYSRQKVRERLEKSSTRKDFLSTIVSEYKRGNIDKEEMTAHVSTLTIAGGETVATFLAAATYYLLQNPECYQKLQQEITNRFVSYDEINATAARQLPYLQAVINEGLRIYAPGSQGFPRLSPGMHVGEYYVPRGAEIYTSAWTVTHSEEYF…
Aspergillus_parasiticus	KAB8209382.1	MDPTTIYLALSAVIVVYGLSSIIYNLFFHKLSAFPGPLLGRASLLWRIYHTQRGRIHLAIADLHRKYGPVVRISPNELYFSSVESWKAIYGHRTSGLPTPIKSEFYDIYGAGFNSLCIGSERDPAKHGKMRKMLSAAFATKSLVEQEHIISSAVDEFIGRIGRDGGPDSPGLNMTKWYEMVAFDILGEMAFGQSFQSVKSGKLHFWSEIIVSHLYFITLIDNLRRLPLVVPLARFLWPSTVAVRNKNSEYSRQKVRERLEKSSTRKDFLSTIVSQYKEGNIDKEEMTAHVSTLTIAGGETVATFLAAATYYLLQNPACYQKLQQEITNRFTSYDDINATAARQLPYLQAVINEGLRIYAPGSQGFPRLSPGMHVGQYYVPRGAEIYTSAWTVTHSEEYF…
Aspergillus_pseudotamarii	KAE8143650.1	MYSQIRDHPSGPIPSPTSTVDATTIYLALSAFIVVYGLSSIIYNLFFHKLSYFPGPLLGRASLLWRIYHTQRGRIHLAIADLHRKYGPVVRISPNELYFSSVESWKAIYGHRASGLPTPIKSEFYDIYGAGFSSLCIGSERDPTKHGKMRKMLSAAFATKSLVEQEDIISKAVDEFIGRIGRDGGPDSPGLNMTKWYEMVAFDILGEMAFGQSFQSVRSGKLHFWSEIIVSHLYFITLIDNLRRLPLVVPLARLLWPSTVAVRNKNSQYSRQKVRERLEKSSTRKDFLSTVVSEYKQGNIGKEEMTAHVSTLTIAGGETVATFLAAATYYLLQNPECYQRLQQEITNRFGSYGEITATAARQLPYLQAVINEGLRIYAPGSQGFPRLSPGMHVGQYYVP…
Aspergillus_pseudotamarii	KAE8143178.1	MADIASWAPRAANWPLLLVCSFVVGFLLIKAAYNVFFHPLARFPGPLLGRATLLWRYNNTATGKIHIAIEKLHRQYGPIVRISPNELSFASVESWKAIYGHAAPGKPIAIKSPFYDVFGAGFRKSCIGSERNPRKHGEMRRMLSSAFSQRSLLEQEGTVGRIVDRFIEIVGKKGGKGSPGLNMTKWTEMVGFDILGEMAFGESFHSLEDGKPHFWSDLVEDHLYLITLIDNLSRLPFVATIAKIVFPSTLVVQNQNSQYSRAQVEKRLSSKTGKRDFLTTLADKVRTGEVDKEEMTAHVSTLAIAGGETVSTFLAGTTFFLLKNPDVLNQLTAEIRGAFTSFGEIEAQKAQQLSYLQAVINEGLRIYPPGSQGFPRISPGFELHGEFIPPGAMTHDAKY…
Aspergillus_sclerotialis	RJE20956.1	VEHRWSVILSRLDDSKDELTFSQLWRYANTATGKIHIAIEELHRRHGPIVRISPNELSFASVESWKAIYGHAAPGKSVAIKSPFYDVFGAGFSKSCIGSERNPTRHGEMRRMLSSAFSQRNLLEQEDCVLQIIDKFIEIIGKKAGKGSDGLNMTKWYEMVGFDILGEMAFGESFHSIEDGKPHFWSDLIENHLYLITLIDNLSRLPFVATVAKIIFPTTLVVQNQNSEYSRRQMEKRLSSKAGRKDFLTSLVEKVRDGRVDKEEMTAHVSTLAIAGGETVSTFLAGTTFFLLKNPVVLKKLTTEIREAFGSFDDIGAQKAQQLPYLQAVMNEGLRIFPPGSQGFPRISPGFELHGEYIPPGVSGWFP
Aspergillus_sergii	KAE8327328.1	MDPTTIYLGLSAAIVVYGLSSIIYNVFFHKLSAFPGPLLGRASLLWRIYHTQRGRIHLAIADLHRKYGPVVRISPNELYFSSVESWKAIYGHRTSGLPTPIKSEFYDIYGAGFNSLCIGSERDPTKHGKMRKMLSAAFATKSLVEQEDIISSAVDEFIGRIGRDGGPDSPGLNMTKWYEMVAFDILGEMAFGQSFQSVKSGKLHFWSEIIVSHLYFITLIDNLRRLPLVVPLARLLWPSTVAVRNKNSEYSRQKVRERLEKSSTRKDFLSTVVSEYKQGNIDKEEMTAHVSTLTIAGGETVATFLAAATYYLLQNPECYQKLQQEITNRFVSYDEINATAARQLPYLQAVINEGLRIYAPGSQGFPRLSPGMHVGEYYVPRGAEIYTSAWTVTHSEEYF…
Aspergillus_taichungensis	PLN86869.1	MQLPHYQRYIDGLFRQFAFCEEGLLLRVFYVVLFVIVLSASTKVIYNLLFHKLARFPGPLLGRSMLIWRIYHSLGGRFHVAIDKQHRKYGPVVRISPNELSFASVESWRAIYGHQPPGTPTPIKSEFYDIYGAGFSSLCIGSERNPQKHSQMRKMLSAAFATKALVEQEAIFSNVVDQFIMSIGRVGGPESKGINMSKWFEMVSFDILGEMAFGESFHCIDTGKPHFWSELITSHLYFITLVDNLRRFPMIVALTKLLFPSTLAVRSKNSEYSRQQVAKRLEKESTRKDFLSTVVKNFRAGNVSKEEMTAHVSTLTIAGGETVSTCLAGTTYYLLRNPDCLAKLQREIVDRFSSWEEINGTAARQLPYLQAVINEGLRMYPPGPQGFPRLSPGMKVGDY…
Aspergillus_transmontanensis	KAE8313519.1	MDPTTIYLALSAIIVVYGLSSIIYNLFFHKLSAFPGPLLGRASLLWRIYHTQRGRIHLAIADLHRKYGPVVRISPNELYFSSVESWKAIYGHRTSGLPTPIKSEFYDIYGAGFNSLCIGSERDPAKHGKMRKMLSAAFATKSLVEQEHIISSAVDEFIGRIGRDGGPDSPGLNMTKWYEMVAFDILGEMAFGQSFQSVKSGKLHFWSEIIVSHLYFITLIDNLRRLPLVVPLARLLWPSTVAVRNKNSEYSRQKVRERLEKSSTRKDFLSTIVSQYKEGNIDKEEMTAHVSTLTIAGGETVATFLAAATYYLLQNPACYQKLQQEITNRFTSYDDINATAARQLPYLQAVINEGLRIYAPGSQGFPRLSPGMHVGQYYVPRGAEIYTSAWTVTHSEEYF…
Aspergillus_turcosus	RHZ53950.1	MVGTSPIFSPGSKSNIQLPGPIVRISPNELSFGSVESWKAIYGHPTGDRPMPVKAGFYDVFSAGFSRKDIGSERDPHKHAAMRKMLSPAFSQRALLEQENIISGIIDRFVRIVGEKAPPGSKGINMTKWFEMSSFDILGEMAFGESFHSLEAGKPHFWGDLIVEHLYFITLVDNLRRISAIATLFQYLIPASVLTQNQNSQYSRNQVEKCLASKNSRKDFVSLLVEKVLKGEVEKEEMAAHVSTFAIAGGETVSTFLAGTTCFLLQHPDKLNRLVAEIRGAFQSYDDIKAQAAQQLPYLQAVINEGLRLCPPGSQGSPRISPGFELHGRYIPEGAEIYTSPWTTAHDPQYFANPMEFIPERWLDPSSTDVKEASQPFLLGPRSCIGRNFAYMEMNLLMA…
Aspergillus_turcosus	RLL93242.1	MVGTSPIFSPGSKSNIQLPGPIVRISPNELSFGSVESWKAIYGHPTGDRPMPVKAGFYDVFSAGFSRKDIGSERDPHKHAAMRKMLSPAFSQRALLEQENIISGIIDRFVRIVGEKAPPGSKGINMTKWFEMSSFDILGEMAFGESFHSLEAGKPHFWGDLIVEHLYFITLVDNLRRISAIATLFQYLIPASVLTQNQNSQYSRNQVEKCLASKNSRKDFVSLLVEKVLKGEVEKEEMAAHVSTFAIAGGETVSTFLAGTTCFLLQHPDKLNRLVAEIRGAFKSYDEIKAQAAQQLPYLQAVINEGLRLCPPGSQGSPRISPGFELHGRYIPEGAEIYTSPWTTAHDPQYFANPMEFIPERWLDPSSTDIKEASQPFLLGPRSCIGRNFAYMEMNLLMA…
Bipolaris_maydis_ATCC_48331	XP_014082906.1	MQHRHCKLTRQQIVLYVLAMGIYNVYFHKLASFPGPLLARSSLLWRIYHSQTGRFHLAIESQHRKYGHVFRVSPNELSFASVESWKAIYGHRVGGAPTPIKSEFYDVFGAGFKSLCIGSERDPHEHGRMRKMLSAAFSTRVLLEQEDIITKAVDQFIDKLGTDGVQVNGLNMTKWYEMVAFDTVGEMAFGESFHSVEAGKPHSWSEILVSHLYFITLIDNLRRLPFVAGLAKLLFPSTLAVQNQNSQYSRRKIEQRLAKKSSRNDFLSTVVKGYEEGTIGKEEMTAHASTLTIAGAETTATFLAAVTYYLLRNPVCLAHVQEEIRSRFSSYNEINATAARQLTYLQAVISEGLRMYAPGSQGFPRVSTGMNVGDVFVPAGAEVFTHAWTLTHSEQNFTD…
Bipolaris_sorokiniana_ND90Pr	XP_007705516.1	MIGQVGSPMESLSSYLSAAAKASSPVVLIIPSLIFGLYILATGIHNVHLHKLASFPGPFLARSSLLWRIYHSQTGRYHLAIEEQHRKYGPVVRVSPNELSFASVESWKAIYGHRVGSTPTPIKSKFYDIYGAGFKSLCIGSERDPHEHSRMRKMLSAAFSTRILMEQEDIITKGVDQFVARLGTDGAQVNGLNMTKWYEMVSFDTLGEMAFGESFHSVEAGKPHSWSEIIVSHLYFITLIDNLRRLPFVARLAKLLFPSTLAVQNQNSQYSRRKIEQRLAKKTSRNDFLSTVVKGYEEGTVGKEEMTAHASTLTIAGAETTATFLAAATYYLLRNPACLAHVQEEIRSRFSSYDEINATAARQLTYLQAVISEGLRMYAPGSQGFPRVSTGMNVGDVYV…
Bipolaris_victoriae_FI3	XP_014562287.1	MIGQVESGMGSLASLLSAAAKASTAVIVIRTPLIVGLYILAVGIYNAYLHKLASFPGPFLARSSLLWRIYHSQTGRFHLAIEAQHRKYGPVVRVSPNELSFASVESWKAIYGHRVGAAPTPTKSEFYDVLGAGFKSLCIASERDPHKHSQMRKMLSAAFSTRVLMEQEDIITKAVDEFITRLGTDGVQAKGLNMTKWYEMVAFDTVGEMAFGESFHSVDAGKPHSWSEILVSHLYFITLIDNLRRLPFVAGLAKLLFPSTLAVQNQNSQYSREKIEQRLAKKPSRNDFLSTVVKGYEQGTVGKEEMTAHASTLTIAGAETTATFLAATTYYLLRNPACLARVQEEVRGRFSSYDEINATAAKQLTYLQALISEGLRMYAPGSQGFPRVSPGMNVGDVYV…
Botrytis_cinerea_B05.10	XP_024552381.1	MVEYNVTSTTLEPKTGWPVVDRLLGGYTELETLNGQVVARCLVAIILCRFIAVWSYNLWFHPLARFPGPFLGRCSLLYRFIHSSRGRIHSAVADAHKKYGDIVRIAPNELSFASVESWKAIYGHPTRGNEIAPKGPFYEVFAAGFNSKCVGSERNPEKHALMRKMLNPAFSQRGLLEQEEIISGTIDKFVHVLGEKAGPGTKGLNMTKWYEMNSFDILGEMAFGESFHSLDTGIPHFWADVVLEHLYIITLLDNLRRIGWLAKLAGLLIPASLVTKNQNSNYSRQQVEKRLGIQKSRNDFVSLLVDKVRAGEVSKEEMTAHVSTITIAGGETVATTLSGLTCFLAQNPDKLERLTKEIRAAFKTFEEINAVKSQQIPYLQAVINEGLRLFPPASGGAPR…
Botrytis_cinerea_BcDW1_EMR90855.1, Botrytis_cinerea_BcDW1	EMR90855.1	MVEYNVTSTTLEPKTGWPVVDRLLGGYTELETLNGQVVARCLVAIIHRRVELQSVVSSSCPVPRAILGSLLPRDIVRIAPNELSFASVESWKAIYGHPTRGNEIAPKGPFYEVFAAGFNSKCVGSERNPEKHALMRKMLNPAFSQRGLLEQEEIISGTIDKFVRVLGEKAGPGTKGLNMTKWYEMNSFDILGEMAFGESFHSIPHFWADVVLEHLYIITLLDNLRRIGWLAKLAGLLIPASLVTKNQNSNYSRQQVEKRLGIQKSRNDFVSLLVDKVRAGEVSKEEMTAHVSTITIAGGETVATTLSGLTCFLAQNPDKLERLTKEIRAAFKTFEEINAVKSQQIPYLQAVINEGLRLFPPASGGAPRVSPGFTLHDKYIPKGTEVNVSPWSITHNAKY…
Botrytis_elliptica	TGO73706.1	MIEYNVTSTTLEPKTGWPVVDSLLGGYIKLETLNWQVVARFLVTIILCRFIVVWSYNLWFHPLARFPGPFLGRCSLFYRFIHSSRGRIHSAVADAHRKYGDIVRVAPNELSFASVESWKAIYGHPTRDKEIAPKGPFYEVFAAGFNSKCVGSERNPEKHSLMRKMLNPAFSQRGLLEQEEIISGIIDKFVHILGEKAGPGTKGLNMTKWYEMNSFDILGEMAFGESIPHFWADLVLEHLYIITLFDNLRRIGWLAKLAGLLIPASLVTRNQNSNYSRQQVEKRLEIKESRNDFVSLLVDKVRAGEVSKEEMTAHVSTLTIAGGETVATTLSGLTCFLAQNPDKLERLTKEIRAAFKTFKEINAVKSQQLPYLQAVINEGLRLFPPASGGAPRVSPGFTL…
Botrytis_paeoniae	TGO18464.1	MVEYNVTSTTLEPKTGWPVVDRLLGGYTKLETLNGQVVARCLVTIILCRFIAVWSYNLWFHPLARFPGPFLGRCSLIYRFIHSSRGRIHSAVADAHRKYGDIVRIAPNELSFASVESWKAIYGHPTRGKEIAPKGPFYEVFAAGFNSKCVGSERDPGKHALMRKMLNPAFSQRGLLEQEEIISGTIDKFVHILGEKSGPGTKGLNMTKWYEMNSFDILGEMAFGESFHSIPHFWADVVLEHLYIITLLDNLRRIGWLAKLAGLLIPASIITRNQNSNYSRQQVEKRLGIRKSRNDFVSLLVDKVRAGEVSKEEMTAHVSTLTIAGGETVATTLSGLTCFLAQNPDKLEQLTKEIRAAFKTFEEINAVKSQQIPYLQAVINEGLRLFPPASGGAPRVSPG…
Botrytis_porri	TGO81074.1	MVEYNVTSTTLEPKTGWPVVDRLLGGYTKSETLNGQIVARFLVTIILCRFIVVWSYNLWFHPLARFPGPFLGRCSLFYRFIHTSRGRIHSAVADAHKKYGDIVRIAPNELSFASVESWKAIYGHPTRGKEIAPKGPFYEVFAAGFNSKCVGSERDPDKHSLMRKMLNPAFSQRGLLEQEEIISGTIDKFVHILGEKAGPGTKGLNMTKWYEMNSFDILGEMAFGESFHSLDTGIPHFWADVVLEHLYVITLLDNLRRIGWLAKLAGLLIPASIITRNQNSNYSRQQVEKRLGIQKSRNDFVSLLVDKVRAGEVSKEEMTAHVSTLTIAGGETVATTLSGLTCFLAQNPDKLERLTKEIRATFKTFEEINAVKSQQIPYLQAVINEGLRLFPPASGGAPR…
Colletotrichum_asianum	KAF0327962.1	MNSFEILGEMAFGESFRNLEIDILNSWADTALEHLYIVTLIDNLRRIGWVSKLARLLIPTWIVTNNQHSNYSRQQVENRLRVKAARSDFVSPLVDKVRAGEVSKEEMTAHVSTIAIAGGETVATTLSALTCFLGQNPEKLELLRQEIRAAFQTYDEITGSKAQQLPYLQAVINEGLRLFPPASGGATRLSPGFELHGQYIPEGTDISVSPWSTVHNPEYFLDPWHFKPERWLDPHCKDNKDASHGSDKVATFSFAWMELNFMLAKLLWSYDMELVDKDIKFIEQNRVHVLWWKPELFVRWHKRPT
Colletotrichum_chlorophyti	OLN97141.1	MSNNLTQVVAYGASLLLYNLYFHPLAEYPGPWLGRASLLWRFIHTSTGRIHIDIEKLHRKYGPVVRVSPNELSFGSTESWKAVYGHSNAERPTPVKAPFYEIFGAGFKSLCIGSERDPKRHGEMRKMLSSAFSQRSLLDQEHIVSQKIDDFVTIIGQRAGPGSEGINMTKWYEMVSFDILGEMAFGESFHSLEDGKPHFWSDMIEEHLYFITLIDNLSRLGIARLLKTLIPSMLLVQNKNSQYSREKVEKILEHENPRKDFISLLVDKVREGTVDKEEMTAHVSTLTVAGGETVSTFLAGTTSFLLKHPHTLSRVQEEIRSAFPSYESINAQKAQQLPYLQAVIHEGLRLYPPGSQGFPRVSPGFQIHGRYVPAGTEIYTSAWAVTHDPDNFSDPMSFK…
Colletotrichum_fioriniae_PJ7	EXF74211.1	MQSGECTVTTGRFHYAIQEQHRKHGPVVRVSPNELSFASAESWKAIYGHRTTGAAPVVKSEFYDIYGAGFKSLCIGSERDPHKHGQMRKMLSAAFSTKMLLDQEDIITKTVDAFVHRLGEDVFQSEGLNMTKWFEMIAFDSLGEMAFGESFHSVKAGKFGANLRESQAQCFGWEVAERRIISLTTSDDRKATQRLSTKSNRNDFLSTVVKSYEVGAISKEEMTAHVSTLTIAGGETTATFLAAATYYLLRNPACLLRLQAEITDRFSSFEEINATAARQLPYLQAVINEGLRLYAPGSQGFPRLSPGMKVGDIYVPAGAEVFTHAWTLTHSEEYFSDPKSFKPERWLDAESADVREASQPFSMGPRGCLGQNFAYMEINLILAKMLWKYELELVDKELN…
Colletotrichum_fructicola	XP_031883812.1	MIDQMVSHKENASRLLAAMARASSSGFLVSASLLLCFSILTIGVYNAYFHKLSAFPGPFLARCSLIWRIYHSQTGRYHYAVEAQHRKYGPVVRVSPNELSFATVESWKAIYGHRAGGAPTPIKSEFYDIYGAGFESLCIGSERDPHKHGQMRKMLSAAFSTRVLTEQEDIITRTVDQFVVRLGTDGAQVNGLNMTKWYEMVAFDSLGEMAFGESFHSVQAGKPHSWSEIIVSHLYFITLIDNLRRLPFVARLARLLFPSTLAVQNQNSQYSRRKVEQRLSRKSTRNDFLSTVVKSYEEGTVSKEEMTAHVSTLTIAGGETTATFLAAATYYLLRNPSCLIYVQEEIRAKFSSFESINATAARQLPYLQAVISEGLRMYAPGSQGFPRLSTGMNVGDVFV…
Colletotrichum_fructicola	XP_031889628.1	MNSFEILGEMAFGESFRNLDIDILNSWADTALEHLYIVTLIDNLRRIGWVSKLARLLIPTWIVTNNQHSNYSRQQVENRLQVKAARSDFVSPLVDKVRAGEVSKEEMTAHVSTIAIAGGETVATTLSALTCFLGQNPEKLKLPSQEIRAAFQTYDEITGSKAQQLPYLQAVINEGLRLFPPASGGATRLSPGFELHGQYIPEGTDISVSPWSTVHNPEYFSDPWHFKPERWLDPHCKDNKDASRPFLLGPRDCLGRNFAWMELNLMLAKLL
Colletotrichum_fructicola_Nara_gc5	ELA24191.1	MARASSSGFLVSASLLIWRIYHSQTGRYHYAVEAQHRKYGPVVRVSPNELSFATVESWKAIYGHRAGGAPTPIKSEFYDIYGAGFESLCIGSERDPHKHGQMRKMLSAAFSTRVLTEQEDIITRTVDQFVVRLGTDGAQVNGLNMTKWYEMVAFDSLGEMAFGESFHSVQAGKPHSWSEIIVSHLYFITLIDNLRRLPFVARLARLLFPSTLAVQNQNSQYSRRKVEQRLSRKSTRNDFLSTVVKSYEEGTVSKEEMTAHVSTLTIAGGETTATFLAAATYYLLRNPSCLIYVQEEIRAKFSSFESINATAARQLPYLQAVISEGLRMYAPGSQGFPRLSTGMNVGDVFVPAGAEVFTHAWTLTHSEKYFSDPKEFKPDRWIDPESTDVKEASQPFSMG…
Colletotrichum_fructicola_Nara_gc5	ELA25135.1	MELQFMVSSPGQVSRTNFGPVFFGNIVRISPNELLFASAESWKAIYGHPGSGRQIARKGPFYDVLTAGFSSRCIGSERDPQKHAVMRKILSPSFSQRVLVEQEDIISEIVDRFVTKMGEKGGSGTKGLNMTKCYNMNSFEILGEMAFGESFRNLDIDILNSWADTALEHLYIVTLIDNLRRIGWVSKLARLLIPTWIVTNNQHSNYSRQQVENRLQVKAARSDFVSPLVDKVRAGEVSKEEMTAHVSTIAIAGGETVATTLSALTCFLGQNPEKLKLPSQEIRAAFQTYDEITGSKAQQLPYLQAVINEGLRLFPPASGGATRLSPGFELHGQYIPEGTDISVSPWSTVHNPEYFSDPWHFKPERWLDPHCKDNKDASRPFLLGPRDCLGRK
Colletotrichum_gloeosporioides_Cg-14	EQB53667.1	MSTKLVVNPNYFEVKAVGDQWIASVMKYDEAEAAKNSKVDLCFLASIWSPIASEDRLKIMLDWHHWVFLFDDQFDEGHLREDPTAAAEEISQNIAIMGGDAPRYTADSNPIRYVFQRCWDAISEVSSLEMQNRWIDQHKRYFAQLLVQVDQQVSGQNFTRDVDEYMNMRRGTIGVYPAINLTEYGSNINLPQHVYEHPSLQECMTVSADLVILVNDVLSYRKDLELGVDHNLISLLMEKDGLSIQQAMDEIGKMLYRFFHSTRGKIHIAVERAHDKYGNIVRISPNELSFASAESWKAIYGHPGSGRQIARKGPFYDVLAAGFSSRCIGSERDPQKHSVMRKMLSPSFSQRVLVEQEDIISEIVDKFVTNMGEKGGPGTKGLNMTKCYNMNSFEILGEM…
Colletotrichum_higginsianum	CCF45576.1	MIEEHLYFITLIDNLSRLGIARLLKTLIPSMLLVQNKNSQYSREKVDRILEHDNPRKDFISLLVDRVREGTVDKEEMTAHVSTLTVAGGETVSTFLAGTTSFLLQHPDTLSRLQEEIRGAFPSYESITAQKAQQLPYLQAVINEGLRLYPPGSQGFPRVSPGFQIHGRYVPAGTEIYTSAWAVTHDPDNFSDPMSFKPERWLDPDSKDVKEASQPFSLGPRGCLGRNFAYMEVNLILAKMLQKYDLELVNRDVDFIGEGRVFVMWWKPTLTVKFHERSTL
Colletotrichum_higginsianum	CCF33403.1	MNSSGTTTFDSTAFSPTWVSRPAWHVVVALVVAYGASLLVYNLYFHPLAEYPGPWLGRASLLWRFIHTTTGRIHLDVEKLHRKYGPVVRVSPNELSFGSTESWKAVYGHSNAERPTPVKAPFYEIFGAGFKSLCIGSERDPKRHGEMRKMLSSAFSQRSLLDQEHIVSQKIDDFVNIIGQKGGPGSEGINMTKWYEMVSFDILGEMAFGESFHSLED
Colletotrichum_higginsianum_IMI_349063	XP_018159359.1	MNSSGTTTFDSTAFSPTWVSRPAWHVVVALVVAYGASLLVYNLYFHPLAEYPGPWLGRASLLWRFIHTTTGRIHLDVEKLHRKYGPVVRVSPNELSFGSTESWKAVYGHSNAERPTPVKAPFYEIFGAGFKSLCIGSERDPKRHGEMRKMLSSAFSQRSLLDQEHIVSQKIDDFVNIIGQKGGPGSEGINMTKWYEMVSFDILGEMAFGESFHSLEDGKPHFWSDMIEEHLYFITLIDNLSRLGIARLLKTLIPSMLLVQNKNSQYSREKVDRILEHDNPRKDFISLLVDRVREGTVDKEEMTAHVSTLTVAGGETVSTFLAGTTSFLLQHPDTLSRLQEEIRGAFPSYESITAQKAQQLPYLQAVINEGLRLYPPGSQGFPRVSPGFQIHGRYVPAGT…
Colletotrichum_incanum	KZL82381.1	MGDKMNIVEHNVTGSDSEPKAGWPAVDRLLGAYTTPETWNWQVVTSCLVTIILFRFVAVWSYNLWFHPLARFPGPFFGRCSLIFRFVHSSRGRIHTAIADAHKKYGDIVRIAPNELSFASVESWKAIYGHPTGGRQIARKGPFYEVFAAGFSSKCVGSERDPKKHSAMRKMLNPAFSQRGLLEQEEIISGTIDKFVNILGEKAGPDTKGLNMTKWYEMNSFDILGEMAFGESFHSLDTGVPHFWADIVLEHLYVITLFDNLRRIGWLAKLAGLLVPASVLTSNQNSNYSRQQVEKRLGTQESRNDFVSLLVDKVRAGEVSKEEMTAHVSTLTIAGGETVATTLSGLTCFLSQNPDKLERLTKEIRAAFKTYKDINAVKAQQLPYLQAVINEGLRLFPPA…
Colletotrichum_incanum	OHW97441.1	MNIVEHNVTGSDSEPKAGWPAVDRLLGAYTTPETWNWQVVTSCLVTIILFRFVAVWSYNLWFHPLARFPGPFFGRCSLIFRFVHSSRGRIHTAIADAHKKYGDIVRIAPNELSFASVESWKAIYGHPTGGRQIARKGPFYEVFAAGFSSKCVGSERDPKKHSAMRKMLNPAFSQRGLLEQEEIISGTIDKFVNILGEKAGPDTKGLNMTKWYEMNSFDILGEMAFGESFHSLDTGVPHFWADIVLEHLYVITLFDNLRRIGWLAKLAGLLVPASVLTSNQNSNYSRQQVEKRLGTQESRNDFVSLLVDKVRAGEVSKEEMTAHVSTLTIAGGETVATTLSGLTCFLSQNPDKLERLTKEIRAAFKTYKDINAVKAQQLPYLQAVINEGLRLFPPASNGA…
Colletotrichum_liriopes	LOCUS_008465-RA_contig17	MDTAEYNVTSSTPEPKAGWPVVERLLGAYTTPETWSWQVVAGCLATIIRRRVELQPVVSPSRAFPGSAPGPLLSRKSCGRNSPLGFVFSRGTFVLQIFRFMHSSRGRIHSAIADAHKKYGMLSRPDDAARRVWLLTRRPGDIVRIAPNELSFASVESWKAIYGHPTGGRPIAPKGPFYEVFAAGFSSKCVGSERDPKKHSAMRKMLNPAFSQRGLLEQEEIISGIIDKFVSILGEQAGPGTKGLNMTKWYEMNSFDILGEMAFGESFHSLDTGVPHFWADIVLEHLYVITLFDNLRRIGWLAKLAGLLVPASIVTSNQNSNYSRQQVEKYVQNTARTAGRRLKTQESRNDFVSLLVDKVRAGEVSKEEMTAHVSTLTIAGGETVATTLSSITFFLAQNP…	GJC85380.1
Colletotrichum_nymphaeae_SA-01	KXH34684.1	MLDRASSHKECLHLLQTRVAQLTVSSAAALSLCLIVLYLLTASIYNAYFHKLAAFPGPLLGRCSLIWRIYHSQTGRFHYAIQEQHRKHGPVVRVSPNELSFASVESWKAIYGHRAAGTAPVIKSEFYDIYGAGFKSLCIGSERDTHKHGQMRKMLSAAFSTKMLLDQEDIITKTVDTFVHRLGEDRFQTEGLNMTKWYEMIAFDSLGEMAFGESFHSVKAGKPHSWSEIIVSHLYFITLVDNLRRLPFVARVARVLFPSTLAVQNQNSQYSRKKVEERLSKKSNRNDFLSTVVKSYEVGAISKEEMTAHVSTLTIAGGETTATFLAAATYYLLRNPACLLKLQAEITAKFSSFEEINATAARQLPYLQAVISEGLRLYAPGSQGFPRLSPGMNVGDIYV…
Colletotrichum_orbiculare_MAFF_240422	TDZ21078.1	MIDNMGIPRNGLLPLLNITSEAPFLKTIFFTSTILWLWFTITSIYNAYFHKLAAFPGPLLARCSLIWRIYHSQTGRYHYAIQAQHRKYGPVVRVSPNELSFASVESWKAIYGHRVSGAPTPVKSEFYDIYGAGFKSLCIGSERDPRKHGQMRKMLSAAFSTRVLMDQENIIGKVVDQFITRLGADGAQTKGLNMTKWYEMVAFDALGEMAFGESFHSVEAGQPHSWSDIIVSHLYFITLIDNLRRLPFVARLARLLFPSALAVQNQNSQYSRRKVEERLAKKSSRNDFLSTVVQSYEQGITSKEEMTAHVSTLTIAGGETTATFLAAVTYYLLRSPVCLSKVQEEIRARFSSYDEVDATAARQLPYLQAVINEGLRLYAPGSQGFPRISTGMKVGDVHV…
Colletotrichum_salicis	KXH53929.1	MPNSPKASLAPLTKTGRFHYAIQEQHRKHGPVVRVSPNELSFATVESWKAIYGHRVAGAPPVIKSEFYEIYGAGFKSLRIGSERDPHKHGQMRKMLSAAFSTKMLLDQEDIITKTVDAFIHGLGEDGFKLEGLNMTKWFEMIAFDSLGEMAFGESFHSVRAGKFSIDGDFQNSALAGRWLDEIAGGETTATFLAAATDYLLRNSVCLLKLQAEIKNIFSSFEEINATAARQLPCFQAVNNEGLRVYAPGSQGFPRLSPGMKVGDIYVPAGAEVFTHEWTLTHSEQYFSDPKSFKPERWLDADYTDV
Colletotrichum_shisoi	TQN65038.1	MNSSGTATFDSTAFSPVWASRPGWHVVVALVVAYEASLFVYNLYFHPLAEYPGPWLGRASLLWRFIHTTTGRIHLDVEKLHRKYGPVVRVSRNELSFGSTESWKAVYGHSNAERPTPVKAPFYEIFGAGFKSLCIGSERGPKRHGEMRKMLSSAFSQRSLPDQEHIVSQKIGDFVTIIGRKGGPGSEGINMTKCYEMVSCDILGEMAFGESFHSLEDGKPHFWSDMIEEHLYFITLMDNLSRLGIARLLKTLIPSMLLVQNKNSQYSREKVDRILEHDNPRKDFISLLVDRVREGTVDKEEMTAHVSTPTVAGGGTGSTILAGTTPFLLQHPHTLRRLQEDIRSAFPSHESITAQKAQQLHYLQAVINEGLRLYPPGSQGFPRVSPGFQLHGRYVPAGA…
Colletotrichum_sidae	TEA19177.1	MDNMGIARNGLLPLLNITSEAPFLKTIFVTSTILWLWFTVTSIYNAYFHKLAEFPGPLLARCSLIWRIYHSQTGRYHYAIQAQHRRYGPVVRVSPNELSFASVESWKAIYGHRVSGAPTPIKSEFYDIYGAGFKSLCIGSERDPRKHGQMRKMLSAAFSTRVLMDQEDIIGKVVDQFITRLGADGAQPKGLNMTKWYEMVAFDALGEMAFGESFHSVEAGQPHSWSEIIVSHLYFITLIDNLRRLPFVARLARLLFPSALAVQNQNSQYSRRKVEERLAKKSSRNDFLSTVVQSYEQGITSKEEMTAHVSTLTIAGGETTATFLAAVTYYLLRNPVYLSKVQEGIRARFSSYDEVNATAARQLAYLQAVINEGLRLYAPGSQGFPRISAGMKVGDVYVP…
Colletotrichum_simmondsii	KXH35433.1	MLIFSSKIWRIYHSQTGRFHYAIQEQHRKYGHVVRVSPNELSFASVESWKAIYGHRAAGAAPVTKSEFYDIYGAGFKSLCIGSERDPHKHGQMRKMLSAAFSTKMLLDQEDIITKTVDAFIHRLGEDDFQLEGLNMTKWFEMIAFDSLGEMAFGESFHSVKAGKPHSWSEIIVSHLYFITLVDNLRRLPFVARVASVLFPSTLAVQNQNSQYSRKKVEERLSKKSNRSDFLSTVVKSYEVGAISKEEMTAHVSTLTIAGGETTATFLAAATYYLLRNPACLLKLQTEITAKFSSFEEINATAARQLPYLQAVISEGLRLYAPGSQGFPRLSRGMNVGDIYVPAGAEVFTHAWTLTHSEEYFSDPKSFKPERWLDAESTDIREASQPFSMGPRGCLGQK
Colletotrichum_sp_KHC	GENE_00009882-RA	MNSSGTTTFDSTAFSPTWVSRPGWHVVVALVVAYGASLLVYNLYFHPLAEYPGPWLGRASLLWRFIHTTTGRIHLDVEKLHRKYGPVVRVSPNELSFGSTESWKAVYGHSNAERPTPVKAPFYEIFGAGFKSLCIGSERDPKRHGEMRKMLSSAFSQRSLLDQEHIVSQKIDDFVNIIGQKGGPGSEGINMTKWYEMVSFDILGEMAFGESFHSLEDGNGTLQSRPGARYLPPYLPIR	GJD01065.1
Colletotrichum_spinosum	TDZ35943.1	MGIPRAGLIPLLNITSEAPFLKTIFVASTILWLWFTVTSIYNAYFHKLAEFPGPLLARCSLIWRIYHSQTGRYHYAIQAQHRKYGSVVRVSPNELSFASVESWKAIYGHRVSGAPTPIKSEFYDIYGAGFKSLCIGSERDPRKHGQMRKMLSAAFSTRVLMDQEDIIGRVVDQFITRLGADGAQPKGLNMTKWYEMVAFDALGEMAFGESFHSVEAARLARLLFPSALAVQNQNSQYSRRKVEERLAKKSSRNDFLSTVVQSYEQGITSKEEMTAHVSTLTIAGGETTATFLAAVTYYLLRNPVCLSKVQEEIGSRFSSYDEVNATAARQLAYLQAVINECLRLYAPGSQGFPRISTGMKVGDVYVPAGYFSDPLVFKPERWLDPYSTDVREASQPFSM…
Colletotrichum_tanaceti	TKW50068.1	MNSSGTTTFDSTNLSPTTWVSRPGWTGWYVVVALVVAYGASLVVYNLYFHPLAEYPGPWLGRASLLWRFIHTTTGHIHLDLEKLHRKYVVRVSPNELSFGSTESWKAVYGHSNAERPTPTKGPFYEIFAAGFRSLCVGSERDPKRHGEMRKMLSSAFSQRSLLDQEHIVSRKIDDFVAIIGRKGGPGSGGINMTKWYEMVSFDILGEMAFGESFHSLEDGKPHFWSDMIEEHLYFITLIDNLSRLGIARLLKTLIPSMLLVQNKNSQYSREKVDSLLVDRVREGTVDKEELTAHVSTLTVAGGETVSTFLAGTTSFLLQHPHTLSRLQEEIRSAFPSYESITAQKAQQLPYLQAVINEGLRLYPPGSQGFPRVSPGFQIHGRYVPAGTEIYTSAWTVTH…
Colletotrichum_tofieldiae	KZL72864.1	MDMAEYNVTTSTPEPKAGWPAVERLLGAYTTPETWSWQVVAGCLATIILCRFVAVWSYNLWFHPLARFPGPLLGRCSLIFRFMHSSRGRIHSAIADAHKKYGMPSRPNDAARRVWLLTRRPGDIVRIAPNELSFASVESWKAIYGHPTGGRPIAPKGPFYEVFAAGFSSKCVGSERDPKKHSAMRKMLNPAFSQRGLLEQEEIISGIIDKFVSILGEKAGPGTKGLNMTKWYEMNSFDILGEMAFGESFHSLDTGVPHFWADIVLEHLYVITLFDNLRRIGWLAKLAGLLVPASIVTSNQNSNYSRQQVEKRLKTQESRNDFVSLLVDKVRAGEVSKEEMTAHVSTLTIAGGETVATTLSSITFFLAQNPEKFERLTKEIRAAFKSYKEINAVKAQQLP…
Colletotrichum_tofieldiae, Ct3, Ct4, Ct61	GENE_00008276	MDMAEYNVTTSTPEPKAGWPAVERLLGAYTTPETWSWQVVAGCLATIILCRFVAVWSYNLWFHPLARFPGPLLGRCSLIFRFMHSSRGRIHSAIADAHKKYGDIVRIAPNELSFASVESWKAIYGHPTGGRPIAPKGPFYEVFAAGFSSKCVGSERDPKKHSAMRKMLNPAFSQRGLLEQEEIISGIIDKFVSILGEKAGPGTKGLNMTKWYEMNSFDILGEMAFGESFHSLDTGVPHFWADIVLEHLYVITLFDNLRRIGWLAKLAGLLVPASIVTSNQNSNYSRQQVEKRLKTQESRNDFVSLLVDKVRAGEVSKEEMTAHVSTLTIAGGETVATTLSSITFFLAQNPEKFERLTKEIRAAFKSYKEINAVKAQQLPYLQAVINEGLRLFPPASNGA…	Ct3(GKT60931.1)_Ct4(GKT68627.1)	Ct3(MDMAEYNVTTSTPEPKAGWPAVERLLGAYTTPETWSWQVVAGCLATIILCRFVAVWSYNLWFHPLARFPGPLLGRCSLGTCVLQIFRFMHSSRGRIHSAIADAHKKYGMPSRPNDAARRVWLLTRRPGDIVRIAPNELSFASVESWKAIYGHPTGGRPIAPKGPFYEVFAAGFSSKCVGSERDPKKHSAMRKMLNPAFSQRGLLEQEEIISGIIDKFVSILGEKAGPGTKGLNMTKWYEMNSFDILGEMAFGESFHSLDTGVPHFWADIVLEHLYVITLFDNLRRIGWLAKLAGLLVPASIVTSNQNSNYSRQQVEKYVQNTARTAGWRLKTQESRNDFVSLLVDKVRAGEVSKEEMTAHVSTLTIAGGETVATTLSSITFFLAQNPEKFERLTK…
Colletotrichum_trifolii	TDZ61725.1	MTIARNGLLPLLTITPEASFLKTIIFASTTLWLWFTITSIYNAYFHKIAAFPGPLLARCPVVRVSPNELSFASVESWKAIYGHRVSGAPTPIKSEFYDIYGAGFKSLCIGSERDTRKHGQMRKMLSAAFSTRVLMDQEDIIGKVVDQFITRLGADGAQPKGLNMTKWYEMVAFDALGEMAFGESFHSVEAALAVQNQNSQYSRRKVEERLAKKSSRNDFLSTVVQSYEQGITSKEEMTAHVSTLTIAGGETTATFLAAVTYYLLRNPVCLSKVQEEIRARFSSYDEVDATAARRLAYLQAVINEGLRLYAPGSQGFPRISTGMKVGDIYVPAGAEVFTHAWTLTHSEQYFSDPLVFKPERWLDPYSTDVREASQPFSMGPRGCLGQNFAYMEINLILAK…
Cordyceps_militaris	ATY61100.1	MTPNSDESKQPPLTAMDAGLTTISIGKLLAGDPATNMELLDASTDLGFFYVDIRDHPSGDLEQKIDQVKQIALEFFSLQQEQKDAWEVNKDHEDGKETIMGYKPAGIQTGPVAGKKDGFEGFLIFQHALSVASRESPIHGPKMFQENRELVESINTHLAHMGRRILDSLSCSLEYAAEKNLALHHRENRPSTTALGLLKYLPYTPESDKVGHIPHTDIGSLSMVFSDVGGLQVYHPRKKTWMFIEPRPGHTVCNIGDSVEFLSQKVLRSSLHRVIPHPAHKDEVKLTVVYLMRPETDTVFVGRDGEEWKSVDWHNRKNRLFAKEMESQARDYTLTGRNISDDLLPAFLAHFSGGRDSSGASTSPNEAPCISRSKTSTASPVVRISPNELYFSSVESWKA…
Cordyceps_militaris	ATY58321.1	MEYLDPISDDCMISLDRCSVGLLWYVTTRPHTIATLFDQVSRYQLWRFINTTTGKVHLETERLHRQYGPIVRVSPNELSFGSVESWKAIYGASSTERRIPPKGEFWDIFGAGFAKSCIASERDPARHGEMKKMLSAAFSQRSLLEQEGIVSETIDLFVRIIGEEAAAAELGPAAGLDMVKWFDMVSFDVLGEMAFGESFHSLESGSRHFWSALVEDHMYLVTLIDNIAHLGAVAKMMGYLIPSRLLVKNKVSQYSRDKVDNRRKDFISLLVSKVHNGEMDKEELAAHVSTLVIAGGETVATSLSGTIFFLLRHPERMRRLTNEIRDRFPQYEDITAAEAQRLPYLQAVINESLRLYPPASQGFPRISPGFQVHGQHIPAGTEIYTSTWTVSHDEQYFLE…
Cordyceps_militaris_CM01	XP_006668263.1	MSYTEVVLATGAIRTIDYFGLLTISASVYNLYFHKLASFPGPFLGRSGLIWRIYQSQRGTLHLAIQDLHRQYGPVVRISPNELYFSSVESWKAIYGHRTNTPTPIKSEFYDIYGAGFGSRCIGSERDPLKHGQMRKMLSAAFATKSLVDQEHIISGVVDEFVERMGSHGTSSEGLNMTMWYEMVSFDVLGKPHFWCEIIVNHLYFITLIDNLRRLPFVATLARLFFPSTLAMQNKNSQFSRQKVAERLEKKSTRKDFVSIIVKNFHEGNICREEMTAHVSTLTIAGGETTSTFLAATTYYLLKSPACLQRLQAEVVSHFASYEDISATAARQLPYLQAVISEGLRIYAPGSSGFPRTSPGMFVGKYWVPQGAEIATHAWTLTHSEENFAEPDTFRPERW…
Cordyceps_militaris_CM01	XP_006671192.1	MEYLDPISDDCMISLGRCSVGLLWYVTTRPHTIATLFDQVLRYQLWRFINTTTGKVHLERLHRQYGPIVRVSPNELSFGSVESWKAIYGASSTERRIPPKGEFWDIFGAGFAKSCIASERDPARHGEMKKMLSAAFSQRSLLEQEGIVSETIDLFVRIIGEEAAAAELGPAAGLDMVKWFDMVSFDVLGEMAFGESFHSLESGSRHFWSALVEDHMYLVTLIDNIAHLGAVAKMMGYLIPSRLLVKNKVSQYSRDKVDKILSSNSRRKDFISLLVSKVHNGEMDKEELAAHVSTLVIAGGETVATSLSGTIFFLLRHPERMRRLTNEIRDRFAQYEDITAAEAQRLPYLQAVINESLRLYPPASQGFPRTSPGFQVHGQHIPAGTEIYTSTWTVSHDEQ…
Diaporthe_helianthi	POS71215.1	MGVLENNLTSTTLAATQAKWPTVDRLLQAYQQPETWDWKFITVWTYNVWFHPLARFPGPLLGRCSLLFRFIHSSRGRLHSAVAEAHKKYGDIVRVAPNELSFASMESWKAIYGHPTGGRPTAPKGPFYEVFAAGFSSKCVGSERDPKKHSAMRKMLNPAFSQRGLLEQEEIISGIIDQFVKVLGEKAGPGTKGLNMTKWYEMNSFDILGEMAFGESFHSLETGVPHFWADIVLEHLYVITLFDNLRRIGWLAKLAGMLIPASLLTSNQNSNYSRQQVEKRLAIKESRNDFVSLLVDKVRAGDVSREEMTAHVSTLTIAGGETVATTLSGLTCFLAQNPDKLERLTMEIRTAFKTYKAINAVKAQQLPYLQAVINEGLRLFPPASGGAPRVSPGFELHGK…
Hypoxylon_sp._CI-4A	OTA98484.1	MALLALYDSIVANAALISSFIRNPDLLSTLSWKTTSTILLSAVLAELIAVCVYNLWFHPLSKFPGPFLGRASLFYRFLHTSRGKFHVAITEAHRKYGPIVRVAPDELSFASVESWKAIYGHPASGKSIAPKGPFYEVFAAGFHSKCVGSERDSKKHNVMRKMLNPAFSQRGLLEQEEIITDIVDKFVRIIGQKGGSNSKGINMTKWFEMNSFDILGEMAFGESFHSLDTGNLHFWAAIILEHLYIITLIDNLRRIGWLAKTFGYLIPLSLLTRNQNSIYSRQQVEKRLAVQGSRNDFVSLLVDKVRAGEVGKEEMTAHVSTLTIAGGETVATSLAGLTCFLTQNPDKLQRLVDEIRTAFKSFEDINATTAQQLPYLQAVLNEGLRLFPPASGGTPRVSP…
Hypoxylon_sp._EC38	OTA61603.1	MFFIQLYDLMVSIISSILPFIYNPRSLLTLNWETISAIILCTVFIGLISVWTYNLWLHPLSGFPGPLLGRASLTYRFLHTSRGKFPAAVAEIHRKYGPIVRVAPNELSFASVESWKAIYGHPTSGREIAPKGPFYEVFAAGFRSKCVGSERDPTKHSAMRKMLNPAFSQRGLLEQEEIITSVVDKFVTVIGEKGGPESQGINMTKWFEMNSFDILGEMAFGESFHSNLHFWAAIILEHVYFINLIDNVRRIGWLAKLFGYLIPSSLLTRNQNSAYSRQQVEKRLAIQGARNDFVSLLADKVRAGEVGKEEMTAHVSTLTIAGGETVATTLTSLTCFLTQNPDKLQRLVKEIRTAFKSFDKINATMAQRLPYLQAVINEGLRLFPPAAGGAPRVSPGFEL…
Monosporascus_sp._CRB-8-3	RYP76857.1	MRKMLSPAFSQRCLLEQESIIGGVVDEFVRVIGERAPAGSPGINVTKWYEMATFDILGEMAFGESFHSLQTGRPHFWADIILEHLYFITLADNLRRIGTIAKVFRYLVPSSLIVLNQNSQYSRKQVEKRLASKESRKDFVSIIAGAETVATFLAGTTCFLLQHPDKLQRLVSEIRGAFTSYDDIKAQRAQKLKYLQAVINESLRLFPPGAQGAPRLSPGFELHGRYIPKGTEIYTSPWAATHDPQYFSEPMKFKPERWLDPNSTDVKEASQPFLLGPRACLGRNFAQMEMNLLMAKIFWSYDLELVNKEVNWLKEGKVHVLWWKPKLFVRFHRRASIKGPQS
Monosporascus_sp._GIB2	RYP24799.1	MKSPFYDIYGAGFRRLCVGSERDPQKHTEMRKMLSPAFSQRFLLEQESIIGGVVDEFVRIIGERAPAGSEGINVTKWYEMATFDILGEMAFGESFHSLQTGRPHFWADIILEHLYFITLADNLRRIGTIARAFRYLVPSSLLVLNQNSQYSRKQVEKIAGAETVATFLAGTTYFLLQHPDKLQRLVSEIRGAFTSYDDIKAQRAQQLKYLQAVINESLRLFPPGAQGAPRLSPGFELHGRYIPKGAEIYTSPWAATHDPQYFSEPMKFKPERWLDPNSTDVKEASQPFLLGPRACLGRNFAQMEMNLLMAKIFWSYDLELVNKEVDWLKEGKVHVLWWKPKLFVRFHKRASIMSPQS
Penicillium_decumbens	OQD70338.1	MPTKAAFYEVFSAGFRRRCIGSERDPHKHSQMRKMLSPAFSQRALLEQESIIGGIIDKFIQIIGEKAGPGSNGLNMTKWFEMGSFDILGEMAFGESFHSLDNGKPHFWGDLIVEHLYLITLADNLRRIGIIATIFKHLVPSALLVQNQNSRYSRSQVEKCLASASSRKDFVTLLAQKVREGEVDKEEMAAHVSTFAIAGGETVATFLAATTCFLLQHPDKLERLVSEIRGAFASYEEINAQAAQNLPYLQATINEGLRLCPPGSQGSPRVSPGFEIHGRFIPAGVDIYTSPWTTAHDPKYFAEPMHYRPERWMNADSTDVKEASQPFLVGPRACIGRSFAYMEMNLFLTKMLWKYDLELMNKDLDWLKEGKVHVLWWKPKLMVSFHKRQDLIV
Penicillium_italicum	KGO75958.1	MPTKATFYEVFSAGFRKRCIGSERDPHKHSQMRKMLSPAFSQRALLEQESIIGGIIDKFIQIIGERAGPGSNGLNMTKWFEMGSFDILGEMAFGESFHSLENGKPHFWGDLIVEHLYLITLADNLRRIGIIATLFKHLVPSVLLVQNQNSRYSRNQVEKCLASKSSRKDFVTLLAQKVREGEVDKEEMAAHISTFAIAGGETVATFLAATTYFLLKHPDELGRLVSEIRGAFASYEEINAQAAQNLPYLQAIINEGLRLCPPGSQGSPRVSPGFEIHGRYIPAGVDIYTSPWTTAHDPRYFAEPMHYQPERWMNADSNDVKEASQPFLIGPRACIGRSFAYMEMNLFLTKMLWKYDLELMNKDLDWLKEGKVHVLWWKPKLMVCFYKRQDLIV
Pseudogymnoascus_sp._VKM_F-3808	KFX93706.1	MSAERQYSPGIADNLRFSFAVWIPTAKWVPIFVATVFSAYGSLIQLWRYTNTATGKIHVAIEKLHQEYGPIVRVSPNELSFASVESWKAIYGHAAHGRPIAIKSSFYEIFGAGFKKLCIGSERNPKKHGEMRRMLSSAFSQRSLLEQEELVSSTIDKFVTILGKKGGKESKGLNMTKWYEMVGFDILGEMAFGESFHSLENGKPHFWSNLVEEHLYLITLIDNLSRLPFAATIAKVFFPSTLVVQNQNSAFSRKQVEKRLGSKTARKDFLTNLVEKVRSREVDKEEMTAHVSTLAIAGGETVSTFLAGTTFFLLKNLPSLQKLVDEIRGEFNSYEEIDAQKAQKLPYLQAVINEGLRMYPPGSQGFPRISPGFELHGRFIPPGTEVYTSAWAVTHDSKY…
Quercus_suber	XP_023880839.1	MASDCNEARERILALVNHRRLLWLAKEFMLECKMPSVTPDVRSLSIPITAGVFLLLVWRIYHSQSGYYHHAIEDLHRKHGPVVRVSPNELSFASVQSWKAIYGHRTSGTPTPIKSDFYDIYGAGFDAHCIGSERDPHKHGQMRRMLSAAFSTKALLDQEDIITREIDDFVLRLGKDGAQPKGLNMTKWYEMVTFDTLGEMAFGESFHSVTAGKPHSWSELIFDHLYYITVIDNLHRLPFVVMLTRALFPSTIAVQNQNSVYSRQKVEERLSKKSTRNDFLSTVVRNYEDGNISKEEMSAHASTLTIAGAETTATSLAAITFYLLRNRSCLDILQAEIRAKFNSFKSISSTAARQLPYLQAVISEGLRIYAPGSGGFPRVSPGMRVGDYYVPAGAEIFTH…
Sphaerulina_musiva_SO2202	XP_016762153.1	MFDLSGFFAEWLEAVPSTGILVATFVVIVAQALIATAIYNLFFHKLAKFPGPFLARSSLIWRIYQSQRGLYHLAIQEQHRKYGPVVRVSPNELSFASVESWKAIYGHRSGGAPTPIKSEFYDIYGAGFKSLCIGSERDPHKHGQMRSMLSAAFSTKSLRDQEYLISSAVDEFIMRLGEADFQAQGLNMTKWYEMIAFDSVGEMAFGQSFGSIKAGTPHSWSELIVEHLYFITLADNLRRLPLVVTLWRLLFPSTLAHQNQNSRYSRKKVEERLATKSTRNDFLSTVVRNYEDGKISKEEMTAHVSTLTIAGAETTATFLAATTYYLLKHPACLRQVQEEIRGKFSSYDEINATAARQLPYLQAVISEGLRIYAPGSGGFPRISTGMKVGDVYVPAGAEV…
Torrubiella_hemipterigena	CEJ91141.1	MAADQLQAMLYIPVSAAYNLYFHSLAGFPGPFLARSGLIWRFYQSQRGQLHLTIQELHAKYGPVVRISPNELYFSTVESWKAIYGHRTNGAPTPIKSDFYDIYGAGFGSLCIGSERDPHKHGKMRKMLSAAFATKSLVDQEYIISGAVDDFVRAMETAGSKAQGINLTKWFEMIAFDVLGEMAFG
Torrubiella_hemipterigena	CEJ91142.1	MLDRKSPNASKSKTSRKDFLSTIVGNYKQGYVSREEMTAHVSTLTIAGGETTATSLAAIMYYLLKYPDTMVQLQHELRQTFARHEDIDASKARQIPYLQAVINEGLRIYAPGSGGFPRTSPGMMIGKYWVPQGAEVATHAWTLTHSEDYFAEPYVFKPERWLDPLSTDIKTASQPFSMGPRGCLGQNFAYMEMNLILAKLLWKCNAEILDPGLDWAKQSRLHVMWWKPDLMVRFHPRAEQ
Torrubiella_hemipterigena	CEJ92631.1	MYLHPLKHFPGPFLGRCSLLWRFTHTSTGKIHLEIEKLHRKYGPIVRVSPNELSFGSVESWKAIYGHSNTERRVPPKAPFYEIFGAGFQKLCIGSERDTQRHGTMRKMLSAAFSQRSLLEQEKIVSDKIDLFVRIIGEASSSSAAGLNMTKWYEMVSFDILGEMAFGESFYSLESGSPHFWSATVEDHLYFITLIDNLSRLGTIAKLLGGLIPSRLLLNNKMSRYSREKVDKILSNKTRRKDFISLLVQKVHEGQVEKEELAAHVSTLAIAGGETVSTSLAGTTFFLLQNPHQMNRLLREIRDRFSSYEEITAQEAQKLSYLQAVINESLRLYPPGSQGFPRISTGFQLHDKYIPVGAEIYTSAWTVTHDEKYFSSPTLFKPERWLGTEPTEMREASQP…
Venustampulla_echinocandica	RDL40138.1	MSSNLLHNVSAKRQHFPAVAGNSRFSLAALIPAAKWVPVFIVVYLLAKVVYNVYFHPLAKFPGPLSGRASLLWRYTNTATGKIHIAIEKLHRQYGPIVRVSANELSFASVESWKAIYGHAAPGRQIAIKSPFYEIFGAGFKKLCIGSERNPKKHGEMRRMLSSAFSQRSLLEQEELVAGTIDRFVTILGEKGGKESKGLNMTKWYEMVGFDILGEMAFGESFHSLENGKPHFWSDLVEEHLYLITLIDNLSRLPFVATIAKVLFPSTLVVQNQNSAFSRKQVEKRLCSKTSRKDFLTNLVEKVHSGEVDKEEMTAHVSTLAIAGGETVSTFLAGTTFFLLKNSPVLQRLVDEIREAFNSYEEIDAQKAQKLPYLQAVINEGLRMYPPGSQGFPRVSPGF…
Xylaria_hypoxylon	TGJ83736.1	MAPKGPFYEVFAAGFSSKCVGSERDSKKHSAMRKMLNPAFSQRVLLEQEEIISGVINKFVRIIGERGGPSSGGINMTRWFEMNSFDILGEMAFGESFHSLDTGNLHSWAAIVLQHLYLVTLIDNIRRIGWVAKAFGLLIPSSLLTRNQNSAFSRQQVEKRLSIQDSRNDFVSLLVEKVRAGKVDKEEMAAHVSTLTIAGGETVATTLSGLTCFLTQNPDKLQQLVTEIRNAFKSFDDINATAAQQLPYLQAVLNEGLRIFPPASGGAPRVSLGFELHGYYVPVGTEINASPWTITHDEKYFSDPWEFKPERWLDPNSTDVKEASRPFLLGPRDCLGRNFAWMELNLVLTKILWLYDMELITKDINWLQDSRVHVLWWKPELLVRFHKVSH

## Sheet: BOT5
Supplementary Data 7i: Amino acid sequences of BOT5 homologs used in this study
Strain	Locus	Protein	GenBank ID	GenBank Protein Sequence
Aspergillus_avenaceus	KAE8150223.1	MVELLGAVWWLLGVIRWLLELGRSKEGDEYDTYPLHFMDQMAAIRGLITSYMFRYDCVLDAEELHDSLTRLLQLRDWKKFSGRLRGSNNGRLVIRVYRDMKRQSLCRFSHVSYGVSVHEHSLGRRLPRQTGPTPSIQDGFDTFREFSVPPDMPGDVKHYLTTDEPLLSLRIVSFTDATLVSITFPHVVMDAMGVADFLGAWSAMLQQRVDQVPPLLGVKEDVMASVGSRGDAKAQSSHILERWQLRGLALVAFILQITWDRFTERGIQEGTIYLPVEFVAELRQSAHSEHRREHGMDPPFLSDGDLIAAWGAQMILSSRANKEKSAMICNMFNIRSRVKDVLRSPGVYLQNLVLPTTVNMNIQPTQGHPGISVGIIACLIRDAISEQVTDGQIHRLMRI…
Aspergillus_costaricaensis_CBS_115574	XP_025544387.1	MVTQIIQRVRSLLGFAKPSPRPHETYPVHFIDQTPILRDSIITYTFRYNYILKPAKLHDALTRLLKAEDWRKLSGRLRRNNDGKLAIHVYDNVNDHSLFRFSHASYNVPVREHPLGSRLPQSTGSRPTIQEGWDTFKSFSLPPGLPADIRHYLSNDEPLLSLRVVSFTDTTLVSVTFPHALTDAKGTVGFLQAWSAMLNEHPDQIPPVLGAKNDVAASIGSSDGDKAQGPHVLEQWRLPGLSLVVIVLRLAWDLFTRRNVHIRTIYLPAAFISDLRQAAYTEYYKADGNETKPPFLSDGDLITAWVSHMILSSQAKKGSPAVIHNIFDARGRIKGPFSTPGVHLQNLILPAVAIVPAAPDGKSPLSVGQIACRTRQAILEQTTDEQARRLIRVFRESFS…
Aspergillus_niger	GAQ41607.1	MLNEHPDQIPPVLGAKNDVAASIGSSDDDKAQGPHVLEQWRLRGLSLVVMVLRLAWDLFTRRNVHIRTIYLPAAFIAGLRQAAYAEYYKEDGNETKPPFLSDGDLITAWVSHIILSSQAKKGRPAVIHNIFDARGRIKGPFSAPGVHLQNLILPAVAIVPAAPDGETPFSVGQIACRIRQAILEQTTDEQARRLIRVFRESFSSTKMMPFFGTVNSTVTACTNWSKAGFREAAHFGPAAQPSDGSSGSPGACVSYAGSSLTNKYIPRDILLIYGKDDSRNYLINGYLRDETWELIQKTFDSYQPGANEES
Aspergillus_tubingensis_CBS_134.48	OJI90794.1	MVTRIIQRVRSLLGFAKPSPRPHETYPVHFIDQTPILRDSIITYTFRYNCILEPAKLHDALTRLLKAEDWRKLSGRLRRNNDGKLAIHVYDNVNDHSLFRFSHASYNVPVREHPLGSRLPQSTGSRPSIQEGWDTFKPFSLPPGLPADIRHYLSNDEPLLSLRVVSFTDTTLVSVTFPHALTDAKGTVGFLQAWSAMLNEHPDQIPPVLGAKNDVAASIGSSDDDKAQGPHVLEQWRLRGLSLVVMVLRLAWDLFTRRNVHIRTIYLPAAFIAGLRQAAYAEYYKEDGNETKPPFLSDGDLITAWVSHIILSSQAKKGRPAVIHNIFDARGRIKGPFSAPGVHLQNLILPAVAIVPAAPDGETPFSVGQIACRIRQAILEQTTDERTSSTTDKGI
Aspergillus_turcosus	RHZ53945.1	MIDPSDTPFHDQNDGQLAIHVPRNDRERPVVRFSHVSYEIPVKEHHLGNQLPQQTGQFPSIQEGCHTFRAFSVPPDLPNNIKHYLTTDEPLLSLRIVSFKDATLVSITFPHAVTDAMGTSSLLQAWSSMLAGSTDQIPPVLGAKEDILASVGTPDDKEAQKQHALEHRRIRGLSLVSLIVRVVWDHFTRRNIHARTIYLPADFLAELRQSAQESQPEPEPRPEKTDPPFLSDGDLITAWGAQMVISSRAKKTPAVIFNVFDLRSRIKGLFDPAGVYLQNLILPTTVDLPAVGGDTSVGYIARRIRHAIVEQATDKQARRLMRVTRAAIASTGMMPLFGSPNATIIACTNWTKARFREAANFGPAVVPGRSATALPSEADSRLGTCVAFSGTTMGTSDNP…
Aspergillus_vadensis_CBS_113365	XP_025561941.1	MVARIFHRVRSLLGFSRPSPRPHETYPIHFIDQTPILRDSIITYTFRYNCILEPAKLHDALTRLLKAEDWRKLSGRLRRNDDGKLAIHVYDNVRDHSLFRFSHASYDVPVREHPLGSRLPQSTGSRPSIQEGWDTFKSFSLPPDLPADIRHYLSSDEPLLSLRVVSFTDTTLVSVTFPHALTDAKGTVGFLQAWSAMLHERPDQIPQVLGAKNDVAASIGSSDDDKAQGPHVLEQWRLRGLSLVVMILRLTWDLFTRRNVHIRTIYLPAAFIADLRQAAYAEYYKEDGNETKPPFLSDGDLITAWVSHMILSSQAKKGSPAVIHNIFDARGRIKGPFSAPGVHLQNLILPAVAIVSAAPDGETPLSVGQIACRIRQAILEQTTDEQARRLIRVFRESFS…
Botrytis_cinerea_B05.10	XP_024552385.1	MATIPLFFSLILFLRLYHASRLEKRKEVEGEGIVAAEDLVSENDNPQGDDEVLPVHFIDQAAIVRTSIINYTFRYNEVLDAAKLHRGLLQLLKIPGWNKLGGRLRATKNGKLEIHVPRSFSKTRPEVKFSHVDCSDTEIESHGLASQLPRPTGSTPSIQEGCHAFRSFALPTDLPNNIEHYWKNDQPMLSLHITSFANGTLVGLTFPHSLTDAMGTSEFLKAWSNVVAGKSSFVKPLQGTQVDVLGDVGTNLDKKASQGEFFLEDQQTRGFSLLSFIARYMWDVKTRRSIRTKHIYLPAKYMSHLRQGVEEELKRQNGGVVPFVSDGDLITAWGARMVMSSSTWKNCSAVICNVFDLRGRLKGTFARGGTYLQNLILPATTVLSKEEAATATTAQIALG…
Botrytis_cinerea_BcDW1_EMR90852.1	Botrytis_cinerea_BcDW1__EMR90852.1	MATIPLFFSLILFLRLYHASRLEKRKEVEGEGIVAAEDLVSENDNPQGDDEVLPVHFIDQAAIVRTSIINYTFRYNEVLDAAKLHRGLLQLLKIPGWNKLGGRLRATKNGKLEIHVPRSFSKTRPEVKFSHVDCSDTEIESHGLASQLPRPTGSTPSIQEGCHAFRSFALPTDLPNNIEHYWKNDQPMLSLHITSFANGTLVGLTFPHSLTDAMGTSEFLKAWSNVVAGRSSFVKPLQGTQVDVLGDVGTNLDKKASQGEFFLEDQQTRGFSLLSFIARYMWDVKTRRSIRTKHIYLPAKYMSHLRQGVEEELKRQNGGVVPFVSDGDLITAWGARMVMSSSTWKNCSAVICNVFDLRGRLKGTFARGGTYLQNLILPATTVLSKEEAATATTAQIALG…
Botrytis_elliptica	TGO73702.1	MATIPLFFSLVLFLRLYHAYRLEKQQEGKGKNIVASKDLVSKTDNPQGDDEVLPVHFIDQATIVRTSIINYTFRYNDVLDAAKLHRGLLQLLQIPGWNKLGGRLRTTKNGKLEIHVPRNFSKTRPEVKFSHVDYSDIKIDSHGLASQLPRPTGSTPSVQEGCHAFRSFALPTDLPNNIEHYWKNDQPMLSLHVTSFADATLVGLTFPHSLTDAMGTSEFLKAWSNVVAGKSSFVKPLQGTQVDVLGDIGTSLDKKASQGEFALEGQQTRGFSLLSFIARYMWDATTRRSIRTRHIYLPAKYMSYLRQDVEEELKRQNGGVVPFVSDGDLITAWGARMVMSSSPWKNCSAVICNVFDLRGRLKDTFARGGTYLQNLILPATTVLSKEEAATATTAQIALG…
Botrytis_paeoniae	TGO18469.1	MATIPLFFSLVLFLRLYHASRLEKHQEGEGEDIVAAKDLVSETDNPQGDDEVLPVHFIDQAAIVRTSIINYTFRYNDVLDAAKLHRGLLQLLQIPGWNKLGGRLRATKNGKLEIHVPRSFSRTRPEVKFSHVDCSDTKIDSHSLASQLPRPTGSTPSVQEGCHAFRSFALPTDLPNNIEHYWKNDQPMLCLHITSFANATLVGLTFPHSLADAMGTSEFLKAWSNVVAGKSSLVNPLQGTQFDVLGDIGTNLDKKASQGEFVLESRQTRGFSLLSFIARYMWDVTTRRSIRTQHIYLPAKYMSYLRQGVEEELKRQNGGVVPFVSDGDLITAWGARMVISSSPWKNCSAVICNVFDLRGRLKDTFARGGTYLQNLILPATTVLSKEEAATATTAHIALG…
Botrytis_porri	TGO81806.1	MATIPHFFSLVLILRLYQASRLEKHQEGKGENTVAAEDLVSETDNPQSDDEVLPVHFIDQAAIVRTSIINYTFRYNDVLDAAKLHRGLLQLLQIPGWNKLGGRFRATKNGKLEIHVPRSFSKTRPGVKFSHVDCSDTKIDSHGLASQLPRPTGSTPSVQDGCHAFRSFALPPDHPNNIEHYWKNDQPMLCLHITSFADATLVGLTFPHSLTDAMGTSEFLKAWSNVVAGKSSFVKPLQGTQVDVIGDVGTNLDKKASQGEFVLEGRQTQGFSLLSFIARYMWDVATRRSIRTQHIYLPAKYMSYLRQGVEEELKRENGGVVPFVSNGELITAWGARMVMSSSPWKNCSAVICNVFDLRGRLKNTFARGGTYLQNLILPATTVLSKEEAATATTAHIALG…
Colletotrichum_fioriniae_PJ7	EXF75316.1	MRNYEKLTRDNDLESAKDERLLYEDEVLPIHFIDQAAIIRKIVFNYTFRYDKVLEPGRLHESLLQLVHTPGWRKIGGRLRANSEGKLEIHVPRIFSETRPAVRFSHVDHLNTKIDSHPLASRLPKATGSTPSLHEGSPAFKSFAAPVDLPKNTNHYLKSDEPLLCLQVTSFADATLVGLTYPHSLADAMGISELLKAWSNIIVGKGYLVKPLQGTYRDVLDSAGTDLDKEVSQRKFALETQQTRGFALVSFIARYVWDIATRRTVQVRHIYLPANYLRHLRQGVEQELKETHGGVVPFVSDGDLITAWGSRLIMSSRPWKRCSAVICNVFDIRRRLENTFAPEGPYLQNLILPATTVLSRREAANATTAQIAQHLRQAITEQTSDVQARSLLRLARNWF…
Colletotrichum_incanum	OHW97439.1	MATIPLFFSLVLFLWHYVGYDLQKKQSGKGHIATEDPVSRPDSSQGNDEVLPVHFIDQAAIVRTSIINYTFRYNDVLDASKLHRGLLHLLQIPGWRKLGGRLRATSSGKLEIHVPRTFSISRPAVKFSHVDCSDTEIGSHHLASQLPTSTGSTPSVQEGCHAFRTFALPADLPNNIDHYWKTDQPLLSLHITSFANATLVGFTFPHSLSDAMGTSELLKAWSNVVAGKSCLVKPLQGTHVDVLGDVGTNLDQKASRGEFVLERQQTRAFSLLSFIGRYIWDITTRRSIKTRHIYLPAKYMRHLRHGVEEELKRRNGGAVPFVSDGDLITAWGSRMVMSSSPWKNCSAVICNVFDLRGRLKNTFTPGSTYLQNLILPATTVLSKEEAATATTAQIALGLR…
Colletotrichum_incanum	KZL82380.1	LKRSIHSRQLPIYIMATIPLFFSLVLFLWHYVGYDLQKKQSGKGHIATEDPVSRPDSSQGNDEVLPVHFIDQAAIVRTSIINYTFRYNDVLDASKLHRGLLHLLQIPGWRKLGGRLRATSSGKLEIHVPRTFSISRPAVKFSHVDCSDTEIGSHHLASQLPTSTGSTPSVQEGCHAFRTFALPADLPNNIDHYWKTDQPLLSLHITSFANATLVGFTFPHSLSDAMGTSELLKAWSNVVAGKSCLVKPLQGTHVDVLGDVGTNLDQKASRGEFVLERQQTRAFSLLSFIGRYIWDITTRRSIKTRHIYLPAKYMRHLRHGVEEELKRRNGGAVPFVSDGDLITAWGSRMVMSSSPWKNCSAVICNVFDLRGRLKNTFTPGSTYLQNLILPATTVLSKEE…
Colletotrichum_liriopes	LOCUS_008469-RA_contig17	MATIPFFFSLVLFLWHYFAYKLQKKQGGQGYIATEDAVSKPDSPQGDDEVLPVHFIDQAAIVRTSIINYTFRYNDVLDASKLHRGLLHLLQIPGWNKLGGRLRATSGGKLEIHVPKTFSRSRPAVKFSHVDLSDTKIETHHLASQLPVSTGSLPSVQEGCHAFRTFALPADLPNNIDHYWKNDQPLLCLHVTSFANATLVGFTFPHSLSDAMGTSELLKAWSNVVAGKSCLVKPLHGTHVDVLGDVGTALDKKASGGEFVLERQQTRAFSLLSFIVRYVWDVTTRRSIRTRHIYLPAKYMRHLRHSVEEELGRKNRGVAPFVSDGDLITAWGSRMVISSSPWKNCSAVICNVFDLRGRLKNTFTPGGTYLQNLILPATTVLSRDETASATTAQIAWGLR…	GJC85384.1
Colletotrichum_nymphaeae_SA-01	KXH62032.1	MRNYEKFTRDSDLESAKDEYLLYEDEVLPIHFIDQAAIIRKLVFNYTFRYDNVLDARKLHESLLQLVHTPGWRKIGGRLRANSEGKLEIHVPRVFTETRPAVRFSHVDHLNTNIDSHPLASRLPKATGSTPSLQEGSPAFKSFAAPVDLPKNTNHYLRSDEPLLCLHVTSFADATLVGLTYPHSLADAMGISELLKAWSNIIVGKSYLVKPLQGTYRDVLDSAATDLDKEVSQREFALESKQTRGVALVSFIARYLWDIATRRTVQARHIYLPANYLRHLRQGVEQELKETHGGVVPFVSDGDLITAWGSRLVMSSRPWKRCSAVICNVFDIRRRLENTFAPEGPYLQNLILPATTVLSRREAASATTAQIAQHLRQAITEQTSDVQTRSLLRLARNWF…
Colletotrichum_orchidophilum	XP_022480343.1	MREEALKLARDEVEDEVLPIHFIDQAAIVRNLLFNFTFRYNKVLDAGKLHESLLQLIHMPGWKKLGGRLRATSGGKLEIHVPRSFSKTRPAVRFSHIDYLDIDIDSHSLASRLPKPTGSKPSLHEGSHAFKVFAAPENLPKDVGHYLKSDEPLLCLQITSFADATLVAFTFPHSLADAMGTSELLKAWSNIVMGKSHLVKPLQGIHYDVLDSVGTDLDKKVSQGNFVLEGQQTRGLSLISFIARYVWDILTRRNVQSRHIYLPANYLMHLRQGVEQDLKEHNGGVVPFISDGDLITAWGSRLVMSSRSWKRGSAVICNVFDVRRRLENTFTPAGPYLQNLMLPATTILSRQEAATATTAQIAQRLRQAITEQAGDVQTRRLMRLARKWFSTLGTIPLFA…
Colletotrichum_salicis	KXH46475.1	MASRYMTVKWPYDLEKRQHQGGRIGPQGQPARRWKMADNIVPGSLSLLSAMRDYEKLTRDEDLESAKDERLLYEDEVLPVHFIDQAAIVRKIVFNYTFRYDKVLDARKLHESLVQLVHTPGWRKVGGRLRANSEGKLEIHVPRIFNETRPAVRFSHVDHLNTNIDSHPLASRLPKPTGSTPSIQEGSHAFKSFAAPVDLPRSTDHYLKSDEPLLCLQVTSFADSTLVGLTYPHSLADAMGISELLKAWSNIIAGKSHLVKPLQGTYRDVLDGAGTKLDKEASQRKFALESQQTRGLALISFIARYVWDIATRRTVQSRHIYLPANYLRHLRQGVEQELKETHGGVAPFVSDGDLITAWGSRLVMSSRPWKRCSAVICNVFDIRRRLENTFAPEGPYLQN…
Colletotrichum_simmondsii	KXH26943.1	MRNYEKFTRDSDLESAKDELLLYEDEVLPIHFIDQAAIIRKLVFNYTFRYDNVLDARKLHESLLQLVHTPGWRKIGGRLRANSEGKLEIHVPHVFTETRPAVRFSHIDHLNTNIDSHPLASRLPKATGSTPSLQEGSPAFKSFAAPVDLPKNTNHYLRSDEPMLCLHVTSFADATLVGLTYPHSLADAMGISELLKAWSSIIVGKSYLVKPLQGTYRDVLDSAGTDLDKEVSQREFALESKQTRGVALVSFIARYLWDIATRRTVQARHIYLPANYLRHLRQGVEQELKETHGGVVPFVSDGDLITAWGSRLVMSSRPWKRCSAVICNVFDIRRRLENTFAPEGPYLQNLILPATTVLSRREAASATTAQIAQHLRQAITEQTSDVQTRSLLRLARNWF…
Colletotrichum_tofieldiae, Ct3, Ct4, Ct61	KZL65201.1_Ct4_GENE_00001056_Ct3_GENE_00008277_Ct61	MATIPFFFSLVLFLWHYFAYKLQKKQGGQGYIATEDAASKPDSPQGDDEVLPVHFIDQAAIVRTSIINYTFRYNDVLDASKLHRGLLHLLQIPGWNKLGGRLRATSGGKLEIHVPKTFSRSRPAVKFSHVDLSDTRIEIHHLASQLPVSTGSLPSVQEGCHAFRTFALPADLPNNIDHYWKNDQPLLCLHVTSFANATLVGFTFPHSLSDAMGTSELLKAWSNVVAGKSCLVKPLHGTHVDVLGDVGTAFDKKASGGEFVLERQQTRAFSLLSFIVRYVWDVTTRRSIRTRHIYLPAKYMRHLRHSVEEELRRKNRGVAPFVSDGDLITAWGSRMVISSSPWRNCSAVICNVFDLRGRLKNTFTPGGTYLQNLILPATTVLSRDETANATTAQIAWGLR…	Ct3(GKT60936.1)_Ct4(GKT68631.1)
Diaporthe_helianthi	POS68836.1	MQGHGLTKLVVSFFPWVQSGGKLEIHVPRKFSRSRPPVHFSHVDCSDTSIDSHPLGSQLPHPTGPTPSIHEGCQAFRGFAVPDNLPNDIKHYWDTDQPLLCLHVTSFVDATLVGFTFPHSLSDAMGTSGLLRAWSSVVAAKSCNVRPPQGTWEDALAGVGTGSDKVSLGRFVLEGQQTRRLALASFIGRYVWDVATRRSIQTRHMYLPAKFVRHLRREVEAELRRSGGGGDGGGGGNDCGEVPFVSDGDVILAWGSRMVMDSPSWKGCSAVICNVFDLRGRLEGVFAKAEAGGSGGPFLQNLILPATTLLTRGEASTATVGQIAVALRQAIANQTSDEQARRLMRVAREWFASMGMMPLFARWDSRVIACTNWSRARLLEAAEVGPAAVVNGRDPSSRD…
fungal_sp._No.14919	GAW16730.1	MHIIILVCSVLVVWCVGALRRTQQIIKIKKAIQRILQPSLKDGFYNEACPSDQLDDIYPVHFIDQAAILRSSLVSYTFRYDRVLDAQKLLGSLAKLIDSGDWRKLGGRLRNNRDGKLEIHVPLHFSSDRPPFRFSHVKFDIDINAHPLASRLPEKTGSRPSVQEGFDKFREFSIPSTLSNDIKNYLRTDEPLICLHINSFKDSTLVSLTFPHSLADAMGTASLLQAWAHVLRHHDVETLEKKFQGAREDITASMGAADDQTAQNTKFKLEDKQTTGLSLPVFIARFFLDTLMNRNIETHHIYLPASFISHLRQQAEEESRLLKGDEDHAVPFVSDGDLITAWGSRMVLSSAPRKGTAAICNLFDMRRRLNGLRLASAVYLQNLILPSTTLLTTEEVNSL…
Hypoxylon_sp._CI-4A	OTA98481.1	MCYILSAWCASITIRWTLKNKIAPRLFRRCQVDVTGNGKESPSQFDEIYPVHFIDQATILRSSVISYSFRYEHVLDPQRLRESLVTLLSSGDWRKLAGRLRQNVNGKLEIHVPRHFSRHRPPIRFSNVDFGVDMDAHPLARRLPRKTGEKPSIHEGCHTFHEFSAPSSLPNDINHYLVTDEPLISLHVNSFTDGTVVSLTFPHSLVDVMGMADILQAWTQVSRGEKTELLETHVGGAKEDIMASVGTADDKEACDTEFVLDKQQTTGLSLLIFVARYAFDVLIHRNVESHHIYLPAVFMAHLRRQTEEELRLQGGTRNESENFMSDGDLITAWGSQMVLSSAPTKGAAMICNVFDMRKRLSFLRMPSSLREVSYIQNLILPSTTLLTADETGNIGVSKI…
Hypoxylon_sp._EC38	OTA61600.1	MLYSTILGLVDVVDGNGTLSSQSDEIYPVHFIDQAAIVRSSIISYTFRYGCVLDAQKLRESLVALLSSGDWKKLAGRLRRNRDKKLEIHVPRSFSRQRPPIRFSYVKFDIDMDAYPLARRLPRKTGKKPSVHEGCHVFREFSMPSSLPNDINHYLSTDEPLICLHISSFTDGTLVSLTFPHCLADVMGTADLLQAWARVLCVKDYGLVETHVGGARKDITESIGTADDMTAHNTAFALEKRQTTGLSLLAFTARYVLDVMLHRNIETHHIFLPAAFLSHLRQQAEMELRLQNDTKNRPVRFVSDGDLITAWGSRMILSSAPTKGSAVICNVFDMRKRLDFLKTSSYAASYIQNLILPSTTPLTAHEADNLSMPQIALKVRKAIEEQTSDAQVRSLMRIA…
Lachnellula_suecica	TVY83043.1	MFDFLYRLFGRGQRIRQMDHIETDEVFPLHFLDRGTFIRKLVMSYTFQYDDVLDPQMLHDSLAKLLAIGGWRKLGGRLRLNANGNIELHTPRTFTAERPPVMFTHLNFDLPIGDHPLASRLPKMAEGISSIHKGYDRFNSLTLPRTLPDDIHHYLTTDVPLTSLHIVSFTDATLVTISRPHTVTDAMGMAVLIKAWSDVLAGRLDRVPTLHGTKDDVLESVGTASDKNAQVPFVLQDKHMKGWTMLVFVIRFTWDKLTNPRIQPRTVALPASFVSQLRQNAEREISSNAKPNTPTFFSDGDLLMAWFCRFIALSRSVDKPASISYAFDLRGRLDGTIIPGDSYVQNLALTCFTWLPTPIGSIGEIALSIRQTIARQTTPSQARSLMKLTKDTSEITRHS…
Monosporascus_sp._CRB-8-3	RYP76852.1	MHDTQLKGLSMVVFVLRFIAQLREEAQEQLNLDRDGANVPFVSDGDVITAWCARTIISSRPSGRSAIIMNVFDMRRRLSNTFADGGAYLQNLILGTSVFLPAAAALSTSRSQIALKLRKAIIEQTTDAQTRSLLNIARRSYTSSGGMPLFGSSDSVVIASTNWSKAGIREAADFSAAVVDSSQLSAVVKDGFLPYWGTTISVFDNPRDTIVIYGKDGDGDYWAHGYLRTETWDLIQGEFSQYI
Monosporascus_sp._GIB2	RYP24793.1	MQGTQLKGLSMVAFVLRYGWDLLTRRNIQTHTICLPARFVAQLREEAQEQLNLDPDGANVPFVSDGDVITAWCARMIISSRPSGRSAIIMNVFDMRRRLSNTFADGGAYLQNLILGASVFLPAAAAPSTSRGQIALKLRKAIIEQTTDAQTRSLLNIARRSYASSGSMPLFGSSDSVVIASTNWSKAGIREAADFGAAVVDSSQLPAVVRDGFLPYWGTTISVVDNPRDTLVIYGKDGDGDYWAHGYLRTETWDLIQEEFNQYA
Penicilliopsis_zonata_CBS_506.65	XP_022582248.1	MLQFFKRLFGLKQGGGDRSRHVETGHVFPVHFIDRGGLIGTSIMSYTLRFNDVLDPEKLHSSLVELLKIGDWKKLGGRLRRNESGDIVIRVPETYDPEHPAVRYSHVQFDIGIEEHPLACRLPKQTGPYPSAQEGYLSFRSFSVPEDWRDELKHYYTSDKPLISLRVVSFTDATLVAITSPHLVCDAIAMADLLKAWSIVLAGRIDCVPTLLGASRDVIESVGTSSDKEAGNPYFLEHRQIKGFSLLVFIVRFVWDVLIRRNVRPGTIYLPASFVRKLRQEAQEQLAAKAQIVSDLFLSDGDLITAWGSHMVLSCSPRKPAIICNVFELRSRLDGVFSPGGTYLQNLVLPVFSLLSAEEMATMSVGHIALKIRQAIVEQATGAQARRLMRVMRAAIAST…
Penicilliopsis_zonata_CBS_506.65	XP_022582247.1	MSYTLRFNDVLDPEKLHSSLVELLKIGDWKKLGGRLRRNESGDIVIRVPETYDPEHPAVRYSHVQFDIGIEEHPLACRLPKQTGPYPSAQEGYLSFRSFSVPEDWRDELKHYYTSDKPLISLRVVSFTDATLVAITSPHLVCDAIAMADLLKAWSIVLAGRIDCVPTLLGASRDVIESVGTSSDKEAGNPYFLEHRQIKGFSLLVFIVRFVWDVLIRRNVRPGTIYLPASFVRKLRQEAQEQLAAKAQIVSDLFLSDGDLITAWGSHMVLSCSPRKPAIICNVFELRSRLDGVFSPGGTYLQNLVLPVFSLLSAEEMATMSVGHIALKIRQAIVEQATGAQARRLMRVMRAAIASTGLMPLFGDSASQVIAWSNWSKARIQNRASLIVSFASMMVSRVP…
Penicillium_decumbens	OQD70397.1	MLKSLWSLCGFKESGDIVIAVPIFFDSNRPAVRFSHVKFGIRIEEHPLGNHLPKKTGPYPSTQEGCHAFLPLSVPHGLTGDIEHYYTTDEPLISLHVTSFTDATLVSITFPHSVCDVMGTAELLRAWSTILAGQYDCIPALHGASQDVVANVGTSEDEKAEKPYLLEHRQIKGLSLLSFIVRFTGSAPFLSDGDLITAWGSQMVMSSSPRKKPAIICNVFDIRRRLKNVFTPGGAYLQNLILPASVLLSAQEKSNTSLGQIALHLRQAIIEQTTNSQARRLMRIMKASIKSTGFMPLFGDSASRIIAFTNWSKAKLAESANFSPAVTENHHILSPTVRKSSCVSYWGTTIGKSDNPRDTFVIYGKDDNDNYWVHAYLRSETWDLIDAEFSRYQRSSSST
Penicillium_italicum	KGO75957.1	MLKSLWSLCGFKESGDVVIVVPLVFDSKRPAVRFSHVKFGIRIEEHPLGNRLPKKTGPYPSTQEGCHAFLPLSVPHDLPGDIEHYYTTDEPLIALHVTSFTDATLVSITFPHSVCDVMGTAELLRAWSTILAGQYDCVPALHGASQDVVANVGTSEDEKAEKPYLLEHRQIKGLSLLSFIVRFVWDLLTRRNVQSRTIFLPARYLSNMRETAERQLPVDPQTGNAPFLSDGDLITAWGSQMVMSSSPRKKPAIICNVFDIRRRLKNVFTPGGAYLQNLILPASVLLSAQEKSNISLGQIALHLRQAIIEQTTDSQARRLMRVMKASIKSTGVMPLFGDSASRIIAFTNWSTAKLAESAKFSPAVTVNHHTLSPTVRKSSCVSYWGTTIGKSDNPRDTFV…
Stachybotrys_chartarum_IBT_40288	KFA81795.1	MFSRMLSLFSSEPKDDHDNFSYDVYPLHLLDQWVDARSFIMNYTFRYDQVLDANKLHASLVQLVEKEGWRKLGGRLRINNAKKAEIHVPKTFTSAHPAVRFENSQIPLNIDAHPVAGRLPKGTGTAPSVHSGSDQFSTLSLAPSHPRSIRHYLATDEPVLGLYVTNFKDATLVGITIPHCLADAMATSDLLEAWSAIVSQRADLVKPLAGVKDDPFGSVGTPSDEFAQGKFVQENYQIRGLRLLLFFGRIIWDKLTAGFVRPGQIYLSATYLASLRKVAEEELSKGRKSVPFISDGDLLTAWASRVIEKSSPATGTTAIYTIFSVRWRLGSTFKRTAAYMQNTVLPCVVLLSHEESKSISLGEVALRVREQILAQTTETQVRRLVRIAREWVASLGITP…
Stachybotrys_chartarum_IBT_40293	KFA50678.1	MFSRMLSLFSSEPKDDHDNFSYDVYPLHLLDQWVDARSFIMNYTFRYDQVLDANKLHASLVQLVEKEGWRKLGGRLRINNAKKAEIHVPKTFTSAHPAVRFENSQIPLNIDAHPVAGRLPKGTGTAPSVHNGSDQFSTLSLAPSHPRSIRHYLATDEPVLGLYVTNFKDATLVGITIPHCLADAMATSDLLEAWSAIVSQRADLVKPLAGAKDDPFGSVGTPSDELAQGKFVQENYQMRGLRLLLFFGRIIWDKLTAGFVRPGQIYLSATYLASLRKVAEEELSKGRKSVPFISDGDLLTAWASRVIEKSSPATGTTAIYTIFSVRWRLGNTFKRTAAYMQNTVLPCVVLLSHKESKSISLGEVALRVREQIVAQTTETQVRRLVRIAREWVASLGITP…
Stachybotrys_chartarum_IBT_7711	KEY71966.1	MFSRMLSLFSSEPKDDHDNFSYDVYPLHLLDQWVDARSFIMNYTFRYDQVLDANKLHASLVQLVEKEGWRKLGGRLRINNAKKAEIHVPKTFTSAHPAVRFENSQIPLNIDAHPVAGRLPKGTGTAPSVHSGSDQFSTLSLAPSHPRSIRHYLATDEPVLGLYVTNFKDATLVGITIPHCLADAMATSDLLEAWSAIVSQRADLVKPLAGVKDDPFGSVGTPSDELAQGKFVQENYQMRGLRLLLFFGRIIWDKLTAGFVRPGQIYLSATYLASLRKVAEEELSKGRKSVPFISDGDLLTAWASRVIEKSSPATGTTAIYTIFSVRWRLGNTFKRTAAYMQNTVLPCVVLLSHKESKSISLGEVALRVREQIVAQTTETQVRRLVRIAREWVASLGITP…
Stachybotrys_chlorohalonata_IBT_40285	KFA65352.1	MFSKMLSIFSTELKDDQDNFPCDVYPLHLLDQWVDARSFIMNYTFRYDQVLDANKLHASLVQLVEKEGWRKLGGRLRINKAKKAEIHVPKTFTLAHPAVRFENIQIALNIDAHPVAGRLPKGTGTAPSVHDGSDQFSTLSLAPSHPRSIRHYLVTDEPVLGLYVTNFKDATLVGITIPHCLADAMATSDLLEAWSAIVSQRADLVKPLTGAKDDPFRCVGTPSDELAQGKFVQENYQIRGLTLLVFFARIIWDKLTAGFVRPGQIYLSATYLAYLRKIAEDELSKGHKSVPFISDGDLLTAWASRVIEKSSPSTGSTAIYTIFSVRWRLDNAFKRTAAYMQNTVLPCVVLLSHKESKSISLGEVAFRVREQIVKQTTDTQVRRLVRIAREWVASLGITP…
Xylaria_hypoxylon	TGJ83719.1	MIKKALPSILRTRFVHVVNNGTNTSGQSDEIYPVHFIDQAAVVRSSLISYTFRYDHVLDAQKLRESLAMLLASGNWRKLGGRLRKNRDGKLEIHVPLHFNYDCPPFRFSHVKFDMDMNTHPLASLLPKKTGSQPSVHEGCHKFREFSIPSTLPTDITHYLSTDEPLICLHINSFNDGTLVSLTFPHSLSDAMGTVGLLKAWAHVLHHHKGGSPKRELWGAREDVSASVGAANDQTAQNTKFVLEDRQTTGLPLLFFMARYAVDALINRNIETHHIYLPASFLSHLRQQAEKETRLAKGDEDQSAKFVSDGDLITAWGSRMVISSARRKGMVAICNVFDMRGRLDSLKSPGAAVYLQNLILPSTTLLTTEEANSLSVSGIAFRVRRAIIEQTSDAQVRSL…

## Sheet: BOT6 (Zn_clus)
Supplementary Data 7j: Amino acid sequences of BOT6 (Zn_clus) homologs used in this study
Strain	Locus	Protein	GenBank ID	GenBank Protein Sequence
Amorphotheca_resinae_ATCC_22711	XP_024725113.1	MFLTFSTPAGSKERRPPSSNKRKLAARACDSCRLFRVRCEGQPRCSQCTEFKRTCTFSEGGSQKRRTASINNQDSRRNSITSQPLTFSLPPEKEPIASSTPFEVVPSKSQAPTPASNAPNNHVHPLDSANVFASKIDAYFSSISSLIHYPSTDESPPVYTSVASSPYEVQIVTPEEDPPSALDFSKSQIDGLLNLYWTTQHPLMPILDEDDVLRRYNSIWAPDGTQRYVSPIIDAITALSTQYACCSGANDRLLGLNLPLLTKDGNYSLIGNLLIQRCRKQIDPFASDEHSILSAIQCYALLSVYLLNAAQGRVAYTILGSAVRLAYSIGLNKEPSTNIPDSQVELRRRIWWFLLHLDFKCSTKLGLPVAVSMTEISCQFPSRNGPEPDDFCRWSYHVY…
Apiotrichum_porosum	XP_028471858.1	MSSQADSSSSSSTPRLGCLTCRRRKVKCNLEQPTCAACNRLQKECVWQDMSAAPPPRQPRRPNDSACEQCRTRKLKCEGDPQRGACTRCQATSTACDWSSERVVRQRTSAGPSTKASTSTPSAAPLASTAGPSIAAGPSFPNELSQAETEAMIDLYFETVHHFGFLTFIHEMRFKRLLSRGKAPRDLTMAMVANVLRFTCDPTPENLARGDALVDGIIASLLPRVLQGFGVIQLMTLILVSHYEGQRGKTGSRFLLSALCVRMVQLMSLNTLDHTFPAKLPESHLSPLFTYEALRRVAWSVFFQDSTLDGGRYGSSLVDLGTFRIQLPCNEQSFLGNDNSRTESIFAPPSEHTAMLGLSAYLIRATHLRRRALNAVFRITHHDLQVPEVQADLAAIEAT…
Apiotrichum_porosum	XP_028479256.1	MSSQADSSSSSSTPRLGCLTCRRRKVKCNLEQPTCAACNRLQKECVWQDMSAAPPPRQPRRPNDSACEQCRTRKLKCEGDPQRGACTRCQATSTACDWSSERVVRQRTSAGPSTKASTSTPSAAPLASTAGPSIAAGPSFPNELSQAETEAMIDLYFETVHHFGFLTFIHEMRFKRLLSRGKAPRDLTMAMVANVLRFTCDPTPENLARGDALVDGIIASLLPRVLQGFGVIQLMTLILVSHYEGQRGKTGSRFLLSALCVRMVQLMSLNTLDHTFPAKLPESHLSPLFTYEALRRVAWSVFFQDSTLDGGRYGSSLVDLGTFRIQLPCNEQSFLGNDNSRTESIFAPPSEHTAMLGLSAYLIRATHLRRRALNAVFRITHHDLQVPEVQADLAAIEAT…
Aspergillus_turcosus	RHZ64858.1	MFGTLHWNPHSKEAEFIERPHGSSNLEKNPACDRCRARKVKCRNPENEGCTRCKRLGKTCTFSPGRHRQRGEHRVQRQHSLQKTSSSVSVSSSSKGADKETVKEPASVPPGTADNDSERGQQSLLDDIPPPFDLSFLADFGHETSDRDEDASFAFFSTIFPSTHAQTHMHTHPEPEPQPEPAPNMSMSISTTLLSPPLSSEDELQIQHYLPPQSQDPSLFDIYITTSPPLHTPTAFPLGAGPAGGCQCLSAVIFAVEEFEASCTAGHRAELDSITAYQKEVIRRCRSQLKCSGCMARRETLVLLVFMLEKIVAACGRIVGLYRVKDAQMQMHLPTPSSSSLLVGGDGGGGGGGIDLAACTHAGAAAGTPDWRELLLGDYEISSALEWEHLVRVLIFLQL…
Botryosphaeria_dothidea	KAF4313669.1	MFLTFSTPSHSKGRRRVRHACDNCRLFRVRCNGKEPCARCQATPRRCTYSSRKRPAPNTQPSATIVPPHSTGTTPSPPASPEFASRINAYFTSISELVLHSPPLQYSALSQPSCDAHHLQPDLSRAQHAALLRFFARHLYPAIPVVDLAALNTAHNSHPDQPLSPLHCAAIALAVQHAYCSSLSERMLGLGLSSLPAGADASLAGYELITRCRTTLAARSLDLDPSLSDVQCHLLMSLFLIKAGHLKPAYNLLGSAVRMAYALHLHRPASGDDADLYTRVWWTLVQLDHNCSTLLRRPFAFHWSEISCPMPRNDPTKSYHTYVVGLTAAILSVTCARKRAPAAEESLTLVEAQAQTLMNALSRVREWERSLIESNAFSTLNLDPDISIASSGQTECLSV…
Botrytis_cinerea_B05.10	XP_024552386.1	MYGTLSFGNGSKSKRSSAEFHTFSAFHRRRLRQPACDECRTARVKCRGDPDSENLKCARCQGTNRACTYNSASCWSRNSHSGKPTEPRETKRTASVTVEGNEDENGKENGKENGKENGKESEKGNSLTPSIPESASSASPTPTPQGPTAPQDTHTRWWESQYEPLDLFFDQDPATDKAIDGSPNLVPPNRVDADVSSASVDDKDGVLHLLDLELVSKSEHNAPHYYDFSAPGNEFRPNFSLPTPSLSSTPTRTPSLVWSTMIRHNEHQKSPSLSSDVQLDPPATLQPKHHTQDDTTQPLSSTGFSDLIDVMRFAKNSSPSGSATLTPSACTCLQDLTATLFSLRRRPEKAQVDQFLVLFTQAMCKWEAVETCTSARHISQSLALLMLMNIQELLALLLD…
Botrytis_cinerea_BcDW1	EMR88689.1	MIYKLKKNLSLSLKCCSPWISVFSIFKIGQTDKPNRTDDMYGTLSFGNGSKSKRSSAEFHTFSAFHRRRLRQPACDECRTARVKCRGDPDSENLKCARCQGTNRACTYNSASCWSRNSHSGKPTEPRETKRTASVTVEGNEDENGKENGKESEKGNSLTPSIPESASSASPTPTPQGPTAPQDTHTRWWESQYEPLDLFFDQDPATDKAIDGSPNLVPPNRVDADVSSASVDDKDGVLHLLDLELVSKSEHNAPHYYDFSAPGNEFRPNFSLPTPSLSSTPTRTPSLVWSTMIRHNEHPKSPSLSSDVQLDPPATLQPKHHTQDDTTKPLSSTGFSDLIDVMRFAKNSSPSGSATLTPSACTCLQDLTATLFSLRRRPEKAQVDQFLVLFTQAMCKWEA…
Botrytis_cinerea_T4	CCD33758.1	MRFAKNSSPSGSATLTPSACTCLQDLTATLFSLRRRPEKAQVDQFLVLFTQAMCKWEAVETCTSARHISQSLALLMLMNIQELLALLLDASSSVNAADSPSGGRDSSLAINIGTFTVENEADQKIIAQMLLAVRMKELYSFITRMSAQIKLAGFDDICMDYFHQTEIVRRAVTS
Botrytis_cinerea_T4	CCD33759.1	MYGTLSFGNGSKSKRSSAEFHTFSAFHRRRLRQPACDECRTARVKCRGDPDSENLKCARCQASQLKATKMRTGRRTGRRTGRRTGRRARRATR
Botrytis_elliptica	TGO55024.1	MYGTLSFGNGSKSKRSSAEFHTFSAFHRRRLRQPACDECRTARVKCRWEPDSENLKCARCQGSSRACTYNSASCRSRNPHSGKPTEPRERTRTASVTVEGNEDENRSGNGNGKGSSLVPSIPESASSPSPSPSPSPPSIPQGPTVPQDTHTRWWESQFEPLDLFFDPDPATDKAIDGSPNLVPPNRVDADVSSASMNDNDGVLHLPDLELASKSVEHNAPHYYDFSAPGNELRPNFSLPTPSLSSTRTPSPTPSLVWSTMIRHAEHQKRPSLSSDVQIDPPATLQPKHHTQDDTTQPSSRAGFSDLIDVMRFAKNPSPPASATLTPSTCTCLQDLTATLFSLRRRPEKAQVDQFLLLFTQAMSKWEAVETCTSARHISQSLALLMLMNIQELVALLLDA…
Botrytis_paeoniae	TGO15955.1	MYGTLSFGNGNKSKRSSAEFHTFSAFHRRRLRQPACDECRTARVKCRGEPDSENLKCARCEGTSRACTYNSASCWSRNSHSGKPTEPRETTRTASVTVEGNEDENGNGNGKSSSLASSIPESASSPSPTPIPQGRTVPQDTHTRWESQFEPLDLFFDPDPATDKAIDGSPNLVLPNRVDADVSSASVNDNDGVLHLLDLELASKSVEHNAPHYYDFSAPGNELRPNFSLPTPSLSSTPTPTPTPSLVWSTMIRHAEHQKRFSLSSDVQLDPPATLQPKLHTQDDTTQPLSRAGFSDLIDVMRFAKNPSPSGSATSTPSACTCLQDLTATLFSLRSRPEKAQVDQFLLLFTQAMCKWESVETCTSTRHISQSLALLMLMNIQELVALFLDASSSVNAADS…
Botrytis_porri	TGO81187.1	MYGTLSFGNGNKSKRSSAEFHTFTAFHRRRLRQPACDECRTARVKCRGEPDKPGETTRTASVTVEGNEDEDGNENGKGSSLAPSIPESASIPSPTPIPQGPTVPQDTHTRWWESQFEPLDLCFDPDPATDKVIDGSPDLVPSNRVDADVSSASVSDNDGVLHLLDLELASKSVEHNASHYYDFSVPGNELRPNFSLPTPSLSSTPTPTPTPTPTPTPTPSLVWSTMIRHAEHQKRPSLSSDVQLDPPATLQPKHHTQDDTTQSLSRAGFSDLIDVMRFAKNPSPSESATLTPSACTCLQDLTATLFSLRRRPEKVQVDKFLLLFTQVMCKWEAVEMCTSARHISQSLALLMLMNIQELVALLLDASSSVSAADSPSGGRDSILAINIGTFTVEDGADQR…
Colletotrichum_gloeosporioides	KAF3810519.1	MQDGRAERLETLLETPLDHSSTSRHSGSTQDKLPARLSSLNGLHDVLDVIRFPQSPSLSNSAASSSSVCTCLQDLTAGLFGLQTSGENVRVDLLLLLFKRCMYRWKGVDTCASACSTTPSLALLMLMNVQRLVSLLLRASSSTRSGDVTKDPGLSGSSLNINMGSFVVEDRADQRFITEHLITSRMKELVSFISTTSLKVNASGLDTVYEEYQRQMQRLGQAFT
Colletotrichum_incanum	KZL82386.1	MYGTLSFSKGNKRSSAEFHAFSEVHKRRLRQPACDECRIARVKCRGKSDSEKCARCQGTGRACTYNSTRRRSQHSGKPTEPPEPTHTTDDTDEDNGDKDGESTPSAPLTLESTSSPQGSTLPQDTHTKWWECRFEPFDLFVEPGTDLAIDESQNASAQKQIDGDSSSGSANDNDGVLHLTDLELASVVIGQNDPHHYGFSVPCNEFQSKISLSTPSRSSPPTPSLVWSTVSGHVEHQKPPSLSSDMQLDHPASLQHKSDTQDDATHASTLAEFSDLIDVMQFAEGPSISGSATPTSNSCTCLQDLTATLFSLRSRPERTQVDHFLLLFKQVMHKWEAVETCVRACRVSRSFALLVLMNVQELVTLLLEATSSANPSNSTSGRRDSVLAISMGTFTVEDG…
Colletotrichum_liriopes	LOCUS_008467-RA_contig17	MYGTLSFSKGNKKSSAEFHAFSEVHKRRLRQPACDECRIARVKCRGKSDGEKCARCQGTGRACTYNSTRRRSQASGKPAEPTEPTHTTDDTDEDTGDKDGDGTPSAPLALEATASPQGPSSLPHDAHTKWWECRFEPFDLFVDPGADLALDEAQGAAPRKHVDGDSAAGSVNGGDGVLHLADLELASAVIGHHDAHHYGFPIPCSDFQAKIAPSTSSRSSPPTPSLVWSTVSGHGEHQRPPSLSSDMQLDHAASLPHNPDAQDDATHASTLAEFSDLIDVMQFAEGPSLSGPATPASSSCTCLQDLTATLFSLRGRPDKTQVDHFLLLFKQVMQKWEAVETCARACRVSRSFALLVLMNVQELVTLLLEATSSANTSSGASGRRESVLAISMGTFTVED…	GJC85382.1
Colletotrichum_liriopes	LOCUS_013490-RA_contig50	MSDNESAAPSTNGWPVKEPPSPSGSAHSGSDMDEKPGEAGSNVPVQKRRRVTRACDECRRKKIKCDGKQPCTHCSVYSYECTYDKPSNRRRNPAPQYIEALESRLQRAENLLRKFIPDVDLADPTLDPAVQQEFRNREHARVQTSKLRHDPYVSPEKDDAQLLSMIESIGQLDLDDKGGWDFHGVSSGAVFLRRMKEHFRGMMGPITKVPFLPRPDRPAGLINLDSPASAASSPFDSTMTTAPELPPKEVARKLCYLSLNCATCLIRIVHVPSFYDMFDRVYEKPYEDYSNEEHKFLGLLYAVMALGCMYRNLDENAPPVAYKESVDEGYAPKPSHMGSTLTLHRMKYYDTARRILQDITECRDLISLQALLFMILFLQATSNLSGCYAFVGIALRSAL…	GJC90235.1
Colletotrichum_liriopes	LOCUS_004232-RA_contig7	MSSAREGDPTEEERLQVQGLQGDRLESDRMQDEGIHEDRIPADSIQNERVQSERIDDRLQDERLPDEEGLSDERMEDERIQSYPSPQMPEERIQDSDRMQSYPSPSAEAQDTGPYYHAGPRDDTQQDQPQPQPPSTSQQQPSHSASVEELQLAAQLGQDLAAEPMMHVTDPDMNVEDPNLRSIMPHPHPEQPQPQPQPQHQAPPPPPPPPPRPYVPEEPLPESLQQHVPVPVAMDHHHLAQSYALGDNTPPRKRSKVSRACDECRRKKVKCDAQSDSGDNPCSNCKRSGIRCMFSRVPQKRGPSKGYIKELADRINSIEGKLEIQSPGEDASRKRPFSSISSADLSTPAPQRQATWGTEHRPLQPMTTPSDRFQSSPFTTNGLAPQPMPIKNDMQPRPP…	GJC81265.1
Colletotrichum_sp_KHC	GENE_00009877-RA	MDEQSQDAISRRNLRRSALGKECIFSVARPRPQDQDLRFGSRPGPKAHDRFIHVDPAMYRTGSNSTGGNVDNISNNNNNNNNNNGQQASKERSAGPSWRQNHPDAYGEDARNGGFHGCWPDTLPPLHHHHLPAASIPSAAAAPITRPPSQAASLTLDRDVDMAFQHAERASSSGQSEAHLSSVSDEGWYWNNVPDFSDNAYSGSSADIYRAVSDDFALLVSRGGIPPPHDEGHGGRDKSRQQQQQQQQHVPAPGSAPTHALSVSALRSHSMMRRADNHNHNYNNNNNNSHHHHNQGSGAMMLSLAAGSRSSSSSSSSDCSCVQQLTLSLFDLSTWKADQRPGAPADADSPTLSEYCMIYHNSMGLWERLTMGCVRCLLRPQFAQLLILNIEQLVHLQRN…	GJD01072.1
Colletotrichum_sp_KHC	GENE_00012313-RA	MSSTALPHDPVTKTPRQYRSRKRQRPCDRCRSMKLKCQQEENQTACRRCQQSQLDCTFTGKPRKRTPAKPLNRPEAWHEDSSPTTGRTDLSVPTRASCSAASPTEETPVPAAQHPFEPNQTAREPFSETLETNTPFAGLPQARPATQISQSLDQMRGCSAMLLGGSSGLDPWLLRHLRFDELGLQSFYKYHVRNAGGVPTFDKIPVHFILTSDDVAADAPVEGPGAETRDLRRQLELLIPPFVGVRLMRLKCLGLTSMGKLPDIETLNSIPTHLLAAIYGSALPFASADEHLVVPLMHERVPCGEVWRITQSSFLQDLQRPHLSVLQAMLLYLHRTKEDSNQYAVADTAAMWPLMGTMVGLAHNLGLHLECRMMGIPAYEKRLRRRLWWAVYIEDKFFS…	GJD03491.1
Colletotrichum_spaethianum	LOCUS_008420-RA_contig21	MSDNESAAPSTNGWPVKEPPSPSGSAHSGSDMDEKPSEAGNNAPVQKRRRVTRACDECRRKKIKCDGKQPCTHCSVYSYECTYDKPSNRRRNPAPQYIEALESRLQRAETLLRKFIPDVDLADPTLDPAVQQEFRNREHARVQTSKLRHDPYASPEKDDAQLLSMIESIGQLDLDDKGGWDFHGVSSGAVFLRRMKEHFRGMMGPVTQVPFLPRPERPAGLINLDSPASVASSPFDSTISTAPELPRKRWPESSATSRSTAQRV	GKT47989.1
Colletotrichum_tofieldiae_Ct3	GENE_00000504-RA	MSDNESAAPSTNGWPVKEPPSPSGSAHSGSDMDEKPGEAGNNVPVQKRRRVTRACDECRRKKIKCDGKQPCTHCSVYSYECTYDKPSNRRRNPAPQYIEALESRLQRAENLLRKFIPDVDLADPTLDPAVQQEFRNREHARVQTSKLRHDPYVSPEKDDAQLLSMIESIGQLDLDDKGGWDFHGVSSGAVFLRRMKEHFRGMMGPITKVPFLPRPDRPAGLINLDSPASAASSPFDSTMTTAPELPPKEVARKLCYLSLNCATCLIRIVHVPSFYDMFDRVYEKSYEDYSNEEHKFLGLLYAVMALGCMYRNLDENAPPVAYKESVDEGMKYYDTARRILQDITECRDLISLQALLFMILFLQATSNLSGCYAFVGIALRSALRIGLHRYLKHEKISII…	GKT53150.1
Colletotrichum_tofieldiae_Ct3, Ct4	Ct4_GENE_00008379-RA, Ct3_GENE_00002082-RA	MDHGAAVLDPALRSAEPLSPRNTGLDRGLPSAATHDDDGAAAGRRGQGQEEQGHHGHHHQHQHHPESPETPHSGHGGGSSGETPQHDALHGGNPDDPKRPRACEACRGLKVRCEPDPNDPEGPCKRCKKAGRNCVVTMPTRKRQKKTDSRVAELEKKIDALTASLQARGSPATPSAGGGGASTSTSATRDENLHKQKGWGNHGIARNWNTNTVTGTPGLSVDGLGLDAQESLGGDRGRFDTLIPPPTGQKRKLSDRGDTPGDVTESGGGGRPAPPIQMGSDYADVVERGILSAGKAAELFERYNTHMVPHMPAVVFAAATTAEETRKAKPLLFLAIMSAASSESPNVQRRLVKELMQIFAEKIIITGEKSLEIVQALQVAVIWYWPPEHFEELKFYQLV…	Ct3(GKT54741.1)_Ct4(GKT75978.1)
Colletotrichum_tofieldiae_Ct4	GENE_00013420-RA	MSDNESAAPSTNGWPVKEPPSPSGSAHSGSDMDEKPGEAGNNVPVQKRRRVTRACDECRRKKIKCDGKQPCTHCSVYSYECTYDKPSNRRRNPAPQYIEALESRLQRAENLLRKFIPDVDLADPTLDPAVQQEFRNREHARVQTSKLRHDPYVSPEKDDAQLLSMIESIGQLDLDDKGGWDFHGVSSGAVFLRRMKEHFRGMMGPITKVPFLPRPDRPAGLINLDSPASAASSPFDSTMTTAPELPPKEVARKLCYLSLNCATCLIRIVHVPSFYDMFDRVYEKSYEDYSNEEHKFLGLLYAVMALGCMYRNLDENAPPVAYKESVDEGMKYYDTARRILQDITECRDLISLQALLFMILFLQATSNLSGCYAFVGIALRSALRIGLHRYLKHEKISII…	GKT81013.1
Colletotrichum_tofieldiae_Ct61	Backbone_3-abinit-gene-0.11_Ct3_Ct4	MYGTLSFSKGNKKSSAEFHAFSEVHKRRLRQPACDECRIARVKCRGKSDGEKCARCQGTGRACTYNSTRRRSQASGKPAEPTEPTHTTDDTDEDTGDKDGDGTPSAPSALEATASPQGPSSLPHDAHTKWWECRFEPFDLFVDPGADLAVDEAQHAAPRKHVDGDSAAGSVNDGDGVLHLADLELASAVIGHHDAHHYGFPIPCSDFQAKIAPSTSSRSSPPTPSLVWSTMSGHGEHQRPPSLSSDMQLDHAASLPHNPDAQDDATHASTLAEFSDLIDVMQFAEGPSISGPATPASSSCTCLQDLTATLFSLRSRPDKTQVDHFLLLFKQVMQKWEAVETCARACRVSRSFALLVLMNVQELVTLLLEATSSANTSSGTAGRRESVLAISMGTFTVED…	GKT90341.1	MYGTLSFSKGNKKSSAEFHAFSEVHKRRLRQPACDECRIARVKCRGKSDGEKCARCQGTGRACTYNSTRRRSQASGKPAEPTEPTHTTDDTDEDTGDKDGDGTPSAPSALEATASPQGPSSLPHDAHTKWWECRFEPFDLFVDPGADLAVDEAQHAAPRKHVDGDSAAGSVNDGDGVLHLADLELASAVIGHHDAHHYGFPIPCSDFQAKIAPSTSSRSSPPTPSLVWSTMSGHGEHQRPPSLSSDMQLDHAASLPHNPDAQDDATHASTLAEFSDLIDVMQFAEGPSISGPATPASSSCTCLQDLTATLFSLRSRPDKTQVDHFLLLFKQVMQKWEAVETCARACRVSRSFALLVLMNVQELVTLLLEATSSANTSSGTAGRRESLLGRITGLGRITG…
Daldinia_sp._EC12	OTB19641.1	MYSIISLNKGDKCPTVEFRAARGRYKRKSACKACRLGRTRCSGTLDGGPCTRCKRLGKSCQYENGKTRGGHCGNYSPEGDSKDTESIGATPPEQEDSDIYSPSTSSSSSPGVPSSDTTQSVTDDSLGIDFNDFDFNDLAQLQDIPSKPLFPSLLELVATSPQMDFPGPLFPFLPLCDEPRQKNEAYEIPAPDLAVLCDARLNRVTGHEQLVFPESLFDFRNGPPDAVGSSCQHKCLHTMTSSLSFLRSRACARRGSEHPEIGIGDDVPFPFNYTNVEDVLAVFERSMARLRIVENCPLACILSQDLFILLLLVVEMLANLLLGLAGSLLDVPGTPAPPLGSDQQGGHHQRHPHHQHNHHGGGSSIRLGRIGTFEITNHQDLQMIMKLLLQSRAQVLDAY…
Diaporthe_helianthi	POS68835.1	MYGTLSFGKGDKRASAEFHAFSAVHGKTQRQPACDGCRTARVKCRGSADGDKCSRCRGRYTPCTYSTTRRQARQSSDVPSEATESDARSRRPSKDTAREHSDAGSQNPPTPPTAGSTSSPNGSRPPLQPDDAQWWDTHTHFRFEPLDFTMFPGTGTGTGTGTGTDAGTAGDPNVGPTQQEIDTSGGASTRPAGSTMTTTLVDHNFPDHYDFSALCPDLSSQEPLLMPFLTPISSTTLWDGANEQADGQNPPSPPPTNSSSSLVDFSDLIDVMHFAKRGGPSGPETPVSDSCTCLQALTASLFSLRSRSEAMPIDEFLVLFKQAMQKCEAVVACPSACCNGRSFALLLLMTVQELVTLLLEVTAIVNKAGDPSGKRGSVPAISLGAFSVDDATDQGIISH…
Fusarium_oxysporum	SCO81128.1	MPAGLVTRRTQFSSCDECRRSRVACDAQSSEGTSSCTRCRNRHHACTFKWLQNAKTNSGGTKRRSRRGTTRPTSDTSSTRDSRVTDTSRESGFDPGPANDLDHDTYRDSSTVSAMPESASLPWCPSPIRNSEVDSRWLDTLYREGFEAVFGSWMGRYACPFLFGHNLADKYVSISDLCRHLDGCIVDTGDSQLVGRCRDIEQSLQSTISAFAARWLPVTSPEPNSNEDHCSLVQTLWRHARRDMLRVINRPSYRSMLSLLLFALTPIPEGISEEEETDGISGQACVHAALQQIQTLRARQRNLQFSGSKVSPSLKSQAIVTTPESIETSGFINAESTVYWAALTFDTSASLTLNCRSLLSSGLFGFESELPWRLVKTCAKMFDENARQWKQGSSDMTDE…
Fusarium_oxysporum_f._sp._conglutinans_race_2_54008	EXL68782.1	MPAGLVTRRTQFSSCDECRRSRVACDAQSSEGTSSCTRCRNRHHACTFKWLQNAKTNSGGTKRRSRRGTTRPTSDTSSTRDSRVTDTSRESGFDPGPANDLDHDTYRDSSTVSAMPESGSLPWCPSPIRNSEESVHMENVDSRWLDTLYREGFEAVFGSWMGRYACPFLFGHNLADKYVSISDLCRHLDGCIVDTGDSQLVGRCRDIEQSLQSTISAFAARWLPVTSPEPNSNEDHCSLVQTLWRHARRDMLRVINRPSYRSMLSLLLFALTPIPEGISEEEETDGISGQACVHAALQQIQTLRARQRNLQFSGSKVSPSLKSQAIVTTPESIETSGFINAESTVYWAALTFDTSASLTLNCRSLLSSGLFGFESELPWRLVKTCAKMFDENARQWKQG…
Fusarium_oxysporum_f._sp._conglutinans_race_2_54008	EXL68783.1	MPAGLVTRRTQFSSCDECRRSRVACDAQSSEGTSSCTRCRNRHHACTFKWLQNAKTNSGGTKRRSRRGTTRPTSDTSSTRDSRVTDTSRESGFDPGPANDLDHDTYRDSSTVSAMPESGSLPWCPSPIRNSEESVHMENVDSRWLDTLYREGFEAVFGSWMGRYACPFLFGHNLADKYVSISDLCRHLDGCIVDTGDSQLVGRCRDIEQSLQSTISAFAARWLPVTSPEPNSNEDHCSLVQTLWRHARRDMLRVINRPSYRSMLSLLLFALTPIPEGISEEEETDGISGQACVHAALQQIQTLRARQRNLQFSGSKVSPSLKSQAIVTTPESIETSGFINAESTVYWAALTFDTSASLTLNCRSLLSSGLFGFESELPWRLVKTCAKMFDENARQWKQG…
Fusarium_oxysporum_f._sp._cubense_tropical_race_4_54006	XP_031064395.1	MPAGLVTRRTQFSSCDECRRSRVACDAQSSEGTSSCTRCRNRHHACTFKWLQNAKTNNGGTKRRSRRGTTRPTSDTSSTRDSRVSDTSRESGFDPGPANDLDHDTYRDSSTVPAMPESASLPWCPSPIRNSEESVHMENVDSRWLDTLYREGFEAVFGSWMGRYACPFLFGHNLADKYVSISDLCRHLDGCIVDTGDSQLVGRCRDIEQSLQSTISAFAARWLPVTSPEPNSNEDHCSLVQTLWRHARRDMLRVINRPSYRSMLSLLLFALTPIPEGISEEEETDGISGQACVHAALQQIQTLRARQRNLQFSGSKVSPSLKSQAIVTTPESIETSGFINAESTVYWAALTFDTSASLTLNCRSLLSSGLFGFESELPWRLVKTCAKMFDENARQWKQG…
Fusarium_oxysporum_f._sp._cubense_tropical_race_4_54006	XP_031064396.1	MPAGLVTRRTQFSSCDECRRSRVACDAQSSEGTSSCTRCRNRHHACTFKWLQNAKTNNGGTKRRSRRGTTRPTSDTSSTRDSRVSDTSRESGFDPGPANDLDHDTYRDSSTVPAMPESASLPWCPSPIRNSEESVHMENVDSRWLDTLYREGFEAVFGSWMGRYACPFLFGHNLADKYVSISDLCRHLDGCIVDTGDSQLVGRCRDIEQSLQSTISAFAARWLPVTSPEPNSNEDHCSLVQTLWRHARRDMLRVINRPSYRSMLSLLLFALTPIPEGISEEEETDGISGQACVHAALQQIQTLRARQRNLQFSGSKVSPSLKSQAIVTTPESIETSGFINAESTVYWAALTFDTSASLTLNCRSLLSSGLFGFESELPWRLVKTCAKMFDENARQWKQG…
Fusarium_oxysporum_f._sp._melonis_26406	EXK43979.1	MPAGLVTRRTQFSSCDECRRSRVACDAQSSEGTSSCTRCRNRHHACTFKWLQNAKTNSGGTKRRSRRGTTRPTSDTSSTRDSRVTDTSRESGFDPGPANDLDNNTYRDSSTVPAMPESASLPWCPSPIRNSEESVHMENVDSRWLDTLYREGFEAVFGSWMGRYACPFLFGHNLADKYVSISDLCRHLDGCIVDTGDSQLVGRCRDIEQSLQSTISAFAARWLPVTSPEPNSNEDHCSLVQTLWRHARRDMLRVINRPSYRSMLSLLLFALTPIPEGISEEEETDGISGQACVHAALQQIQTLRARQRNLQFSGSKVSPSLKSQAIVTTPESIETSGFINAESTVYWAALTFDTSASLTLNCRSLLSSGLFGFESELPWRLVKTCAKMFDENARQWKQG…
Fusarium_oxysporum_f._sp._melonis_26406	EXK43980.1	MPAGLVTRRTQFSSCDECRRSRVACDAQSSEGTSSCTRCRNRHHACTFKWLQNAKTNSGGTKRRSRRGTTRPTSDTSSTRDSRVTDTSRESGFDPGPANDLDNNTYRDSSTVPAMPESASLPWCPSPIRNSEESVHMENVDSRWLDTLYREGFEAVFGSWMGRYACPFLFGHNLADKYVSISDLCRHLDGCIVDTGDSQLVGRCRDIEQSLQSTISAFAARWLPVTSPEPNSNEDHCSLVQTLWRHARRDMLRVINRPSYRSMLSLLLFALTPIPEGISEEEETDGISGQACVHAALQQIQTLRARQRNLQFSGSKVSPSLKSQAIVTTPESIETSGFINAESTVYWAALTFDTSASLTLNCRSLLSSGLFGFESELPWRLVKTCAKMFDENARQWKQG…
Fusarium_oxysporum_f._sp._pisi_HDV247	EXA43744.1	MPAGLVTRRTQFSSCDECRRSRVACDAQSSEGTSSCTRCRNRHHACTFKWLQNAKTNSGGTKRRSRRGTTRPTSDTSSTRDSRVTDTSRESGFDPGPANDLDHDTYRDSSTVSAMPESASLPWCPSPIRNSEESVHMENVDSRWLDTLYREGFEAVFGSWMGRYACPFLFGHNLADKYVSISDLCRHLDGCIVDTGDSQLVGRCRDIEQSLQSTISAFAARWLPVTSPEPNSNEDHCSLVQTLWRHARRDMLRVINRPSYRSMLSLLLFALTPIPEGISEEEETDGISGQACVHAALQQIQTLRARQRNLQFSGSKVSPSLKSQAIVTTPESIETSGFINAESTVYWAALTFDTSASLTLNCRSLLSSGLFGFESELPWRLVKTCAKMFDENARQWKQG…
Fusarium_oxysporum_f._sp._pisi_HDV247	EXA43745.1	MPAGLVTRRTQFSSCDECRRSRVACDAQSSEGTSSCTRCRNRHHACTFKWLQNAKTNSGGTKRRSRRGTTRPTSDTSSTRDSRVTDTSRESGFDPGPANDLDHDTYRDSSTVSAMPESASLPWCPSPIRNSEESVHMENVDSRWLDTLYREGFEAVFGSWMGRYACPFLFGHNLADKYVSISDLCRHLDGCIVDTGDSQLVGRCRDIEQSLQSTISAFAARWLPVTSPEPNSNEDHCSLVQTLWRHARRDMLRVINRPSYRSMLSLLLFALTPIPEGISEEEETDGISGQACVHAALQQIQTLRARQRNLQFSGSKVSPSLKSQAIVTTPESIETSGFINAESTVYWAALTFDTSASLTLNCRSLLSSGLFGFESELPWRLVKTCAKMFDENARQWKQG…
Fusarium_oxysporum_f._sp._vasinfectum_25433	EXM33521.1	MPAGLVTRRTQFSSCDECRRSRVACDAQSSEGTSSCTRCRNRHHACTFKWLQNAKTNSGGTKRRSRRGTTRPTSDTSSTRDSRVTDTSRESGFDPGPANDLDHDTYRDSSTVSAMPESASLPWCPSPIRNSEESVHMENVDSRWLDTLYREGFEAVFGSWMGRYACPFLFGHNLADKYVSISDLCRHLDGCIVDTGDSQLVGRCRDIEQSLQSTISAFAARWLPVTSPEPNSNEDHCSLVQTLWRHARRDMLRVINRPSYRSMLSLLLFALTPIPEGISEEEETDGISGQACVHAALQQIQTLRARQRNLQFSGSKVSPSLKSQAIVTTPESIETSGFINAESTVYWAALTFDTSASLTLNCRSLLSSGLFGFESELPWRLVKTCAKMFDENARQWKQG…
Fusarium_oxysporum_Fo47	EWZ46681.1	MPAGLVTRRTQFSSCDECRRSRVACDAQSSEGTSSCTRCRNRHHACTFKWLQNAKTNSGGTKRRSRRGTTRPTSDTSSTRDSRVTDTSRESGFDPGPANDLDHDTYRDSSTVPAMPESASLPWCPSPIRNSEESVHMENVDSRWLDTLYREGFEAVFGSWMGRYACPFLFGHNLADKYVSISDLCRHLDGCIVDTGDSQLVDRCRDIEQSLQSTISAFAARWLPVTSPEPNSNEDHCSLVQTLWRHARRDMLRVINRPSYRSMLSLLLFALTPIPEGISEEEETDGISGQACVHAALQQIQTLRARQRNLQFSGSKVSPSLKSQAIVTTPESIETSGFINAESTVYWAALTFDTSASLTLNCRSLLSSGLFGFESELPWRLVKTCAKMFDENARQWKQG…
Fusarium_oxysporum_Fo47	EWZ46682.1	MPAGLVTRRTQFSSCDECRRSRVACDAQSSEGTSSCTRCRNRHHACTFKWLQNAKTNSGGTKRRSRRGTTRPTSDTSSTRDSRVTDTSRESGFDPGPANDLDHDTYRDSSTVPAMPESASLPWCPSPIRNSEESVHMENVDSRWLDTLYREGFEAVFGSWMGRYACPFLFGHNLADKYVSISDLCRHLDGCIVDTGDSQLVDRCRDIEQSLQSTISAFAARWLPVTSPEPNSNEDHCSLVQTLWRHARRDMLRVINRPSYRSMLSLLLFALTPIPEGISEEEETDGISGQACVHAALQQIQTLRARQRNLQFSGSKVSPSLKSQAIVTTPESIETSGFINAESTVYWAALTFDTSASLTLNCRSLLSSGLFGFESELPWRLVKTCAKMFDENARQWKQG…
Fusarium_oxysporum_NRRL_32931	XP_031049556.1	MPAGLVTRRTQFSSCDECRRSRVACDAQSSEGTSSCTRCRNRHHACTFKWLQNAKTNSGGTKRRSRRGTTRPTSDTSSTRDSRVTDTSRESGFDPGPANDLDHDTYRDSSTVPAMPESASLPWCPSPIRNSEESVHMENVDSRWLDTLYREGFEAVFGSWMGRYACPFLFGHNLADKYVSISDLCRHLDGCIVDTGDSELVGRCRDIEQSLQSTISAFAARWLPVTSPEPNSNEDHCSLVQTLWRHARRDMLRVINRPSYRSMLSLLLFALTPIPEGISEEEETDGISGQACVHAALQQIQTLRARQRNLQFSGSKVSPSLKSQAIVTTPESIETSGFINAESTVYWAALTFDTSASLTLNCRSLLSSGLFGFESELPWRLVKTCAKMFDENARQWKQG…
Fusarium_oxysporum_NRRL_32931	XP_031049557.1	MPAGLVTRRTQFSSCDECRRSRVACDAQSSEGTSSCTRCRNRHHACTFKWLQNAKTNSGGTKRRSRRGTTRPTSDTSSTRDSRVTDTSRESGFDPGPANDLDHDTYRDSSTVPAMPESASLPWCPSPIRNSEESVHMENVDSRWLDTLYREGFEAVFGSWMGRYACPFLFGHNLADKYVSISDLCRHLDGCIVDTGDSELVGRCRDIEQSLQSTISAFAARWLPVTSPEPNSNEDHCSLVQTLWRHARRDMLRVINRPSYRSMLSLLLFALTPIPEGISEEEETDGISGQACVHAALQQIQTLRARQRNLQFSGSKVSPSLKSQAIVTTPESIETSGFINAESTVYWAALTFDTSASLTLNCRSLLSSGLFGFESELPWRLVKTCAKMFDENARQWKQG…
Fusarium_proliferatum_ET1	XP_031086867.1	MPAGLVTRRTQFSSCDECRRSRVACDAQSSEGTSSCTRCRNRHHACTFKWLQNAKTSNGGAKRRSRRGTARPTSDTSSTRGSRVTDTSHESGFDPGFVNDLGHDIYRESPAVTAMPESASLPWCPSPITNSEEDSRWLDTLYREGFEGVFGSWMGRYACPFLFGHNLADKYVSISDLCRHLDGCIVDTGDSQLVGRSRDIEQSLQSTISAFAARWLPVTSPQPNSDEDHCSLVQTLWRQARRDMLRVINRPAYRSMLSLLLFALTPIPEGISEDEEADGISGQACVHAALQQIQTLRARQRNLQFSGSKVSPSLKSQAIVTTPESIETSGFINAESTVYWAALTFDTSASLTLNCRSLLSSGLFGFESELPWRLVKTCAKMFDENARQWKQGSSDMTDE…
Fusarium_verticillioides_7600	XP_018753488.1	MPAGLVTRRTQFSSCDECRRSRVACDAQSSEETSSCTRCRNRHHACTFKWLQNAKANNGGAKRRSRRGTTRPTSDTSSTRGSRVTDTSHESGFDPDPANYPDHDTYRDSPTATAMPESASLPWCPSPIRNSDESVSMENVDFRWLDTLYREGFEAVFGSWMGRYACPFLFGHTLADKYVSISDLCRHLDGCIVDTGDSQLVGRSRDIEQSLQSTISAFAARWLPVTSPEPNSNEDHCSLVQTLWRHARRDMLRVINRPAYRSMLSLLLFALTPIPEGISEDEEADGISGQACVHAALQQIQTLRARQRNLQFSGSKVSPSLKPQAIVTTPESIETSGFINAESTVYWAALTFDTSASLTLNCRSLLSSGLFGFESELPWRLVKTCAKMFDENARQWKQG…
Hypoxylon_sp._CI-4A	OTA98479.1	MYGIIAFNKGDNETSAEFRPGSGRYGRGSACKQCRISRVRCSGTRDGESCRRCKRLAKRCYYISKQPQRNNASNQFPETNDTSVALPGAISPEPANPNSPMPHATSASPSNLTSCDAAQPFTSNLPELDFEEWFNNTSLEPEFPQPNIDLGVLDAPCFPSLHLEDVRGNDDLCDNLAPLSSELKDDGAGEENVLRHEPDASKPYLDHQDRTSDGRGMCCQCNCLKALTSSLSFLRSWTRDGQAAVESGIMVGGMALNCVEAEDFLTLFDKSMAQLRTAESCPMACILSQDLAILLLVVLEQLAKLLLSLATDPTRGSREFPLDVPPQLSPHSLRIQDTESNSTQPGRGIRLARIGTFETMDSFDLQMIMKLLLQIRTQSLDAYIGRLSNKIKGYGLETL…
Hypoxylon_sp._EC38	OTA61598.1	MYGIIAFKNGENAPSAEFRAEPGRYGRGSACKQCRISRSQRHRSSSNQSLEGNHKSVISPIIASPEQANSNSPLPDTTCSSLDLESFDEVPLTTSDPLELDFEGWVHNTSSETEFLRPDTDLVATSPHTESLGPLCFPSLRHEDSQENDKGFENSAPLLSDLVGGIVKNQSMVGRKPTTSTLLPDLQGMISDNRGQPSQCKCLQALTSSLSFLRSWTWGGQKGAEPGLRTTSMSLNCTEVEDFLALFEKSMAQLQAAEDCPLACILSQDLAILLSIILEQLAKLLLNLAADLVGEADESPFNISSGPTPHPTGVQEPTGNSTQQGQGIRPARIGTFEITDPLDLQMIMKLLLQIRTQALDAYIRRLSSRVKNYGFKDFGADLEKITEELSGAVFLENIR…
Lasallia_pustulata	KAA6415670.1	MLHGSHLTEYRCCSRCRSHCKILQEGTAAVSWSSISPCGVPVESLCLFILENIGTNLYILSRWPVVDFAQQLACRPGKMFGTWKVDSQQKEPQFVQYANAASAINTNSWNCPHIACDICRSRKLKCSGEPTGCKRCRSMRISCTYPSAQETRRRKRNSQPAEARQPSKPALGSRKASEATITSQHALGPVDQTTKDDVMEEYGQDSLVNWLTPTDSSVTSPQKEGRTSAQDWSNMLNDIDNFTDAWSHLPGEIPTPDEFSISMLNTANDSSTTSADRAPTQPIQVHHFSGTPSSTPLGPTDFDLESPLPAQKVSLIPQSASANSTQARIVDLDDDGSCQCLKLAACLLEELSTQIACVTTTMMDELLSQYEAATRKVSHLLRCSKCASHSENIMLLAMI…
Microdochium_bolleyi	KXJ90364.1	MASRQAACDPCRTSKLACDHSRPVCTRCQARGRPSDCTYRATPFKRRRQSSRPPLETHTSTHSAHTHASSSPASRLPSAAPTGPSPYPNPGYQGFSSHATLFNHIPTDGLEETPAASPTSTSPSRPGRTHSLPGPPPGLRRTPSADLVRRGADTLAQLFSVYNLDTLKSLVSFWLEKGISLFLAEPIVPACLDTVRRPSAQQHQHLSELLFATTARPLDSSQATDAQTFAHQFTGEHHTRWETWAIFFTAVGRATFDIPFFPPLYKDSAGQMALRKFATLISDQCLDYCLALDCLNDLQLVLQVENCILHSNVDGDQSYDAWRRLGDCIASLYALGYHQKIETRLPEVPFFLAEFRRSAFAHIYSADKNVAIFLGRPPRISRRFCHFQSPLFFEANEND…
Monosporascus_sp._GIB2	RYP24800.1	MGRNHGRVKTQDKTGAPGNPAVRGEGVTNDPREPGQPQKTDDSDSNSRSSERQNSPHSPASPKYTDSSALDFISDDMTSWSHADLDRDFVLGCDVQPATGHERSFESSRSPSSGWDSCPVESAPSFTDLDLIDGNALYDSPWSKSMICGNDIAQPHLPHEDSAHFDLSSEKHTDGPQESQGAQLPASPGLAWKSILPTTDVPTSTTSASPGGCTCLQQLTSGLFDLNSWASFKIACSNQNASAKSMEIDILLSTCKDWLRKWDSIQNCPSACFLRRELALLLILSVEQLARLQLDFVASLNNDGGDYEDISFLATRSRFHNQPHPGQHPPPPPPAVDRDGQGSRLTSSASLCLSSNQVISIGKFLVDDMSDRHMIIVQLLRDRMHNLRLFIESLRTKLL…
Neopestalotiopsis_sp._37M	KAF3002233.1	MYQPVADHNDRQTSMHAMLPSWHTSPHDKDFDSSMASSQNSARQRLSSAATSLTKSSTRLQSQDLFNGEQMVSQESTNLSWPRIDDGVAWSTDAPSSISSENWCWDAAISHTEASSGIGVLIDDHVLLLDSAEDDIDQLMSGIQNTGRPASPMDRLESSPSGNASRSSTLSSKPSELCTCMQQLTAGLFELSELRVEHRSNAPHMEAGDFLGIHNKFLHTWERLVHECGAHMAEPQFVQLLILNIEQLVSIYNEQESWREASSAGLSGDTITVGGLVIDNSSERQAVVDALLQIKASRLADFINHLLESFSETVAPDLPARLESCLSKLMRPRAPTD
Polyporus_arcularius_HHB13444	TFK88853.1	MSSAEEDNAPFTKKRKLQRACDHCRRKKIKCDGPEKRDNRCSRCEARKTECTYNEPHIKSSYPSSYVENLESRLERMERLMNKLCPDTDVSGELDGHVSDRGLEARNTGSEGPRASTSRVEGPSPLSSLPITPQVPGSPDDDDLSDNDEAVDKGLIESLRKLSVSPQPYRYHGKSSGLVLIQTAIEVRNQQLGRSGRVEPQERESHRYPWLKPTSRDTLPVFDEFPPDDLLKSLTDIYFRKINDMLPLLHEPTFRAGINKGLHVRNGGFGAVVLLVCANAARFTNDPRVMLEGTEDWRSAGWKWFQAVEDWHKVSLAPAQLHDLQICVLMSNFLLGSTAPQANWTLIGSGIRMAVDVGAHRKKMYNTNSTIEDELWRRAFWILVMFEWSSSYGLGRPAS…
Trichoderma_asperellum_CBS_433.97	XP_024756879.1	MFYTISYNNGSAEADSVSKMASNHTFGEYRQSRLACIECRARKVKCSGESTGCQRCQGTGITCVFPERTKRGTKRRKNSPPTDSHDSTKGGSSSETSLKNGESGSSTSAAPIGDSHPLASTVPTSEFSPSLDFSPSYFSLDLSDSFNIDLDQLNSTLGDLSSLASSNSISPSQSQPFPAAPRRTLRTTEGLCLGDSPSIKDGNLCACAQSALHMLEELELQYENNVDVSSDTILGYQKIALARLNSWISCDHSQTPRATTKLIVLVIEGLSLYLERGAANCIRQMRQEVEDENPSAAARLCNVGDYHVESKHEWAHILRVSLLVRCRELLAAVTRLKQHDVNDVFLPAVETRLSSVIQELKGWEDYL
Trichoderma_harzianum	PKK53195.1	MFYTISYTNNSADAESVSKMASNHTFGEYRQSRLACIECRARKVKCSGETTGCQRCQGTGVTCVFPERSKRGAKRHKNSAPTECHDRRKSIPINETGPNNGENDISSASASNRDTHPFATTGLSSGLSPSLDFSPSDFSLHCASLGDNFTLDFDQLNSTLGDLSSITSTSSISPSQSQQSCIPPRNTHRTAETLCQEDGSSINDGDLCACAQSALHMLEELELQYHNKMEVSSDGVLGYQKIALARLNSWLSCDHSQTPRATTKLIVLVIEGLSLYLERGVAGCIRQIRQEVEDESSYAARLCNVGDYHVESKHEWAHILRVSLLVRCRELLAAVARLKKHDINDVLLPAVEQRLSSIIQELKGWEDYL
Trichoderma_harzianum_CBS_226.95	XP_024772925.1	MFYTISYTNNSADAESVSKMASNHTFGEYRQSRLACIECRARKVKCSGETTGCQRCQGTGVTCVFPERSKRGAKRHKNSAPTECHDRRKSIPINETGPNNGENDISSASASNRDTHPFATTGLSSGLSPSLDFSPSDFSLHCASLGDNFTLDFDQLNSTLGDLSSITSTSSISPSQSQQSCIPPRNTHRTAETLCQEDGSSINDGDLCACAQSALHMLEELELQYHNKMEVSSDGVLGYQKIALARLNSWLSCDHSQTPRATTKLIVLVIEGLSLYLERGVAGCIRQIRQEVEDESSYAARLCNVGDYHVESKHEWAHILRVSLLVRCRELLAAVARLKKHDINDVLLPAVEQRLSNIIQELKGWEDYL
Trichoderma_lentiforme	KAF3073961.1	MFYTISYANNSAETESVSKMASNHTFGEYRQSRLACIECRARKVKCSGEATGCQRCQGTGITCVFPERSKRGAKRQKNSAPSECHDGRKSIAISETGPSNEENDSSSASTSHRNTHPFASTGPSSGFSPSLDFSPSDFSLHCAGLGDNFTLADFDQLNSTLGDLSSITSISSISPSQNQPSCMPPQNTRRTAESLCQEDSSSINDGDLCACAQSALHMLEELELQYHNKMEVSSDGVLGYQKIALARLNSWLSCDHSRTPRATTKLIVLVIEGLSLYLERGVAGCIRQIRQEVEDESSYAARLCNVGDYHVESKHEWAHILRVSLLVRCRELLAAVTRLKKHDINDVLLPAVEQRLSGIIQELKGWEDYL
Trichoderma_longibrachiatum_ATCC_18648	PTB75169.1	MFYTISYSNASTEAESVSKVASNHTFGEYRQSRLACVECRARKVKCSGEVTGCQRCQGTGTACVFPERTKRGTKRQKNSAPSDGQDRRRSVVGSERSCQNGESSRSRGSSSSISSASTRDSHPFAPAVSTSGFSPALDFGSSEFSLHCTSLGENFTLDLEQLDSTLADLSSLTSNSGISSNTGISPSHSQPFCAAPHRTPRSTETPCVISDSPSTIDGELCTCAQSALHMLEELEQQYHTTHDGVSSNGVLGYQRIALARLNAWLSCDHGQTPRATTKLIVLVIEGLSVSLERGVAGCVRQIRREVVEDDEEDALVERVCSVGDYHVESKHEWAHILRVSLLVRCRELLGAVTRLRKHGVNDVLLPGVEQRLGGIIQELKGWEDYL
Trichoderma_parareesei	OTA08268.1	MFYTISYKNTSAEAESVSKLASNHTFGEYRQSRLACVECRARKVKCSGEVTGCQRCQGTGTTCVFPERTKRGTKRQKNSVPTVGQDGRKSIAGSEMVCSNGESSRSRGSSSSISSTSTRDLHPFAPVATTSGFSPTLDFSPSELSLHCAGLAENFTLDLEQLSSTLGDLSSLASSSSISPSQTHPFCVAPQRTPTSTDGPCLSDSPSTNDGELCTCAQSALHMLEELELQFHTRLDVSGDGVLGYQKIALARLNAWLSCDHGQTPRATTKLIVLVIEGLSVYLERGVAACVRQMRQEVEQDDDDESGTCALAARLCSVGDYHVESKHEWVHILRVSLLVRCRELLGAVTRLRKHGVNDVLLPGVEQRLGGIIQELKGWEDYL
Trichoderma_reesei_RUT_C-30	ETR99687.1	MFYTISYKNTSAEAESVSKLASNHTFGEYRQSRLACVECRARKVKCSGEVTGCQRCQGTGTTCVFPERTKRGTKRQKNSAPTVGQDGRKSIAGSEMVCSNGESSRSRGTSSSISSASTRDSHPFAPVATTSEFSPTLDFSPSEFSLHCAGLAENFTLDLEQLNSTLGDLSSLASSSSISPSQTNPFCVAPQRTPTSTEGPCLSDSPSTNDGELCTCAQSALHMLEELELQFHTRLDVSGDGILGYQKIALARLNAWLSCDHGQTPRATTKLIVLVIEGLSVYLERGVAGCVRQMRQEVEEEDDDESGTCALAARLCSVGDYHVESKHEWAHILRVSLLVRCRELLGAVTRLRKHGVNDVLLPGVEQRLGGIIQELKGWEDYL
Trichoderma_virens_Gv29-8	XP_013952624.1	MFYTISYNKNSAEAESVSEMASNHTFGEYRQSRLACVECRARKVKCSGENTGCQRCQGTGITCVFPERTKRGTKRQKNSAPSECKDGREHITNSEKSIKNGESSSSFASASTRNAHPFASTVSTSEFSPSLDFSPSDFSLHCASLGDNFTLDLDQLNSTLGDLSSMTSSSSISPPQSQSFCMAPQRVRRTTESLCLDDNSSINDGDLCSCAQSALHMLEELELQYHSKMDVASDGVLGYQKIALERLNSWLSCDHSQTPRATTKLIVLVIEGLSLYLERGVAGCVRQIRQEVTDEIPYTARLCNVGDYHVESKHEWAHILRVALLVRCRELLAAVTRLRKLDVSDVLLPAVEQRLSGIIQELKGWEDYL
Xylaria_hypoxylon	TGJ83734.1	MYGIITFNKGETPAAEFRAELGKYGRGSACTGCRISRVKCSGKLDGTDCDRCKRLAMPCQYTNSQTRRHRRNSPPRGNNRKSGTSTISRSPEHSNSNSHSSGVSSPPLRPSSSPPDLSNSPLDLSSWDERHFMTDESLELDFDTWLQLHSFPSPPLVAEPLHPGPQIESVVTPPYSDRLSPTSVQPEQLPEDGDKRETSAACFSVLGNGKIDEDDAAAHELTTFGVFLQHQDDTSNAQESIICQCKCHKETTSSLSIIRGWTLGGRAGAGLGISADGTTFNYAKIEEFLTLFEKSIVQLQMVEKCPQACILSQDLAILLLLVVEQLARLLLSLATDLTGGSGGSPIDISPMRTSCLLDFQTTMSNSVQKRRHIRPSRIGAFEIQDPFDLQMIMKLLLQI…

[truncated: 1 more sheets: BOT7 (adh_short)]
