# Supplementary material for: A fungal sesquiterpene biosynthesis gene cluster critical for mutualist-pathogen transition in Colletotrichum tofieldiae
Source: Nat Commun. 2023 Sep 6;14:5288. doi: 10.1038/s41467-023-40867-w (PMC10482981; doi:10.1038/s41467-023-40867-w)
Supplement: Supplementary file 11 — Supplementary Data 8 [file 41467_2023_40867_MOESM11_ESM.xlsx]

## Sheet: Sheet1
Supplementary Data 8: List of Ct3 genes whose expression was significantly influenced between sample_1 and sample_2 (q (FDR) < 0.05, adjustments were made for multiple comparisons) at 10 days post-inoculation (dpi) under low Pi. Treatment: Ct3, Ct3Δaba2, Ct3Δaba3, Ct3Δbot5.
gene_id	Description	locus	sample_1	sample_2	value_1	value_2	log2(fold_change)	test_stat	p_value	q_value	significant
GENE_00000014	KZL66164.1 3-carboxymuconate cyclase [Colletotrichum tofieldiae]	contig1:137952-139217	Ct3	aba3	305.06	58.2866	-2.38786	-3.05677	5e-05	0.00165731	yes
GENE_00000017	KZL66151.1 Gas1-like protein [Colletotrichum tofieldiae]	contig1:112743-113945	Ct3	aba3	183.653	0	#NAME?	#NAME?	5e-05	0.00165731	yes
GENE_00000108	KZL70418.1 thiamine pyrophosphate enzyme, partial [Colletotrichum tofieldiae]	contig1:446123-447755	Ct3	aba3	354.429	135.96	-1.38232	-2.62442	0.0001	0.00300182	yes
GENE_00000245	KZL72911.1 major facilitator superfamily transporter, partial [Colletotrichum tofieldiae]	contig1:878096-879835	Ct3	aba3	1039.44	481.639	-1.10978	-2.66581	5e-05	0.00165731	yes
GENE_00000256	OHW92253.1 hypothetical protein CSPAE12_09266 [Colletotrichum incanum]	contig1:891496-892074	Ct3	aba3	765.402	87.6195	-3.12689	-3.4553	0.001	0.018731	yes
GENE_00000260	KZL72879.1 alkaline phosphatase, partial [Colletotrichum tofieldiae]	contig1:900597-902777	Ct3	aba3	344.57	67.3058	-2.35599	-4.07353	5e-05	0.00165731	yes
GENE_00000280	KZL72952.1 Zn-dependent hydrolases of the beta-lactamase [Colletotrichum tofieldiae]	contig1:1026015-1026852	Ct3	aba3	781.282	246.238	-1.66579	-2.96615	5e-05	0.00165731	yes
GENE_00000315	KZL72890.1 zinc carboxypeptidase A, partial [Colletotrichum tofieldiae]	contig1:1088065-1089567	Ct3	aba3	1161.69	213.609	-2.44319	-5.04545	5e-05	0.00165731	yes
GENE_00000319	KZL66322.1 carbohydrate esterase family 5 protein [Colletotrichum tofieldiae]	contig1:1131881-1132743	Ct3	aba3	12826.6	5824.9	-1.13883	-2.96757	5e-05	0.00165731	yes
GENE_00000371	KZL66663.1 hypothetical protein CT0861_12612, partial [Colletotrichum tofieldiae]	contig1:1304704-1306096	Ct3	aba3	153.851	368.81	1.26134	2.06262	0.00135	0.0236872	yes
GENE_00000391	KZL68891.1 GPI anchored serine-rich protein [Colletotrichum tofieldiae]	contig1:1416676-1417514	Ct3	aba3	6513.08	13568.6	1.05887	2.75577	5e-05	0.00165731	yes
GENE_00000403	KZL68890.1 hypothetical protein CT0861_10654 [Colletotrichum tofieldiae]	contig1:1462142-1463026	Ct3	aba3	511.472	124.973	-2.03304	-2.97594	5e-05	0.00165731	yes
GENE_00000517	XP_018162755.1 CHY zinc finger [Colletotrichum higginsianum IMI 349063] CCF43493.1 CHY zinc finger [Colletotrichum higginsianum] OBR14238.1 CHY zinc finger [Colletotrichum higginsianum IMI 349063]	contig1:1856499-1856763	Ct3	aba3	143.196	0	#NAME?	#NAME?	0.00235	0.0354555	yes
GENE_00000553	KZL77138.1 ribosomal protein S17 [Colletotrichum tofieldiae]	contig1:2012425-2013850	Ct3	aba3	405.149	185.71	-1.1254	-2.09845	0.00105	0.0194781	yes
GENE_00000693	KZL65650.1 MIF domain-containing protein [Colletotrichum tofieldiae]	contig1:2530888-2532171	Ct3	aba3	213.109	422.385	0.98697	1.88272	0.00175	0.0285392	yes
GENE_00000700	KZL65695.1 pre-mRNA-splicing factor RSE1, partial [Colletotrichum tofieldiae]	contig1:2650326-2654284	Ct3	aba3	37.582	88.3378	1.23299	2.00076	0.00105	0.0194781	yes
GENE_00000701	KZL65403.1 S-formylglutathione hydrolase [Colletotrichum tofieldiae]	contig1:2596343-2597354	Ct3	aba3	503.352	150.309	-1.74363	-2.8698	5e-05	0.00165731	yes
GENE_00000763	KZL71112.1 conserved fungal protein [Colletotrichum tofieldiae]	contig1:2905700-2907740	Ct3	aba3	175.858	60.466	-1.54021	-2.3551	0.0003	0.00740833	yes
GENE_00000836	OHW96333.1 malate dehydrogenase [Colletotrichum incanum]	contig1:3258022-3259399	Ct3	aba3	978.54	544.043	-0.84691	-1.93425	0.00085	0.0165843	yes
GENE_00000879	No hit	contig1:3337173-3337416	Ct3	aba3	0	250.464	inf	#NAME?	0.00065	0.0136088	yes
GENE_00000902	XP_018162372.1 Protein yippee-like protein [Colletotrichum higginsianum IMI 349063] KZL63499.1 hypothetical protein CT0861_00692 [Colletotrichum tofieldiae] KZL86252.1 peptidylprolyl isomerase [Colletotrichum incanum] OBR13855.1 Protein yippee-like protein [Colletotrichum higginsianum IMI 349063] OHW96385.1 peptidylprolyl isomerase [Colletotrichum incanum]	contig1:3550200-3550717	Ct3	aba3	87.4177	0	#NAME?	#NAME?	0.0029	0.0414451	yes
GENE_00001025	KZL72516.1 peptide synthetase (AMP-binding enzyme) [Colletotrichum tofieldiae]	contig1:3896594-3899924	Ct3	aba3	65.1543	16.6115	-1.97168	-2.24048	0.0029	0.0414451	yes
GENE_00001048	KZL72484.1 lysine methyltransferase [Colletotrichum tofieldiae]	contig1:4005427-4006859	Ct3	aba3	305.478	116.067	-1.39611	-2.36913	0.00015	0.00417723	yes
GENE_00001119	No hit	contig1:4259162-4259342	Ct3	aba3	0	686.35	inf	#NAME?	0.00065	0.0136088	yes
GENE_00001188	KZL70680.1 hypothetical protein CT0861_11966 [Colletotrichum tofieldiae]	contig1:4490746-4491325	Ct3	aba3	805.04	1850.26	1.2006	2.59614	5e-05	0.00165731	yes
GENE_00001198	KZL74343.1 branched-chain-amino-acid aminotransferase-like protein 2 [Colletotrichum tofieldiae]	contig1:4558144-4559678	Ct3	aba3	1050.77	499.625	-1.07253	-2.31453	5e-05	0.00165731	yes
GENE_00001214	KZL78409.1 hypothetical protein CT0861_08708 [Colletotrichum tofieldiae]	contig1:4595913-4596832	Ct3	aba3	335.932	790.087	1.23384	2.37784	0.00025	0.00641106	yes
GENE_00001249	KZL77232.1 hypothetical protein CT0861_01602 [Colletotrichum tofieldiae]	contig1:4711229-4712427	Ct3	aba3	154.559	0	#NAME?	#NAME?	5e-05	0.00165731	yes
GENE_00001255	KZL77231.1 ornithine aminotransferase [Colletotrichum tofieldiae]	contig1:4784131-4785595	Ct3	aba3	310.266	144.203	-1.10541	-1.98929	0.0013	0.0230196	yes
GENE_00001336	KZL77242.1 NTF2-like domain protein [Colletotrichum tofieldiae]	contig1:5060735-5061125	Ct3	aba3	1829.34	731.142	-1.3231	-2.22713	0.00035	0.00836886	yes
GENE_00001582	KZL75952.1 hypothetical protein CT0861_00229 [Colletotrichum tofieldiae]	contig1:6068016-6068838	Ct3	aba3	446.658	100.319	-2.15458	-2.75149	0.0008	0.0158225	yes
GENE_00001660	KZL75982.1 glycosyltransferase family 2 [Colletotrichum tofieldiae]	contig1:6325598-6327687	Ct3	aba3	132.494	51.6991	-1.35772	-2.00422	0.00125	0.0222364	yes
GENE_00001698	KZL66550.1 serine protease (trypsin) [Colletotrichum tofieldiae]	contig1:6494155-6495295	Ct3	aba3	960.275	123.951	-2.95368	-4.91338	5e-05	0.00165731	yes
GENE_00001769	KZL77688.1 BTB/POZ-like protein [Colletotrichum tofieldiae]	contig2:190850-191804	Ct3	aba3	3183.16	1868.42	-0.768643	-1.97356	0.0006	0.0127545	yes
GENE_00001799	KZL77703.1 sulfate permease [Colletotrichum tofieldiae]	contig2:327582-329815	Ct3	aba3	691.436	138.57	-2.31898	-4.82608	5e-05	0.00165731	yes
GENE_00001805	KZL77687.1 oxalate decarboxylase OxdC (oxalate decarboxylase family bicupin), partial [Colletotrichum tofieldiae]	contig2:333427-335032	Ct3	aba3	796.382	235.662	-1.75674	-3.75185	5e-05	0.00165731	yes
GENE_00001891	KZL68689.1 sugar transporter [Colletotrichum tofieldiae]	contig2:618126-619939	Ct3	aba3	162.741	323.3	0.990301	1.9369	0.00195	0.0308714	yes
GENE_00001893	KZL68687.1 hypothetical protein CT0861_11451 [Colletotrichum tofieldiae]	contig2:599617-600814	Ct3	aba3	154.124	31.445	-2.29319	-2.25661	0.0024	0.0359907	yes
GENE_00001954	KZL70985.1 hypothetical protein CT0861_10071 [Colletotrichum tofieldiae]	contig2:793269-794196	Ct3	aba3	472.247	940.053	0.993202	2.16269	0.00045	0.010278	yes
GENE_00002021	KZL75578.1 oxalate decarboxylase family bicupin [Colletotrichum tofieldiae]	contig2:997631-999383	Ct3	aba3	266.539	66.7382	-1.99776	-2.98908	0.00015	0.00417723	yes
GENE_00002022	KZL75533.1 peptidase family M28 [Colletotrichum tofieldiae]	contig2:994860-996254	Ct3	aba3	286.941	58.0197	-2.30614	-2.88718	0.0002	0.00534222	yes
GENE_00002088	KZL64854.1 hypothetical protein CT0861_05241 [Colletotrichum tofieldiae]	contig2:1218924-1219638	Ct3	aba3	142.084	0	#NAME?	#NAME?	5e-05	0.00165731	yes
GENE_00002146	KZL71874.1 C2H2 finger domain protein [Colletotrichum tofieldiae]	contig2:1413749-1414970	Ct3	aba3	162.323	478.942	1.56098	2.81905	5e-05	0.00165731	yes
GENE_00002181	KZL74760.1 ABC transporter, partial [Colletotrichum tofieldiae]	contig2:1616466-1620751	Ct3	aba3	27.0397	78.7113	1.54149	2.38626	0.0004	0.00930765	yes
GENE_00002277	KZL70184.1 6-phosphogluconate dehydrogenase [Colletotrichum tofieldiae]	contig2:1880592-1882348	Ct3	aba3	899.697	511.605	-0.814409	-1.87229	0.0017	0.0279738	yes
GENE_00002437	KZL66940.1 hypothetical protein CT0861_04233 [Colletotrichum tofieldiae]	contig2:2403469-2404196	Ct3	aba3	2441.47	4039.66	0.726485	1.83321	0.00155	0.0261509	yes
GENE_00002451	KZL66942.1 vacuolar membrane protein [Colletotrichum tofieldiae]	contig2:2446838-2447665	Ct3	aba3	180.419	559.853	1.6337	2.57446	0.0001	0.00300182	yes
GENE_00002582	KZL76078.1 short-chain dehydrogenase [Colletotrichum tofieldiae]	contig2:3050380-3051241	Ct3	aba3	417.354	105.719	-1.98104	-2.67834	0.0006	0.0127545	yes
GENE_00002589	KZL68226.1 GAS1-like protein, partial [Colletotrichum tofieldiae]	contig2:3001496-3002731	Ct3	aba3	498.753	250.673	-0.992521	-1.91618	0.0016	0.0267601	yes
GENE_00002595	KZL68216.1 mannitol 2-dehydrogenase [Colletotrichum tofieldiae]	contig2:2992320-2993835	Ct3	aba3	184.555	376.314	1.02789	2.07306	0.00055	0.011963	yes
GENE_00002638	KZL76022.1 SURF4 family protein, partial [Colletotrichum tofieldiae]	contig2:3116597-3117714	Ct3	aba3	406.659	160.559	-1.34072	-2.14829	0.0011	0.0201044	yes
GENE_00002644	KZL76077.1 mucin [Colletotrichum tofieldiae]	contig2:3267402-3269162	Ct3	aba3	66.2281	173.632	1.39052	2.02618	0.0017	0.0279738	yes
GENE_00002673	KZL76106.1 exo-beta-glucosidase [Colletotrichum tofieldiae]	contig2:3343557-3345435	Ct3	aba3	899.86	1503.22	0.740282	1.93072	0.00075	0.015127	yes
GENE_00002804	KZL73364.1 tetratricopeptide repeat domain containing protein, partial [Colletotrichum tofieldiae]	contig2:3829906-3831739	Ct3	aba3	153.254	55.0776	-1.47639	-2.01494	0.0028	0.0404327	yes
GENE_00003018	XP_018164612.1 Beta-fructofuranosidase [Colletotrichum higginsianum IMI 349063] OBR16095.1 Beta-fructofuranosidase [Colletotrichum higginsianum IMI 349063]	contig2:4587655-4589983	Ct3	aba3	722.526	444.894	-0.699589	-1.72474	0.00255	0.0375578	yes
GENE_00003059	KZL63980.1 glycosyl hydrolase family 18 [Colletotrichum tofieldiae]	contig2:4721643-4723116	Ct3	aba3	233.505	538.986	1.2068	2.34496	0.0001	0.00300182	yes
GENE_00003082	KZL78788.1 extracellular cellulase (rare lipoprotein A) [Colletotrichum tofieldiae]	contig2:4853548-4854332	Ct3	aba3	749.441	313.407	-1.25778	-2.15644	0.00075	0.015127	yes
GENE_00003127	KZL78697.1 hypothetical protein CT0861_03772 [Colletotrichum tofieldiae]	contig2:5010090-5011521	Ct3	aba3	112.581	267.028	1.24603	2.10615	0.0007	0.0143438	yes
GENE_00003155	KZL78806.1 short-chain dehydrogenase [Colletotrichum tofieldiae]	contig2:5174495-5175221	Ct3	aba3	744.92	330.571	-1.17213	-2.17694	0.00035	0.00836886	yes
GENE_00003203	KZL78733.1 serine carboxypeptidase [Colletotrichum tofieldiae]	contig2:5326612-5328357	Ct3	aba3	627.165	994.634	0.665321	1.67444	0.0032	0.0444678	yes
GENE_00003265	KZL78803.1 Peptidase A4 family protein [Colletotrichum tofieldiae]	contig2:5480936-5481857	Ct3	aba3	13433.4	5386.69	-1.31835	-3.33629	5e-05	0.00165731	yes
GENE_00003299	OHW99382.1 glycosyl hydrolase family 18 protein [Colletotrichum incanum]	contig2:5605410-5606831	Ct3	aba3	460.908	230.487	-0.999795	-1.94903	0.00115	0.0208316	yes
GENE_00003317	KZL78716.1 hypothetical protein CT0861_00117 [Colletotrichum tofieldiae]	contig2:5624521-5625006	Ct3	aba3	148.292	0	#NAME?	#NAME?	5e-05	0.00165731	yes
GENE_00003351	KZL66441.1 GMC oxidoreductase [Colletotrichum tofieldiae]	contig2:5787514-5789454	Ct3	aba3	128.149	410.451	1.67939	3.35338	5e-05	0.00165731	yes
GENE_00003362	KZL66432.1 feruloyl esterase b (tannase and feruloyl esterase) [Colletotrichum tofieldiae]	contig2:5794660-5796307	Ct3	aba3	371.889	145.837	-1.35051	-2.6433	5e-05	0.00165731	yes
GENE_00003390	KZL74823.1 lipase 1 (carboxylesterase) [Colletotrichum tofieldiae]	contig2:5890583-5892299	Ct3	aba3	93.9459	255.086	1.44108	2.52632	0.00015	0.00417723	yes
GENE_00003507	KZL70378.1 metallo-beta-lactamase domain-containing protein [Colletotrichum tofieldiae]	contig2:6347003-6348042	Ct3	aba3	591.81	1105.82	0.901905	2.06373	0.00055	0.011963	yes
GENE_00003560	KZL76885.1 murein transglycosylase [Colletotrichum tofieldiae]	contig3:167346-168337	Ct3	aba3	588.737	311.662	-0.917642	-1.79227	0.0031	0.0434439	yes
GENE_00003563	KZL76865.1 CAP22 protein [Colletotrichum tofieldiae]	contig3:154948-155706	Ct3	aba3	1302.59	525.408	-1.30987	-2.73783	5e-05	0.00165731	yes
GENE_00003571	XP_007840067.1 hypothetical protein PFICI_13295 [Pestalotiopsis fici W106-1] ETS74811.1 hypothetical protein PFICI_13295 [Pestalotiopsis fici W106-1]	contig3:214717-220522	Ct3	aba3	67.0756	9.52697	-2.8157	-3.22652	0.00015	0.00417723	yes
GENE_00003579	KZL76796.1 peptidase family M28 [Colletotrichum tofieldiae]	contig3:249127-250555	Ct3	aba3	2023.3	448.3	-2.17418	-4.919	5e-05	0.00165731	yes
GENE_00003596	KZL76830.1 metalloprotease 1 [Colletotrichum tofieldiae]	contig3:255358-256316	Ct3	aba3	4626.87	2265.5	-1.0302	-2.65204	5e-05	0.00165731	yes
GENE_00003741	OHW91384.1 fungal Zn binuclear cluster domain containing protein [Colletotrichum incanum]	contig3:723701-725840	Ct3	aba3	242.77	626.07	1.36673	3.0849	5e-05	0.00165731	yes
GENE_00003764	KZL72393.1 catechol 1,2-dioxygenase 1 [Colletotrichum tofieldiae]	contig3:803069-804155	Ct3	aba3	1850.7	539.177	-1.77924	-4.04502	5e-05	0.00165731	yes
GENE_00003801	KZL69935.1 glycerol kinase [Colletotrichum tofieldiae]	contig3:1039429-1041143	Ct3	aba3	364.018	179.904	-1.01678	-1.99381	0.00145	0.0250114	yes
GENE_00003848	KZL69908.1 intracellular hyphae protein 1 (cell wall hydrolase) [Colletotrichum tofieldiae]	contig3:1116802-1117345	Ct3	aba3	79.0712	0	#NAME?	#NAME?	5e-05	0.00165731	yes
GENE_00004000	KZL72476.1 integral membrane protein [Colletotrichum tofieldiae]	contig3:1609532-1610960	Ct3	aba3	203.642	65.645	-1.63328	-2.25733	0.0011	0.0201044	yes
GENE_00004070	KXH31575.1 hypothetical protein CSIM01_12354 [Colletotrichum simmondsii]	contig3:1860698-1861034	Ct3	aba3	179.675	0	#NAME?	#NAME?	5e-05	0.00165731	yes
GENE_00004092	KZL72439.1 extracellular serine-rich protein [Colletotrichum tofieldiae]	contig3:1904564-1905571	Ct3	aba3	1237.2	532.79	-1.21544	-2.50594	5e-05	0.00165731	yes
GENE_00004183	KZL70946.1 histidine acid phosphatase [Colletotrichum tofieldiae]	contig3:2270277-2272111	Ct3	aba3	53.1498	145.74	1.45526	2.09604	0.0009	0.0172875	yes
GENE_00004199	KZL70936.1 glycerophosphoryl diester phosphodiesterase, partial [Colletotrichum tofieldiae]	contig3:2369805-2373479	Ct3	aba3	30.4648	82.9218	1.44461	2.20667	0.0008	0.0158225	yes
GENE_00004310	KZL77499.1 hexose transporter [Colletotrichum tofieldiae]	contig3:2701306-2703673	Ct3	aba3	234.594	439.932	0.907113	2.04706	0.00065	0.0136088	yes
GENE_00004540	KZL68974.1 pirin, partial [Colletotrichum tofieldiae]	contig3:3403906-3405077	Ct3	aba3	286.005	80.6094	-1.82702	-2.53545	0.0003	0.00740833	yes
GENE_00004559	KZL68991.1 heterokaryon incompatibility protein HET-C [Colletotrichum tofieldiae]	contig3:3382696-3385229	Ct3	aba3	133.264	57.52	-1.21216	-1.96342	0.00135	0.0236872	yes
GENE_00004564	KZL68993.1 CFEM domain-containing protein [Colletotrichum tofieldiae]	contig3:3433496-3434608	Ct3	aba3	342.361	727.432	1.08729	2.08136	0.00035	0.00836886	yes
GENE_00004581	KZL69003.1 4-hydroxyphenylpyruvate dioxygenase [Colletotrichum tofieldiae]	contig3:3507723-3508980	Ct3	aba3	611.659	301.148	-1.02225	-2.19426	0.00025	0.00641106	yes
GENE_00004665	KZL63653.1 hypothetical protein CT0861_01265 [Colletotrichum tofieldiae]	contig3:3978010-3979060	Ct3	aba3	86.2897	252.601	1.5496	2.15247	0.00105	0.0194781	yes
GENE_00004805	KZL69733.1 extracellular protein [Colletotrichum tofieldiae]	contig3:4304388-4305838	Ct3	aba3	154.836	38.7652	-1.99791	-2.25863	0.00155	0.0261509	yes
GENE_00004826	KZL78192.1 hypothetical protein CT0861_05735 [Colletotrichum tofieldiae] OHW98402.1 putative lipid-associated protein [Colletotrichum incanum]	contig3:4399281-4399908	Ct3	aba3	1302.72	413.948	-1.65401	-2.78172	5e-05	0.00165731	yes
GENE_00004894	KZL78238.1 hypothetical protein CT0861_07864 [Colletotrichum tofieldiae]	contig3:4638970-4640476	Ct3	aba3	253.682	77.1505	-1.71727	-2.56067	0.0003	0.00740833	yes
GENE_00004951	KZL78271.1 glycoside hydrolase family 18 protein, partial [Colletotrichum tofieldiae]	contig3:4833254-4834446	Ct3	aba3	334.961	711.414	1.08669	2.28986	0.00015	0.00417723	yes
GENE_00004958	KZL78125.1 DUF3112 domain protein, partial [Colletotrichum tofieldiae]	contig3:4818386-4818922	Ct3	aba3	116.582	0	#NAME?	#NAME?	5e-05	0.00165731	yes
GENE_00004959	KZL78167.1 Secreted protein NIS1, partial [Colletotrichum tofieldiae]	contig3:4858406-4858902	Ct3	aba3	843.286	3948.91	2.22736	4.53673	5e-05	0.00165731	yes
GENE_00004963	KZL79690.1 glycosyl hydrolase family 7, partial [Colletotrichum incanum]	contig3:4842258-4843900	Ct3	aba3	219.84	576.189	1.39009	2.85735	5e-05	0.00165731	yes
GENE_00004964	KZL78121.1 alkaline proteinase [Colletotrichum tofieldiae]	contig3:4785245-4786646	Ct3	aba3	2135.44	830.346	-1.36275	-3.36816	5e-05	0.00165731	yes
GENE_00004969	KZL78122.1 Cell wall galactomannoprotein Mp2/Allergen F17-like protein [Colletotrichum tofieldiae]	contig3:4821293-4821771	Ct3	aba3	81.4161	0	#NAME?	#NAME?	5e-05	0.00165731	yes
GENE_00004976	KZL78280.1 aromatic prenyltransferase [Colletotrichum tofieldiae]	contig3:4883045-4884429	Ct3	aba3	102.337	0	#NAME?	#NAME?	5e-05	0.00165731	yes
GENE_00004990	KZL78110.1 FAD binding domain-containing protein [Colletotrichum tofieldiae]	contig3:4879744-4881739	Ct3	aba3	225.606	79.017	-1.51357	-2.42379	0.0004	0.00930765	yes
GENE_00005028	KZL78139.1 50S ribosomal protein 27 [Colletotrichum tofieldiae]	contig3:5051825-5052240	Ct3	aba3	97.2469	0	#NAME?	#NAME?	0.00205	0.0320304	yes
GENE_00005076	KZL76251.1 sulfite reductase flavoprotein component [Colletotrichum tofieldiae]	contig3:5272474-5276045	Ct3	aba3	73.1423	152.409	1.05917	2.03246	0.0011	0.0201044	yes
GENE_00005109	KZL76324.1 hypothetical protein CT0861_12418 [Colletotrichum tofieldiae]	contig3:5345227-5346301	Ct3	aba3	428.522	215.326	-0.992849	-1.77831	0.0032	0.0444678	yes
GENE_00005147	KZL76283.1 GMC oxidoreductase [Colletotrichum tofieldiae]	contig3:5524993-5526797	Ct3	aba3	332.634	135.263	-1.29817	-2.35208	0.0009	0.0172875	yes
GENE_00005155	KZL76233.1 FAD binding domain protein [Colletotrichum tofieldiae]	contig3:5512482-5514344	Ct3	aba3	946.621	463.641	-1.02978	-2.34666	0.0001	0.00300182	yes
GENE_00005184	KZL76261.1 cytochrome P450, partial [Colletotrichum tofieldiae]	contig3:5677787-5679602	Ct3	aba3	428.909	149.349	-1.52198	-2.97472	5e-05	0.00165731	yes
GENE_00005354	KZL74552.1 benzoate 4-monooxygenase [Colletotrichum tofieldiae]	contig4:36213-37842	Ct3	aba3	649.551	181.576	-1.83887	-3.77502	5e-05	0.00165731	yes
GENE_00005358	KZL74553.1 internalin protein, partial [Colletotrichum tofieldiae]	contig4:25061-25481	Ct3	aba3	372.456	0	#NAME?	#NAME?	5e-05	0.00165731	yes
GENE_00005360	KZL74650.1 hypothetical protein CT0861_11158 [Colletotrichum tofieldiae]	contig4:61719-61994	Ct3	aba3	0	220.33	inf	#NAME?	0.00065	0.0136088	yes
GENE_00005532	KZL68805.1 cytochrome P450 monooxygenase [Colletotrichum tofieldiae]	contig4:665934-667733	Ct3	aba3	407.193	174.516	-1.22235	-2.44688	0.00035	0.00836886	yes
GENE_00005548	KZL68802.1 carboxylesterase family protein, partial [Colletotrichum tofieldiae]	contig4:668551-670129	Ct3	aba3	174.934	57.262	-1.61116	-2.17735	0.00105	0.0194781	yes
GENE_00005582	KZL77317.1 oxalate decarboxylase OxdC (oxalate decarboxylase family bicupin), partial [Colletotrichum tofieldiae]	contig4:745188-746951	Ct3	aba3	709.241	336.512	-1.07562	-2.44203	0.0001	0.00300182	yes
GENE_00005594	KZL77300.1 WSC domain-containing protein [Colletotrichum tofieldiae]	contig4:842500-847418	Ct3	aba3	61.5045	127.444	1.05109	2.16099	0.0001	0.00300182	yes
GENE_00005625	KZL77315.1 dipeptidyl-peptidase 4 [Colletotrichum tofieldiae]	contig4:954669-957128	Ct3	aba3	197.575	79.1295	-1.32012	-2.427	0.00015	0.00417723	yes
GENE_00005699	KZL77312.1 GDSL-like Lipase/Acylhydrolase [Colletotrichum tofieldiae]	contig4:1088511-1089375	Ct3	aba3	559.724	285.477	-0.971341	-1.73967	0.00365	0.048823	yes
GENE_00005748	KZL71986.1 FAD binding domain-containing protein [Colletotrichum tofieldiae]	contig4:1316799-1318777	Ct3	aba3	501.085	189.152	-1.40551	-2.85585	5e-05	0.00165731	yes
GENE_00005757	KZL82974.1 hypothetical protein CI238_01928 [Colletotrichum incanum]	contig4:1339270-1340097	Ct3	aba3	154.638	0	#NAME?	#NAME?	5e-05	0.00165731	yes
GENE_00005760	XP_007594939.1 hypothetical protein CFIO01_00976 [Colletotrichum fioriniae PJ7] EXF81314.1 hypothetical protein CFIO01_00976 [Colletotrichum fioriniae PJ7]	contig4:1337466-1338095	Ct3	aba3	280.475	0	#NAME?	#NAME?	5e-05	0.00165731	yes
GENE_00005766	KZL71947.1 hypothetical protein CT0861_01242, partial [Colletotrichum tofieldiae]	contig4:1298776-1300492	Ct3	aba3	339.702	23.3809	-3.86087	-3.90459	0.0004	0.00930765	yes
GENE_00005968	KZL68073.1 twin-arginine translocation pathway signal [Colletotrichum tofieldiae]	contig4:2004049-2005059	Ct3	aba3	415.301	50.9509	-3.02698	-3.51702	0.00015	0.00417723	yes
GENE_00006212	CCF31939.1 glucose-repressible protein [Colletotrichum higginsianum] KZL71710.1 glucose-repressible protein [Colletotrichum tofieldiae] OHW91660.1 glucose-repressible protein [Colletotrichum incanum]	contig4:2851854-2852122	Ct3	aba3	1174.38	0	#NAME?	#NAME?	5e-05	0.00165731	yes
GENE_00006337	KZL66142.1 PLC-like phosphodiesterase, partial [Colletotrichum tofieldiae]	contig4:3253546-3254778	Ct3	aba3	73.0661	244.578	1.74302	2.35101	0.0009	0.0172875	yes
GENE_00006350	KZL66124.1 GTP cyclohydrolase II [Colletotrichum tofieldiae]	contig4:3310092-3311551	Ct3	aba3	157.853	395.642	1.32561	1.90525	0.00255	0.0375578	yes
GENE_00006413	KZL72335.1 cytochrome P450 61, partial [Colletotrichum tofieldiae]	contig4:3562686-3564507	Ct3	aba3	95.4449	219.781	1.20333	1.98159	0.0011	0.0201044	yes
GENE_00006433	KZL66759.1 LAS seventeen-binding protein, partial [Colletotrichum tofieldiae]	contig4:3638780-3641061	Ct3	aba3	76.9599	162.755	1.08052	1.87056	0.00235	0.0354555	yes
GENE_00006546	KZL69221.1 murein transglycosylase [Colletotrichum tofieldiae]	contig4:4044607-4046127	Ct3	aba3	158.042	357	1.17562	2.21851	0.00035	0.00836886	yes
GENE_00006653	XP_007602427.1 transcription initiation factor IIA [Colletotrichum fioriniae PJ7] XP_008094756.1 transcription initiation factor IIA [Colletotrichum graminicola M1.001] XP_018161028.1 Transcription initiation factor IIA subunit 2 [Colletotrichum higginsianum IMI 349063] EFQ30736.1 transcription initiation factor IIA [Colletotrichum graminicola M1.001] CCF43747.1 transcription initiation factor II…	contig4:4477300-4477919	Ct3	aba3	111.33	0	#NAME?	#NAME?	0.0004	0.00930765	yes
GENE_00006659	KZL74974.1 SH3 domain-containing protein, partial [Colletotrichum tofieldiae]	contig4:4457869-4459651	Ct3	aba3	69.478	170.915	1.29865	1.92001	0.00175	0.0285392	yes
GENE_00006668	KZL74982.1 ATP synthase F0 [Colletotrichum tofieldiae]	contig4:4423443-4424494	Ct3	aba3	297.967	54.6265	-2.44748	-2.76569	0.0007	0.0143438	yes
GENE_00006706	KZL71306.1 NmrA-like family protein (phenylcoumaran benzylic ether reductase like) [Colletotrichum tofieldiae]	contig4:4551038-4552002	Ct3	aba3	30.6852	390.087	3.66818	3.30154	0.00105	0.0194781	yes
GENE_00006746	KZL71265.1 Bifunctional catalase-peroxidase Cat2 (catalase/peroxidase HPI), partial [Colletotrichum tofieldiae]	contig4:4714568-4716906	Ct3	aba3	968.138	546.836	-0.824105	-2.1111	0.00055	0.011963	yes
GENE_00006925	KZL77817.1 aldehyde reductase (aldo/keto reductase) [Colletotrichum tofieldiae]	contig4:5332234-5333442	Ct3	aba3	617.084	291.44	-1.08227	-2.16476	0.0004	0.00930765	yes
GENE_00006961	KZL77825.1 hypothetical protein CT0861_11167 [Colletotrichum tofieldiae]	contig4:5439587-5440346	Ct3	aba3	193.303	557.644	1.52848	2.45798	0.0003	0.00740833	yes
GENE_00006962	KZL77765.1 Cas1 appressorium specific protein [Colletotrichum tofieldiae]	contig4:5457935-5458819	Ct3	aba3	829.379	141.362	-2.55264	-3.83268	5e-05	0.00165731	yes
GENE_00006976	KZL77767.1 short-chain dehydrogenase [Colletotrichum tofieldiae]	contig4:5477944-5478724	Ct3	aba3	246.857	64.6446	-1.93307	-2.07305	0.0032	0.0444678	yes
GENE_00006977	KZL77865.1 hypothetical protein CT0861_02713 [Colletotrichum tofieldiae]	contig4:5453733-5454521	Ct3	aba3	397.987	1708.71	2.10212	4.16163	5e-05	0.00165731	yes
GENE_00007004	KZL77807.1 2OG-Fe(II) oxygenase superfamily protein, partial [Colletotrichum tofieldiae]	contig4:5540558-5541803	Ct3	aba3	1249.37	401.516	-1.63767	-3.73824	5e-05	0.00165731	yes
GENE_00007062	KZL77901.1 hypothetical protein CT0861_02756 [Colletotrichum tofieldiae]	contig4:5683019-5684240	Ct3	aba3	1063.68	58.6407	-4.18101	-5.52399	5e-05	0.00165731	yes
GENE_00007064	KZL77872.1 MAS3 protein [Colletotrichum tofieldiae]	contig4:5754093-5754881	Ct3	aba3	2443.73	300.769	-3.02236	-5.79956	5e-05	0.00165731	yes
GENE_00007074	KZL77789.1 hypothetical protein CT0861_02767 [Colletotrichum tofieldiae]	contig4:5709588-5710113	Ct3	aba3	102.312	749.57	2.87308	2.76325	0.0003	0.00740833	yes
GENE_00007104	KZL77778.1 apoptosis-inducing factor 2 [Colletotrichum tofieldiae]	contig4:5972674-5973814	Ct3	aba3	347.516	624.827	0.846377	1.81718	0.00225	0.0342749	yes
GENE_00007128	KZL77790.1 ankyrin repeat-containing protein [Colletotrichum tofieldiae]	contig4:5923274-5923760	Ct3	aba3	1094.04	141.149	-2.95437	-3.49086	5e-05	0.00165731	yes
GENE_00007138	KZL67627.1 eukaryotic aspartyl protease [Colletotrichum tofieldiae]	contig4:6041009-6042434	Ct3	aba3	432.189	148.12	-1.5449	-2.89	5e-05	0.00165731	yes
GENE_00007147	KZL67626.1 GPI anchored serine-threonine rich protein [Colletotrichum tofieldiae]	contig4:6011816-6012428	Ct3	aba3	236.36	0	#NAME?	#NAME?	5e-05	0.00165731	yes
GENE_00007165	KZL67619.1 3-ketoacyl- thiolase (acetyl-CoA acetyltransferase) [Colletotrichum tofieldiae]	contig4:6118163-6119693	Ct3	aba3	654.799	361.844	-0.855685	-1.88428	0.0016	0.0267601	yes
GENE_00007184	KZL65301.1 trypsin A chain (extracellular trypsin protease) [Colletotrichum tofieldiae]	contig4:6211089-6211961	Ct3	aba3	375.942	66.1219	-2.50731	-2.85679	0.001	0.018731	yes
GENE_00007192	KZL65287.1 hydrogenase maturation factor HoxX [Colletotrichum tofieldiae]	contig4:6156057-6158253	Ct3	aba3	55.8019	130.424	1.22483	1.91866	0.00295	0.0419694	yes
GENE_00007197	KZL65296.1 hypothetical protein CT0861_06029 [Colletotrichum tofieldiae]	contig4:6201297-6201914	Ct3	aba3	2756.16	540.743	-2.34964	-4.32341	5e-05	0.00165731	yes
GENE_00007212	KZL73756.1 hypothetical protein CT0861_04940 [Colletotrichum tofieldiae]	contig5:30183-30516	Ct3	aba3	135.791	0	#NAME?	#NAME?	0.00015	0.00417723	yes
GENE_00007221	KZL73734.1 dienelactone hydrolase [Colletotrichum tofieldiae]	contig5:10996-11895	Ct3	aba3	681.255	246.574	-1.46617	-2.51194	5e-05	0.00165731	yes
GENE_00007228	KZL73754.1 extracellular elastinolytic metalloproteinase [Colletotrichum tofieldiae]	contig5:95159-97182	Ct3	aba3	4180.39	1792.9	-1.22134	-3.17012	5e-05	0.00165731	yes
GENE_00007287	KZL71046.1 Epl1 protein (cerato-platanin) [Colletotrichum tofieldiae]	contig5:303615-304102	Ct3	aba3	1431.07	2716.46	0.924639	2.00723	0.00055	0.011963	yes
GENE_00007293	KZL71042.1 multicopper oxidase, partial [Colletotrichum tofieldiae]	contig5:314896-316789	Ct3	aba3	481.7	1383.99	1.52263	3.8145	5e-05	0.00165731	yes
GENE_00007318	KZL71053.1 aflatoxin biosynthesis ketoreductase Nor-1 (short-chain dehydrogenase) [Colletotrichum tofieldiae]	contig5:476340-477111	Ct3	aba3	1131.02	562.289	-1.00824	-2.09404	0.0004	0.00930765	yes
GENE_00007320	KZL71077.1 CFEM domain-containing protein [Colletotrichum tofieldiae]	contig5:396504-397022	Ct3	aba3	436.417	1306.01	1.58139	2.5642	0.0002	0.00534222	yes
GENE_00007325	KZL71048.1 serine carboxypeptidase S28 [Colletotrichum tofieldiae]	contig5:477376-479396	Ct3	aba3	934.279	586.724	-0.67117	-1.66017	0.0037	0.0491693	yes
GENE_00007354	KZL71142.1 endopolygalacturonase [Colletotrichum tofieldiae]	contig5:516966-518123	Ct3	aba3	1296.87	2763.71	1.09157	2.82245	5e-05	0.00165731	yes
GENE_00007479	KZL74666.1 S-glutathione dehydrogenase [Colletotrichum tofieldiae]	contig5:891101-892576	Ct3	aba3	723.282	388.949	-0.894979	-1.97635	0.00125	0.0222364	yes
GENE_00007510	XP_018155721.1 AN1-type zinc finger protein [Colletotrichum higginsianum IMI 349063] CCF37166.1 AN1-type zinc finger protein [Colletotrichum higginsianum] KDN71843.1 putative AN1-type zinc finger protein [Colletotrichum sublineola] KZL74702.1 AN1-type zinc finger protein [Colletotrichum tofieldiae] OBR07203.1 AN1-type zinc finger protein [Colletotrichum higginsianum IMI 349063] OHW93797.1 AN1-typ…	contig5:884364-884679	Ct3	aba3	285.468	0	#NAME?	#NAME?	0.0024	0.0359907	yes
GENE_00007511	KZL74661.1 short-chain dehydrogenase/reductase [Colletotrichum tofieldiae]	contig5:980511-981501	Ct3	aba3	330.358	93.4847	-1.82123	-2.23331	0.00135	0.0236872	yes
GENE_00007554	KZL74744.1 saponin hydrolase precursor [Colletotrichum tofieldiae]	contig5:1109508-1111380	Ct3	aba3	120.492	18.1505	-2.73086	-2.77181	0.0015	0.0256442	yes
GENE_00007564	KZL74728.1 cytochrome P450 [Colletotrichum tofieldiae]	contig5:1095294-1095834	Ct3	aba3	815.82	304.659	-1.42105	-2.12607	0.00145	0.0250114	yes
GENE_00007607	KZL63927.1 multicopper oxidase [Colletotrichum tofieldiae]	contig5:1317248-1319207	Ct3	aba3	153.07	21.9214	-2.80378	-2.88597	0.0007	0.0143438	yes
GENE_00007675	KZL76156.1 isocitrate lyase, partial [Colletotrichum tofieldiae]	contig5:1628165-1629924	Ct3	aba3	412.822	226.183	-0.868028	-1.84456	0.0015	0.0256442	yes
GENE_00007714	KZL76178.1 beta-1,3-endoglucanase [Colletotrichum tofieldiae]	contig5:1774487-1776987	Ct3	aba3	414.982	710.801	0.776396	1.94941	0.00085	0.0165843	yes
GENE_00007771	KZL76129.1 MMC protein, partial [Colletotrichum tofieldiae]	contig5:1921600-1922238	Ct3	aba3	7566.84	13683.4	0.854666	2.19904	0.00015	0.00417723	yes
GENE_00007848	KZL76956.1 GTPase activating protein (for Ras-like GTPase) [Colletotrichum tofieldiae]	contig5:2221065-2224872	Ct3	aba3	28.6425	83.2431	1.53917	2.39966	0.00055	0.011963	yes
GENE_00007875	KZL76922.1 hypothetical protein CT0861_09475 [Colletotrichum tofieldiae]	contig5:2296194-2301564	Ct3	aba3	32.4367	74.0321	1.19052	2.1487	0.0005	0.0111268	yes
GENE_00007884	KZL76906.1 mold-specific M46 protein, partial [Colletotrichum tofieldiae]	contig5:2366835-2367204	Ct3	aba3	2914.74	1589.13	-0.875126	-1.82016	0.002	0.0315048	yes
GENE_00007897	KZL76974.1 tat pathway signal sequence [Colletotrichum tofieldiae]	contig5:2468648-2469654	Ct3	aba3	592.538	304.324	-0.961298	-1.84863	0.0018	0.0291081	yes
GENE_00007906	KZL76975.1 MAS3 protein [Colletotrichum tofieldiae]	contig5:2463667-2464576	Ct3	aba3	1160.62	509.749	-1.18703	-2.57809	5e-05	0.00165731	yes
GENE_00007922	KZL76973.1 hypothetical protein CT0861_04073, partial [Colletotrichum tofieldiae]	contig5:2484929-2485380	Ct3	aba3	82.6435	0	#NAME?	#NAME?	0.00125	0.0222364	yes
GENE_00007943	KZL70075.1 hypothetical protein CT0861_12135, partial [Colletotrichum tofieldiae]	contig5:2588879-2589766	Ct3	aba3	358.271	44.545	-3.00771	-3.07601	0.00135	0.0236872	yes
GENE_00007949	KZL70063.1 polyketide synthase [Colletotrichum tofieldiae]	contig5:2669947-2677053	Ct3	aba3	72.334	20.5433	-1.81601	-3.16055	5e-05	0.00165731	yes
GENE_00008118	KZL68013.1 glycosyl hydrolase family 43 protein [Colletotrichum tofieldiae]	contig5:3332673-3334258	Ct3	aba3	99.7857	244.228	1.29132	2.03569	0.00085	0.0165843	yes
GENE_00008153	KZL63619.1 V-type ATPase [Colletotrichum tofieldiae]	contig5:3452654-3453183	Ct3	aba3	141.013	0	#NAME?	#NAME?	0.00015	0.00417723	yes
GENE_00008261	KZL72865.1 benzoate 4-monooxygenase cytochrome p450 (CND5p) [Colletotrichum tofieldiae]	contig5:3898416-3900166	Ct3	aba3	352.867	31.9739	-3.46416	-4.08025	5e-05	0.00165731	yes
GENE_00008281	KZL65215.1 cytochrome P450 monooxygenase [Colletotrichum tofieldiae]	contig5:3922738-3924230	Ct3	aba3	177.146	44.3251	-1.99874	-2.37253	0.0035	0.0474203	yes
GENE_00008287	KZL72829.1 retinol dehydrogenase 8 (short-chain dehydrogenase) [Colletotrichum tofieldiae]	contig5:3908091-3909201	Ct3	aba3	1238.52	471.339	-1.39378	-3.07768	5e-05	0.00165731	yes
GENE_00008334	EXL66220.1 hypothetical protein FOPG_17583 [Fusarium oxysporum f. sp. conglutinans race 2 54008]	contig5:4374866-4376115	Ct3	aba3	1079.28	295.383	-1.86941	-3.77071	5e-05	0.00165731	yes
GENE_00008751	KZL65898.1 sarcosine oxidase (fructosyl amino acid oxidase) [Colletotrichum tofieldiae]	contig6:2144-3098	Ct3	aba3	424.721	176.28	-1.26864	-2.09232	0.0011	0.0201044	yes
GENE_00008772	KXH45551.1 pfs domain-containing protein [Colletotrichum salicis]	contig6:76436-76954	Ct3	aba3	80.8251	0	#NAME?	#NAME?	0.00015	0.00417723	yes
GENE_00008777	KZL64602.1 cell surface protein [Colletotrichum tofieldiae]	contig6:106702-107680	Ct3	aba3	1151.43	239.767	-2.26373	-4.33385	5e-05	0.00165731	yes
GENE_00008810	KZL70788.1 infection structure specific protein [Colletotrichum tofieldiae]	contig6:252131-252740	Ct3	aba3	339.369	896.703	1.40177	2.45964	0.0002	0.00534222	yes
GENE_00008816	KZL69289.1 alcohol oxidase (GMC oxidoreductase), partial [Colletotrichum tofieldiae]	contig6:211257-213089	Ct3	aba3	3031.33	1028.02	-1.56009	-4.00136	5e-05	0.00165731	yes
GENE_00008823	CCF31840.1 hypothetical protein CH063_16143 [Colletotrichum higginsianum]	contig6:213249-213783	Ct3	aba3	1761.43	427.393	-2.04311	-3.28321	5e-05	0.00165731	yes
GENE_00008832	KZL70790.1 hypothetical protein CT0861_12327 [Colletotrichum tofieldiae]	contig6:289027-290397	Ct3	aba3	86.7543	0	#NAME?	#NAME?	5e-05	0.00165731	yes
GENE_00008843	KXH30660.1 GMC oxidoreductase [Colletotrichum simmondsii]	contig6:347896-350174	Ct3	aba3	362.788	121.939	-1.57297	-2.65657	5e-05	0.00165731	yes
GENE_00008854	KZL67159.1 topoisomerase II-associated protein PAT1 [Colletotrichum tofieldiae]	contig6:446642-449287	Ct3	aba3	117.359	50.6398	-1.21258	-1.94977	0.002	0.0315048	yes
GENE_00008956	KZL76350.1 isochorismatase hydrolase [Colletotrichum tofieldiae]	contig6:676254-676903	Ct3	aba3	8371.02	5099.77	-0.714971	-1.89323	0.0014	0.0244162	yes
GENE_00009066	KZL74003.1 peptidase family M28 [Colletotrichum tofieldiae]	contig6:1015252-1016818	Ct3	aba3	251.53	93.6114	-1.42597	-2.35433	0.0002	0.00534222	yes
GENE_00009084	KZL74043.1 plasma membrane G-protein coupled receptor [Colletotrichum tofieldiae]	contig6:1083553-1085248	Ct3	aba3	92.866	284.513	1.61527	2.71993	0.0001	0.00300182	yes
GENE_00009132	KZL77665.1 DJ-1/PfpI family protein [Colletotrichum tofieldiae]	contig6:1272660-1273380	Ct3	aba3	641.806	157.565	-2.02619	-2.98013	5e-05	0.00165731	yes
GENE_00009150	KZL77629.1 extracellular serine-rich protein [Colletotrichum tofieldiae]	contig6:1314354-1314862	Ct3	aba3	183.014	0	#NAME?	#NAME?	5e-05	0.00165731	yes
GENE_00009184	KZL77743.1 zinc carboxypeptidase [Colletotrichum tofieldiae]	contig6:1391128-1392645	Ct3	aba3	538.485	125.547	-2.10067	-3.72248	5e-05	0.00165731	yes
GENE_00009342	OHX00833.1 MFS fhs l-fucose permease [Colletotrichum incanum]	contig6:2030662-2032363	Ct3	aba3	172.344	348.982	1.01786	1.94749	0.001	0.018731	yes
GENE_00009442	KZL75410.1 glutathione S-transferase [Colletotrichum tofieldiae]	contig6:2456703-2458249	Ct3	aba3	477.546	163.059	-1.55025	-2.69756	0.00015	0.00417723	yes
GENE_00009514	OHW92811.1 mas3 protein [Colletotrichum incanum]	contig6:2602258-2603095	Ct3	aba3	6186.6	1296.61	-2.2544	-5.64599	5e-05	0.00165731	yes
GENE_00009607	KZL67878.1 hypothetical protein CT0861_07472 [Colletotrichum tofieldiae]	contig6:3005204-3005903	Ct3	aba3	109.261	356.155	1.70473	2.1419	0.00165	0.0274112	yes
GENE_00009652	KZL63944.1 tetraspanin [Colletotrichum incanum] OHW97662.1 tetraspanin [Colletotrichum incanum]	contig6:3266998-3267827	Ct3	aba3	732.291	336.908	-1.12006	-2.00224	0.00185	0.0297088	yes
GENE_00009679	KZL64733.1 pirin domain-containing protein [Colletotrichum tofieldiae]	contig6:3336501-3337551	Ct3	aba3	405.33	72.7152	-2.47877	-3.31154	5e-05	0.00165731	yes
GENE_00009718	KZL64904.1 bZIP transcription factor [Colletotrichum tofieldiae]	contig6:3473280-3474441	Ct3	aba3	324.59	126.558	-1.35881	-2.03682	0.0017	0.0279738	yes
GENE_00009727	KZL64909.1 aromatic prenyltransferase [Colletotrichum tofieldiae]	contig6:3492000-3493448	Ct3	aba3	163.374	0	#NAME?	#NAME?	5e-05	0.00165731	yes
GENE_00009731	KZL76366.1 Zn(II)2Cys6 transcription factor [Colletotrichum tofieldiae]	contig6:3553051-3555412	Ct3	aba3	91.5406	25.5127	-1.8432	-2.09893	0.00245	0.0364566	yes
GENE_00009752	KZL76439.1 chitinase 18-18 [Colletotrichum tofieldiae]	contig6:3640851-3643553	Ct3	aba3	107.31	225.21	1.06949	2.19571	0.0001	0.00300182	yes
GENE_00009946	KZL75869.1 hypothetical protein CT0861_10779 [Colletotrichum tofieldiae]	contig6:4357972-4358838	Ct3	aba3	447.978	1718.11	1.93932	4.18838	5e-05	0.00165731	yes
GENE_00009965	KZL65622.1 telomerase-binding protein EST1A protein, partial [Colletotrichum tofieldiae]	contig6:4410957-4413414	Ct3	aba3	247.839	116.813	-1.0852	-2.16821	0.00035	0.00836886	yes
GENE_00009989	KZL71450.1 FAD/FMN-containing dehydrogenase [Colletotrichum tofieldiae]	contig6:4548193-4549956	Ct3	aba3	173.942	71.222	-1.28821	-1.89787	0.0028	0.0404327	yes
GENE_00009997	XP_018156939.1 Superoxide dismutase [Cu-Zn] [Colletotrichum higginsianum IMI 349063] CCF33232.1 superoxide dismutase [Colletotrichum higginsianum] OBR08421.1 Superoxide dismutase [Cu-Zn] [Colletotrichum higginsianum IMI 349063] OHW94242.1 superoxide dismutase [Colletotrichum incanum]	contig6:4595619-4596329	Ct3	aba3	2620.64	1316.68	-0.993007	-2.22368	0.0002	0.00534222	yes
GENE_00010100	KZL78013.1 hypothetical protein CT0861_11940 [Colletotrichum tofieldiae]	contig6:4899655-4901332	Ct3	aba3	433.538	93.058	-2.21996	-3.73333	5e-05	0.00165731	yes
GENE_00010106	KZL77989.1 dimeric alpha-beta barrel containing protein [Colletotrichum tofieldiae]	contig6:4879562-4880293	Ct3	aba3	143.173	0	#NAME?	#NAME?	5e-05	0.00165731	yes
GENE_00010120	KZL78049.1 putative effector 14 (SCP-like extracellular protein) [Colletotrichum tofieldiae]	contig6:4992929-4993987	Ct3	aba3	614.029	1108.74	0.852546	1.96213	0.001	0.018731	yes
GENE_00010145	KZL78062.1 protein elicitor protein [Colletotrichum tofieldiae]	contig6:5052961-5053533	Ct3	aba3	280.868	1285.29	2.19414	3.29265	5e-05	0.00165731	yes
GENE_00010175	KZL78021.1 hexose transporter [Colletotrichum tofieldiae]	contig6:5221668-5223416	Ct3	aba3	1060.41	1791.5	0.756546	1.99804	0.00065	0.0136088	yes
GENE_00010181	KZL78051.1 DJ-1 family protein [Colletotrichum tofieldiae]	contig6:5186649-5187467	Ct3	aba3	146.76	0	#NAME?	#NAME?	5e-05	0.00165731	yes
GENE_00010274	KZL66267.1 NmrA-like family protein [Colletotrichum tofieldiae]	contig7:118444-119570	Ct3	aba3	125.251	614.46	2.29449	3.66073	5e-05	0.00165731	yes
GENE_00010297	KZL69846.1 HET domain-containing protein [Colletotrichum tofieldiae]	contig7:233096-235885	Ct3	aba3	196.563	53.6509	-1.87332	-3.06028	5e-05	0.00165731	yes
GENE_00010360	KZL64410.1 general alpha-glucoside permease (sugar porter family MFS transporter) [Colletotrichum tofieldiae]	contig7:450308-452069	Ct3	aba3	154.58	32.8791	-2.23311	-2.70348	0.00035	0.00836886	yes
GENE_00010367	KZL64407.1 lipase B precursor [Colletotrichum tofieldiae]	contig7:472430-473834	Ct3	aba3	273.851	597.389	1.12528	2.42245	5e-05	0.00165731	yes
GENE_00010409	KZL73839.1 OPT oligopeptide transporter [Colletotrichum tofieldiae]	contig7:642270-644915	Ct3	aba3	164.208	15.5063	-3.40459	-3.57741	0.0001	0.00300182	yes
GENE_00010461	KZL73828.1 initiation-specific alpha-1,4-mannosyltransferase [Colletotrichum tofieldiae]	contig7:865730-866897	Ct3	aba3	365.181	169.32	-1.10886	-1.91145	0.0022	0.0336909	yes
GENE_00010482	KZL68268.1 fungal fucose-specific lectin protein [Colletotrichum tofieldiae]	contig7:953903-955351	Ct3	aba3	256.733	97.3782	-1.39859	-2.25892	0.0005	0.0111268	yes
GENE_00010541	XP_008095326.1 pyruvate carboxylase [Colletotrichum graminicola M1.001] EFQ31306.1 pyruvate carboxylase [Colletotrichum graminicola M1.001]	contig7:1137904-1142204	Ct3	aba3	427.903	263.747	-0.698129	-1.74799	0.00245	0.0364566	yes
GENE_00010544	KZL65350.1 rhodanese-like domain-containing protein, partial [Colletotrichum incanum]	contig7:1095265-1096764	Ct3	aba3	34.0323	134.194	1.97934	2.23405	0.00175	0.0285392	yes
GENE_00010557	KZL65308.1 sulphydryl oxidase [Colletotrichum tofieldiae]	contig7:1232242-1233600	Ct3	aba3	370.111	747.643	1.01439	2.23704	0.0002	0.00534222	yes
GENE_00010612	OHW96994.1 aldehyde dehydrogenase [Colletotrichum incanum]	contig7:1396568-1398615	Ct3	aba3	604.638	319.398	-0.920716	-1.9689	0.00085	0.0165843	yes
GENE_00010649	KZL73038.1 Hsc70 Co-chaperone [Colletotrichum tofieldiae]	contig7:1570397-1571681	Ct3	aba3	257.868	108.192	-1.25304	-1.91454	0.00215	0.0331743	yes
GENE_00010681	KZL73016.1 chloroperoxidase-like protein [Colletotrichum tofieldiae]	contig7:1636466-1637259	Ct3	aba3	436.803	149.291	-1.54886	-2.21057	0.0007	0.0143438	yes
GENE_00010726	KZL73063.1 deuterolysin metalloprotease [Colletotrichum tofieldiae]	contig7:1776288-1777593	Ct3	aba3	2676.44	639.196	-2.06598	-4.73095	5e-05	0.00165731	yes
GENE_00010828	KZL64465.1 pyridoxal reductase (aldo/keto reductase) [Colletotrichum tofieldiae]	contig7:2154789-2155779	Ct3	aba3	1049.99	304.555	-1.78561	-3.49169	5e-05	0.00165731	yes
GENE_00010840	KZL88251.1 hypothetical protein CI238_01191 [Colletotrichum incanum] OHW92472.1 peroxisomal dehydratase [Colletotrichum incanum]	contig7:2148903-2149944	Ct3	aba3	699.645	313.351	-1.15884	-2.30136	0.0003	0.00740833	yes
GENE_00010913	KZL67647.1 eukaryotic translation initiation factor 3 subunit D, partial [Colletotrichum tofieldiae]	contig7:2446434-2448357	Ct3	aba3	123.718	37.7091	-1.71407	-2.18444	0.00125	0.0222364	yes
GENE_00010969	KZL73415.1 cysteine desulfurase (aminotransferase class-V) [Colletotrichum tofieldiae]	contig7:2612119-2613497	Ct3	aba3	175.871	59.7264	-1.55807	-2.00486	0.00255	0.0375578	yes
GENE_00011077	KZL75500.1 mitochondrial RNS-splicing protein Mrs3 [Colletotrichum tofieldiae]	contig7:2990019-2991447	Ct3	aba3	51.3868	221.783	2.10968	2.23371	0.0021	0.032606	yes
GENE_00011085	KZL87656.1 cfem domain-containing protein, partial [Colletotrichum incanum]	contig7:3076542-3076928	Ct3	aba3	4200.65	1771.93	-1.24529	-1.88361	0.0036	0.0483594	yes
GENE_00011138	KZL75344.1 hypothetical protein CT0861_04366 [Colletotrichum tofieldiae]	contig7:3228981-3229548	Ct3	aba3	857.049	105.267	-3.02532	-3.73491	5e-05	0.00165731	yes
GENE_00011400	KZL70042.1 NADPH oxidase isoform 2 [Colletotrichum tofieldiae]	contig7:4001049-4002881	Ct3	aba3	193.51	88.6743	-1.12582	-1.85776	0.00195	0.0308714	yes
GENE_00011411	KZL72781.1 coagulation factor 5/8 type domain-containing protein [Colletotrichum tofieldiae]	contig7:4126488-4127403	Ct3	aba3	657.462	163.689	-2.00595	-3.43185	5e-05	0.00165731	yes
GENE_00011447	XP_007281247.1 isochorismatase hydrolase [Colletotrichum gloeosporioides Nara gc5] ELA29697.1 isochorismatase hydrolase [Colletotrichum gloeosporioides Nara gc5]	contig7:4287451-4288030	Ct3	aba3	163.675	0	#NAME?	#NAME?	5e-05	0.00165731	yes
GENE_00011498	KZL73649.1 secreted aspartic proteinase precursor (endothiapepsin) [Colletotrichum tofieldiae]	contig8:49700-50985	Ct3	aba3	9013.24	5374.1	-0.746022	-1.8952	0.0011	0.0201044	yes
GENE_00011511	KZL73592.1 peptide transporter Ptr2 (POT family protein) [Colletotrichum tofieldiae]	contig8:151297-153201	Ct3	aba3	1265.73	627.236	-1.01289	-2.58719	5e-05	0.00165731	yes
GENE_00011535	KZL73636.1 glutathione-dependent formaldehyde-activating enzyme [Colletotrichum tofieldiae]	contig8:159871-160447	Ct3	aba3	642.058	111.077	-2.53114	-2.96397	0.0002	0.00534222	yes
GENE_00011591	KZL74240.1 lactose permease [Colletotrichum tofieldiae]	contig8:345924-347700	Ct3	aba3	189.742	78.1199	-1.28028	-2.04405	0.0011	0.0201044	yes
GENE_00011655	KZL74169.1 heat shock protein sti1 (tetratricopeptide), partial [Colletotrichum tofieldiae]	contig8:491210-495798	Ct3	aba3	27.257	71.9143	1.39965	2.11059	0.00095	0.0180282	yes
GENE_00011683	KZL74352.1 alkaline proteinase (subtilase) [Colletotrichum tofieldiae]	contig8:671109-672364	Ct3	aba3	2560.58	403.343	-2.66639	-6.16533	5e-05	0.00165731	yes
GENE_00011727	KZL74368.1 zinc carboxypeptidase [Colletotrichum tofieldiae]	contig8:794435-795852	Ct3	aba3	1973.59	1214.69	-0.700236	-1.82457	0.00185	0.0297088	yes
GENE_00011822	KZL69150.1 integral membrane protein (SUR7 protein) [Colletotrichum tofieldiae]	contig8:1096160-1097180	Ct3	aba3	377.539	171.577	-1.13777	-1.91612	0.00195	0.0308714	yes
GENE_00011940	KZL66892.1 aldehyde dehydrogenase [Colletotrichum tofieldiae]	contig8:1547358-1548864	Ct3	aba3	238.017	71.5433	-1.73417	-2.56387	0.0003	0.00740833	yes
GENE_00011993	XP_008089443.1 hypothetical protein GLRG_00567 [Colletotrichum graminicola M1.001] EFQ25423.1 hypothetical protein GLRG_00567 [Colletotrichum graminicola M1.001]	contig8:1693545-1693898	Ct3	aba3	219.433	0	#NAME?	#NAME?	0.00195	0.0308714	yes
GENE_00012048	KZL75166.1 cholinephosphotransferase 1 (CDP-alcohol phosphatidyltransferase) [Colletotrichum tofieldiae]	contig8:1886230-1887912	Ct3	aba3	240.067	515.086	1.10138	2.29815	0.00015	0.00417723	yes
GENE_00012054	KZL75108.1 CDP-alcohol phosphatidyltransferase protein, partial [Colletotrichum tofieldiae]	contig8:1882813-1883576	Ct3	aba3	280.06	629.888	1.16936	1.98202	0.00175	0.0285392	yes
GENE_00012157	KZL73185.1 intracellular hyphae protein 1 (LysM domain-containing protein) [Colletotrichum tofieldiae]	contig8:2214271-2214807	Ct3	aba3	309.761	1620.36	2.38709	3.76952	5e-05	0.00165731	yes
GENE_00012255	KZL73126.1 regulator of G protein signaling superfamily protein [Colletotrichum tofieldiae]	contig8:2669972-2671948	Ct3	aba3	22.44	119.351	2.41107	2.45203	0.00275	0.0398767	yes
GENE_00012308	KZL73127.1 thiamine biosynthesis protein [Colletotrichum tofieldiae]	contig8:2752334-2753520	Ct3	aba3	318.498	78.772	-2.01553	-2.73041	0.0003	0.00740833	yes
GENE_00012399	KZL68875.1 vanillyl-alcohol oxidase [Colletotrichum tofieldiae]	contig8:2991333-2993163	Ct3	aba3	64.1865	0	#NAME?	#NAME?	5e-05	0.00165731	yes
GENE_00012417	KZL68840.1 hypothetical protein CT0861_01703 [Colletotrichum tofieldiae]	contig8:2984631-2985921	Ct3	aba3	167.346	467.439	1.48194	2.68616	5e-05	0.00165731	yes
GENE_00012426	XP_007597494.1 minor allergen Alt a 7 [Colletotrichum fioriniae PJ7] EXF78905.1 minor allergen Alt a 7 [Colletotrichum fioriniae PJ7]	contig8:3082520-3083648	Ct3	aba3	328.334	96.4276	-1.76764	-2.2003	0.00105	0.0194781	yes
GENE_00012476	KZL70344.1 high-affinity nicotinic acid transporter [Colletotrichum tofieldiae]	contig8:3264517-3266304	Ct3	aba3	678.454	263.692	-1.3634	-2.95208	5e-05	0.00165731	yes
GENE_00012489	KZL74299.1 pyruvate kinase, partial [Colletotrichum tofieldiae]	contig8:3359555-3361287	Ct3	aba3	389.145	192.441	-1.01589	-2.10131	0.00035	0.00836886	yes
GENE_00012533	KZL74248.1 hypothetical protein CT0861_11898 [Colletotrichum tofieldiae]	contig8:3469448-3469693	Ct3	aba3	180.385	0	#NAME?	#NAME?	0.00345	0.0469078	yes
GENE_00012570	No hit	contig8:3611320-3611665	Ct3	aba3	170.179	0	#NAME?	#NAME?	5e-05	0.00165731	yes
GENE_00012603	KZL65522.1 Zinc carboxypeptidase, partial [Colletotrichum tofieldiae]	contig8:3799276-3800765	Ct3	aba3	1991.78	999.731	-0.994449	-2.5394	5e-05	0.00165731	yes
GENE_00012606	KZL65524.1 WW domain-containing oxidoreductase [Colletotrichum tofieldiae]	contig8:3818299-3819298	Ct3	aba3	1710.09	717.457	-1.25311	-2.96194	5e-05	0.00165731	yes
GENE_00012608	KZL65530.1 hypothetical protein CT0861_05035 [Colletotrichum tofieldiae]	contig8:3822041-3822521	Ct3	aba3	8915.37	3166.22	-1.49353	-3.78149	5e-05	0.00165731	yes
GENE_00012619	KZL65526.1 hypothetical protein CT0861_10010, partial [Colletotrichum tofieldiae]	contig8:3836836-3837163	Ct3	aba3	12316.5	1773.92	-2.79558	-5.24447	5e-05	0.00165731	yes
GENE_00012716	KZL66281.1 hypothetical protein CT0861_08222 [Colletotrichum tofieldiae]	contig9:89408-90429	Ct3	aba3	78.7392	471.865	2.58322	3.34267	5e-05	0.00165731	yes
GENE_00012771	KZL70539.1 ABC-2 type transporter [Colletotrichum tofieldiae]	contig9:327825-332592	Ct3	aba3	129.098	249.704	0.951746	2.26117	5e-05	0.00165731	yes
GENE_00012810	KZL71921.1 ligninase h2 precursor (peroxidase) [Colletotrichum tofieldiae]	contig9:385915-387232	Ct3	aba3	196.629	535.174	1.44453	2.84979	5e-05	0.00165731	yes
GENE_00012812	KZL71931.1 AMP-binding enzyme [Colletotrichum tofieldiae]	contig9:380671-381816	Ct3	aba3	169.709	43.1273	-1.97639	-2.09778	0.00335	0.045872	yes
GENE_00012860	KZL71919.1 major facilitator superfamily transporter [Colletotrichum tofieldiae]	contig9:583935-585428	Ct3	aba3	166.076	60.1508	-1.46519	-2.0142	0.0023	0.0348072	yes
GENE_00013009	KZL71672.1 cell wall protein [Colletotrichum tofieldiae]	contig9:1014662-1015295	Ct3	aba3	137.268	0	#NAME?	#NAME?	5e-05	0.00165731	yes
GENE_00013068	KZL65787.1 regulator of G protein [Colletotrichum tofieldiae]	contig9:1355977-1356930	Ct3	aba3	660.09	2003.38	1.6017	3.70247	5e-05	0.00165731	yes
GENE_00013073	KZL65787.1 regulator of G protein [Colletotrichum tofieldiae]	contig9:1355358-1355778	Ct3	aba3	295.565	1250.15	2.08055	2.47331	0.0013	0.0230196	yes
GENE_00013095	KDN64590.1 hypothetical protein CSUB01_08607 [Colletotrichum sublineola]	contig9:1308993-1309540	Ct3	aba3	65.4229	0	#NAME?	#NAME?	0.00145	0.0250114	yes
GENE_00013123	KZL65497.1 ferulic acid esterase A (fungal cellulose binding domain-containing protein) [Colletotrichum tofieldiae]	contig9:1432651-1433622	Ct3	aba3	1885.94	843.688	-1.1605	-2.81617	5e-05	0.00165731	yes
GENE_00013217	EFX71486.1 hypothetical protein DAPPUDRAFT_308854 [Daphnia pulex]	contig9:1859091-1859388	Ct3	aba3	118.424	0	#NAME?	#NAME?	0.0023	0.0348072	yes
GENE_00013254	KZL71410.1 pre-mRNA splicing factor [Colletotrichum tofieldiae]	contig9:1898083-1898666	Ct3	aba3	92.85	0	#NAME?	#NAME?	0.0011	0.0201044	yes
GENE_00013276	KZL73262.1 ice nucleation protein [Colletotrichum tofieldiae]	contig9:2074782-2075987	Ct3	aba3	1614.23	2533.51	0.650288	1.69858	0.00265	0.0387181	yes
GENE_00013342	KZL65160.1 DUF1752-domain-containing protein [Colletotrichum tofieldiae]	contig9:2310114-2311921	Ct3	aba3	179.822	483.968	1.42834	3.01466	5e-05	0.00165731	yes
GENE_00013343	KZL75243.1 MFS quinate transporter [Colletotrichum tofieldiae]	contig9:2358390-2360129	Ct3	aba3	245.149	893.004	1.86501	4.2196	5e-05	0.00165731	yes
GENE_00013430	KZL72717.1 hypothetical protein CT0861_06515 [Colletotrichum tofieldiae]	contig9:2671950-2672682	Ct3	aba3	72.2223	0	#NAME?	#NAME?	5e-05	0.00165731	yes
GENE_00013457	KZL75248.1 deuterolysin metalloprotease [Colletotrichum tofieldiae]	contig9:2744364-2745619	Ct3	aba3	839.59	315.242	-1.41322	-2.90614	5e-05	0.00165731	yes
GENE_00013477	KZL75228.1 ABC-2 type transporter [Colletotrichum tofieldiae]	contig9:2857917-2862601	Ct3	aba3	30.075	73.5431	1.29003	2.15236	0.00085	0.0165843	yes
GENE_00013545	KZL68271.1 UPF0589 protein [Colletotrichum tofieldiae]	contig9:2979456-2979977	Ct3	aba3	68.6388	0	#NAME?	#NAME?	0.0002	0.00534222	yes
GENE_00013578	KZL74112.1 OPT oligopeptide transporter [Colletotrichum tofieldiae]	contig9:3270248-3273113	Ct3	aba3	1479.13	693.166	-1.09348	-2.8527	5e-05	0.00165731	yes
GENE_00013616	KZL64564.1 small secreted protein [Colletotrichum tofieldiae]	contig9:3396504-3396945	Ct3	aba3	548.619	1510.51	1.46116	2.55603	0.0002	0.00534222	yes
GENE_00013739	KZL76514.1 heme-thiolate peroxidase [Colletotrichum tofieldiae]	contig10:363810-365162	Ct3	aba3	54.3042	471.606	3.11845	4.17214	5e-05	0.00165731	yes
GENE_00013743	KZL64667.1 alpha/beta hydrolase fold-3 domain protein [Colletotrichum tofieldiae]	contig10:327689-328682	Ct3	aba3	304.765	100.365	-1.60244	-2.35076	0.00125	0.0222364	yes
GENE_00013775	KZL76515.1 hypothetical protein CT0861_05711 [Colletotrichum tofieldiae]	contig10:419089-419690	Ct3	aba3	74.6251	0	#NAME?	#NAME?	5e-05	0.00165731	yes
GENE_00013896	KZL69812.1 hypothetical protein CT0861_00716 [Colletotrichum tofieldiae]	contig10:816882-818727	Ct3	aba3	116.707	227.093	0.960389	1.77299	0.00335	0.045872	yes
GENE_00013960	KZL68933.1 esterase lipase [Colletotrichum tofieldiae]	contig10:1127278-1130743	Ct3	aba3	20.0496	62.3071	1.63583	2.11643	0.0021	0.032606	yes
GENE_00013963	OHW90412.1 hypothetical protein CSPAE12_10969 [Colletotrichum incanum]	contig10:1163211-1165587	Ct3	aba3	301.428	107.077	-1.49316	-2.99201	5e-05	0.00165731	yes
GENE_00014030	KZL63496.1 zinc finger protein, partial [Colletotrichum tofieldiae]	contig10:1408896-1411114	Ct3	aba3	196.348	66.0181	-1.57248	-2.56401	5e-05	0.00165731	yes
GENE_00014143	KZL74988.1 22kDa glycoprotein (hypersensitive response-inducing protein, EC91 protein) [Colletotrichum tofieldiae]	contig10:1876240-1876727	Ct3	aba3	1994.21	5780.63	1.53541	3.54622	5e-05	0.00165731	yes
GENE_00014177	KZL75055.1 thiol protease [Colletotrichum tofieldiae]	contig10:2046754-2048305	Ct3	aba3	377.671	0	#NAME?	#NAME?	5e-05	0.00165731	yes
GENE_00014210	KZL75051.1 allantoate permease [Colletotrichum tofieldiae]	contig10:2169109-2170971	Ct3	aba3	585.279	333.71	-0.810529	-1.82499	0.00135	0.0236872	yes
GENE_00014348	KZL78473.1 hypothetical protein CT0861_01556 [Colletotrichum tofieldiae]	contig10:2668366-2669080	Ct3	aba3	258.29	0	#NAME?	#NAME?	5e-05	0.00165731	yes
GENE_00014386	KZL78567.1 surface protein SP1 [Colletotrichum tofieldiae]	contig10:2688472-2689441	Ct3	aba3	83.9887	555.804	2.72631	3.79406	5e-05	0.00165731	yes
GENE_00014402	KZL78423.1 cell wall protein [Colletotrichum tofieldiae]	contig10:2821315-2822506	Ct3	aba3	1151.75	112.006	-3.36218	-5.30224	5e-05	0.00165731	yes
GENE_00014412	KZL78464.1 alcohol oxidase (GMC oxidoreductase) [Colletotrichum tofieldiae]	contig10:2796482-2798157	Ct3	aba3	508.39	276.582	-0.87823	-1.91751	0.00125	0.0222364	yes
GENE_00014439	KZL63440.1 CND3 protein [Colletotrichum tofieldiae]	contig10:2996105-2997550	Ct3	aba3	596.948	1614.31	1.43524	3.57628	5e-05	0.00165731	yes
GENE_00014442	KZL66033.1 fasciclin domain-containing protein, partial [Colletotrichum tofieldiae]	contig10:3069587-3070868	Ct3	aba3	470.101	246.971	-0.928626	-1.8589	0.0019	0.0303152	yes
GENE_00014472	KZL84462.1 hypothetical protein CI238_03573 [Colletotrichum incanum]	contig10:2912559-2913439	Ct3	aba3	491.463	0	#NAME?	#NAME?	5e-05	0.00165731	yes
GENE_00000014	KZL66164.1 3-carboxymuconate cyclase [Colletotrichum tofieldiae]	contig1:137952-139217	Ct3	bot5	305.06	77.343	-1.97975	-2.86093	0.0002	0.00534222	yes
GENE_00000017	KZL66151.1 Gas1-like protein [Colletotrichum tofieldiae]	contig1:112743-113945	Ct3	bot5	183.653	25.6974	-2.83729	-2.56789	0.0024	0.0359907	yes
GENE_00000066	OHW89662.1 beta-glucosidase 1 precursor [Colletotrichum incanum]	contig1:355231-358410	Ct3	bot5	107.083	200.353	0.903812	1.87351	0.0015	0.0256442	yes
GENE_00000100	KZL70438.1 NmrA-like family protein, partial [Colletotrichum tofieldiae]	contig1:382701-383712	Ct3	bot5	536.105	1198.58	1.16074	2.57963	5e-05	0.00165731	yes
GENE_00000108	KZL70418.1 thiamine pyrophosphate enzyme, partial [Colletotrichum tofieldiae]	contig1:446123-447755	Ct3	bot5	354.429	154.952	-1.19367	-2.33764	0.0003	0.00740833	yes
GENE_00000256	OHW92253.1 hypothetical protein CSPAE12_09266 [Colletotrichum incanum]	contig1:891496-892074	Ct3	bot5	765.402	95.9019	-2.99659	-3.11409	0.0005	0.0111268	yes
GENE_00000260	KZL72879.1 alkaline phosphatase, partial [Colletotrichum tofieldiae]	contig1:900597-902777	Ct3	bot5	344.57	174.757	-0.979445	-2.08751	0.0003	0.00740833	yes
GENE_00000315	KZL72890.1 zinc carboxypeptidase A, partial [Colletotrichum tofieldiae]	contig1:1088065-1089567	Ct3	bot5	1161.69	634.763	-0.871938	-2.02786	0.00035	0.00836886	yes
GENE_00000319	KZL66322.1 carbohydrate esterase family 5 protein [Colletotrichum tofieldiae]	contig1:1131881-1132743	Ct3	bot5	12826.6	7650.41	-0.745527	-1.95218	0.00105	0.0194781	yes
GENE_00000403	KZL68890.1 hypothetical protein CT0861_10654 [Colletotrichum tofieldiae]	contig1:1462142-1463026	Ct3	bot5	511.472	97.1021	-2.39708	-3.245	5e-05	0.00165731	yes
GENE_00000553	KZL77138.1 ribosomal protein S17 [Colletotrichum tofieldiae]	contig1:2012425-2013850	Ct3	bot5	405.149	130.936	-1.62959	-2.88551	0.00015	0.00417723	yes
GENE_00001048	KZL72484.1 lysine methyltransferase [Colletotrichum tofieldiae]	contig1:4005427-4006859	Ct3	bot5	305.478	126.162	-1.27579	-2.2431	0.0003	0.00740833	yes
GENE_00001198	KZL74343.1 branched-chain-amino-acid aminotransferase-like protein 2 [Colletotrichum tofieldiae]	contig1:4558144-4559678	Ct3	bot5	1050.77	345.612	-1.60422	-3.17882	5e-05	0.00165731	yes
GENE_00001214	KZL78409.1 hypothetical protein CT0861_08708 [Colletotrichum tofieldiae]	contig1:4595913-4596832	Ct3	bot5	335.932	706.497	1.07251	1.99292	0.0008	0.0158225	yes
GENE_00001336	KZL77242.1 NTF2-like domain protein [Colletotrichum tofieldiae]	contig1:5060735-5061125	Ct3	bot5	1829.34	3818.21	1.06157	2.28196	5e-05	0.00165731	yes
GENE_00001349	KZL72669.1 hypothetical protein CT0861_07393, partial [Colletotrichum tofieldiae]	contig1:5100248-5101277	Ct3	bot5	894.775	396.766	-1.17324	-2.4457	5e-05	0.00165731	yes
GENE_00001531	KZL72600.1 hypothetical protein CT0861_05428 [Colletotrichum tofieldiae]	contig1:5804032-5806301	Ct3	bot5	218.102	96.9842	-1.16918	-2.19968	0.0004	0.00930765	yes
GENE_00001582	KZL75952.1 hypothetical protein CT0861_00229 [Colletotrichum tofieldiae]	contig1:6068016-6068838	Ct3	bot5	446.658	124.098	-1.84769	-2.39612	0.001	0.018731	yes
GENE_00001663	KZL75957.1 hypothetical protein CT0861_05268 [Colletotrichum tofieldiae]	contig1:6365296-6366353	Ct3	bot5	477.715	162.896	-1.5522	-2.65344	0.0001	0.00300182	yes
GENE_00001698	KZL66550.1 serine protease (trypsin) [Colletotrichum tofieldiae]	contig1:6494155-6495295	Ct3	bot5	960.275	153.143	-2.64857	-4.60941	5e-05	0.00165731	yes
GENE_00001799	KZL77703.1 sulfate permease [Colletotrichum tofieldiae]	contig2:327582-329815	Ct3	bot5	691.436	373.559	-0.888261	-2.09206	0.00075	0.015127	yes
GENE_00001805	KZL77687.1 oxalate decarboxylase OxdC (oxalate decarboxylase family bicupin), partial [Colletotrichum tofieldiae]	contig2:333427-335032	Ct3	bot5	796.382	360.884	-1.14192	-2.56844	5e-05	0.00165731	yes
GENE_00001893	KZL68687.1 hypothetical protein CT0861_11451 [Colletotrichum tofieldiae]	contig2:599617-600814	Ct3	bot5	154.124	20.1723	-2.93364	-2.39617	0.00275	0.0398767	yes
GENE_00001904	KZL68666.1 paired amphipathic helix protein sin3a [Colletotrichum tofieldiae]	contig2:595028-596998	Ct3	bot5	158.879	23.6354	-2.74891	-2.92101	0.00035	0.00836886	yes
GENE_00001954	KZL70985.1 hypothetical protein CT0861_10071 [Colletotrichum tofieldiae]	contig2:793269-794196	Ct3	bot5	472.247	1414.25	1.58243	3.51492	5e-05	0.00165731	yes
GENE_00002014	KZL75564.1 glycoside hydrolase family 5 protein (mannan endo-1,4-beta-mannosidase C) [Colletotrichum tofieldiae]	contig2:1055680-1057008	Ct3	bot5	74.2519	187.009	1.33261	1.81857	0.00365	0.048823	yes
GENE_00002021	KZL75578.1 oxalate decarboxylase family bicupin [Colletotrichum tofieldiae]	contig2:997631-999383	Ct3	bot5	266.539	75.1392	-1.82671	-2.82351	5e-05	0.00165731	yes
GENE_00002022	KZL75533.1 peptidase family M28 [Colletotrichum tofieldiae]	contig2:994860-996254	Ct3	bot5	286.941	109.183	-1.39401	-2.14354	0.0007	0.0143438	yes
GENE_00002090	KZL64856.1 chitin binding protein [Colletotrichum tofieldiae]	contig2:1215200-1215814	Ct3	bot5	556.846	134.933	-2.04504	-2.44997	0.00115	0.0208316	yes
GENE_00002552	KZL85152.1 wsc domain-containing protein, partial [Colletotrichum incanum]	contig2:2801299-2805006	Ct3	bot5	126.089	231.935	0.879276	1.98669	0.00105	0.0194781	yes
GENE_00002589	KZL68226.1 GAS1-like protein, partial [Colletotrichum tofieldiae]	contig2:3001496-3002731	Ct3	bot5	498.753	232.275	-1.10249	-2.11628	0.00055	0.011963	yes
GENE_00003018	XP_018164612.1 Beta-fructofuranosidase [Colletotrichum higginsianum IMI 349063] OBR16095.1 Beta-fructofuranosidase [Colletotrichum higginsianum IMI 349063]	contig2:4587655-4589983	Ct3	bot5	722.526	354.914	-1.02558	-2.46849	5e-05	0.00165731	yes
GENE_00003059	KZL63980.1 glycosyl hydrolase family 18 [Colletotrichum tofieldiae]	contig2:4721643-4723116	Ct3	bot5	233.505	556.476	1.25287	2.44257	5e-05	0.00165731	yes
GENE_00003155	KZL78806.1 short-chain dehydrogenase [Colletotrichum tofieldiae]	contig2:5174495-5175221	Ct3	bot5	744.92	390.42	-0.93206	-1.80069	0.0029	0.0414451	yes
GENE_00003265	KZL78803.1 Peptidase A4 family protein [Colletotrichum tofieldiae]	contig2:5480936-5481857	Ct3	bot5	13433.4	6664.78	-1.01119	-2.58314	5e-05	0.00165731	yes
GENE_00003323	KZL78796.1 NADP-dependent leukotriene B4 12-hydroxydehydrogenase, partial [Colletotrichum tofieldiae]	contig2:5731143-5732303	Ct3	bot5	355.963	166.868	-1.09303	-1.87368	0.00235	0.0354555	yes
GENE_00003362	KZL66432.1 feruloyl esterase b (tannase and feruloyl esterase) [Colletotrichum tofieldiae]	contig2:5794660-5796307	Ct3	bot5	371.889	178.655	-1.05769	-2.1484	0.00035	0.00836886	yes
GENE_00003390	KZL74823.1 lipase 1 (carboxylesterase) [Colletotrichum tofieldiae]	contig2:5890583-5892299	Ct3	bot5	93.9459	337.199	1.8437	3.2878	5e-05	0.00165731	yes
GENE_00003480	KZL70394.1 hypothetical protein CT0861_01146, partial [Colletotrichum tofieldiae]	contig2:6256157-6256715	Ct3	bot5	594.888	125.896	-2.24038	-2.39881	0.00155	0.0261509	yes
GENE_00003507	KZL70378.1 metallo-beta-lactamase domain-containing protein [Colletotrichum tofieldiae]	contig2:6347003-6348042	Ct3	bot5	591.81	2208.42	1.89981	4.37307	5e-05	0.00165731	yes
GENE_00003563	KZL76865.1 CAP22 protein [Colletotrichum tofieldiae]	contig3:154948-155706	Ct3	bot5	1302.59	352.82	-1.88438	-3.50085	5e-05	0.00165731	yes
GENE_00003579	KZL76796.1 peptidase family M28 [Colletotrichum tofieldiae]	contig3:249127-250555	Ct3	bot5	2023.3	1016.34	-0.993329	-2.36681	5e-05	0.00165731	yes
GENE_00003678	KZL76897.1 pectin lyase, partial [Colletotrichum tofieldiae]	contig3:564376-565695	Ct3	bot5	1740.68	804.731	-1.11307	-2.73212	5e-05	0.00165731	yes
GENE_00003764	KZL72393.1 catechol 1,2-dioxygenase 1 [Colletotrichum tofieldiae]	contig3:803069-804155	Ct3	bot5	1850.7	684.336	-1.43529	-3.42588	5e-05	0.00165731	yes
GENE_00003849	KZL69892.1 hypothetical protein CT0861_04538 [Colletotrichum tofieldiae]	contig3:1111419-1111987	Ct3	bot5	66.2458	0	#NAME?	#NAME?	0.00035	0.00836886	yes
GENE_00004092	KZL72439.1 extracellular serine-rich protein [Colletotrichum tofieldiae]	contig3:1904564-1905571	Ct3	bot5	1237.2	466.232	-1.40796	-2.80589	5e-05	0.00165731	yes
GENE_00004581	KZL69003.1 4-hydroxyphenylpyruvate dioxygenase [Colletotrichum tofieldiae]	contig3:3507723-3508980	Ct3	bot5	611.659	254.86	-1.26302	-2.61967	0.0001	0.00300182	yes
GENE_00004826	KZL78192.1 hypothetical protein CT0861_05735 [Colletotrichum tofieldiae] OHW98402.1 putative lipid-associated protein [Colletotrichum incanum]	contig3:4399281-4399908	Ct3	bot5	1302.72	288.585	-2.17446	-3.2512	5e-05	0.00165731	yes
GENE_00004959	KZL78167.1 Secreted protein NIS1, partial [Colletotrichum tofieldiae]	contig3:4858406-4858902	Ct3	bot5	843.286	2041.7	1.27568	2.49607	5e-05	0.00165731	yes
GENE_00004963	KZL79690.1 glycosyl hydrolase family 7, partial [Colletotrichum incanum]	contig3:4842258-4843900	Ct3	bot5	219.84	411.268	0.903627	1.79179	0.0017	0.0279738	yes
GENE_00004967	KZL78120.1 GAS1-like protein [Colletotrichum tofieldiae]	contig3:4848249-4849628	Ct3	bot5	1350.12	721.337	-0.904343	-2.14173	0.0002	0.00534222	yes
GENE_00004969	KZL78122.1 Cell wall galactomannoprotein Mp2/Allergen F17-like protein [Colletotrichum tofieldiae]	contig3:4821293-4821771	Ct3	bot5	81.4161	0	#NAME?	#NAME?	5e-05	0.00165731	yes
GENE_00004990	KZL78110.1 FAD binding domain-containing protein [Colletotrichum tofieldiae]	contig3:4879744-4881739	Ct3	bot5	225.606	41.5327	-2.44149	-3.32205	5e-05	0.00165731	yes
GENE_00005107	KZL76247.1 PHO85 cyclin-1 [Colletotrichum tofieldiae]	contig3:5286987-5288133	Ct3	bot5	78.6833	197.978	1.33121	1.81107	0.00365	0.048823	yes
GENE_00005109	KZL76324.1 hypothetical protein CT0861_12418 [Colletotrichum tofieldiae]	contig3:5345227-5346301	Ct3	bot5	428.522	153.064	-1.48523	-2.45557	0.0003	0.00740833	yes
GENE_00005184	KZL76261.1 cytochrome P450, partial [Colletotrichum tofieldiae]	contig3:5677787-5679602	Ct3	bot5	428.909	190.586	-1.17023	-2.40889	0.0002	0.00534222	yes
GENE_00005286	KZL68138.1 catalase-peroxidase 2 [Colletotrichum tofieldiae]	contig3:6023453-6026737	Ct3	bot5	367.275	1008.11	1.45672	3.45148	5e-05	0.00165731	yes
GENE_00005354	KZL74552.1 benzoate 4-monooxygenase [Colletotrichum tofieldiae]	contig4:36213-37842	Ct3	bot5	649.551	219.321	-1.5664	-3.35122	5e-05	0.00165731	yes
GENE_00005366	KZL74648.1 fatty acid oxygenase (linoleate diol synthase), partial [Colletotrichum tofieldiae]	contig4:76636-80381	Ct3	bot5	34.5207	79.7489	1.208	1.86113	0.00225	0.0342749	yes
GENE_00005507	KZL67259.1 ec8 protein [Colletotrichum tofieldiae]	contig4:514215-514566	Ct3	bot5	311.483	0	#NAME?	#NAME?	5e-05	0.00165731	yes
GENE_00005582	KZL77317.1 oxalate decarboxylase OxdC (oxalate decarboxylase family bicupin), partial [Colletotrichum tofieldiae]	contig4:745188-746951	Ct3	bot5	709.241	307.26	-1.20682	-2.70386	5e-05	0.00165731	yes
GENE_00005695	KZL77415.1 C4-dicarboxylate transporter/malic acid transporter [Colletotrichum tofieldiae]	contig4:1151214-1152570	Ct3	bot5	202.565	46.2254	-2.13163	-2.69578	0.0003	0.00740833	yes
GENE_00005770	KZL71987.1 cell surface spherulin 4-like protein [Colletotrichum tofieldiae]	contig4:1303409-1304345	Ct3	bot5	393.204	148.37	-1.40608	-2.08536	0.0012	0.0215907	yes
GENE_00005968	KZL68073.1 twin-arginine translocation pathway signal [Colletotrichum tofieldiae]	contig4:2004049-2005059	Ct3	bot5	415.301	122.181	-1.76514	-2.64683	0.00015	0.00417723	yes
GENE_00006192	KZL71700.1 hypothetical protein CT0861_06161 [Colletotrichum tofieldiae]	contig4:2863167-2864313	Ct3	bot5	686.994	186.782	-1.87894	-2.97112	5e-05	0.00165731	yes
GENE_00006558	KZL69224.1 TRI14-like protein [Colletotrichum tofieldiae]	contig4:4031416-4032534	Ct3	bot5	52.6434	260.567	2.30733	2.75549	0.00025	0.00641106	yes
GENE_00006962	KZL77765.1 Cas1 appressorium specific protein [Colletotrichum tofieldiae]	contig4:5457935-5458819	Ct3	bot5	829.379	173.077	-2.26061	-3.62578	5e-05	0.00165731	yes
GENE_00006978	KZL77920.1 extracellular serine-rich protein [Colletotrichum tofieldiae]	contig4:5430613-5431412	Ct3	bot5	1166.5	2062.15	0.821957	1.91301	0.0012	0.0215907	yes
GENE_00007062	KZL77901.1 hypothetical protein CT0861_02756 [Colletotrichum tofieldiae]	contig4:5683019-5684240	Ct3	bot5	1063.68	166.668	-2.67401	-4.77991	5e-05	0.00165731	yes
GENE_00007064	KZL77872.1 MAS3 protein [Colletotrichum tofieldiae]	contig4:5754093-5754881	Ct3	bot5	2443.73	406.789	-2.58673	-5.2685	5e-05	0.00165731	yes
GENE_00007128	KZL77790.1 ankyrin repeat-containing protein [Colletotrichum tofieldiae]	contig4:5923274-5923760	Ct3	bot5	1094.04	505.285	-1.11449	-1.88474	0.00305	0.0430039	yes
GENE_00007138	KZL67627.1 eukaryotic aspartyl protease [Colletotrichum tofieldiae]	contig4:6041009-6042434	Ct3	bot5	432.189	143.262	-1.59301	-2.96416	5e-05	0.00165731	yes
GENE_00007221	KZL73734.1 dienelactone hydrolase [Colletotrichum tofieldiae]	contig5:10996-11895	Ct3	bot5	681.255	326.914	-1.05928	-1.97767	0.0009	0.0172875	yes
GENE_00007228	KZL73754.1 extracellular elastinolytic metalloproteinase [Colletotrichum tofieldiae]	contig5:95159-97182	Ct3	bot5	4180.39	2110.93	-0.985756	-2.56194	5e-05	0.00165731	yes
GENE_00007274	KZL63769.1 branched-chain amino acid aminotransferase [Colletotrichum tofieldiae]	contig5:271197-272525	Ct3	bot5	317.738	111.415	-1.51189	-2.47283	0.00045	0.010278	yes
GENE_00007293	KZL71042.1 multicopper oxidase, partial [Colletotrichum tofieldiae]	contig5:314896-316789	Ct3	bot5	481.7	785.091	0.704726	1.72454	0.0024	0.0359907	yes
GENE_00007318	KZL71053.1 aflatoxin biosynthesis ketoreductase Nor-1 (short-chain dehydrogenase) [Colletotrichum tofieldiae]	contig5:476340-477111	Ct3	bot5	1131.02	398.371	-1.50544	-2.98318	5e-05	0.00165731	yes
GENE_00007354	KZL71142.1 endopolygalacturonase [Colletotrichum tofieldiae]	contig5:516966-518123	Ct3	bot5	1296.87	2185.28	0.75278	1.82203	0.00175	0.0285392	yes
GENE_00007479	KZL74666.1 S-glutathione dehydrogenase [Colletotrichum tofieldiae]	contig5:891101-892576	Ct3	bot5	723.282	390.144	-0.890553	-1.97088	0.00105	0.0194781	yes
GENE_00007607	KZL63927.1 multicopper oxidase [Colletotrichum tofieldiae]	contig5:1317248-1319207	Ct3	bot5	153.07	51.9717	-1.5584	-2.19625	0.00085	0.0165843	yes
GENE_00007667	KZL72260.1 polyketide synthase (beta-ketoacyl synthase) [Colletotrichum tofieldiae]	contig5:1500573-1507231	Ct3	bot5	178.187	99.6886	-0.837895	-1.99414	0.00055	0.011963	yes
GENE_00007906	KZL76975.1 MAS3 protein [Colletotrichum tofieldiae]	contig5:2463667-2464576	Ct3	bot5	1160.62	336.583	-1.78586	-3.60429	5e-05	0.00165731	yes
GENE_00007938	KZL70090.1 ORP1 like protein [Colletotrichum tofieldiae]	contig5:2611682-2613275	Ct3	bot5	149.737	29.1313	-2.36179	-2.62635	0.00085	0.0165843	yes
GENE_00007943	KZL70075.1 hypothetical protein CT0861_12135, partial [Colletotrichum tofieldiae]	contig5:2588879-2589766	Ct3	bot5	358.271	84.3311	-2.08691	-2.56833	0.0007	0.0143438	yes
GENE_00007949	KZL70063.1 polyketide synthase [Colletotrichum tofieldiae]	contig5:2669947-2677053	Ct3	bot5	72.334	19.6939	-1.87692	-3.21168	5e-05	0.00165731	yes
GENE_00008276	KZL72864.1 benzoate 4-monooxygenase cytochrome P450 (BCL4p) [Colletotrichum tofieldiae]	contig5:3905005-3907099	Ct3	bot5	74.2352	168.668	1.18401	1.82864	0.00375	0.0496435	yes
GENE_00008334	EXL66220.1 hypothetical protein FOPG_17583 [Fusarium oxysporum f. sp. conglutinans race 2 54008]	contig5:4374866-4376115	Ct3	bot5	1079.28	618.428	-0.803397	-1.81552	0.00175	0.0285392	yes
GENE_00008777	KZL64602.1 cell surface protein [Colletotrichum tofieldiae]	contig6:106702-107680	Ct3	bot5	1151.43	269.257	-2.09637	-4.01944	5e-05	0.00165731	yes
GENE_00008823	CCF31840.1 hypothetical protein CH063_16143 [Colletotrichum higginsianum]	contig6:213249-213783	Ct3	bot5	1761.43	888.39	-0.98748	-1.91572	0.002	0.0315048	yes
GENE_00009132	KZL77665.1 DJ-1/PfpI family protein [Colletotrichum tofieldiae]	contig6:1272660-1273380	Ct3	bot5	641.806	90.7112	-2.82279	-3.44048	0.00015	0.00417723	yes
GENE_00009184	KZL77743.1 zinc carboxypeptidase [Colletotrichum tofieldiae]	contig6:1391128-1392645	Ct3	bot5	538.485	206.865	-1.38021	-2.67731	0.0001	0.00300182	yes
GENE_00009488	KZL75430.1 glucoamylase P (glycosyl hydrolase family 15) [Colletotrichum tofieldiae]	contig6:2494518-2496509	Ct3	bot5	38.107	122.937	1.68979	2.17967	0.0013	0.0230196	yes
GENE_00009514	OHW92811.1 mas3 protein [Colletotrichum incanum]	contig6:2602258-2603095	Ct3	bot5	6186.6	1051.14	-2.55719	-6.22591	5e-05	0.00165731	yes
GENE_00009679	KZL64733.1 pirin domain-containing protein [Colletotrichum tofieldiae]	contig6:3336501-3337551	Ct3	bot5	405.33	200.088	-1.01846	-1.73719	0.003	0.042437	yes
GENE_00009727	KZL64909.1 aromatic prenyltransferase [Colletotrichum tofieldiae]	contig6:3492000-3493448	Ct3	bot5	163.374	19.0156	-3.10292	-2.81685	0.0018	0.0291081	yes
GENE_00009731	KZL76366.1 Zn(II)2Cys6 transcription factor [Colletotrichum tofieldiae]	contig6:3553051-3555412	Ct3	bot5	91.5406	17.951	-2.35035	-2.35065	0.00335	0.045872	yes
GENE_00009852	KZL75874.1 polysaccharide deacetylase family protein [Colletotrichum tofieldiae]	contig6:4073173-4074544	Ct3	bot5	425.207	896.512	1.07616	2.48276	5e-05	0.00165731	yes
GENE_00009946	KZL75869.1 hypothetical protein CT0861_10779 [Colletotrichum tofieldiae]	contig6:4357972-4358838	Ct3	bot5	447.978	1144.29	1.35295	2.81716	5e-05	0.00165731	yes
GENE_00010100	KZL78013.1 hypothetical protein CT0861_11940 [Colletotrichum tofieldiae]	contig6:4899655-4901332	Ct3	bot5	433.538	150.11	-1.53013	-2.78488	5e-05	0.00165731	yes
GENE_00010274	KZL66267.1 NmrA-like family protein [Colletotrichum tofieldiae]	contig7:118444-119570	Ct3	bot5	125.251	681.259	2.44338	3.86957	5e-05	0.00165731	yes
GENE_00010297	KZL69846.1 HET domain-containing protein [Colletotrichum tofieldiae]	contig7:233096-235885	Ct3	bot5	196.563	48.7604	-2.01121	-3.2303	5e-05	0.00165731	yes
GENE_00010373	KZL64659.1 short chain oxidoreductase [Colletotrichum tofieldiae]	contig7:421669-422497	Ct3	bot5	125.53	542.637	2.11196	3.00894	5e-05	0.00165731	yes
GENE_00010386	KZL73911.1 FAD binding domain-containing protein, partial [Colletotrichum tofieldiae]	contig7:497498-499064	Ct3	bot5	379.651	211.964	-0.840857	-1.73623	0.0031	0.0434439	yes
GENE_00010409	KZL73839.1 OPT oligopeptide transporter [Colletotrichum tofieldiae]	contig7:642270-644915	Ct3	bot5	164.208	60.1699	-1.44841	-2.3114	0.00075	0.015127	yes
GENE_00010541	XP_008095326.1 pyruvate carboxylase [Colletotrichum graminicola M1.001] EFQ31306.1 pyruvate carboxylase [Colletotrichum graminicola M1.001]	contig7:1137904-1142204	Ct3	bot5	427.903	240.046	-0.833975	-2.06832	0.0003	0.00740833	yes
GENE_00010566	KZL65305.1 peptidase S41 family protein [Colletotrichum tofieldiae]	contig7:1203093-1205603	Ct3	bot5	127.153	18.3302	-2.79427	-3.09006	0.0003	0.00740833	yes
GENE_00010634	KZL67814.1 alcohol dehydrogenase [Colletotrichum tofieldiae]	contig7:1393745-1395265	Ct3	bot5	291.965	94.1903	-1.63215	-2.0571	0.0024	0.0359907	yes
GENE_00010726	KZL73063.1 deuterolysin metalloprotease [Colletotrichum tofieldiae]	contig7:1776288-1777593	Ct3	bot5	2676.44	884.34	-1.59764	-3.82279	5e-05	0.00165731	yes
GENE_00010840	KZL88251.1 hypothetical protein CI238_01191 [Colletotrichum incanum] OHW92472.1 peroxisomal dehydratase [Colletotrichum incanum]	contig7:2148903-2149944	Ct3	bot5	699.645	349.537	-1.00118	-2.03843	0.0005	0.0111268	yes
GENE_00011133	KZL75398.1 carbohydrate-binding-like protein [Colletotrichum tofieldiae]	contig7:3219042-3220310	Ct3	bot5	100.121	244.713	1.28934	1.87102	0.0029	0.0414451	yes
GENE_00011138	KZL75344.1 hypothetical protein CT0861_04366 [Colletotrichum tofieldiae]	contig7:3228981-3229548	Ct3	bot5	857.049	1575.83	0.878663	1.66413	0.0029	0.0414451	yes
GENE_00011427	KZL72803.1 uracil phosphoribosyltransferase [Colletotrichum tofieldiae]	contig7:4149104-4149845	Ct3	bot5	69.1124	0	#NAME?	#NAME?	5e-05	0.00165731	yes
GENE_00011448	OHW94975.1 cutinase [Colletotrichum incanum]	contig7:4218291-4218806	Ct3	bot5	106.049	0	#NAME?	#NAME?	5e-05	0.00165731	yes
GENE_00011451	KZL82629.1 cutinase [Colletotrichum incanum]	contig7:4218883-4219135	Ct3	bot5	317.421	0	#NAME?	#NAME?	5e-05	0.00165731	yes
GENE_00011535	KZL73636.1 glutathione-dependent formaldehyde-activating enzyme [Colletotrichum tofieldiae]	contig8:159871-160447	Ct3	bot5	642.058	230.326	-1.47902	-2.16003	0.0009	0.0172875	yes
GENE_00011602	KZL74226.1 LysM domain-containing protein [Colletotrichum tofieldiae]	contig8:466474-468549	Ct3	bot5	115.749	253.994	1.13379	2.19641	0.00025	0.00641106	yes
GENE_00011623	KZL74223.1 esterase family protein [Colletotrichum tofieldiae]	contig8:459731-461965	Ct3	bot5	79.6944	185.322	1.21749	2.14543	0.0005	0.0111268	yes
GENE_00011674	KZL74183.1 zinc finger protein 76 (expressed in testis) [Colletotrichum tofieldiae]	contig8:618812-619688	Ct3	bot5	1072	1911.86	0.834677	2.06327	0.0003	0.00740833	yes
GENE_00011972	CCF39179.1 cyclin-dependent kinase regulatory subunit [Colletotrichum higginsianum]	contig8:1600048-1600535	Ct3	bot5	69.9596	0	#NAME?	#NAME?	0.0031	0.0434439	yes
GENE_00012157	KZL73185.1 intracellular hyphae protein 1 (LysM domain-containing protein) [Colletotrichum tofieldiae]	contig8:2214271-2214807	Ct3	bot5	309.761	2565.4	3.04996	4.66469	5e-05	0.00165731	yes
GENE_00012335	XP_014493111.1 PREDICTED: glycine-rich cell wall structural protein-like [Vigna radiata var. radiata]	contig8:2795666-2797080	Ct3	bot5	391.28	145.097	-1.43119	-2.46424	0.00035	0.00836886	yes
GENE_00012603	KZL65522.1 Zinc carboxypeptidase, partial [Colletotrichum tofieldiae]	contig8:3799276-3800765	Ct3	bot5	1991.78	1177.44	-0.758403	-1.98377	0.00055	0.011963	yes
GENE_00012973	KZL71646.1 hypothetical protein CT0861_07364 [Colletotrichum tofieldiae]	contig9:946062-947117	Ct3	bot5	2423.94	3806.98	0.651292	1.68598	0.0037	0.0491693	yes
GENE_00013123	KZL65497.1 ferulic acid esterase A (fungal cellulose binding domain-containing protein) [Colletotrichum tofieldiae]	contig9:1432651-1433622	Ct3	bot5	1885.94	669.749	-1.49359	-3.50298	5e-05	0.00165731	yes
GENE_00013132	OHW96048.1 homogentisate -dioxygenase [Colletotrichum incanum]	contig9:1509680-1511203	Ct3	bot5	323.611	131.604	-1.29806	-2.36403	0.00015	0.00417723	yes
GENE_00013457	KZL75248.1 deuterolysin metalloprotease [Colletotrichum tofieldiae]	contig9:2744364-2745619	Ct3	bot5	839.59	497.119	-0.756093	-1.7207	0.00335	0.045872	yes
GENE_00013563	KZL74085.1 aspartic protease [Colletotrichum tofieldiae]	contig9:3081625-3083019	Ct3	bot5	159.704	43.7805	-1.86704	-2.19526	0.00245	0.0364566	yes
GENE_00013578	KZL74112.1 OPT oligopeptide transporter [Colletotrichum tofieldiae]	contig9:3270248-3273113	Ct3	bot5	1479.13	925.123	-0.677035	-1.77756	0.00185	0.0297088	yes
GENE_00013638	KZL64571.1 hydroxyproline-rich glycoprotein VSP-3 [Colletotrichum tofieldiae]	contig9:3397793-3398207	Ct3	bot5	170.058	838.781	2.30227	2.5073	0.001	0.018731	yes
GENE_00013886	KZL76505.1 ribosomal protein S17 protein [Colletotrichum tofieldiae]	contig10:683450-685116	Ct3	bot5	285.963	82.8243	-1.7877	-2.46432	0.0002	0.00534222	yes
GENE_00014111	KZL66728.1 sugar transporter stl1 [Colletotrichum tofieldiae]	contig10:1785890-1787641	Ct3	bot5	226.112	92.4191	-1.29078	-1.92928	0.00215	0.0331743	yes
GENE_00014177	KZL75055.1 thiol protease [Colletotrichum tofieldiae]	contig10:2046754-2048305	Ct3	bot5	377.671	54.8353	-2.78395	-3.92968	5e-05	0.00165731	yes
GENE_00014293	KZL70916.1 FAD binding domain-containing protein (isoamyl alcohol oxidase) [Colletotrichum tofieldiae]	contig10:2455022-2456985	Ct3	bot5	540.835	236.752	-1.19181	-2.67805	5e-05	0.00165731	yes
GENE_00014317	KZL73298.1 cellobiose dehydrogenase [Colletotrichum tofieldiae]	contig10:2527021-2529406	Ct3	bot5	249.737	463.177	0.891153	1.89704	0.0014	0.0244162	yes
GENE_00014402	KZL78423.1 cell wall protein [Colletotrichum tofieldiae]	contig10:2821315-2822506	Ct3	bot5	1151.75	226.481	-2.34637	-4.49252	5e-05	0.00165731	yes
GENE_00014427	KZL64820.1 amidase [Colletotrichum tofieldiae]	contig10:2916568-2918402	Ct3	bot5	107.113	25.7936	-2.05405	-2.11801	0.003	0.042437	yes
GENE_00014442	KZL66033.1 fasciclin domain-containing protein, partial [Colletotrichum tofieldiae]	contig10:3069587-3070868	Ct3	bot5	470.101	236.537	-0.990906	-1.96672	0.0014	0.0244162	yes
GENE_00014472	KZL84462.1 hypothetical protein CI238_03573 [Colletotrichum incanum]	contig10:2912559-2913439	Ct3	bot5	491.463	78.903	-2.63893	-3.31258	5e-05	0.00165731	yes
GENE_00000135	KZL67584.1 tetrahydroxynaphthalene reductase [Colletotrichum tofieldiae]	contig1:564840-565888	aba3	bot5	515.676	266.012	-0.954976	-1.71967	0.00345	0.0469078	yes
GENE_00000260	KZL72879.1 alkaline phosphatase, partial [Colletotrichum tofieldiae]	contig1:900597-902777	aba3	bot5	67.3058	174.757	1.37655	2.26826	0.00025	0.00641106	yes
GENE_00000280	KZL72952.1 Zn-dependent hydrolases of the beta-lactamase [Colletotrichum tofieldiae]	contig1:1026015-1026852	aba3	bot5	246.238	553.633	1.16888	2.05168	0.001	0.018731	yes
GENE_00000315	KZL72890.1 zinc carboxypeptidase A, partial [Colletotrichum tofieldiae]	contig1:1088065-1089567	aba3	bot5	213.609	634.763	1.57125	3.04322	5e-05	0.00165731	yes
GENE_00000371	KZL66663.1 hypothetical protein CT0861_12612, partial [Colletotrichum tofieldiae]	contig1:1304704-1306096	aba3	bot5	368.81	155.131	-1.24939	-2.01181	0.0021	0.032606	yes
GENE_00000471	KZL80754.1 carbohydrate esterase family 9 protein, partial [Colletotrichum incanum]	contig1:1755894-1758868	aba3	bot5	47.8312	106.921	1.16052	1.87999	0.0019	0.0303152	yes
GENE_00000487	OHW93325.1 rer1 family protein [Colletotrichum incanum]	contig1:1877303-1877995	aba3	bot5	514.707	182.25	-1.49783	-2.08548	0.00195	0.0308714	yes
GENE_00000672	KZL65656.1 protein phosphatase PP2A regulatory subunit A [Colletotrichum tofieldiae]	contig1:2499625-2501891	aba3	bot5	51.321	128.696	1.32635	1.91498	0.003	0.042437	yes
GENE_00000695	KZL65655.1 hypothetical protein CT0861_00265 [Colletotrichum tofieldiae]	contig1:2535140-2535918	aba3	bot5	190.105	622.14	1.71044	2.61257	0.0001	0.00300182	yes
GENE_00000700	KZL65695.1 pre-mRNA-splicing factor RSE1, partial [Colletotrichum tofieldiae]	contig1:2650326-2654284	aba3	bot5	88.3378	37.4164	-1.23936	-2.01206	0.001	0.018731	yes
GENE_00000764	KZL71111.1 WSC domain-containing protein [Colletotrichum tofieldiae]	contig1:2931045-2932901	aba3	bot5	701.643	398.968	-0.814462	-1.95764	0.0006	0.0127545	yes
GENE_00000852	KZL65103.1 fact complex subunit pob-3 [Colletotrichum tofieldiae]	contig1:3207082-3209148	aba3	bot5	115.756	41.8338	-1.46835	-1.86068	0.0037	0.0491693	yes
GENE_00000902	XP_018162372.1 Protein yippee-like protein [Colletotrichum higginsianum IMI 349063] KZL63499.1 hypothetical protein CT0861_00692 [Colletotrichum tofieldiae] KZL86252.1 peptidylprolyl isomerase [Colletotrichum incanum] OBR13855.1 Protein yippee-like protein [Colletotrichum higginsianum IMI 349063] OHW96385.1 peptidylprolyl isomerase [Colletotrichum incanum]	contig1:3550200-3550717	aba3	bot5	0	181.226	inf	#NAME?	5e-05	0.00165731	yes
GENE_00000960	KZL70821.1 dual specificity protein kinase YAK1 [Colletotrichum tofieldiae]	contig1:3712753-3715670	aba3	bot5	73.9636	144.857	0.969738	1.78397	0.00245	0.0364566	yes
GENE_00001205	OHW93618.1 v-type h+-transporting ATPase 16kda proteolipid subunit [Colletotrichum incanum]	contig1:4646803-4647342	aba3	bot5	0	74.8459	inf	#NAME?	0.0005	0.0111268	yes
GENE_00001255	KZL77231.1 ornithine aminotransferase [Colletotrichum tofieldiae]	contig1:4784131-4785595	aba3	bot5	144.203	292.749	1.02157	1.83087	0.0037	0.0491693	yes
GENE_00001321	KZL77206.1 putative NmrA family transcriptional regulator protein [Colletotrichum tofieldiae]	contig1:5061979-5063033	aba3	bot5	140.344	405.895	1.53213	2.35334	0.00025	0.00641106	yes
GENE_00001336	KZL77242.1 NTF2-like domain protein [Colletotrichum tofieldiae]	contig1:5060735-5061125	aba3	bot5	731.142	3818.21	2.38467	4.27859	5e-05	0.00165731	yes
GENE_00001540	KZL81958.1 yeats family protein [Colletotrichum incanum]	contig1:5850218-5850764	aba3	bot5	110.873	0	#NAME?	#NAME?	5e-05	0.00165731	yes
GENE_00001541	OHX00924.1 transcription initiation factor TFIID TFIIF subunit [Colletotrichum incanum]	contig1:5849849-5850204	aba3	bot5	270.649	0	#NAME?	#NAME?	5e-05	0.00165731	yes
GENE_00001620	KZL76000.1 dienelactone hydrolase [Colletotrichum tofieldiae]	contig1:6086045-6087076	aba3	bot5	95.8708	0	#NAME?	#NAME?	5e-05	0.00165731	yes
GENE_00001656	KZL75926.1 mitochondrial 54S ribosomal protein [Colletotrichum tofieldiae]	contig1:6349471-6349819	aba3	bot5	0	120.265	inf	#NAME?	0.00015	0.00417723	yes
GENE_00001764	KZL77671.1 Bud site selection protein [Colletotrichum tofieldiae]	contig2:254249-256638	aba3	bot5	19.8301	92.62	2.22363	2.36858	0.0012	0.0215907	yes
GENE_00001799	KZL77703.1 sulfate permease [Colletotrichum tofieldiae]	contig2:327582-329815	aba3	bot5	138.57	373.559	1.43072	2.81979	5e-05	0.00165731	yes
GENE_00001905	KZL68682.1 exoglucanase type C precursor (glycosyl hydrolase family 7) [Colletotrichum tofieldiae]	contig2:632113-633856	aba3	bot5	236.441	412.203	0.801874	1.6805	0.00375	0.0496435	yes
GENE_00002045	KZL75598.1 scytalone dehydratase, partial [Colletotrichum tofieldiae]	contig2:1101203-1101961	aba3	bot5	1091.49	496.944	-1.13515	-2.15127	0.0006	0.0127545	yes
GENE_00002181	KZL74760.1 ABC transporter, partial [Colletotrichum tofieldiae]	contig2:1616466-1620751	aba3	bot5	78.7113	6.07424	-3.6958	-3.40828	0.00065	0.0136088	yes
GENE_00002288	KZL70167.1 hypothetical protein CT0861_08671 [Colletotrichum tofieldiae]	contig2:1929794-1930227	aba3	bot5	143.648	0	#NAME?	#NAME?	0.00185	0.0297088	yes
GENE_00002316	KZL70149.1 phenylacetone monooxygenase [Colletotrichum tofieldiae]	contig2:1994018-1995929	aba3	bot5	28.3825	101.199	1.83412	2.01167	0.0029	0.0414451	yes
GENE_00002323	KZL73508.1 GPI anchored serine-threonine rich protein [Colletotrichum tofieldiae]	contig2:2034779-2035633	aba3	bot5	2649.57	4242.23	0.679065	1.78243	0.0017	0.0279738	yes
GENE_00002451	KZL66942.1 vacuolar membrane protein [Colletotrichum tofieldiae]	contig2:2446838-2447665	aba3	bot5	559.853	91.8234	-2.60812	-3.28396	0.0001	0.00300182	yes
GENE_00002582	KZL76078.1 short-chain dehydrogenase [Colletotrichum tofieldiae]	contig2:3050380-3051241	aba3	bot5	105.719	540.89	2.3551	3.29596	5e-05	0.00165731	yes
GENE_00002638	KZL76022.1 SURF4 family protein, partial [Colletotrichum tofieldiae]	contig2:3116597-3117714	aba3	bot5	160.559	413.562	1.365	2.18902	0.0008	0.0158225	yes
GENE_00002644	KZL76077.1 mucin [Colletotrichum tofieldiae]	contig2:3267402-3269162	aba3	bot5	173.632	73.6787	-1.23671	-1.86182	0.003	0.042437	yes
GENE_00003082	KZL78788.1 extracellular cellulase (rare lipoprotein A) [Colletotrichum tofieldiae]	contig2:4853548-4854332	aba3	bot5	313.407	694.844	1.14865	1.95712	0.00155	0.0261509	yes
GENE_00003127	KZL78697.1 hypothetical protein CT0861_03772 [Colletotrichum tofieldiae]	contig2:5010090-5011521	aba3	bot5	267.028	105.069	-1.34566	-2.23577	0.00035	0.00836886	yes
GENE_00003257	KZL78658.1 hypothetical protein CT0861_08913 [Colletotrichum tofieldiae]	contig2:5474364-5475063	aba3	bot5	698.084	1287.58	0.883189	1.81824	0.00175	0.0285392	yes
GENE_00003299	OHW99382.1 glycosyl hydrolase family 18 protein [Colletotrichum incanum]	contig2:5605410-5606831	aba3	bot5	230.487	444.466	0.947391	1.83099	0.0023	0.0348072	yes
GENE_00003317	KZL78716.1 hypothetical protein CT0861_00117 [Colletotrichum tofieldiae]	contig2:5624521-5625006	aba3	bot5	0	164.322	inf	#NAME?	5e-05	0.00165731	yes
GENE_00003323	KZL78796.1 NADP-dependent leukotriene B4 12-hydroxydehydrogenase, partial [Colletotrichum tofieldiae]	contig2:5731143-5732303	aba3	bot5	405.053	166.868	-1.27941	-2.21877	0.0005	0.0111268	yes
GENE_00003351	KZL66441.1 GMC oxidoreductase [Colletotrichum tofieldiae]	contig2:5787514-5789454	aba3	bot5	410.451	186.789	-1.1358	-2.40043	5e-05	0.00165731	yes
GENE_00003492	KZL70400.1 metal homeostatis protein bsd2, partial [Colletotrichum tofieldiae]	contig2:6301226-6302391	aba3	bot5	83.7226	272.613	1.70317	2.2615	0.0017	0.0279738	yes
GENE_00003507	KZL70378.1 metallo-beta-lactamase domain-containing protein [Colletotrichum tofieldiae]	contig2:6347003-6348042	aba3	bot5	1105.82	2208.42	0.997902	2.39343	5e-05	0.00165731	yes
GENE_00003579	KZL76796.1 peptidase family M28 [Colletotrichum tofieldiae]	contig3:249127-250555	aba3	bot5	448.3	1016.34	1.18085	2.47705	0.0001	0.00300182	yes
GENE_00003801	KZL69935.1 glycerol kinase [Colletotrichum tofieldiae]	contig3:1039429-1041143	aba3	bot5	179.904	338.654	0.912587	1.77397	0.00335	0.045872	yes
GENE_00003888	KZL66247.1 NAD dependent epimerase/dehydratase family protein [Colletotrichum tofieldiae]	contig3:1206930-1207970	aba3	bot5	33.4596	207.353	2.63159	2.69566	0.00215	0.0331743	yes
GENE_00004000	KZL72476.1 integral membrane protein [Colletotrichum tofieldiae]	contig3:1609532-1610960	aba3	bot5	65.645	190.344	1.53585	2.09956	0.00195	0.0308714	yes
GENE_00004183	KZL70946.1 histidine acid phosphatase [Colletotrichum tofieldiae]	contig3:2270277-2272111	aba3	bot5	145.74	53.884	-1.43546	-2.06312	0.00105	0.0194781	yes
GENE_00004332	KZL77465.1 CS domain-containing protein, partial [Colletotrichum tofieldiae]	contig3:2760635-2761519	aba3	bot5	212.855	516.737	1.27956	1.90805	0.00215	0.0331743	yes
GENE_00004559	KZL68991.1 heterokaryon incompatibility protein HET-C [Colletotrichum tofieldiae]	contig3:3382696-3385229	aba3	bot5	57.52	132.56	1.20451	1.94712	0.0021	0.032606	yes
GENE_00004564	KZL68993.1 CFEM domain-containing protein [Colletotrichum tofieldiae]	contig3:3433496-3434608	aba3	bot5	727.432	327.91	-1.14952	-2.14219	0.00075	0.015127	yes
GENE_00004656	KZL69305.1 exportin-1 [Colletotrichum tofieldiae]	contig3:3883773-3887494	aba3	bot5	32.4848	77.5142	1.25469	1.8881	0.0037	0.0491693	yes
GENE_00004665	KZL63653.1 hypothetical protein CT0861_01265 [Colletotrichum tofieldiae]	contig3:3978010-3979060	aba3	bot5	252.601	67.7035	-1.89956	-2.43453	0.0006	0.0127545	yes
GENE_00004805	KZL69733.1 extracellular protein [Colletotrichum tofieldiae]	contig3:4304388-4305838	aba3	bot5	38.7652	138.703	1.83916	2.05703	0.0022	0.0336909	yes
GENE_00004951	KZL78271.1 glycoside hydrolase family 18 protein, partial [Colletotrichum tofieldiae]	contig3:4833254-4834446	aba3	bot5	711.414	365.725	-0.959929	-1.99619	0.0009	0.0172875	yes
GENE_00004959	KZL78167.1 Secreted protein NIS1, partial [Colletotrichum tofieldiae]	contig3:4858406-4858902	aba3	bot5	3948.91	2041.7	-0.951685	-2.20504	0.00025	0.00641106	yes
GENE_00004964	KZL78121.1 alkaline proteinase [Colletotrichum tofieldiae]	contig3:4785245-4786646	aba3	bot5	830.346	1428.34	0.782556	1.90915	0.001	0.018731	yes
GENE_00005028	KZL78139.1 50S ribosomal protein 27 [Colletotrichum tofieldiae]	contig3:5051825-5052240	aba3	bot5	0	179.179	inf	#NAME?	0.0001	0.00300182	yes
GENE_00005286	KZL68138.1 catalase-peroxidase 2 [Colletotrichum tofieldiae]	contig3:6023453-6026737	aba3	bot5	536.282	1008.11	0.910587	2.13914	0.00025	0.00641106	yes
GENE_00005358	KZL74553.1 internalin protein, partial [Colletotrichum tofieldiae]	contig4:25061-25481	aba3	bot5	0	305.023	inf	#NAME?	5e-05	0.00165731	yes
GENE_00005366	KZL74648.1 fatty acid oxygenase (linoleate diol synthase), partial [Colletotrichum tofieldiae]	contig4:76636-80381	aba3	bot5	19.3854	79.7489	2.04049	2.68028	0.00035	0.00836886	yes
GENE_00005507	KZL67259.1 ec8 protein [Colletotrichum tofieldiae]	contig4:514215-514566	aba3	bot5	104.376	0	#NAME?	#NAME?	0.0005	0.0111268	yes
GENE_00005532	KZL68805.1 cytochrome P450 monooxygenase [Colletotrichum tofieldiae]	contig4:665934-667733	aba3	bot5	174.516	396.509	1.18399	2.37215	0.00015	0.00417723	yes
GENE_00005548	KZL68802.1 carboxylesterase family protein, partial [Colletotrichum tofieldiae]	contig4:668551-670129	aba3	bot5	57.262	251.274	2.13361	2.97349	0.0001	0.00300182	yes
GENE_00005748	KZL71986.1 FAD binding domain-containing protein [Colletotrichum tofieldiae]	contig4:1316799-1318777	aba3	bot5	189.152	402.44	1.08923	2.17194	0.0006	0.0127545	yes
GENE_00005757	KZL82974.1 hypothetical protein CI238_01928 [Colletotrichum incanum]	contig4:1339270-1340097	aba3	bot5	0	135.017	inf	#NAME?	5e-05	0.00165731	yes
GENE_00005760	XP_007594939.1 hypothetical protein CFIO01_00976 [Colletotrichum fioriniae PJ7] EXF81314.1 hypothetical protein CFIO01_00976 [Colletotrichum fioriniae PJ7]	contig4:1337466-1338095	aba3	bot5	0	73.7871	inf	#NAME?	5e-05	0.00165731	yes
GENE_00005766	KZL71947.1 hypothetical protein CT0861_01242, partial [Colletotrichum tofieldiae]	contig4:1298776-1300492	aba3	bot5	23.3809	218.516	3.22434	3.17975	0.00085	0.0165843	yes
GENE_00005860	KZL72235.1 malic enzyme, partial [Colletotrichum tofieldiae]	contig4:1735841-1738000	aba3	bot5	501.175	267.037	-0.908278	-2.06783	0.00065	0.0136088	yes
GENE_00006169	KZL66515.1 hypothetical protein CT0861_11054 [Colletotrichum tofieldiae]	contig4:2715999-2716790	aba3	bot5	4468.56	2617.23	-0.771766	-1.95601	0.0007	0.0143438	yes
GENE_00006212	CCF31939.1 glucose-repressible protein [Colletotrichum higginsianum] KZL71710.1 glucose-repressible protein [Colletotrichum tofieldiae] OHW91660.1 glucose-repressible protein [Colletotrichum incanum]	contig4:2851854-2852122	aba3	bot5	0	379.025	inf	#NAME?	0.00045	0.010278	yes
GENE_00006222	KZL71703.1 hypothetical protein CT0861_12008 [Colletotrichum tofieldiae]	contig4:2953665-2955075	aba3	bot5	29.0344	225.741	2.95884	3.11924	0.0004	0.00930765	yes
GENE_00006306	KZL69969.1 carbohydrate-binding module family 48 protein (5'-AMP-activated protein kinase) [Colletotrichum tofieldiae]	contig4:3113074-3113815	aba3	bot5	132.201	375.827	1.50733	2.06066	0.00255	0.0375578	yes
GENE_00006381	KZL72333.1 major facilitator superfamily transporter [Colletotrichum tofieldiae]	contig4:3444817-3446701	aba3	bot5	118.277	39.0978	-1.59701	-1.99324	0.00235	0.0354555	yes
GENE_00006558	KZL69224.1 TRI14-like protein [Colletotrichum tofieldiae]	contig4:4031416-4032534	aba3	bot5	113.367	260.567	1.20065	1.81305	0.00295	0.0419694	yes
GENE_00006571	KZL74953.1 major facilitator superfamily transporter [Colletotrichum tofieldiae]	contig4:4156231-4158052	aba3	bot5	283.919	148.31	-0.93686	-1.76122	0.0037	0.0491693	yes
GENE_00006653	XP_007602427.1 transcription initiation factor IIA [Colletotrichum fioriniae PJ7] XP_008094756.1 transcription initiation factor IIA [Colletotrichum graminicola M1.001] XP_018161028.1 Transcription initiation factor IIA subunit 2 [Colletotrichum higginsianum IMI 349063] EFQ30736.1 transcription initiation factor IIA [Colletotrichum graminicola M1.001] CCF43747.1 transcription initiation factor II…	contig4:4477300-4477919	aba3	bot5	0	88.7068	inf	#NAME?	0.00155	0.0261509	yes
GENE_00006667	KZL74980.1 family C-like G-protein-coupled receptor protein [Colletotrichum tofieldiae]	contig4:4449346-4450724	aba3	bot5	186.528	66.4878	-1.48823	-2.00541	0.00205	0.0320304	yes
GENE_00006975	KZL77769.1 secreted protein [Colletotrichum tofieldiae]	contig4:5424714-5425680	aba3	bot5	62.2235	247.941	1.99447	2.41947	0.00155	0.0261509	yes
GENE_00006977	KZL77865.1 hypothetical protein CT0861_02713 [Colletotrichum tofieldiae]	contig4:5453733-5454521	aba3	bot5	1708.71	671.617	-1.3472	-2.92748	5e-05	0.00165731	yes
GENE_00006978	KZL77920.1 extracellular serine-rich protein [Colletotrichum tofieldiae]	contig4:5430613-5431412	aba3	bot5	1245.29	2062.15	0.727663	1.70333	0.00335	0.045872	yes
GENE_00007004	KZL77807.1 2OG-Fe(II) oxygenase superfamily protein, partial [Colletotrichum tofieldiae]	contig4:5540558-5541803	aba3	bot5	401.516	897.022	1.15969	2.56139	5e-05	0.00165731	yes
GENE_00007074	KZL77789.1 hypothetical protein CT0861_02767 [Colletotrichum tofieldiae]	contig4:5709588-5710113	aba3	bot5	749.57	260.721	-1.52355	-1.99809	0.003	0.042437	yes
GENE_00007128	KZL77790.1 ankyrin repeat-containing protein [Colletotrichum tofieldiae]	contig4:5923274-5923760	aba3	bot5	141.149	505.285	1.83988	2.02757	0.0022	0.0336909	yes
GENE_00007147	KZL67626.1 GPI anchored serine-threonine rich protein [Colletotrichum tofieldiae]	contig4:6011816-6012428	aba3	bot5	0	133.559	inf	#NAME?	5e-05	0.00165731	yes
GENE_00007197	KZL65296.1 hypothetical protein CT0861_06029 [Colletotrichum tofieldiae]	contig4:6201297-6201914	aba3	bot5	540.743	2663.81	2.30048	4.04673	5e-05	0.00165731	yes
GENE_00007274	KZL63769.1 branched-chain amino acid aminotransferase [Colletotrichum tofieldiae]	contig5:271197-272525	aba3	bot5	252.628	111.415	-1.18107	-1.86648	0.0033	0.0454205	yes
GENE_00007293	KZL71042.1 multicopper oxidase, partial [Colletotrichum tofieldiae]	contig5:314896-316789	aba3	bot5	1383.99	785.091	-0.817907	-2.10924	0.00015	0.00417723	yes
GENE_00007342	KDN62067.1 hypothetical protein CSUB01_11085 [Colletotrichum sublineola]	contig5:398576-398795	aba3	bot5	437.296	0	#NAME?	#NAME?	5e-05	0.00165731	yes
GENE_00007344	XP_008095512.1 NADH-ubiquinone oxidoreductase B18 subunit [Colletotrichum graminicola M1.001] XP_018155583.1 NADH-ubiquinone oxidoreductase B18 subunit [Colletotrichum higginsianum IMI 349063] EFQ31492.1 NADH-ubiquinone oxidoreductase B18 subunit [Colletotrichum graminicola M1.001] CCF43794.1 NADH-ubiquinone oxidoreductase B18 subunit [Colletotrichum higginsianum] KDN67485.1 putative NADH-ubiquin…	contig5:480874-481298	aba3	bot5	327.971	0	#NAME?	#NAME?	5e-05	0.00165731	yes
GENE_00007465	KZL74700.1 DNA-3-methyladenine glycosylase (HhH-GPD superfamily base excision DNA repair protein) [Colletotrichum tofieldiae]	contig5:829600-831376	aba3	bot5	136.292	37.9418	-1.84484	-2.0742	0.00265	0.0387181	yes
GENE_00007629	XP_008093072.1 hypothetical protein GLRG_04196 [Colletotrichum graminicola M1.001] EFQ29052.1 hypothetical protein GLRG_04196 [Colletotrichum graminicola M1.001] KDN67768.1 hypothetical protein CSUB01_07061 [Colletotrichum sublineola] KZL71498.1 u3 small nucleolar ribonucleoprotein imp3 [Colletotrichum incanum] OHW97096.1 u3 small nucleolar ribonucleoprotein imp3 [Colletotrichum incanum]	contig5:1445602-1446478	aba3	bot5	0	67.3568	inf	#NAME?	0.0002	0.00534222	yes
GENE_00007637	KZL72291.1 versicolorin reductase (tetrahydroxynaphthalene reductase) [Colletotrichum tofieldiae]	contig5:1474600-1475499	aba3	bot5	1058.6	573.062	-0.885399	-1.927	0.00105	0.0194781	yes
GENE_00007667	KZL72260.1 polyketide synthase (beta-ketoacyl synthase) [Colletotrichum tofieldiae]	contig5:1500573-1507231	aba3	bot5	167.367	99.6886	-0.747516	-1.77579	0.0023	0.0348072	yes
GENE_00007848	KZL76956.1 GTPase activating protein (for Ras-like GTPase) [Colletotrichum tofieldiae]	contig5:2221065-2224872	aba3	bot5	83.2431	39.8483	-1.06281	-1.80086	0.0036	0.0483594	yes
GENE_00007884	KZL76906.1 mold-specific M46 protein, partial [Colletotrichum tofieldiae]	contig5:2366835-2367204	aba3	bot5	1589.13	3234.2	1.02517	2.08646	0.0003	0.00740833	yes
GENE_00008106	KZL70265.1 RTA1 domain-containing protein, partial [Colletotrichum tofieldiae]	contig5:3200394-3201703	aba3	bot5	0	92.2378	inf	#NAME?	5e-05	0.00165731	yes
GENE_00008153	KZL63619.1 V-type ATPase [Colletotrichum tofieldiae]	contig5:3452654-3453183	aba3	bot5	0	125.115	inf	#NAME?	0.0003	0.00740833	yes
GENE_00008261	KZL72865.1 benzoate 4-monooxygenase cytochrome p450 (CND5p) [Colletotrichum tofieldiae]	contig5:3898416-3900166	aba3	bot5	31.9739	496.49	3.9568	4.72255	5e-05	0.00165731	yes
GENE_00008276	KZL72864.1 benzoate 4-monooxygenase cytochrome P450 (BCL4p) [Colletotrichum tofieldiae]	contig5:3905005-3907099	aba3	bot5	24.5334	168.668	2.78137	3.03902	0.0005	0.0111268	yes
GENE_00008281	KZL65215.1 cytochrome P450 monooxygenase [Colletotrichum tofieldiae]	contig5:3922738-3924230	aba3	bot5	44.3251	262.319	2.56513	3.1298	0.00055	0.011963	yes
GENE_00008286	EMR90853.1 putative pentalenene synthase protein [Botrytis cinerea BcDW1]	contig5:3896355-3897811	aba3	bot5	22.9502	301.235	3.71431	3.40328	0.00155	0.0261509	yes
GENE_00008287	KZL72829.1 retinol dehydrogenase 8 (short-chain dehydrogenase) [Colletotrichum tofieldiae]	contig5:3908091-3909201	aba3	bot5	471.339	1298.22	1.46169	3.20961	5e-05	0.00165731	yes
GENE_00008334	EXL66220.1 hypothetical protein FOPG_17583 [Fusarium oxysporum f. sp. conglutinans race 2 54008]	contig5:4374866-4376115	aba3	bot5	295.383	618.428	1.06602	2.13084	0.0006	0.0127545	yes
GENE_00008816	KZL69289.1 alcohol oxidase (GMC oxidoreductase), partial [Colletotrichum tofieldiae]	contig6:211257-213089	aba3	bot5	1028.02	1965.14	0.934763	2.36982	5e-05	0.00165731	yes
GENE_00008854	KZL67159.1 topoisomerase II-associated protein PAT1 [Colletotrichum tofieldiae]	contig6:446642-449287	aba3	bot5	50.6398	114.784	1.18057	1.8908	0.00245	0.0364566	yes
GENE_00009084	KZL74043.1 plasma membrane G-protein coupled receptor [Colletotrichum tofieldiae]	contig6:1083553-1085248	aba3	bot5	284.513	142.844	-0.994055	-1.81925	0.0032	0.0444678	yes
GENE_00009138	KZL77721.1 cytochrome P450, partial [Colletotrichum tofieldiae]	contig6:1364589-1366437	aba3	bot5	15.1797	153.408	3.33716	2.94389	0.0025	0.0370734	yes
GENE_00009328	KZL68304.1 histidine acid phosphatase [Colletotrichum tofieldiae]	contig6:1979727-1981320	aba3	bot5	141.017	46.0858	-1.61347	-2.05325	0.00205	0.0320304	yes
GENE_00009342	OHX00833.1 MFS fhs l-fucose permease [Colletotrichum incanum]	contig6:2030662-2032363	aba3	bot5	348.982	77.3632	-2.17343	-3.40652	5e-05	0.00165731	yes
GENE_00009457	KZL75405.1 phosphatidylethanolamine N-methyltransferase, partial [Colletotrichum tofieldiae]	contig6:2415550-2418587	aba3	bot5	85.9925	35.5215	-1.27552	-1.91703	0.0026	0.0380678	yes
GENE_00009594	XP_008090794.1 V-type ATPase [Colletotrichum graminicola M1.001] XP_018157342.1 V-type ATPase [Colletotrichum higginsianum IMI 349063] EFQ26774.1 V-type ATPase [Colletotrichum graminicola M1.001] CCF44294.1 V-type proton ATPase proteolipid subunit 2 [Colletotrichum higginsianum] OBR08824.1 V-type ATPase [Colletotrichum higginsianum IMI 349063]	contig6:3038522-3038949	aba3	bot5	107.684	0	#NAME?	#NAME?	5e-05	0.00165731	yes
GENE_00009595	KZL67887.1 phosphatidylinositol 3-kinase catalytic subunit [Colletotrichum tofieldiae]	contig6:3012062-3015173	aba3	bot5	71.2767	21.3467	-1.73942	-2.11591	0.0024	0.0359907	yes
GENE_00009640	XP_018157315.1 C6 transcription factor [Colletotrichum higginsianum IMI 349063] OBR08797.1 C6 transcription factor [Colletotrichum higginsianum IMI 349063]	contig6:3158256-3158688	aba3	bot5	82.3418	0	#NAME?	#NAME?	0.0007	0.0143438	yes
GENE_00009695	KZL65367.1 nitrogen assimilation transcription factor [Colletotrichum tofieldiae]	contig6:3355525-3356086	aba3	bot5	0	106.415	inf	#NAME?	5e-05	0.00165731	yes
GENE_00009702	KZL65356.1 D-lactate dehydrogenase mitochondrial precursor (glycolate oxidase) [Colletotrichum tofieldiae]	contig6:3421925-3422392	aba3	bot5	0	71.3574	inf	#NAME?	0.00015	0.00417723	yes
GENE_00009831	KZL75858.1 RNase P Rpr2/Rpp21 subunit domain-containing protein [Colletotrichum tofieldiae]	contig6:3945527-3946046	aba3	bot5	81.7256	0	#NAME?	#NAME?	5e-05	0.00165731	yes
GENE_00009846	KZL75856.1 TATA-binding protein-associated phosphoprotein [Colletotrichum tofieldiae] KZL84630.1 tata-binding protein-associated phosphoprotein [Colletotrichum incanum]	contig6:4058067-4058977	aba3	bot5	0	118.227	inf	#NAME?	5e-05	0.00165731	yes
GENE_00009852	KZL75874.1 polysaccharide deacetylase family protein [Colletotrichum tofieldiae]	contig6:4073173-4074544	aba3	bot5	507.336	896.512	0.821382	1.87081	0.00185	0.0297088	yes
GENE_00009965	KZL65622.1 telomerase-binding protein EST1A protein, partial [Colletotrichum tofieldiae]	contig6:4410957-4413414	aba3	bot5	116.813	294.059	1.3319	2.63007	0.0001	0.00300182	yes
GENE_00010073	KZL77976.1 3-dehydroquinate dehydratase [Colletotrichum tofieldiae]	contig6:4872166-4872607	aba3	bot5	0	82.744	inf	#NAME?	0.0003	0.00740833	yes
GENE_00010145	KZL78062.1 protein elicitor protein [Colletotrichum tofieldiae]	contig6:5052961-5053533	aba3	bot5	1285.29	456.425	-1.49365	-2.56881	5e-05	0.00165731	yes
GENE_00010303	KZL69836.1 polyketide synthase protein [Colletotrichum tofieldiae]	contig7:264917-265361	aba3	bot5	1161.32	423.462	-1.45546	-2.27905	0.00025	0.00641106	yes
GENE_00010367	KZL64407.1 lipase B precursor [Colletotrichum tofieldiae]	contig7:472430-473834	aba3	bot5	597.389	339.276	-0.816209	-1.80587	0.00145	0.0250114	yes
GENE_00010373	KZL64659.1 short chain oxidoreductase [Colletotrichum tofieldiae]	contig7:421669-422497	aba3	bot5	131.285	542.637	2.04728	2.9208	0.0001	0.00300182	yes
GENE_00010557	KZL65308.1 sulphydryl oxidase [Colletotrichum tofieldiae]	contig7:1232242-1233600	aba3	bot5	747.643	419.952	-0.832127	-1.86659	0.00155	0.0261509	yes
GENE_00010598	KZL66720.1 DUF221 domain protein [Colletotrichum tofieldiae]	contig7:1300735-1303844	aba3	bot5	87.2529	35.7907	-1.28562	-1.92893	0.00205	0.0320304	yes
GENE_00010649	KZL73038.1 Hsc70 Co-chaperone [Colletotrichum tofieldiae]	contig7:1570397-1571681	aba3	bot5	108.192	264.626	1.29037	1.96838	0.00215	0.0331743	yes
GENE_00010650	KZL67829.1 PAF acetylhydrolase family protein [Colletotrichum tofieldiae]	contig7:1502524-1503680	aba3	bot5	183.69	440.375	1.26146	2.17547	0.00025	0.00641106	yes
GENE_00010828	KZL64465.1 pyridoxal reductase (aldo/keto reductase) [Colletotrichum tofieldiae]	contig7:2154789-2155779	aba3	bot5	304.555	1615.53	2.40724	4.78821	5e-05	0.00165731	yes
GENE_00010913	KZL67647.1 eukaryotic translation initiation factor 3 subunit D, partial [Colletotrichum tofieldiae]	contig7:2446434-2448357	aba3	bot5	37.7091	131.421	1.80121	2.3074	0.00075	0.015127	yes
GENE_00011034	KZL73473.1 chitin deacetylase [Colletotrichum tofieldiae]	contig7:2802476-2803986	aba3	bot5	541.234	289.953	-0.900435	-1.82194	0.00255	0.0375578	yes
GENE_00011138	KZL75344.1 hypothetical protein CT0861_04366 [Colletotrichum tofieldiae]	contig7:3228981-3229548	aba3	bot5	105.267	1575.83	3.90399	4.79421	5e-05	0.00165731	yes
GENE_00011411	KZL72781.1 coagulation factor 5/8 type domain-containing protein [Colletotrichum tofieldiae]	contig7:4126488-4127403	aba3	bot5	163.689	552.421	1.75481	2.83437	5e-05	0.00165731	yes
GENE_00011447	XP_007281247.1 isochorismatase hydrolase [Colletotrichum gloeosporioides Nara gc5] ELA29697.1 isochorismatase hydrolase [Colletotrichum gloeosporioides Nara gc5]	contig7:4287451-4288030	aba3	bot5	0	68.338	inf	#NAME?	5e-05	0.00165731	yes
GENE_00011591	KZL74240.1 lactose permease [Colletotrichum tofieldiae]	contig8:345924-347700	aba3	bot5	78.1199	220.855	1.49934	2.42523	0.0003	0.00740833	yes
GENE_00011683	KZL74352.1 alkaline proteinase (subtilase) [Colletotrichum tofieldiae]	contig8:671109-672364	aba3	bot5	403.343	1679.28	2.05777	4.41257	5e-05	0.00165731	yes
GENE_00011838	XP_007282240.1 DNA-directed RNA polymerases n 8 kda subunit superfamily [Colletotrichum gloeosporioides Nara gc5] XP_008089568.1 RNA polymerase N/8 kDa subunit [Colletotrichum graminicola M1.001] XP_018158548.1 DNA-directed RNA polymerases n 8 kDa subunit superfamily [Colletotrichum higginsianum IMI 349063] EFQ25548.1 RNA polymerase N/8 kDa subunit [Colletotrichum graminicola M1.001] ELA28682.1 D…	contig8:1221565-1221974	aba3	bot5	0	275.394	inf	#NAME?	0.0024	0.0359907	yes
GENE_00012031	KZL75115.1 PX domain-containing protein [Colletotrichum tofieldiae]	contig8:1877294-1878049	aba3	bot5	0	87.2243	inf	#NAME?	5e-05	0.00165731	yes
GENE_00012040	KZL75169.1 ABC transporter cdr4 [Colletotrichum tofieldiae]	contig8:1905607-1910239	aba3	bot5	12.2391	86.1232	2.81491	3.40932	5e-05	0.00165731	yes
GENE_00012048	KZL75166.1 cholinephosphotransferase 1 (CDP-alcohol phosphatidyltransferase) [Colletotrichum tofieldiae]	contig8:1886230-1887912	aba3	bot5	515.086	288.747	-0.835006	-1.79519	0.0022	0.0336909	yes
GENE_00012074	KZL75141.1 ATPase family AAA domain-containing protein 3B, partial [Colletotrichum tofieldiae]	contig8:2007514-2010072	aba3	bot5	20.5088	78.7358	1.94078	2.19499	0.00275	0.0398767	yes
GENE_00012308	KZL73127.1 thiamine biosynthesis protein [Colletotrichum tofieldiae]	contig8:2752334-2753520	aba3	bot5	78.772	245.619	1.64067	2.15895	0.00125	0.0222364	yes
GENE_00012335	XP_014493111.1 PREDICTED: glycine-rich cell wall structural protein-like [Vigna radiata var. radiata]	contig8:2795666-2797080	aba3	bot5	415.865	145.097	-1.5191	-2.52937	0.0002	0.00534222	yes
GENE_00012476	KZL70344.1 high-affinity nicotinic acid transporter [Colletotrichum tofieldiae]	contig8:3264517-3266304	aba3	bot5	263.692	585.861	1.1517	2.45588	5e-05	0.00165731	yes
GENE_00012570	No hit	contig8:3611320-3611665	aba3	bot5	0	171.603	inf	#NAME?	5e-05	0.00165731	yes
GENE_00012606	KZL65524.1 WW domain-containing oxidoreductase [Colletotrichum tofieldiae]	contig8:3818299-3819298	aba3	bot5	717.457	1367.71	0.930804	2.16228	0.00055	0.011963	yes
GENE_00012608	KZL65530.1 hypothetical protein CT0861_05035 [Colletotrichum tofieldiae]	contig8:3822041-3822521	aba3	bot5	3166.22	6629.1	1.06605	2.65044	5e-05	0.00165731	yes
GENE_00012619	KZL65526.1 hypothetical protein CT0861_10010, partial [Colletotrichum tofieldiae]	contig8:3836836-3837163	aba3	bot5	1773.92	12106.7	2.7708	5.09999	5e-05	0.00165731	yes
GENE_00012716	KZL66281.1 hypothetical protein CT0861_08222 [Colletotrichum tofieldiae]	contig9:89408-90429	aba3	bot5	471.865	138.687	-1.76654	-2.76433	0.0001	0.00300182	yes
GENE_00012771	KZL70539.1 ABC-2 type transporter [Colletotrichum tofieldiae]	contig9:327825-332592	aba3	bot5	249.704	151.498	-0.720913	-1.73125	0.0036	0.0483594	yes
GENE_00012810	KZL71921.1 ligninase h2 precursor (peroxidase) [Colletotrichum tofieldiae]	contig9:385915-387232	aba3	bot5	535.174	283.449	-0.916921	-1.92372	0.0012	0.0215907	yes
GENE_00013068	KZL65787.1 regulator of G protein [Colletotrichum tofieldiae]	contig9:1355977-1356930	aba3	bot5	2003.38	1008.32	-0.990481	-2.38075	5e-05	0.00165731	yes
GENE_00013073	KZL65787.1 regulator of G protein [Colletotrichum tofieldiae]	contig9:1355358-1355778	aba3	bot5	1250.15	433.042	-1.52952	-2.04697	0.00185	0.0297088	yes
GENE_00013086	KZL65783.1 GMC oxidoreductase, partial [Colletotrichum tofieldiae]	contig9:1334954-1336541	aba3	bot5	53.4661	144.484	1.43421	1.89869	0.0034	0.046337	yes
GENE_00013095	KDN64590.1 hypothetical protein CSUB01_08607 [Colletotrichum sublineola]	contig9:1308993-1309540	aba3	bot5	0	85.3064	inf	#NAME?	0.0002	0.00534222	yes
GENE_00013156	KZL74522.1 hypothetical protein CT0861_08729 [Colletotrichum tofieldiae]	contig9:1571758-1572169	aba3	bot5	105.341	0	#NAME?	#NAME?	5e-05	0.00165731	yes
GENE_00013264	KZL71394.1 hypothetical protein CT0861_05964 [Colletotrichum tofieldiae]	contig9:1977673-1983995	aba3	bot5	77.4683	42.3401	-0.871584	-1.70741	0.0033	0.0454205	yes
GENE_00013342	KZL65160.1 DUF1752-domain-containing protein [Colletotrichum tofieldiae]	contig9:2310114-2311921	aba3	bot5	483.968	241.98	-1.00002	-2.16914	0.00045	0.010278	yes
GENE_00013343	KZL75243.1 MFS quinate transporter [Colletotrichum tofieldiae]	contig9:2358390-2360129	aba3	bot5	893.004	402.57	-1.14943	-2.73315	5e-05	0.00165731	yes
GENE_00013477	KZL75228.1 ABC-2 type transporter [Colletotrichum tofieldiae]	contig9:2857917-2862601	aba3	bot5	73.5431	11.4007	-2.68947	-3.30779	0.0001	0.00300182	yes
GENE_00013563	KZL74085.1 aspartic protease [Colletotrichum tofieldiae]	contig9:3081625-3083019	aba3	bot5	150.375	43.7805	-1.78021	-2.07449	0.00355	0.0479105	yes
GENE_00013638	KZL64571.1 hydroxyproline-rich glycoprotein VSP-3 [Colletotrichum tofieldiae]	contig9:3397793-3398207	aba3	bot5	187.196	838.781	2.16375	2.82349	0.00125	0.0222364	yes
GENE_00013739	KZL76514.1 heme-thiolate peroxidase [Colletotrichum tofieldiae]	contig10:363810-365162	aba3	bot5	471.606	99.9897	-2.23773	-3.64323	5e-05	0.00165731	yes
GENE_00013743	KZL64667.1 alpha/beta hydrolase fold-3 domain protein [Colletotrichum tofieldiae]	contig10:327689-328682	aba3	bot5	100.365	269.374	1.42436	2.06443	0.00225	0.0342749	yes
GENE_00013834	KZL76494.1 regulator of G protein signaling superfamily [Colletotrichum tofieldiae]	contig10:604072-605525	aba3	bot5	89.0576	223.449	1.32714	2.02943	0.0012	0.0215907	yes
GENE_00013963	OHW90412.1 hypothetical protein CSPAE12_10969 [Colletotrichum incanum]	contig10:1163211-1165587	aba3	bot5	107.077	311.009	1.5383	3.07148	5e-05	0.00165731	yes
GENE_00013965	KZL68924.1 syntaxin 5 (SNARE domain-containing protein) [Colletotrichum tofieldiae]	contig10:1111211-1112534	aba3	bot5	71.0789	0	#NAME?	#NAME?	5e-05	0.00165731	yes
GENE_00014022	KZL67756.1 WD repeat-containing protein SRW1, partial [Colletotrichum tofieldiae]	contig10:1325539-1325923	aba3	bot5	0	80.8818	inf	#NAME?	0.0012	0.0215907	yes
GENE_00014030	KZL63496.1 zinc finger protein, partial [Colletotrichum tofieldiae]	contig10:1408896-1411114	aba3	bot5	66.0181	170.756	1.371	2.19885	0.0011	0.0201044	yes
GENE_00014143	KZL74988.1 22kDa glycoprotein (hypersensitive response-inducing protein, EC91 protein) [Colletotrichum tofieldiae]	contig10:1876240-1876727	aba3	bot5	5780.63	2466.1	-1.229	-2.98316	5e-05	0.00165731	yes
GENE_00014210	KZL75051.1 allantoate permease [Colletotrichum tofieldiae]	contig10:2169109-2170971	aba3	bot5	333.71	631.306	0.919745	2.07671	0.0009	0.0172875	yes
GENE_00014386	KZL78567.1 surface protein SP1 [Colletotrichum tofieldiae]	contig10:2688472-2689441	aba3	bot5	555.804	215.456	-1.36718	-2.46177	0.0001	0.00300182	yes
GENE_00014439	KZL63440.1 CND3 protein [Colletotrichum tofieldiae]	contig10:2996105-2997550	aba3	bot5	1614.31	754.362	-1.09759	-2.77941	5e-05	0.00165731	yes
GENE_00014457	KZL66042.1 hypothetical protein CT0861_08040 [Colletotrichum tofieldiae]	contig10:3026335-3026722	aba3	bot5	0	87.7076	inf	#NAME?	0.0027	0.0392996	yes
GENE_00014472	KZL84462.1 hypothetical protein CI238_03573 [Colletotrichum incanum]	contig10:2912559-2913439	aba3	bot5	0	78.903	inf	#NAME?	5e-05	0.00165731	yes
GENE_00000014	KZL66164.1 3-carboxymuconate cyclase [Colletotrichum tofieldiae]	contig1:137952-139217	Ct3	aba2	305.06	78.3776	-1.96058	-2.85496	5e-05	0.00165731	yes
GENE_00000017	KZL66151.1 Gas1-like protein [Colletotrichum tofieldiae]	contig1:112743-113945	Ct3	aba2	183.653	32.3481	-2.50523	-2.48167	0.0034	0.046337	yes
GENE_00000256	OHW92253.1 hypothetical protein CSPAE12_09266 [Colletotrichum incanum]	contig1:891496-892074	Ct3	aba2	765.402	139.845	-2.45239	-3.30433	0.00015	0.00417723	yes
GENE_00000260	KZL72879.1 alkaline phosphatase, partial [Colletotrichum tofieldiae]	contig1:900597-902777	Ct3	aba2	344.57	154.544	-1.15678	-2.38401	0.0002	0.00534222	yes
GENE_00000403	KZL68890.1 hypothetical protein CT0861_10654 [Colletotrichum tofieldiae]	contig1:1462142-1463026	Ct3	aba2	511.472	238.898	-1.09826	-1.91941	0.00205	0.0320304	yes
GENE_00000553	KZL77138.1 ribosomal protein S17 [Colletotrichum tofieldiae]	contig1:2012425-2013850	Ct3	aba2	405.149	134.835	-1.58726	-2.82843	0.0001	0.00300182	yes
GENE_00000701	KZL65403.1 S-formylglutathione hydrolase [Colletotrichum tofieldiae]	contig1:2596343-2597354	Ct3	aba2	503.352	254.533	-0.983717	-1.78417	0.00325	0.0449465	yes
GENE_00001198	KZL74343.1 branched-chain-amino-acid aminotransferase-like protein 2 [Colletotrichum tofieldiae]	contig1:4558144-4559678	Ct3	aba2	1050.77	409.804	-1.35844	-2.84759	5e-05	0.00165731	yes
GENE_00001698	KZL66550.1 serine protease (trypsin) [Colletotrichum tofieldiae]	contig1:6494155-6495295	Ct3	aba2	960.275	510.831	-0.910602	-2.0613	0.00065	0.0136088	yes
GENE_00001805	KZL77687.1 oxalate decarboxylase OxdC (oxalate decarboxylase family bicupin), partial [Colletotrichum tofieldiae]	contig2:333427-335032	Ct3	aba2	796.382	370.051	-1.10574	-2.41927	5e-05	0.00165731	yes
GENE_00001904	KZL68666.1 paired amphipathic helix protein sin3a [Colletotrichum tofieldiae]	contig2:595028-596998	Ct3	aba2	158.879	30.8254	-2.36574	-2.79014	0.0003	0.00740833	yes
GENE_00001954	KZL70985.1 hypothetical protein CT0861_10071 [Colletotrichum tofieldiae]	contig2:793269-794196	Ct3	aba2	472.247	870.794	0.882791	1.90729	0.00135	0.0236872	yes
GENE_00002014	KZL75564.1 glycoside hydrolase family 5 protein (mannan endo-1,4-beta-mannosidase C) [Colletotrichum tofieldiae]	contig2:1055680-1057008	Ct3	aba2	74.2519	199.038	1.42254	1.95324	0.00245	0.0364566	yes
GENE_00002021	KZL75578.1 oxalate decarboxylase family bicupin [Colletotrichum tofieldiae]	contig2:997631-999383	Ct3	aba2	266.539	69.9972	-1.92897	-2.97608	5e-05	0.00165731	yes
GENE_00002090	KZL64856.1 chitin binding protein [Colletotrichum tofieldiae]	contig2:1215200-1215814	Ct3	aba2	556.846	132.65	-2.06965	-2.50015	0.00085	0.0165843	yes
GENE_00002181	KZL74760.1 ABC transporter, partial [Colletotrichum tofieldiae]	contig2:1616466-1620751	Ct3	aba2	27.0397	81.4152	1.59022	2.471	0.0003	0.00740833	yes
GENE_00002551	No hit	contig2:2822554-2822764	Ct3	aba2	0	528.487	inf	#NAME?	0.00045	0.010278	yes
GENE_00002589	KZL68226.1 GAS1-like protein, partial [Colletotrichum tofieldiae]	contig2:3001496-3002731	Ct3	aba2	498.753	245.146	-1.02469	-1.94841	0.00155	0.0261509	yes
GENE_00002838	KZL73379.1 UTP-glucose-1-phosphate uridylyltransferase [Colletotrichum tofieldiae] KZL87335.1 utp-glucose-1-phosphate uridylyltransferase [Colletotrichum incanum] OHW95558.1 UTP-glucose-1-phosphate uridylyltransferase [Colletotrichum incanum]	contig2:3889618-3889798	Ct3	aba2	0	862.41	inf	#NAME?	0.00055	0.011963	yes
GENE_00003507	KZL70378.1 metallo-beta-lactamase domain-containing protein [Colletotrichum tofieldiae]	contig2:6347003-6348042	Ct3	aba2	591.81	1534.42	1.37448	3.12065	5e-05	0.00165731	yes
GENE_00003764	KZL72393.1 catechol 1,2-dioxygenase 1 [Colletotrichum tofieldiae]	contig3:803069-804155	Ct3	aba2	1850.7	1065.95	-0.795935	-1.9673	0.00065	0.0136088	yes
GENE_00003848	KZL69908.1 intracellular hyphae protein 1 (cell wall hydrolase) [Colletotrichum tofieldiae]	contig3:1116802-1117345	Ct3	aba2	79.0712	0	#NAME?	#NAME?	5e-05	0.00165731	yes
GENE_00004097	No hit	contig3:1911005-1911209	Ct3	aba2	0	497.623	inf	#NAME?	0.00055	0.011963	yes
GENE_00004371	KZL77531.1 ricin B lectin [Colletotrichum tofieldiae]	contig3:2802389-2802917	Ct3	aba2	63.288	0	#NAME?	#NAME?	0.0001	0.00300182	yes
GENE_00004398	KZL77511.1 glycoside hydrolase family 15 protein [Colletotrichum tofieldiae]	contig3:2969051-2971404	Ct3	aba2	115.178	299.582	1.37909	2.64212	5e-05	0.00165731	yes
GENE_00004540	KZL68974.1 pirin, partial [Colletotrichum tofieldiae]	contig3:3403906-3405077	Ct3	aba2	286.005	112.63	-1.34446	-2.00235	0.00185	0.0297088	yes
GENE_00004581	KZL69003.1 4-hydroxyphenylpyruvate dioxygenase [Colletotrichum tofieldiae]	contig3:3507723-3508980	Ct3	aba2	611.659	338.331	-0.854292	-1.83534	0.0015	0.0256442	yes
GENE_00004826	KZL78192.1 hypothetical protein CT0861_05735 [Colletotrichum tofieldiae] OHW98402.1 putative lipid-associated protein [Colletotrichum incanum]	contig3:4399281-4399908	Ct3	aba2	1302.72	364.967	-1.83569	-3.20952	5e-05	0.00165731	yes
GENE_00004963	KZL79690.1 glycosyl hydrolase family 7, partial [Colletotrichum incanum]	contig3:4842258-4843900	Ct3	aba2	219.84	520.947	1.24469	2.56114	5e-05	0.00165731	yes
GENE_00004990	KZL78110.1 FAD binding domain-containing protein [Colletotrichum tofieldiae]	contig3:4879744-4881739	Ct3	aba2	225.606	35.5448	-2.6661	-3.48517	5e-05	0.00165731	yes
GENE_00005184	KZL76261.1 cytochrome P450, partial [Colletotrichum tofieldiae]	contig3:5677787-5679602	Ct3	aba2	428.909	242.072	-0.825238	-1.74385	0.00265	0.0387181	yes
GENE_00005286	KZL68138.1 catalase-peroxidase 2 [Colletotrichum tofieldiae]	contig3:6023453-6026737	Ct3	aba2	367.275	814.987	1.14992	2.81963	5e-05	0.00165731	yes
GENE_00005354	KZL74552.1 benzoate 4-monooxygenase [Colletotrichum tofieldiae]	contig4:36213-37842	Ct3	aba2	649.551	375.274	-0.7915	-1.83842	0.0017	0.0279738	yes
GENE_00005968	KZL68073.1 twin-arginine translocation pathway signal [Colletotrichum tofieldiae]	contig4:2004049-2005059	Ct3	aba2	415.301	109.749	-1.91994	-2.92407	5e-05	0.00165731	yes
GENE_00006962	KZL77765.1 Cas1 appressorium specific protein [Colletotrichum tofieldiae]	contig4:5457935-5458819	Ct3	aba2	829.379	179.858	-2.20517	-3.47786	5e-05	0.00165731	yes
GENE_00007062	KZL77901.1 hypothetical protein CT0861_02756 [Colletotrichum tofieldiae]	contig4:5683019-5684240	Ct3	aba2	1063.68	342.199	-1.63615	-3.39995	5e-05	0.00165731	yes
GENE_00007064	KZL77872.1 MAS3 protein [Colletotrichum tofieldiae]	contig4:5754093-5754881	Ct3	aba2	2443.73	693.803	-1.81649	-4.05132	5e-05	0.00165731	yes
GENE_00007138	KZL67627.1 eukaryotic aspartyl protease [Colletotrichum tofieldiae]	contig4:6041009-6042434	Ct3	aba2	432.189	236.882	-0.867495	-1.78219	0.0025	0.0370734	yes
GENE_00007318	KZL71053.1 aflatoxin biosynthesis ketoreductase Nor-1 (short-chain dehydrogenase) [Colletotrichum tofieldiae]	contig5:476340-477111	Ct3	aba2	1131.02	580.573	-0.962073	-1.98899	0.00075	0.015127	yes
GENE_00007354	KZL71142.1 endopolygalacturonase [Colletotrichum tofieldiae]	contig5:516966-518123	Ct3	aba2	1296.87	2338.8	0.85073	2.05044	0.00065	0.0136088	yes
GENE_00007897	KZL76974.1 tat pathway signal sequence [Colletotrichum tofieldiae]	contig5:2468648-2469654	Ct3	aba2	592.538	300.719	-0.978494	-1.8744	0.0015	0.0256442	yes
GENE_00007906	KZL76975.1 MAS3 protein [Colletotrichum tofieldiae]	contig5:2463667-2464576	Ct3	aba2	1160.62	679.119	-0.773155	-1.73803	0.0032	0.0444678	yes
GENE_00007943	KZL70075.1 hypothetical protein CT0861_12135, partial [Colletotrichum tofieldiae]	contig5:2588879-2589766	Ct3	aba2	358.271	131.071	-1.45071	-2.05469	0.00145	0.0250114	yes
GENE_00008118	KZL68013.1 glycosyl hydrolase family 43 protein [Colletotrichum tofieldiae]	contig5:3332673-3334258	Ct3	aba2	99.7857	238.526	1.25724	1.98923	0.00135	0.0236872	yes
GENE_00008281	KZL65215.1 cytochrome P450 monooxygenase [Colletotrichum tofieldiae]	contig5:3922738-3924230	Ct3	aba2	177.146	0	#NAME?	#NAME?	5e-05	0.00165731	yes
GENE_00008334	EXL66220.1 hypothetical protein FOPG_17583 [Fusarium oxysporum f. sp. conglutinans race 2 54008]	contig5:4374866-4376115	Ct3	aba2	1079.28	420.538	-1.35977	-2.91717	5e-05	0.00165731	yes
GENE_00008777	KZL64602.1 cell surface protein [Colletotrichum tofieldiae]	contig6:106702-107680	Ct3	aba2	1151.43	307.693	-1.90387	-3.69615	5e-05	0.00165731	yes
GENE_00009132	KZL77665.1 DJ-1/PfpI family protein [Colletotrichum tofieldiae]	contig6:1272660-1273380	Ct3	aba2	641.806	118.439	-2.438	-3.45437	5e-05	0.00165731	yes
GENE_00009514	OHW92811.1 mas3 protein [Colletotrichum incanum]	contig6:2602258-2603095	Ct3	aba2	6186.6	2251.11	-1.45851	-3.73854	5e-05	0.00165731	yes
GENE_00009679	KZL64733.1 pirin domain-containing protein [Colletotrichum tofieldiae]	contig6:3336501-3337551	Ct3	aba2	405.33	102.218	-1.98745	-2.90352	5e-05	0.00165731	yes
GENE_00009727	KZL64909.1 aromatic prenyltransferase [Colletotrichum tofieldiae]	contig6:3492000-3493448	Ct3	aba2	163.374	33.423	-2.28926	-2.50371	0.00065	0.0136088	yes
GENE_00009731	KZL76366.1 Zn(II)2Cys6 transcription factor [Colletotrichum tofieldiae]	contig6:3553051-3555412	Ct3	aba2	91.5406	27.3222	-1.74434	-2.03803	0.0024	0.0359907	yes
GENE_00009946	KZL75869.1 hypothetical protein CT0861_10779 [Colletotrichum tofieldiae]	contig6:4357972-4358838	Ct3	aba2	447.978	822.61	0.876779	1.76427	0.0031	0.0434439	yes
GENE_00010274	KZL66267.1 NmrA-like family protein [Colletotrichum tofieldiae]	contig7:118444-119570	Ct3	aba2	125.251	524.188	2.06526	3.21093	5e-05	0.00165731	yes
GENE_00010373	KZL64659.1 short chain oxidoreductase [Colletotrichum tofieldiae]	contig7:421669-422497	Ct3	aba2	125.53	345.793	1.46188	2.02297	0.00165	0.0274112	yes
GENE_00011138	KZL75344.1 hypothetical protein CT0861_04366 [Colletotrichum tofieldiae]	contig7:3228981-3229548	Ct3	aba2	857.049	1964.02	1.19636	2.38508	5e-05	0.00165731	yes
GENE_00011400	KZL70042.1 NADPH oxidase isoform 2 [Colletotrichum tofieldiae]	contig7:4001049-4002881	Ct3	aba2	193.51	89.8816	-1.10631	-1.83612	0.0026	0.0380678	yes
GENE_00011561	KZL73601.1 endoglucanase [Colletotrichum tofieldiae]	contig8:264838-266124	Ct3	aba2	81.3566	234.923	1.52986	2.11674	0.00115	0.0208316	yes
GENE_00012157	KZL73185.1 intracellular hyphae protein 1 (LysM domain-containing protein) [Colletotrichum tofieldiae]	contig8:2214271-2214807	Ct3	aba2	309.761	1055.95	1.76931	2.57768	0.00015	0.00417723	yes
GENE_00012308	KZL73127.1 thiamine biosynthesis protein [Colletotrichum tofieldiae]	contig8:2752334-2753520	Ct3	aba2	318.498	67.1915	-2.24494	-2.9653	0.00025	0.00641106	yes
GENE_00012922	KZL75312.1 peroxysomal citrate synthase [Colletotrichum tofieldiae]	contig9:863373-864903	Ct3	aba2	273.655	134.242	-1.02752	-1.88799	0.0017	0.0279738	yes
GENE_00013049	KZL66926.1 hypothetical protein CT0861_01542 [Colletotrichum tofieldiae] OHW96119.1 hypothetical protein CSPAE12_05269 [Colletotrichum incanum]	contig9:1198591-1198960	Ct3	aba2	86.7948	0	#NAME?	#NAME?	0.0009	0.0172875	yes
GENE_00013123	KZL65497.1 ferulic acid esterase A (fungal cellulose binding domain-containing protein) [Colletotrichum tofieldiae]	contig9:1432651-1433622	Ct3	aba2	1885.94	1155.56	-0.706687	-1.7548	0.00215	0.0331743	yes
GENE_00013343	KZL75243.1 MFS quinate transporter [Colletotrichum tofieldiae]	contig9:2358390-2360129	Ct3	aba2	245.149	424.607	0.79247	1.73242	0.003	0.042437	yes
GENE_00013739	KZL76514.1 heme-thiolate peroxidase [Colletotrichum tofieldiae]	contig10:363810-365162	Ct3	aba2	54.3042	158.543	1.54574	1.87843	0.0032	0.0444678	yes
GENE_00014177	KZL75055.1 thiol protease [Colletotrichum tofieldiae]	contig10:2046754-2048305	Ct3	aba2	377.671	62.5756	-2.59346	-3.85139	5e-05	0.00165731	yes
GENE_00014317	KZL73298.1 cellobiose dehydrogenase [Colletotrichum tofieldiae]	contig10:2527021-2529406	Ct3	aba2	249.737	413.636	0.727953	1.68889	0.0036	0.0483594	yes
GENE_00014402	KZL78423.1 cell wall protein [Colletotrichum tofieldiae]	contig10:2821315-2822506	Ct3	aba2	1151.75	247.088	-2.22073	-4.21942	5e-05	0.00165731	yes
GENE_00014472	KZL84462.1 hypothetical protein CI238_03573 [Colletotrichum incanum]	contig10:2912559-2913439	Ct3	aba2	491.463	63.6336	-2.94922	-3.59655	0.00015	0.00417723	yes
GENE_00000108	KZL70418.1 thiamine pyrophosphate enzyme, partial [Colletotrichum tofieldiae]	contig1:446123-447755	aba3	aba2	135.96	280.092	1.04273	1.93344	0.00205	0.0320304	yes
GENE_00000129	KZL67599.1 minor extracellular protease vpr (subtilase) [Colletotrichum tofieldiae]	contig1:500435-503401	aba3	aba2	575.869	956.78	0.732445	1.86082	0.00095	0.0180282	yes
GENE_00000143	KZL67591.1 cytochrome P450 [Colletotrichum tofieldiae]	contig1:507483-509542	aba3	aba2	176.581	76.0452	-1.2154	-1.99451	0.0019	0.0303152	yes
GENE_00000245	KZL72911.1 major facilitator superfamily transporter, partial [Colletotrichum tofieldiae]	contig1:878096-879835	aba3	aba2	481.639	904.881	0.909775	2.1535	0.00015	0.00417723	yes
GENE_00000260	KZL72879.1 alkaline phosphatase, partial [Colletotrichum tofieldiae]	contig1:900597-902777	aba3	aba2	67.3058	154.544	1.19921	1.93624	0.0017	0.0279738	yes
GENE_00000280	KZL72952.1 Zn-dependent hydrolases of the beta-lactamase [Colletotrichum tofieldiae]	contig1:1026015-1026852	aba3	aba2	246.238	635.861	1.36866	2.35536	5e-05	0.00165731	yes
GENE_00000284	KZL72954.1 glycosyl hydrolase family 3 N terminal domain-containing protein, partial [Colletotrichum tofieldiae]	contig1:1035811-1038023	aba3	aba2	37.9868	104.992	1.46671	1.96957	0.00305	0.0430039	yes
GENE_00000315	KZL72890.1 zinc carboxypeptidase A, partial [Colletotrichum tofieldiae]	contig1:1088065-1089567	aba3	aba2	213.609	1168.76	2.45194	4.95562	5e-05	0.00165731	yes
GENE_00000319	KZL66322.1 carbohydrate esterase family 5 protein [Colletotrichum tofieldiae]	contig1:1131881-1132743	aba3	aba2	5824.9	10504	0.850628	2.17659	0.00015	0.00417723	yes
GENE_00000378	KZL68892.1 translocation protein sec63 [Colletotrichum tofieldiae]	contig1:1363663-1365883	aba3	aba2	146.997	311.145	1.0818	2.24421	0.00035	0.00836886	yes
GENE_00000391	KZL68891.1 GPI anchored serine-rich protein [Colletotrichum tofieldiae]	contig1:1416676-1417514	aba3	aba2	13568.6	8569.25	-0.663036	-1.6886	0.00275	0.0398767	yes
GENE_00000471	KZL80754.1 carbohydrate esterase family 9 protein, partial [Colletotrichum incanum]	contig1:1755894-1758868	aba3	aba2	47.8312	123.43	1.36767	2.24525	0.0003	0.00740833	yes
GENE_00000681	KZL65400.1 hypothetical protein CT0861_00251 [Colletotrichum tofieldiae]	contig1:2574546-2575272	aba3	aba2	0	65.1715	inf	#NAME?	5e-05	0.00165731	yes
GENE_00000695	KZL65655.1 hypothetical protein CT0861_00265 [Colletotrichum tofieldiae]	contig1:2535140-2535918	aba3	aba2	190.105	530.428	1.48036	2.24192	0.0009	0.0172875	yes
GENE_00000700	KZL65695.1 pre-mRNA-splicing factor RSE1, partial [Colletotrichum tofieldiae]	contig1:2650326-2654284	aba3	aba2	88.3378	38.4459	-1.2002	-1.95002	0.0019	0.0303152	yes
GENE_00000763	KZL71112.1 conserved fungal protein [Colletotrichum tofieldiae]	contig1:2905700-2907740	aba3	aba2	60.466	165.487	1.45252	2.21719	0.00065	0.0136088	yes
GENE_00000764	KZL71111.1 WSC domain-containing protein [Colletotrichum tofieldiae]	contig1:2931045-2932901	aba3	aba2	701.643	402.479	-0.801823	-1.92479	0.00095	0.0180282	yes
GENE_00000865	KZL64871.1 proteophosphoglycan 5 [Colletotrichum tofieldiae]	contig1:3311024-3312164	aba3	aba2	429.723	209.822	-1.03424	-1.95198	0.00155	0.0261509	yes
GENE_00000879	No hit	contig1:3337173-3337416	aba3	aba2	250.464	0	#NAME?	#NAME?	0.00035	0.00836886	yes
GENE_00001034	KDN64465.1 hypothetical protein CSUB01_00422 [Colletotrichum sublineola]	contig1:3953788-3954115	aba3	aba2	0	133.61	inf	#NAME?	0.00045	0.010278	yes
GENE_00001048	KZL72484.1 lysine methyltransferase [Colletotrichum tofieldiae]	contig1:4005427-4006859	aba3	aba2	116.067	266.299	1.19809	1.99784	0.00135	0.0236872	yes
GENE_00001255	KZL77231.1 ornithine aminotransferase [Colletotrichum tofieldiae]	contig1:4784131-4785595	aba3	aba2	144.203	419.299	1.53988	2.84721	5e-05	0.00165731	yes
GENE_00001321	KZL77206.1 putative NmrA family transcriptional regulator protein [Colletotrichum tofieldiae]	contig1:5061979-5063033	aba3	aba2	140.344	368.081	1.39105	2.10234	0.00085	0.0165843	yes
GENE_00001336	KZL77242.1 NTF2-like domain protein [Colletotrichum tofieldiae]	contig1:5060735-5061125	aba3	aba2	731.142	2188.82	1.58193	2.751	0.0001	0.00300182	yes
GENE_00001352	KZL72610.1 universal stress protein family [Colletotrichum tofieldiae]	contig1:5154489-5155022	aba3	aba2	0	139.928	inf	#NAME?	5e-05	0.00165731	yes
GENE_00001477	KZL64882.1 alkaline phosphatase, partial [Colletotrichum tofieldiae]	contig1:5633605-5635397	aba3	aba2	288.635	130.963	-1.14009	-2.12987	0.0007	0.0143438	yes
GENE_00001660	KZL75982.1 glycosyltransferase family 2 [Colletotrichum tofieldiae]	contig1:6325598-6327687	aba3	aba2	51.6991	141.578	1.45338	2.13824	0.0013	0.0230196	yes
GENE_00001698	KZL66550.1 serine protease (trypsin) [Colletotrichum tofieldiae]	contig1:6494155-6495295	aba3	aba2	123.951	510.831	2.04308	3.26058	5e-05	0.00165731	yes
GENE_00001703	KZL75993.1 carbohydrate-binding module family 1 protein, partial [Colletotrichum tofieldiae]	contig1:6416998-6417947	aba3	aba2	99.1145	311.091	1.65017	2.22322	0.00225	0.0342749	yes
GENE_00001769	KZL77688.1 BTB/POZ-like protein [Colletotrichum tofieldiae]	contig2:190850-191804	aba3	aba2	1868.42	3063.72	0.713471	1.82929	0.00145	0.0250114	yes
GENE_00001771	KZL77689.1 hypothetical protein CT0861_06040 [Colletotrichum tofieldiae]	contig2:180705-181334	aba3	aba2	170.632	514.4	1.592	2.0791	0.0014	0.0244162	yes
GENE_00001799	KZL77703.1 sulfate permease [Colletotrichum tofieldiae]	contig2:327582-329815	aba3	aba2	138.57	495.061	1.83699	3.65672	5e-05	0.00165731	yes
GENE_00001816	XP_018163447.1 Mago nashi [Colletotrichum higginsianum IMI 349063] OBR14930.1 Mago nashi [Colletotrichum higginsianum IMI 349063]	contig2:445961-446698	aba3	aba2	0	159.567	inf	#NAME?	5e-05	0.00165731	yes
GENE_00001905	KZL68682.1 exoglucanase type C precursor (glycosyl hydrolase family 7) [Colletotrichum tofieldiae]	contig2:632113-633856	aba3	aba2	236.441	468.59	0.986842	2.03354	0.00065	0.0136088	yes
GENE_00002134	XP_007593623.1 U6 snRNA-associated Sm-like protein LSm2 [Colletotrichum fioriniae PJ7] XP_018163784.1 U6 snRNA-associated Sm-like protein LSm2 [Colletotrichum higginsianum IMI 349063] CCF31809.1 U6 snRNA-associated Sm-like protein LSm2 [Colletotrichum higginsianum] EXF82739.1 U6 snRNA-associated Sm-like protein LSm2 [Colletotrichum fioriniae PJ7] KXH27482.1 U6 snRNA-associated Sm-like protein LSm…	contig2:1436072-1436643	aba3	aba2	204.704	0	#NAME?	#NAME?	0.0001	0.00300182	yes
GENE_00002146	KZL71874.1 C2H2 finger domain protein [Colletotrichum tofieldiae]	contig2:1413749-1414970	aba3	aba2	478.942	208.382	-1.20062	-2.28318	0.00035	0.00836886	yes
GENE_00002155	OHW92999.1 beta-n-acetylhexosaminidase [Colletotrichum incanum]	contig2:1572835-1574710	aba3	aba2	150.132	54.0701	-1.47332	-2.1139	0.00155	0.0261509	yes
GENE_00002163	KZL74821.1 vacuolar ATPase assembly integral membrane protein VMA21 [Colletotrichum tofieldiae]	contig2:1541876-1542291	aba3	aba2	156.077	0	#NAME?	#NAME?	0.0001	0.00300182	yes
GENE_00002362	KZL86671.1 3-oxoacyl-(acyl-carrier-protein) reductase, partial [Colletotrichum incanum]	contig2:2139572-2140819	aba3	aba2	0	82.8426	inf	#NAME?	5e-05	0.00165731	yes
GENE_00002451	KZL66942.1 vacuolar membrane protein [Colletotrichum tofieldiae]	contig2:2446838-2447665	aba3	aba2	559.853	213.066	-1.39375	-2.28613	0.0004	0.00930765	yes
GENE_00002515	KZL73962.1 cytochrome C1 [Colletotrichum tofieldiae]	contig2:2720601-2721895	aba3	aba2	821.183	423.451	-0.955508	-2.00636	0.0007	0.0143438	yes
GENE_00002551	No hit	contig2:2822554-2822764	aba3	aba2	0	528.487	inf	#NAME?	0.00045	0.010278	yes
GENE_00002561	KZL68221.1 protein disulfide isomerase [Colletotrichum tofieldiae]	contig2:2962602-2964191	aba3	aba2	1022.42	1672.47	0.709994	1.8255	0.0014	0.0244162	yes
GENE_00002582	KZL76078.1 short-chain dehydrogenase [Colletotrichum tofieldiae]	contig2:3050380-3051241	aba3	aba2	105.719	435.445	2.04226	2.77854	0.00015	0.00417723	yes
GENE_00002595	KZL68216.1 mannitol 2-dehydrogenase [Colletotrichum tofieldiae]	contig2:2992320-2993835	aba3	aba2	376.314	200.653	-0.907233	-1.82428	0.00245	0.0364566	yes
GENE_00002638	KZL76022.1 SURF4 family protein, partial [Colletotrichum tofieldiae]	contig2:3116597-3117714	aba3	aba2	160.559	547.095	1.76869	2.90133	5e-05	0.00165731	yes
GENE_00002644	KZL76077.1 mucin [Colletotrichum tofieldiae]	contig2:3267402-3269162	aba3	aba2	173.632	50.9318	-1.7694	-2.38933	0.00075	0.015127	yes
GENE_00002680	KZL76112.1 zinc finger transcription factor ace1, partial [Colletotrichum tofieldiae]	contig2:3301137-3303539	aba3	aba2	284.238	469.108	0.722824	1.72777	0.00305	0.0430039	yes
GENE_00002838	KZL73379.1 UTP-glucose-1-phosphate uridylyltransferase [Colletotrichum tofieldiae] KZL87335.1 utp-glucose-1-phosphate uridylyltransferase [Colletotrichum incanum] OHW95558.1 UTP-glucose-1-phosphate uridylyltransferase [Colletotrichum incanum]	contig2:3889618-3889798	aba3	aba2	0	862.41	inf	#NAME?	0.00055	0.011963	yes
GENE_00003082	KZL78788.1 extracellular cellulase (rare lipoprotein A) [Colletotrichum tofieldiae]	contig2:4853548-4854332	aba3	aba2	313.407	817.283	1.3828	2.38976	0.0002	0.00534222	yes
GENE_00003127	KZL78697.1 hypothetical protein CT0861_03772 [Colletotrichum tofieldiae]	contig2:5010090-5011521	aba3	aba2	267.028	86.2342	-1.63066	-2.58208	0.00025	0.00641106	yes
GENE_00003265	KZL78803.1 Peptidase A4 family protein [Colletotrichum tofieldiae]	contig2:5480936-5481857	aba3	aba2	5386.69	9636.78	0.839152	2.05009	0.0008	0.0158225	yes
GENE_00003317	KZL78716.1 hypothetical protein CT0861_00117 [Colletotrichum tofieldiae]	contig2:5624521-5625006	aba3	aba2	0	166.694	inf	#NAME?	5e-05	0.00165731	yes
GENE_00003351	KZL66441.1 GMC oxidoreductase [Colletotrichum tofieldiae]	contig2:5787514-5789454	aba3	aba2	410.451	212.621	-0.948923	-2.04613	0.0006	0.0127545	yes
GENE_00003362	KZL66432.1 feruloyl esterase b (tannase and feruloyl esterase) [Colletotrichum tofieldiae]	contig2:5794660-5796307	aba3	aba2	145.837	290.73	0.995318	1.89347	0.00155	0.0261509	yes
GENE_00003563	KZL76865.1 CAP22 protein [Colletotrichum tofieldiae]	contig3:154948-155706	aba3	aba2	525.408	953.296	0.859486	1.7341	0.00285	0.0409161	yes
GENE_00003579	KZL76796.1 peptidase family M28 [Colletotrichum tofieldiae]	contig3:249127-250555	aba3	aba2	448.3	1810.35	2.01374	4.37002	5e-05	0.00165731	yes
GENE_00003596	KZL76830.1 metalloprotease 1 [Colletotrichum tofieldiae]	contig3:255358-256316	aba3	aba2	2265.5	4376.96	0.950098	2.39745	5e-05	0.00165731	yes
GENE_00003630	KZL79217.1 vesicular-fusion protein sec18, partial [Colletotrichum incanum]	contig3:368482-370928	aba3	aba2	34.8918	102.955	1.56106	2.12508	0.00205	0.0320304	yes
GENE_00003741	OHW91384.1 fungal Zn binuclear cluster domain containing protein [Colletotrichum incanum]	contig3:723701-725840	aba3	aba2	626.07	378.956	-0.724292	-1.70998	0.0037	0.0491693	yes
GENE_00003764	KZL72393.1 catechol 1,2-dioxygenase 1 [Colletotrichum tofieldiae]	contig3:803069-804155	aba3	aba2	539.177	1065.95	0.983304	2.15885	0.0001	0.00300182	yes
GENE_00004070	KXH31575.1 hypothetical protein CSIM01_12354 [Colletotrichum simmondsii]	contig3:1860698-1861034	aba3	aba2	0	241.74	inf	#NAME?	5e-05	0.00165731	yes
GENE_00004092	KZL72439.1 extracellular serine-rich protein [Colletotrichum tofieldiae]	contig3:1904564-1905571	aba3	aba2	532.79	1088.46	1.03065	2.07711	0.00075	0.015127	yes
GENE_00004097	No hit	contig3:1911005-1911209	aba3	aba2	0	497.623	inf	#NAME?	0.00055	0.011963	yes
GENE_00004183	KZL70946.1 histidine acid phosphatase [Colletotrichum tofieldiae]	contig3:2270277-2272111	aba3	aba2	145.74	56.834	-1.35857	-1.92212	0.00345	0.0469078	yes
GENE_00004308	KZL77579.1 serine/threonine protein kinase (mechanosensitive ion channel) [Colletotrichum tofieldiae]	contig3:2707860-2710639	aba3	aba2	51.3387	132.83	1.37146	2.24641	0.00055	0.011963	yes
GENE_00004398	KZL77511.1 glycoside hydrolase family 15 protein [Colletotrichum tofieldiae]	contig3:2969051-2971404	aba3	aba2	149.029	299.582	1.00735	1.9595	0.00145	0.0250114	yes
GENE_00004492	No hit	contig3:3192565-3192799	aba3	aba2	320.085	0	#NAME?	#NAME?	5e-05	0.00165731	yes
GENE_00004564	KZL68993.1 CFEM domain-containing protein [Colletotrichum tofieldiae]	contig3:3433496-3434608	aba3	aba2	727.432	400.571	-0.860754	-1.70268	0.0036	0.0483594	yes
GENE_00004656	KZL69305.1 exportin-1 [Colletotrichum tofieldiae]	contig3:3883773-3887494	aba3	aba2	32.4848	90.5261	1.47857	2.25412	0.00095	0.0180282	yes
GENE_00004688	No hit	contig3:3934588-3934902	aba3	aba2	0	156.37	inf	#NAME?	0.00055	0.011963	yes
GENE_00004708	KZL65192.1 glycoside hydrolase [Colletotrichum tofieldiae]	contig3:4065705-4066851	aba3	aba2	111.666	394.035	1.81913	2.86383	0.0001	0.00300182	yes
GENE_00004951	KZL78271.1 glycoside hydrolase family 18 protein, partial [Colletotrichum tofieldiae]	contig3:4833254-4834446	aba3	aba2	711.414	382.819	-0.894028	-1.92115	0.0013	0.0230196	yes
GENE_00004959	KZL78167.1 Secreted protein NIS1, partial [Colletotrichum tofieldiae]	contig3:4858406-4858902	aba3	aba2	3948.91	1247.11	-1.66286	-3.63479	5e-05	0.00165731	yes
GENE_00004964	KZL78121.1 alkaline proteinase [Colletotrichum tofieldiae]	contig3:4785245-4786646	aba3	aba2	830.346	2675.92	1.68825	4.06543	5e-05	0.00165731	yes
GENE_00005073	XP_021000783.1 histidine-rich glycoprotein-like [Parasteatoda tepidariorum]	contig3:5241723-5242044	aba3	aba2	124.465	0	#NAME?	#NAME?	0.0005	0.0111268	yes
GENE_00005147	KZL76283.1 GMC oxidoreductase [Colletotrichum tofieldiae]	contig3:5524993-5526797	aba3	aba2	135.263	407.984	1.59275	2.88357	5e-05	0.00165731	yes
GENE_00005148	KZL76287.1 major facilitator superfamily transporter [Colletotrichum tofieldiae]	contig3:5507280-5509130	aba3	aba2	107.37	259.264	1.27182	2.19748	0.00055	0.011963	yes
GENE_00005155	KZL76233.1 FAD binding domain protein [Colletotrichum tofieldiae]	contig3:5512482-5514344	aba3	aba2	463.641	897.216	0.952446	2.13557	0.0007	0.0143438	yes
GENE_00005354	KZL74552.1 benzoate 4-monooxygenase [Colletotrichum tofieldiae]	contig4:36213-37842	aba3	aba2	181.576	375.274	1.04737	2.06922	0.0006	0.0127545	yes
GENE_00005358	KZL74553.1 internalin protein, partial [Colletotrichum tofieldiae]	contig4:25061-25481	aba3	aba2	0	259.29	inf	#NAME?	5e-05	0.00165731	yes
GENE_00005413	KZL74635.1 clock controlled protein (transcription factor Opi1) [Colletotrichum tofieldiae]	contig4:185513-187644	aba3	aba2	286.187	152.498	-0.908173	-1.87608	0.0018	0.0291081	yes
GENE_00005532	KZL68805.1 cytochrome P450 monooxygenase [Colletotrichum tofieldiae]	contig4:665934-667733	aba3	aba2	174.516	439.541	1.33264	2.60211	5e-05	0.00165731	yes
GENE_00005548	KZL68802.1 carboxylesterase family protein, partial [Colletotrichum tofieldiae]	contig4:668551-670129	aba3	aba2	57.262	170.754	1.57627	2.0906	0.00195	0.0308714	yes
GENE_00005625	KZL77315.1 dipeptidyl-peptidase 4 [Colletotrichum tofieldiae]	contig4:954669-957128	aba3	aba2	79.1295	164.704	1.05759	1.8988	0.00195	0.0308714	yes
GENE_00005757	KZL82974.1 hypothetical protein CI238_01928 [Colletotrichum incanum]	contig4:1339270-1340097	aba3	aba2	0	118.288	inf	#NAME?	5e-05	0.00165731	yes
GENE_00005760	XP_007594939.1 hypothetical protein CFIO01_00976 [Colletotrichum fioriniae PJ7] EXF81314.1 hypothetical protein CFIO01_00976 [Colletotrichum fioriniae PJ7]	contig4:1337466-1338095	aba3	aba2	0	174.963	inf	#NAME?	5e-05	0.00165731	yes
GENE_00005766	KZL71947.1 hypothetical protein CT0861_01242, partial [Colletotrichum tofieldiae]	contig4:1298776-1300492	aba3	aba2	23.3809	278.306	3.57327	3.58173	0.00045	0.010278	yes
GENE_00005795	KZL71948.1 carbohydrate-binding module family 1 protein (fungal cellulose binding domain-containing) [Colletotrichum tofieldiae]	contig4:1381593-1382744	aba3	aba2	450.611	890.046	0.981997	1.9631	0.00075	0.015127	yes
GENE_00005946	KZL68067.1 small nuclear ribonucleoprotein Sm D2 [Colletotrichum tofieldiae] OHW94636.1 small nuclear ribonucleoprotein sm d2 [Colletotrichum incanum]	contig4:2042922-2043326	aba3	aba2	106.748	0	#NAME?	#NAME?	0.0009	0.0172875	yes
GENE_00006169	KZL66515.1 hypothetical protein CT0861_11054 [Colletotrichum tofieldiae]	contig4:2715999-2716790	aba3	aba2	4468.56	2631.03	-0.76418	-1.94236	0.001	0.018731	yes
GENE_00006222	KZL71703.1 hypothetical protein CT0861_12008 [Colletotrichum tofieldiae]	contig4:2953665-2955075	aba3	aba2	29.0344	228.724	2.97777	3.12798	0.0004	0.00930765	yes
GENE_00006229	OHW91653.1 pfkB family kinase [Colletotrichum incanum]	contig4:2885325-2885832	aba3	aba2	0	78.0081	inf	#NAME?	5e-05	0.00165731	yes
GENE_00006337	KZL66142.1 PLC-like phosphodiesterase, partial [Colletotrichum tofieldiae]	contig4:3253546-3254778	aba3	aba2	244.578	70.9597	-1.78523	-2.38585	0.0005	0.0111268	yes
GENE_00006433	KZL66759.1 LAS seventeen-binding protein, partial [Colletotrichum tofieldiae]	contig4:3638780-3641061	aba3	aba2	162.755	63.8397	-1.35018	-2.22469	0.0008	0.0158225	yes
GENE_00006451	KZL64762.1 glycogen phosphorylase [Colletotrichum tofieldiae]	contig4:3764676-3767848	aba3	aba2	42.6297	107.227	1.33073	1.93838	0.003	0.042437	yes
GENE_00006499	KZL70238.1 vacuolar protein-sorting protein BRO1 [Colletotrichum tofieldiae]	contig4:3781976-3785170	aba3	aba2	32.0983	80.9751	1.33498	1.94154	0.00245	0.0364566	yes
GENE_00006667	KZL74980.1 family C-like G-protein-coupled receptor protein [Colletotrichum tofieldiae]	contig4:4449346-4450724	aba3	aba2	186.528	73.0037	-1.35335	-1.89633	0.0032	0.0444678	yes
GENE_00006668	KZL74982.1 ATP synthase F0 [Colletotrichum tofieldiae]	contig4:4423443-4424494	aba3	aba2	54.6265	240.481	2.13825	2.35829	0.00195	0.0308714	yes
GENE_00006676	OHW91381.1 50s ribosomal protein l11 [Colletotrichum incanum]	contig4:4382325-4382916	aba3	aba2	98.3338	0	#NAME?	#NAME?	5e-05	0.00165731	yes
GENE_00006706	KZL71306.1 NmrA-like family protein (phenylcoumaran benzylic ether reductase like) [Colletotrichum tofieldiae]	contig4:4551038-4552002	aba3	aba2	390.087	139.119	-1.48747	-2.26852	0.0004	0.00930765	yes
GENE_00006746	KZL71265.1 Bifunctional catalase-peroxidase Cat2 (catalase/peroxidase HPI), partial [Colletotrichum tofieldiae]	contig4:4714568-4716906	aba3	aba2	546.836	875.378	0.678798	1.72762	0.00285	0.0409161	yes
GENE_00006820	KZL71599.1 Ras small monomeric GTPase Rab6 [Colletotrichum tofieldiae]	contig4:4892954-4893704	aba3	aba2	401.146	163.395	-1.29576	-1.90721	0.00335	0.045872	yes
GENE_00006899	KZL69771.1 endoglucanase II (glycosyl hydrolase family 61) [Colletotrichum tofieldiae]	contig4:5265879-5266655	aba3	aba2	84.4345	325.797	1.94807	2.33017	0.00325	0.0449465	yes
GENE_00006925	KZL77817.1 aldehyde reductase (aldo/keto reductase) [Colletotrichum tofieldiae]	contig4:5332234-5333442	aba3	aba2	291.44	610.8	1.0675	2.11024	0.0008	0.0158225	yes
GENE_00006975	KZL77769.1 secreted protein [Colletotrichum tofieldiae]	contig4:5424714-5425680	aba3	aba2	62.2235	230.067	1.88652	2.26093	0.0021	0.032606	yes
GENE_00006976	KZL77767.1 short-chain dehydrogenase [Colletotrichum tofieldiae]	contig4:5477944-5478724	aba3	aba2	64.6446	248.976	1.94541	2.08329	0.00335	0.045872	yes
GENE_00006977	KZL77865.1 hypothetical protein CT0861_02713 [Colletotrichum tofieldiae]	contig4:5453733-5454521	aba3	aba2	1708.71	646.767	-1.40159	-3.00606	5e-05	0.00165731	yes
GENE_00007004	KZL77807.1 2OG-Fe(II) oxygenase superfamily protein, partial [Colletotrichum tofieldiae]	contig4:5540558-5541803	aba3	aba2	401.516	1074.43	1.42004	3.19411	5e-05	0.00165731	yes
GENE_00007062	KZL77901.1 hypothetical protein CT0861_02756 [Colletotrichum tofieldiae]	contig4:5683019-5684240	aba3	aba2	58.6407	342.199	2.54486	3.18009	5e-05	0.00165731	yes
GENE_00007064	KZL77872.1 MAS3 protein [Colletotrichum tofieldiae]	contig4:5754093-5754881	aba3	aba2	300.769	693.803	1.20587	2.13686	0.0007	0.0143438	yes
GENE_00007074	KZL77789.1 hypothetical protein CT0861_02767 [Colletotrichum tofieldiae]	contig4:5709588-5710113	aba3	aba2	749.57	91.6168	-3.03238	-3.2507	0.0021	0.032606	yes
GENE_00007128	KZL77790.1 ankyrin repeat-containing protein [Colletotrichum tofieldiae]	contig4:5923274-5923760	aba3	aba2	141.149	794.62	2.49304	2.87011	5e-05	0.00165731	yes
GENE_00007147	KZL67626.1 GPI anchored serine-threonine rich protein [Colletotrichum tofieldiae]	contig4:6011816-6012428	aba3	aba2	0	287.903	inf	#NAME?	5e-05	0.00165731	yes
GENE_00007197	KZL65296.1 hypothetical protein CT0861_06029 [Colletotrichum tofieldiae]	contig4:6201297-6201914	aba3	aba2	540.743	3258.3	2.5911	4.6633	5e-05	0.00165731	yes
GENE_00007228	KZL73754.1 extracellular elastinolytic metalloproteinase [Colletotrichum tofieldiae]	contig5:95159-97182	aba3	aba2	1792.9	3639.09	1.02128	2.5724	5e-05	0.00165731	yes
GENE_00007271	KZL73685.1 MFS multidrug transporter [Colletotrichum tofieldiae]	contig5:187090-188804	aba3	aba2	50.3538	154.568	1.61807	2.23056	0.00165	0.0274112	yes
GENE_00007287	KZL71046.1 Epl1 protein (cerato-platanin) [Colletotrichum tofieldiae]	contig5:303615-304102	aba3	aba2	2716.46	1236.24	-1.13578	-2.40785	0.0001	0.00300182	yes
GENE_00007293	KZL71042.1 multicopper oxidase, partial [Colletotrichum tofieldiae]	contig5:314896-316789	aba3	aba2	1383.99	694.233	-0.995347	-2.55804	5e-05	0.00165731	yes
GENE_00007320	KZL71077.1 CFEM domain-containing protein [Colletotrichum tofieldiae]	contig5:396504-397022	aba3	aba2	1306.01	536.977	-1.28224	-2.16112	0.0007	0.0143438	yes
GENE_00007325	KZL71048.1 serine carboxypeptidase S28 [Colletotrichum tofieldiae]	contig5:477376-479396	aba3	aba2	586.724	1126.92	0.941627	2.3314	5e-05	0.00165731	yes
GENE_00007409	KZL65744.1 C6 zinc finger domain-containing protein [Colletotrichum tofieldiae]	contig5:717044-719950	aba3	aba2	112.207	48.4246	-1.21235	-1.93167	0.0018	0.0291081	yes
GENE_00007771	KZL76129.1 MMC protein, partial [Colletotrichum tofieldiae]	contig5:1921600-1922238	aba3	aba2	13683.4	7966.95	-0.780331	-2.00959	0.0005	0.0111268	yes
GENE_00007848	KZL76956.1 GTPase activating protein (for Ras-like GTPase) [Colletotrichum tofieldiae]	contig5:2221065-2224872	aba3	aba2	83.2431	37.8964	-1.13527	-1.91393	0.0022	0.0336909	yes
GENE_00007875	KZL76922.1 hypothetical protein CT0861_09475 [Colletotrichum tofieldiae]	contig5:2296194-2301564	aba3	aba2	74.0321	36.976	-1.00156	-1.84851	0.00275	0.0398767	yes
GENE_00007884	KZL76906.1 mold-specific M46 protein, partial [Colletotrichum tofieldiae]	contig5:2366835-2367204	aba3	aba2	1589.13	2842.45	0.838894	1.6882	0.0033	0.0454205	yes
GENE_00007922	KZL76973.1 hypothetical protein CT0861_04073, partial [Colletotrichum tofieldiae]	contig5:2484929-2485380	aba3	aba2	0	104.886	inf	#NAME?	0.00015	0.00417723	yes
GENE_00007981	KZL76740.1 hypothetical protein CT0861_11774 [Colletotrichum tofieldiae]	contig5:2733759-2735828	aba3	aba2	64.6932	191.21	1.56347	2.40558	0.00015	0.00417723	yes
GENE_00008153	KZL63619.1 V-type ATPase [Colletotrichum tofieldiae]	contig5:3452654-3453183	aba3	aba2	0	211.431	inf	#NAME?	5e-05	0.00165731	yes
GENE_00008261	KZL72865.1 benzoate 4-monooxygenase cytochrome p450 (CND5p) [Colletotrichum tofieldiae]	contig5:3898416-3900166	aba3	aba2	31.9739	317.151	3.3102	3.82615	0.0001	0.00300182	yes
GENE_00008287	KZL72829.1 retinol dehydrogenase 8 (short-chain dehydrogenase) [Colletotrichum tofieldiae]	contig5:3908091-3909201	aba3	aba2	471.339	1210.9	1.36125	2.98406	5e-05	0.00165731	yes
GENE_00008346	KZL67846.1 FluG domain-containing protein [Colletotrichum tofieldiae]	contig5:4448866-4449733	aba3	aba2	0	71.6875	inf	#NAME?	5e-05	0.00165731	yes
GENE_00008795	KZL75576.1 HET domain protein [Colletotrichum tofieldiae]	contig6:85333-85740	aba3	aba2	0	66.8394	inf	#NAME?	0.0019	0.0303152	yes
GENE_00008816	KZL69289.1 alcohol oxidase (GMC oxidoreductase), partial [Colletotrichum tofieldiae]	contig6:211257-213089	aba3	aba2	1028.02	2267.21	1.14105	2.87485	5e-05	0.00165731	yes
GENE_00008823	CCF31840.1 hypothetical protein CH063_16143 [Colletotrichum higginsianum]	contig6:213249-213783	aba3	aba2	427.393	1047.92	1.29389	1.94593	0.00195	0.0308714	yes
GENE_00008843	KXH30660.1 GMC oxidoreductase [Colletotrichum simmondsii]	contig6:347896-350174	aba3	aba2	121.939	279.106	1.19465	1.94627	0.00175	0.0285392	yes
GENE_00008856	KZL79340.1 ganp nin1 mts3 eif-3 p25 family protein [Colletotrichum incanum] OHX00467.1 ganp nin1 mts3 eif-3 p25 family protein [Colletotrichum incanum]	contig6:472298-473972	aba3	aba2	261.087	121.667	-1.1016	-1.96516	0.00175	0.0285392	yes
GENE_00009066	KZL74003.1 peptidase family M28 [Colletotrichum tofieldiae]	contig6:1015252-1016818	aba3	aba2	93.6114	244.362	1.38426	2.24695	0.0007	0.0143438	yes
GENE_00009067	KZL85085.1 aminopeptidase y [Colletotrichum incanum] OHW98787.1 aminopeptidase y [Colletotrichum incanum]	contig6:1010531-1012127	aba3	aba2	119.453	294.983	1.30419	2.28757	0.0004	0.00930765	yes
GENE_00009084	KZL74043.1 plasma membrane G-protein coupled receptor [Colletotrichum tofieldiae]	contig6:1083553-1085248	aba3	aba2	284.513	55.4813	-2.35842	-3.36709	5e-05	0.00165731	yes
GENE_00009184	KZL77743.1 zinc carboxypeptidase [Colletotrichum tofieldiae]	contig6:1391128-1392645	aba3	aba2	125.547	303.864	1.27519	2.10404	0.00135	0.0236872	yes
GENE_00009342	OHX00833.1 MFS fhs l-fucose permease [Colletotrichum incanum]	contig6:2030662-2032363	aba3	aba2	348.982	109.046	-1.67821	-2.88979	5e-05	0.00165731	yes
GENE_00009369	KZL73772.1 hypothetical protein CT0861_05176 [Colletotrichum tofieldiae]	contig6:2095251-2095596	aba3	aba2	127.942	0	#NAME?	#NAME?	0.0003	0.00740833	yes
GENE_00009514	OHW92811.1 mas3 protein [Colletotrichum incanum]	contig6:2602258-2603095	aba3	aba2	1296.61	2251.11	0.795888	1.93345	0.00075	0.015127	yes
GENE_00009519	KZL66001.1 pyruvate dehydrogenase E1 component beta subunit [Colletotrichum tofieldiae]	contig6:2680191-2681471	aba3	aba2	302.386	136.565	-1.14681	-1.81864	0.00305	0.0430039	yes
GENE_00009595	KZL67887.1 phosphatidylinositol 3-kinase catalytic subunit [Colletotrichum tofieldiae]	contig6:3012062-3015173	aba3	aba2	71.2767	22.6739	-1.6524	-2.05985	0.00245	0.0364566	yes
GENE_00009640	XP_018157315.1 C6 transcription factor [Colletotrichum higginsianum IMI 349063] OBR08797.1 C6 transcription factor [Colletotrichum higginsianum IMI 349063]	contig6:3158256-3158688	aba3	aba2	82.3418	0	#NAME?	#NAME?	0.0007	0.0143438	yes
GENE_00009695	KZL65367.1 nitrogen assimilation transcription factor [Colletotrichum tofieldiae]	contig6:3355525-3356086	aba3	aba2	0	88.1812	inf	#NAME?	5e-05	0.00165731	yes
GENE_00009831	KZL75858.1 RNase P Rpr2/Rpp21 subunit domain-containing protein [Colletotrichum tofieldiae]	contig6:3945527-3946046	aba3	aba2	81.7256	0	#NAME?	#NAME?	5e-05	0.00165731	yes
GENE_00009946	KZL75869.1 hypothetical protein CT0861_10779 [Colletotrichum tofieldiae]	contig6:4357972-4358838	aba3	aba2	1718.11	822.61	-1.06254	-2.42197	5e-05	0.00165731	yes
GENE_00009965	KZL65622.1 telomerase-binding protein EST1A protein, partial [Colletotrichum tofieldiae]	contig6:4410957-4413414	aba3	aba2	116.813	329.519	1.49616	2.93885	5e-05	0.00165731	yes
GENE_00010075	KZL77982.1 amino-acid permease inda1, partial [Colletotrichum tofieldiae]	contig6:4817506-4819435	aba3	aba2	230.365	456.964	0.988158	2.15963	0.0003	0.00740833	yes
GENE_00010085	KZL78077.1 copper amine oxidase [Colletotrichum tofieldiae]	contig6:4940379-4942757	aba3	aba2	52.1245	132.481	1.34575	2.06954	0.0012	0.0215907	yes
GENE_00010100	KZL78013.1 hypothetical protein CT0861_11940 [Colletotrichum tofieldiae]	contig6:4899655-4901332	aba3	aba2	93.058	326.248	1.80977	2.89618	5e-05	0.00165731	yes
GENE_00010145	KZL78062.1 protein elicitor protein [Colletotrichum tofieldiae]	contig6:5052961-5053533	aba3	aba2	1285.29	437.62	-1.55435	-2.65714	5e-05	0.00165731	yes
GENE_00010181	KZL78051.1 DJ-1 family protein [Colletotrichum tofieldiae]	contig6:5186649-5187467	aba3	aba2	0	69.3015	inf	#NAME?	5e-05	0.00165731	yes
GENE_00010262	XP_016107299.1 PREDICTED: uncharacterized protein LOC107566375 [Sinocyclocheilus grahami]	contig7:30920-32031	aba3	aba2	537.43	1329.29	1.30651	2.67926	5e-05	0.00165731	yes
GENE_00010317	KZL69851.1 NADH:ubiquinone oxidoreductase 20.1kD subunit [Colletotrichum tofieldiae]	contig7:223500-224140	aba3	aba2	1096.78	462.889	-1.24453	-2.18067	0.0004	0.00930765	yes
GENE_00010351	KZL64650.1 aldehyde dehydrogenase [Colletotrichum tofieldiae]	contig7:427226-428835	aba3	aba2	65.8476	199.363	1.5982	2.29856	0.0008	0.0158225	yes
GENE_00010373	KZL64659.1 short chain oxidoreductase [Colletotrichum tofieldiae]	contig7:421669-422497	aba3	aba2	131.285	345.793	1.3972	1.93598	0.0033	0.0454205	yes
GENE_00010409	KZL73839.1 OPT oligopeptide transporter [Colletotrichum tofieldiae]	contig7:642270-644915	aba3	aba2	15.5063	130.879	3.07731	3.18392	0.0002	0.00534222	yes
GENE_00010464	KZL80189.1 glycosyl hydrolase family 61 [Colletotrichum incanum] OHW90602.1 glycosyl hydrolase family 61 protein [Colletotrichum incanum]	contig7:878624-879662	aba3	aba2	461.724	791.882	0.778254	1.67137	0.0035	0.0474203	yes
GENE_00010482	KZL68268.1 fungal fucose-specific lectin protein [Colletotrichum tofieldiae]	contig7:953903-955351	aba3	aba2	97.3782	252.048	1.37203	2.19533	0.0008	0.0158225	yes
GENE_00010544	KZL65350.1 rhodanese-like domain-containing protein, partial [Colletotrichum incanum]	contig7:1095265-1096764	aba3	aba2	134.194	41.4513	-1.69483	-2.01361	0.00255	0.0375578	yes
GENE_00010557	KZL65308.1 sulphydryl oxidase [Colletotrichum tofieldiae]	contig7:1232242-1233600	aba3	aba2	747.643	310.954	-1.26565	-2.71034	5e-05	0.00165731	yes
GENE_00010649	KZL73038.1 Hsc70 Co-chaperone [Colletotrichum tofieldiae]	contig7:1570397-1571681	aba3	aba2	108.192	263.028	1.28163	1.95454	0.00225	0.0342749	yes
GENE_00010650	KZL67829.1 PAF acetylhydrolase family protein [Colletotrichum tofieldiae]	contig7:1502524-1503680	aba3	aba2	183.69	393.96	1.10077	1.87428	0.00155	0.0261509	yes
GENE_00010656	KZL64736.1 hypothetical protein CT0861_06257 [Colletotrichum tofieldiae]	contig7:1536070-1536506	aba3	aba2	0	91.4526	inf	#NAME?	0.0006	0.0127545	yes
GENE_00010681	KZL73016.1 chloroperoxidase-like protein [Colletotrichum tofieldiae]	contig7:1636466-1637259	aba3	aba2	149.291	410.513	1.4593	2.06683	0.00175	0.0285392	yes
GENE_00010726	KZL73063.1 deuterolysin metalloprotease [Colletotrichum tofieldiae]	contig7:1776288-1777593	aba3	aba2	639.196	2095.78	1.71316	3.77964	5e-05	0.00165731	yes
GENE_00010731	KZL73025.1 DUF953 domain protein [Colletotrichum tofieldiae]	contig7:1759717-1760418	aba3	aba2	310.913	87.1786	-1.83447	-2.07686	0.0028	0.0404327	yes
GENE_00010799	KZL65735.1 UF0592 membrane protein [Colletotrichum tofieldiae]	contig7:2057579-2061615	aba3	aba2	74.5418	31.9192	-1.22363	-1.94071	0.00265	0.0387181	yes
GENE_00010828	KZL64465.1 pyridoxal reductase (aldo/keto reductase) [Colletotrichum tofieldiae]	contig7:2154789-2155779	aba3	aba2	304.555	1281.57	2.07314	3.99593	5e-05	0.00165731	yes
GENE_00010846	KZL65724.1 RNA polymerase III subunit Rpc25 [Colletotrichum tofieldiae]	contig7:2106173-2106874	aba3	aba2	0	77.135	inf	#NAME?	5e-05	0.00165731	yes
GENE_00010913	KZL67647.1 eukaryotic translation initiation factor 3 subunit D, partial [Colletotrichum tofieldiae]	contig7:2446434-2448357	aba3	aba2	37.7091	120.184	1.67226	2.12361	0.0018	0.0291081	yes
GENE_00010930	KZL66459.1 MFS transporter [Colletotrichum tofieldiae]	contig7:2417216-2419323	aba3	aba2	136.192	50.602	-1.42838	-2.14629	0.00155	0.0261509	yes
GENE_00010963	KZL73463.1 ribulose-phosphate 3 epimerase, partial [Colletotrichum tofieldiae]	contig7:2613704-2614805	aba3	aba2	89.0463	256.586	1.52681	1.92135	0.00245	0.0364566	yes
GENE_00011003	KZL73435.1 La domain family protein [Colletotrichum tofieldiae]	contig7:2740221-2740623	aba3	aba2	92.9004	0	#NAME?	#NAME?	0.0007	0.0143438	yes
GENE_00011041	KZL73466.1 PAP2 domain-containing protein [Colletotrichum tofieldiae]	contig7:2796798-2798204	aba3	aba2	220.278	64.741	-1.76657	-2.4243	0.0004	0.00930765	yes
GENE_00011138	KZL75344.1 hypothetical protein CT0861_04366 [Colletotrichum tofieldiae]	contig7:3228981-3229548	aba3	aba2	105.267	1964.02	4.22169	5.29398	5e-05	0.00165731	yes
GENE_00011411	KZL72781.1 coagulation factor 5/8 type domain-containing protein [Colletotrichum tofieldiae]	contig7:4126488-4127403	aba3	aba2	163.689	560.612	1.77604	2.8929	5e-05	0.00165731	yes
GENE_00011498	KZL73649.1 secreted aspartic proteinase precursor (endothiapepsin) [Colletotrichum tofieldiae]	contig8:49700-50985	aba3	aba2	5374.1	9094.18	0.75892	1.88824	0.00075	0.015127	yes
GENE_00011511	KZL73592.1 peptide transporter Ptr2 (POT family protein) [Colletotrichum tofieldiae]	contig8:151297-153201	aba3	aba2	627.236	1257.86	1.0039	2.54994	5e-05	0.00165731	yes
GENE_00011521	KZL73633.1 cytochrome P450, partial [Colletotrichum tofieldiae]	contig8:177438-178179	aba3	aba2	97.7943	0	#NAME?	#NAME?	5e-05	0.00165731	yes
GENE_00011591	KZL74240.1 lactose permease [Colletotrichum tofieldiae]	contig8:345924-347700	aba3	aba2	78.1199	192.45	1.30072	2.0371	0.0011	0.0201044	yes
GENE_00011612	KZL74155.1 hypothetical protein CT0861_01801, partial [Colletotrichum tofieldiae]	contig8:406299-407038	aba3	aba2	0	63.938	inf	#NAME?	5e-05	0.00165731	yes
GENE_00011655	KZL74169.1 heat shock protein sti1 (tetratricopeptide), partial [Colletotrichum tofieldiae]	contig8:491210-495798	aba3	aba2	71.9143	19.5026	-1.88261	-2.56423	0.0004	0.00930765	yes
GENE_00011683	KZL74352.1 alkaline proteinase (subtilase) [Colletotrichum tofieldiae]	contig8:671109-672364	aba3	aba2	403.343	2127.25	2.39891	5.2593	5e-05	0.00165731	yes
GENE_00011727	KZL74368.1 zinc carboxypeptidase [Colletotrichum tofieldiae]	contig8:794435-795852	aba3	aba2	1214.69	2141.83	0.818256	2.09758	0.00015	0.00417723	yes
GENE_00011799	KZL69159.1 immunogenic protein [Colletotrichum tofieldiae]	contig8:1056689-1058483	aba3	aba2	1852.54	1179.33	-0.651541	-1.72292	0.00285	0.0409161	yes
GENE_00011866	KZL66694.1 paired amphipathic helix protein [Colletotrichum tofieldiae]	contig8:1339042-1339927	aba3	aba2	0	64.9104	inf	#NAME?	5e-05	0.00165731	yes
GENE_00012048	KZL75166.1 cholinephosphotransferase 1 (CDP-alcohol phosphatidyltransferase) [Colletotrichum tofieldiae]	contig8:1886230-1887912	aba3	aba2	515.086	183.746	-1.4871	-2.94592	5e-05	0.00165731	yes
GENE_00012069	XP_018158770.1 40S ribosomal protein S11 [Colletotrichum higginsianum IMI 349063] OBR10253.1 40S ribosomal protein S11 [Colletotrichum higginsianum IMI 349063]	contig8:1982431-1983249	aba3	aba2	2183.3	1157.1	-0.915997	-2.01379	0.0006	0.0127545	yes
GENE_00012074	KZL75141.1 ATPase family AAA domain-containing protein 3B, partial [Colletotrichum tofieldiae]	contig8:2007514-2010072	aba3	aba2	20.5088	117.225	2.51497	2.89014	0.0004	0.00930765	yes
GENE_00012118	KZL75157.1 glutathione-dependent formaldehyde-activating enzyme [Colletotrichum tofieldiae]	contig8:2113868-2114684	aba3	aba2	0	277.871	inf	#NAME?	5e-05	0.00165731	yes
GENE_00012142	KZL73210.1 hypothetical protein CT0861_04264 [Colletotrichum tofieldiae]	contig8:2256202-2258105	aba3	aba2	157.169	66.194	-1.24754	-1.89717	0.0033	0.0454205	yes
GENE_00012245	KZL71242.1 hypothetical protein CT0861_11672 [Colletotrichum tofieldiae]	contig8:2568425-2568992	aba3	aba2	0	73.7169	inf	#NAME?	5e-05	0.00165731	yes
GENE_00012255	KZL73126.1 regulator of G protein signaling superfamily protein [Colletotrichum tofieldiae]	contig8:2669972-2671948	aba3	aba2	119.351	32.1098	-1.89413	-2.21855	0.0019	0.0303152	yes
GENE_00012313	KZL73141.1 GPR/FUN34 family protein (GPR1/FUN34/yaaH family protein), partial [Colletotrichum tofieldiae]	contig8:2737484-2738123	aba3	aba2	3140.47	1901.51	-0.723836	-1.71289	0.0037	0.0491693	yes
GENE_00012396	KZL68873.1 fungal specific transcription factor domain-containing protein [Colletotrichum tofieldiae]	contig8:3052517-3055479	aba3	aba2	24.3424	68.6816	1.49645	1.90352	0.0032	0.0444678	yes
GENE_00012417	KZL68840.1 hypothetical protein CT0861_01703 [Colletotrichum tofieldiae]	contig8:2984631-2985921	aba3	aba2	467.439	180.32	-1.37422	-2.49569	0.0001	0.00300182	yes
GENE_00012426	XP_007597494.1 minor allergen Alt a 7 [Colletotrichum fioriniae PJ7] EXF78905.1 minor allergen Alt a 7 [Colletotrichum fioriniae PJ7]	contig8:3082520-3083648	aba3	aba2	96.4276	294.123	1.6089	1.97447	0.0024	0.0359907	yes
GENE_00012476	KZL70344.1 high-affinity nicotinic acid transporter [Colletotrichum tofieldiae]	contig8:3264517-3266304	aba3	aba2	263.692	712.228	1.43348	3.07875	5e-05	0.00165731	yes
GENE_00012489	KZL74299.1 pyruvate kinase, partial [Colletotrichum tofieldiae]	contig8:3359555-3361287	aba3	aba2	192.441	367.538	0.933476	1.91221	0.00085	0.0165843	yes
GENE_00012517	KZL74257.1 hypothetical protein CT0861_05606 [Colletotrichum tofieldiae]	contig8:3446024-3446555	aba3	aba2	1199.01	547.756	-1.13024	-2.01044	0.00125	0.0222364	yes
GENE_00012570	No hit	contig8:3611320-3611665	aba3	aba2	0	208.765	inf	#NAME?	5e-05	0.00165731	yes
GENE_00012606	KZL65524.1 WW domain-containing oxidoreductase [Colletotrichum tofieldiae]	contig8:3818299-3819298	aba3	aba2	717.457	1481.8	1.04638	2.44996	5e-05	0.00165731	yes
GENE_00012608	KZL65530.1 hypothetical protein CT0861_05035 [Colletotrichum tofieldiae]	contig8:3822041-3822521	aba3	aba2	3166.22	6578.49	1.05499	2.64065	5e-05	0.00165731	yes
GENE_00012619	KZL65526.1 hypothetical protein CT0861_10010, partial [Colletotrichum tofieldiae]	contig8:3836836-3837163	aba3	aba2	1773.92	10179	2.52059	4.56527	5e-05	0.00165731	yes
GENE_00012716	KZL66281.1 hypothetical protein CT0861_08222 [Colletotrichum tofieldiae]	contig9:89408-90429	aba3	aba2	471.865	202.702	-1.21902	-2.09775	0.0008	0.0158225	yes
GENE_00012810	KZL71921.1 ligninase h2 precursor (peroxidase) [Colletotrichum tofieldiae]	contig9:385915-387232	aba3	aba2	535.174	272.87	-0.971793	-2.01402	0.00085	0.0165843	yes
GENE_00012979	KZL71644.1 hypothetical protein CT0861_07367 [Colletotrichum tofieldiae]	contig9:975542-976010	aba3	aba2	0	100.512	inf	#NAME?	5e-05	0.00165731	yes
GENE_00013068	KZL65787.1 regulator of G protein [Colletotrichum tofieldiae]	contig9:1355977-1356930	aba3	aba2	2003.38	871.477	-1.2009	-2.86694	5e-05	0.00165731	yes
GENE_00013073	KZL65787.1 regulator of G protein [Colletotrichum tofieldiae]	contig9:1355358-1355778	aba3	aba2	1250.15	435.686	-1.52074	-2.04747	0.0018	0.0291081	yes
GENE_00013173	KZL74471.1 fructose-bisphosphate aldolase [Colletotrichum tofieldiae]	contig9:1578455-1580078	aba3	aba2	503.805	857.327	0.766981	1.75812	0.00255	0.0375578	yes
GENE_00013217	EFX71486.1 hypothetical protein DAPPUDRAFT_308854 [Daphnia pulex]	contig9:1859091-1859388	aba3	aba2	0	181.849	inf	#NAME?	0.0002	0.00534222	yes
GENE_00013237	KZL71386.1 transcription factor bZIP, partial [Colletotrichum tofieldiae]	contig9:1881971-1882904	aba3	aba2	288.29	656.453	1.18717	2.14009	0.0007	0.0143438	yes
GENE_00013241	KZL71396.1 hypothetical protein CT0861_05962 [Colletotrichum tofieldiae]	contig9:1908297-1908722	aba3	aba2	85.9323	0	#NAME?	#NAME?	0.00185	0.0297088	yes
GENE_00013242	KZL84976.1 hec ndc80p family protein [Colletotrichum incanum]	contig9:1942304-1942673	aba3	aba2	0	210.07	inf	#NAME?	5e-05	0.00165731	yes
GENE_00013248	KZL71433.1 glycoside hydrolase family 47 protein [Colletotrichum tofieldiae]	contig9:1956660-1958379	aba3	aba2	396.064	173.173	-1.19352	-2.38143	0.0001	0.00300182	yes
GENE_00013290	KZL73261.1 glycosyl family 92 protein [Colletotrichum tofieldiae]	contig9:2105731-2107044	aba3	aba2	0	67.2663	inf	#NAME?	5e-05	0.00165731	yes
GENE_00013291	KZL73305.1 dihydrodipicolinate synthetase [Colletotrichum tofieldiae]	contig9:2096439-2097573	aba3	aba2	400.354	198.658	-1.01099	-1.87343	0.0023	0.0348072	yes
GENE_00013310	KZL73301.1 SCY1 protein kinase [Colletotrichum tofieldiae]	contig9:2138514-2138943	aba3	aba2	83.2891	0	#NAME?	#NAME?	0.0007	0.0143438	yes
GENE_00013342	KZL65160.1 DUF1752-domain-containing protein [Colletotrichum tofieldiae]	contig9:2310114-2311921	aba3	aba2	483.968	229.509	-1.07636	-2.35798	5e-05	0.00165731	yes
GENE_00013343	KZL75243.1 MFS quinate transporter [Colletotrichum tofieldiae]	contig9:2358390-2360129	aba3	aba2	893.004	424.607	-1.07254	-2.58903	5e-05	0.00165731	yes
GENE_00013457	KZL75248.1 deuterolysin metalloprotease [Colletotrichum tofieldiae]	contig9:2744364-2745619	aba3	aba2	315.242	836.108	1.40723	2.86281	5e-05	0.00165731	yes
GENE_00013477	KZL75228.1 ABC-2 type transporter [Colletotrichum tofieldiae]	contig9:2857917-2862601	aba3	aba2	73.5431	26.8939	-1.45131	-2.33613	0.0003	0.00740833	yes
GENE_00013552	KZL64610.1 hypothetical protein CT0861_02462 [Colletotrichum tofieldiae]	contig9:2997319-2999327	aba3	aba2	132.917	47.0732	-1.49755	-2.03507	0.0022	0.0336909	yes
GENE_00013578	KZL74112.1 OPT oligopeptide transporter [Colletotrichum tofieldiae]	contig9:3270248-3273113	aba3	aba2	693.166	1306.95	0.914931	2.33333	5e-05	0.00165731	yes
GENE_00013616	KZL64564.1 small secreted protein [Colletotrichum tofieldiae]	contig9:3396504-3396945	aba3	aba2	1510.51	735.583	-1.03807	-1.93329	0.0022	0.0336909	yes
GENE_00013739	KZL76514.1 heme-thiolate peroxidase [Colletotrichum tofieldiae]	contig10:363810-365162	aba3	aba2	471.606	158.543	-1.5727	-2.79728	5e-05	0.00165731	yes
GENE_00013896	KZL69812.1 hypothetical protein CT0861_00716 [Colletotrichum tofieldiae]	contig10:816882-818727	aba3	aba2	227.093	117.99	-0.944625	-1.75031	0.0037	0.0491693	yes
GENE_00013960	KZL68933.1 esterase lipase [Colletotrichum tofieldiae]	contig10:1127278-1130743	aba3	aba2	62.3071	18.0938	-1.7839	-2.25332	0.00125	0.0222364	yes
GENE_00013963	OHW90412.1 hypothetical protein CSPAE12_10969 [Colletotrichum incanum]	contig10:1163211-1165587	aba3	aba2	107.077	365.423	1.77091	3.49148	5e-05	0.00165731	yes
GENE_00014022	KZL67756.1 WD repeat-containing protein SRW1, partial [Colletotrichum tofieldiae]	contig10:1325539-1325923	aba3	aba2	0	139.462	inf	#NAME?	5e-05	0.00165731	yes
GENE_00014030	KZL63496.1 zinc finger protein, partial [Colletotrichum tofieldiae]	contig10:1408896-1411114	aba3	aba2	66.0181	164.575	1.31781	2.09263	0.00145	0.0250114	yes
GENE_00014033	KZL67074.1 G-protein coupled receptor [Colletotrichum tofieldiae]	contig10:1439465-1440898	aba3	aba2	269.734	486.456	0.850774	1.80323	0.00245	0.0364566	yes
GENE_00014143	KZL74988.1 22kDa glycoprotein (hypersensitive response-inducing protein, EC91 protein) [Colletotrichum tofieldiae]	contig10:1876240-1876727	aba3	aba2	5780.63	1813.97	-1.67207	-3.8735	5e-05	0.00165731	yes
GENE_00014144	KZL66735.1 allantoate permease [Colletotrichum tofieldiae]	contig10:1801246-1801730	aba3	aba2	0	79.169	inf	#NAME?	0.0005	0.0111268	yes
GENE_00014160	XP_001216222.1 conserved hypothetical protein [Aspergillus terreus NIH2624] EAU31863.1 conserved hypothetical protein [Aspergillus terreus NIH2624]	contig10:1886970-1887442	aba3	aba2	0	102.628	inf	#NAME?	5e-05	0.00165731	yes
GENE_00014210	KZL75051.1 allantoate permease [Colletotrichum tofieldiae]	contig10:2169109-2170971	aba3	aba2	333.71	592.879	0.829144	1.85614	0.002	0.0315048	yes
GENE_00014386	KZL78567.1 surface protein SP1 [Colletotrichum tofieldiae]	contig10:2688472-2689441	aba3	aba2	555.804	228.595	-1.28178	-2.29622	0.0004	0.00930765	yes
GENE_00014439	KZL63440.1 CND3 protein [Colletotrichum tofieldiae]	contig10:2996105-2997550	aba3	aba2	1614.31	735.377	-1.13436	-2.84726	5e-05	0.00165731	yes
GENE_00000135	KZL67584.1 tetrahydroxynaphthalene reductase [Colletotrichum tofieldiae]	contig1:564840-565888	bot5	aba2	266.012	533.992	1.00533	1.8129	0.0026	0.0380678	yes
GENE_00000315	KZL72890.1 zinc carboxypeptidase A, partial [Colletotrichum tofieldiae]	contig1:1088065-1089567	bot5	aba2	634.763	1168.76	0.88069	1.99332	0.0009	0.0172875	yes
GENE_00000370	KZL66649.1 tricarboxylate carrier [Colletotrichum tofieldiae]	contig1:1310840-1312185	bot5	aba2	166.784	362.634	1.12053	1.89273	0.00325	0.0449465	yes
GENE_00001048	KZL72484.1 lysine methyltransferase [Colletotrichum tofieldiae]	contig1:4005427-4006859	bot5	aba2	126.162	266.299	1.07777	1.85972	0.0031	0.0434439	yes
GENE_00001336	KZL77242.1 NTF2-like domain protein [Colletotrichum tofieldiae]	contig1:5060735-5061125	bot5	aba2	3818.21	2188.82	-0.802746	-1.82186	0.0017	0.0279738	yes
GENE_00001447	KZL68776.1 sterol esterase precursor [Colletotrichum tofieldiae]	contig1:5513693-5515467	bot5	aba2	291.954	543.364	0.896176	2.02403	0.0006	0.0127545	yes
GENE_00001491	KZL68779.1 integral membrane protein [Colletotrichum tofieldiae]	contig1:5616271-5617247	bot5	aba2	402.557	174.65	-1.20473	-1.86202	0.0029	0.0414451	yes
GENE_00001541	OHX00924.1 transcription initiation factor TFIID TFIIF subunit [Colletotrichum incanum]	contig1:5849849-5850204	bot5	aba2	0	266.474	inf	#NAME?	5e-05	0.00165731	yes
GENE_00001698	KZL66550.1 serine protease (trypsin) [Colletotrichum tofieldiae]	contig1:6494155-6495295	bot5	aba2	153.143	510.831	1.73797	2.89095	5e-05	0.00165731	yes
GENE_00001816	XP_018163447.1 Mago nashi [Colletotrichum higginsianum IMI 349063] OBR14930.1 Mago nashi [Colletotrichum higginsianum IMI 349063]	contig2:445961-446698	bot5	aba2	0	159.567	inf	#NAME?	5e-05	0.00165731	yes
GENE_00002181	KZL74760.1 ABC transporter, partial [Colletotrichum tofieldiae]	contig2:1616466-1620751	bot5	aba2	6.07424	81.4152	3.74452	3.45784	0.0007	0.0143438	yes
GENE_00002480	KZL73932.1 tryptophan dimethylallyltransferase [Colletotrichum tofieldiae]	contig2:2549038-2550444	bot5	aba2	189.726	67.0231	-1.50119	-1.97431	0.00285	0.0409161	yes
GENE_00002559	KZL73963.1 tubulin-specific chaperone Rbl2 [Colletotrichum tofieldiae]	contig2:2797370-2797843	bot5	aba2	70.9917	0	#NAME?	#NAME?	0.0023	0.0348072	yes
GENE_00002838	KZL73379.1 UTP-glucose-1-phosphate uridylyltransferase [Colletotrichum tofieldiae] KZL87335.1 utp-glucose-1-phosphate uridylyltransferase [Colletotrichum incanum] OHW95558.1 UTP-glucose-1-phosphate uridylyltransferase [Colletotrichum incanum]	contig2:3889618-3889798	bot5	aba2	0	862.41	inf	#NAME?	0.00055	0.011963	yes
GENE_00002905	No hit	contig2:4263031-4263729	bot5	aba2	67.961	0	#NAME?	#NAME?	5e-05	0.00165731	yes
GENE_00003059	KZL63980.1 glycosyl hydrolase family 18 [Colletotrichum tofieldiae]	contig2:4721643-4723116	bot5	aba2	556.476	293.968	-0.92066	-1.77275	0.00245	0.0364566	yes
GENE_00003257	KZL78658.1 hypothetical protein CT0861_08913 [Colletotrichum tofieldiae]	contig2:5474364-5475063	bot5	aba2	1287.58	718.969	-0.84066	-1.76289	0.002	0.0315048	yes
GENE_00003323	KZL78796.1 NADP-dependent leukotriene B4 12-hydroxydehydrogenase, partial [Colletotrichum tofieldiae]	contig2:5731143-5732303	bot5	aba2	166.868	348.493	1.06243	1.81722	0.0029	0.0414451	yes
GENE_00003390	KZL74823.1 lipase 1 (carboxylesterase) [Colletotrichum tofieldiae]	contig2:5890583-5892299	bot5	aba2	337.199	170.657	-0.982503	-1.93754	0.0018	0.0291081	yes
GENE_00003563	KZL76865.1 CAP22 protein [Colletotrichum tofieldiae]	contig3:154948-155706	bot5	aba2	352.82	953.296	1.43399	2.59025	5e-05	0.00165731	yes
GENE_00003579	KZL76796.1 peptidase family M28 [Colletotrichum tofieldiae]	contig3:249127-250555	bot5	aba2	1016.34	1810.35	0.832889	1.89526	0.0009	0.0172875	yes
GENE_00003678	KZL76897.1 pectin lyase, partial [Colletotrichum tofieldiae]	contig3:564376-565695	bot5	aba2	804.731	1363.37	0.7606	1.7702	0.00205	0.0320304	yes
GENE_00004092	KZL72439.1 extracellular serine-rich protein [Colletotrichum tofieldiae]	contig3:1904564-1905571	bot5	aba2	466.232	1088.46	1.22317	2.38624	0.00015	0.00417723	yes
GENE_00004097	No hit	contig3:1911005-1911209	bot5	aba2	0	497.623	inf	#NAME?	0.00055	0.011963	yes
GENE_00004398	KZL77511.1 glycoside hydrolase family 15 protein [Colletotrichum tofieldiae]	contig3:2969051-2971404	bot5	aba2	159.215	299.582	0.911975	1.84888	0.0017	0.0279738	yes
GENE_00004534	KZL85637.1 serine-threonine rich protein [Colletotrichum incanum] OHW91910.1 serine-threonine rich protein [Colletotrichum incanum]	contig3:3281305-3282373	bot5	aba2	723.315	1192.97	0.721862	1.69447	0.00335	0.045872	yes
GENE_00004688	No hit	contig3:3934588-3934902	bot5	aba2	0	156.37	inf	#NAME?	0.00055	0.011963	yes
GENE_00004964	KZL78121.1 alkaline proteinase [Colletotrichum tofieldiae]	contig3:4785245-4786646	bot5	aba2	1428.34	2675.92	0.905694	2.2989	0.00015	0.00417723	yes
GENE_00005744	KZL77292.1 hypothetical protein CT0861_02431 [Colletotrichum tofieldiae]	contig4:1209900-1210284	bot5	aba2	128.434	0	#NAME?	#NAME?	5e-05	0.00165731	yes
GENE_00005946	KZL68067.1 small nuclear ribonucleoprotein Sm D2 [Colletotrichum tofieldiae] OHW94636.1 small nuclear ribonucleoprotein sm d2 [Colletotrichum incanum]	contig4:2042922-2043326	bot5	aba2	85.8861	0	#NAME?	#NAME?	0.0023	0.0348072	yes
GENE_00006192	KZL71700.1 hypothetical protein CT0861_06161 [Colletotrichum tofieldiae]	contig4:2863167-2864313	bot5	aba2	186.782	526.424	1.49487	2.297	0.0005	0.0111268	yes
GENE_00007228	KZL73754.1 extracellular elastinolytic metalloproteinase [Colletotrichum tofieldiae]	contig5:95159-97182	bot5	aba2	2110.93	3639.09	0.785697	1.98142	0.0008	0.0158225	yes
GENE_00007637	KZL72291.1 versicolorin reductase (tetrahydroxynaphthalene reductase) [Colletotrichum tofieldiae]	contig5:1474600-1475499	bot5	aba2	573.062	1062.35	0.890497	1.9124	0.00125	0.0222364	yes
GENE_00007873	KZL76983.1 hypothetical protein CT0861_07311 [Colletotrichum tofieldiae]	contig5:2360566-2361238	bot5	aba2	0	78.8731	inf	#NAME?	0.00105	0.0194781	yes
GENE_00007906	KZL76975.1 MAS3 protein [Colletotrichum tofieldiae]	contig5:2463667-2464576	bot5	aba2	336.583	679.119	1.0127	1.94169	0.00125	0.0222364	yes
GENE_00008262	KZL65203.1 cytochrome P450 monooxygenase [Colletotrichum tofieldiae]	contig5:3919647-3921467	bot5	aba2	131.632	36.8956	-1.83499	-2.09699	0.0036	0.0483594	yes
GENE_00008276	KZL72864.1 benzoate 4-monooxygenase cytochrome P450 (BCL4p) [Colletotrichum tofieldiae]	contig5:3905005-3907099	bot5	aba2	168.668	72.9059	-1.21008	-1.86778	0.0035	0.0474203	yes
GENE_00008281	KZL65215.1 cytochrome P450 monooxygenase [Colletotrichum tofieldiae]	contig5:3922738-3924230	bot5	aba2	262.319	0	#NAME?	#NAME?	5e-05	0.00165731	yes
GENE_00008286	EMR90853.1 putative pentalenene synthase protein [Botrytis cinerea BcDW1]	contig5:3896355-3897811	bot5	aba2	301.235	112.283	-1.42375	-2.06419	0.0011	0.0201044	yes
GENE_00008737	OHE90484.1 hypothetical protein CORC01_14212 [Colletotrichum orchidophilum]	contig5:5969875-5970292	bot5	aba2	144.016	0	#NAME?	#NAME?	5e-05	0.00165731	yes
GENE_00009067	KZL85085.1 aminopeptidase y [Colletotrichum incanum] OHW98787.1 aminopeptidase y [Colletotrichum incanum]	contig6:1010531-1012127	bot5	aba2	133.313	294.983	1.14582	2.07319	0.00135	0.0236872	yes
GENE_00009084	KZL74043.1 plasma membrane G-protein coupled receptor [Colletotrichum tofieldiae]	contig6:1083553-1085248	bot5	aba2	142.844	55.4813	-1.36437	-1.82251	0.0034	0.046337	yes
GENE_00009328	KZL68304.1 histidine acid phosphatase [Colletotrichum tofieldiae]	contig6:1979727-1981320	bot5	aba2	46.0858	150.984	1.712	2.18888	0.0012	0.0215907	yes
GENE_00009390	KZL73794.1 methylenetetrahydrofolate reductase [Colletotrichum tofieldiae]	contig6:2278012-2278522	bot5	aba2	68.2251	0	#NAME?	#NAME?	0.0002	0.00534222	yes
GENE_00009514	OHW92811.1 mas3 protein [Colletotrichum incanum]	contig6:2602258-2603095	bot5	aba2	1051.14	2251.11	1.09868	2.59889	5e-05	0.00165731	yes
GENE_00010100	KZL78013.1 hypothetical protein CT0861_11940 [Colletotrichum tofieldiae]	contig6:4899655-4901332	bot5	aba2	150.11	326.248	1.11994	1.92415	0.0019	0.0303152	yes
GENE_00010464	KZL80189.1 glycosyl hydrolase family 61 [Colletotrichum incanum] OHW90602.1 glycosyl hydrolase family 61 protein [Colletotrichum incanum]	contig7:878624-879662	bot5	aba2	379.104	791.882	1.06269	2.21537	0.00015	0.00417723	yes
GENE_00010566	KZL65305.1 peptidase S41 family protein [Colletotrichum tofieldiae]	contig7:1203093-1205603	bot5	aba2	18.3302	77.6432	2.08264	2.22937	0.00245	0.0364566	yes
GENE_00010726	KZL73063.1 deuterolysin metalloprotease [Colletotrichum tofieldiae]	contig7:1776288-1777593	bot5	aba2	884.34	2095.78	1.24481	2.8603	5e-05	0.00165731	yes
GENE_00010963	KZL73463.1 ribulose-phosphate 3 epimerase, partial [Colletotrichum tofieldiae]	contig7:2613704-2614805	bot5	aba2	75.4031	256.586	1.76674	2.11467	0.00245	0.0364566	yes
GENE_00011024	KZL73452.1 cytoskeleton assembly control protein Sla1 [Colletotrichum tofieldiae]	contig7:2859706-2863311	bot5	aba2	80.5655	35.1845	-1.19522	-1.85938	0.0037	0.0491693	yes
GENE_00012069	XP_018158770.1 40S ribosomal protein S11 [Colletotrichum higginsianum IMI 349063] OBR10253.1 40S ribosomal protein S11 [Colletotrichum higginsianum IMI 349063]	contig8:1982431-1983249	bot5	aba2	2060.38	1157.1	-0.8324	-1.82159	0.00155	0.0261509	yes
GENE_00012157	KZL73185.1 intracellular hyphae protein 1 (LysM domain-containing protein) [Colletotrichum tofieldiae]	contig8:2214271-2214807	bot5	aba2	2565.4	1055.95	-1.28065	-2.34174	0.0001	0.00300182	yes
GENE_00012308	KZL73127.1 thiamine biosynthesis protein [Colletotrichum tofieldiae]	contig8:2752334-2753520	bot5	aba2	245.619	67.1915	-1.87007	-2.40276	0.0011	0.0201044	yes
GENE_00012979	KZL71644.1 hypothetical protein CT0861_07367 [Colletotrichum tofieldiae]	contig9:975542-976010	bot5	aba2	0	100.512	inf	#NAME?	5e-05	0.00165731	yes
GENE_00013123	KZL65497.1 ferulic acid esterase A (fungal cellulose binding domain-containing protein) [Colletotrichum tofieldiae]	contig9:1432651-1433622	bot5	aba2	669.749	1155.56	0.786905	1.79312	0.00185	0.0297088	yes
GENE_00013976	KZL68925.1 pigment biosynthesis protein Ayg1 [Colletotrichum tofieldiae]	contig10:1120122-1121232	bot5	aba2	55.4346	195.796	1.82049	2.12685	0.0032	0.0444678	yes
GENE_00014160	XP_001216222.1 conserved hypothetical protein [Aspergillus terreus NIH2624] EAU31863.1 conserved hypothetical protein [Aspergillus terreus NIH2624]	contig10:1886970-1887442	bot5	aba2	0	102.628	inf	#NAME?	5e-05	0.00165731	yes
GENE_00014313	OHW90090.1 succinyl-ligase subunit alpha [Colletotrichum incanum]	contig10:2571250-2572633	bot5	aba2	607.879	332.444	-0.870672	-1.80114	0.00255	0.0375578	yes
GENE_00014457	KZL66042.1 hypothetical protein CT0861_08040 [Colletotrichum tofieldiae]	contig10:3026335-3026722	bot5	aba2	87.7076	0	#NAME?	#NAME?	0.0026	0.0380678	yes
