# Supplementary material for: A fungal sesquiterpene biosynthesis gene cluster critical for mutualist-pathogen transition in Colletotrichum tofieldiae
Source: Nat Commun. 2023 Sep 6;14:5288. doi: 10.1038/s41467-023-40867-w (PMC10482981; doi:10.1038/s41467-023-40867-w)
Supplement: Supplementary file 12 — Supplementary Data 9 [file 41467_2023_40867_MOESM12_ESM.xlsx]

## Sheet: WT vs Ct3Δbot5
Supplementary Data 9: List of Ct3 92 genes described in Supplementary Data 5. The expression profiles of each Ct3 gene during root colonization with Ct3WT, Ct3Δaba2, Ct3Δaba3, or Ct3Δbot5 were described.
Name	Description	value_1_Ct3_WT	value_2_bot5	log2(fold_change)	significant
GENE_00000510	KZL77046.1 zinc carboxypeptidase [Colletotrichum tofieldiae]	146.76	80.7012	-0.8628	no
GENE_00000591	KZL77085.1 hypothetical protein CT0861_10222 [Colletotrichum tofieldiae]	130.107	153.403	0.237629	no
GENE_00000605	XP_018747387.1 catalase [Fusarium verticillioides 7600] EWG41196.1 catalase [Fusarium verticillioides 7600]	7.90748	20.4234	1.36893	no
GENE_00000703	KZL65416.1 isoprenylcysteine carboxyl methyltransferase [Colletotrichum tofieldiae]	51.6683	54.8195	0.0854113	no
GENE_00000748	KZL63394.1 nitrogen assimilation transcription factor [Colletotrichum tofieldiae]	29.2089	20.704	-0.496498	no
GENE_00001034	KDN64465.1 hypothetical protein CSUB01_00422 [Colletotrichum sublineola]	53.6794	90.562	0.754537	no
GENE_00001332	KZL67497.1 glucuronan lyase a [Colletotrichum incanum]	20.3414	13.2369	-0.619851	no
GENE_00001484	KZL64878.1 60S ribosomal protein L34 [Colletotrichum tofieldiae] KZL84945.1 ribosomal protein l34e [Colletotrichum incanum] OHW90042.1 60s ribosomal protein l34 [Colletotrichum incanum]	641.359	867.04	0.434966	no
GENE_00001605	KZL75963.1 ethyl tert-butyl ether degradation [Colletotrichum tofieldiae]	951.848	773.568	-0.299203	no
GENE_00001929	KZL70998.1 intracellular hyphae protein 1 (EC90 protein) [Colletotrichum tofieldiae]	81.47	148.624	0.867325	no
GENE_00002075	KZL71841.1 thioredoxin domain containing protein [Colletotrichum tofieldiae]	163.28	181.596	0.153385	no
GENE_00002131	KZL71849.1 major facilitator superfamily transporter [Colletotrichum tofieldiae]	3.09551	0	#NAME?	no
GENE_00002542	KZL73985.1 hypothetical protein CT0861_08548 [Colletotrichum tofieldiae]	175.065	104.562	-0.743538	no
GENE_00002559	KZL73963.1 tubulin-specific chaperone Rbl2 [Colletotrichum tofieldiae]	60.6098	70.9917	0.228098	no
GENE_00002566	KZL68200.1 DAD family protein [Colletotrichum tofieldiae]	253.513	245.009	-0.0492259	no
GENE_00003083	KZL78705.1 woronin body major protein [Colletotrichum tofieldiae]	135.037	96.2986	-0.487764	no
GENE_00003218	KZL78612.1 hypothetical protein CT0861_08960 [Colletotrichum tofieldiae]	77.7682	75.509	-0.042532	no
GENE_00003247	KZL78674.1 hypothetical protein CT0861_12679 [Colletotrichum tofieldiae]	896.263	1594.12	0.830769	no
GENE_00003317	KZL78716.1 hypothetical protein CT0861_00117 [Colletotrichum tofieldiae]	148.292	164.322	0.148082	no
GENE_00003354	KZL66436.1 sporulation associated protein [Colletotrichum tofieldiae]	35.3426	5.50292	-2.68314	no
GENE_00003516	KZL70379.1 hypothetical protein CT0861_09571 [Colletotrichum tofieldiae]	522.68	232.746	-1.16717	no
GENE_00003878	KZL78451.1 hypothetical protein CT0861_01713 [Colletotrichum tofieldiae]	69.901	26.2786	-1.41143	no
GENE_00003921	KZL78456.1 hypothetical protein CT0861_01718 [Colletotrichum tofieldiae]	48.0391	69.2835	0.528302	no
GENE_00004038	KZL72461.1 flavin-containing monooxygenase [Colletotrichum tofieldiae]	44.5109	0	#NAME?	no
GENE_00004292	KZL77512.1 hypothetical protein CT0861_09340 [Colletotrichum tofieldiae]	19.2442	64.3082	1.74058	no
GENE_00004555	KZL68990.1 regulatory protein Cys-3, partial [Colletotrichum tofieldiae]	376.879	432.168	0.197489	no
GENE_00004970	KZL78282.1 hypothetical protein CT0861_07809 [Colletotrichum tofieldiae]	41.916	103.592	1.30534	no
GENE_00005369	KZL74600.1 cytochrome P450 family protein [Colletotrichum tofieldiae]	17.7636	33.6044	0.919728	no
GENE_00005382	KZL74652.1 cytochrome p450 monooxygenase [Colletotrichum tofieldiae]	18.7718	25.8318	0.460581	no
GENE_00005648	XP_007595060.1 ubiquitin-conjugating enzyme E2-18 kDa [Colletotrichum fioriniae PJ7] EXF81435.1 ubiquitin-conjugating enzyme E2-18 kDa [Colletotrichum fioriniae PJ7] KXH41812.1 ubiquitin-conjugating enzyme E2-18 kDa [Colletotrichum nymphaeae SA-01] KXH49864.1 ubiquitin-conjugating enzyme E2-18 kDa [Colletotrichum simmondsii] KZL77353.1 ubiquitin-conjugating enzyme [Colletotrichum tofieldiae] OHW9…	145.712	156.565	0.10364	no
GENE_00005649	XP_007595062.1 LSM domain-containing protein [Colletotrichum fioriniae PJ7] XP_008098235.1 LSM domain-containing protein [Colletotrichum graminicola M1.001] XP_018160073.1 LSM domain-containing protein [Colletotrichum higginsianum IMI 349063] EFQ34215.1 LSM domain-containing protein [Colletotrichum graminicola M1.001] ENH82438.1 small nuclear ribonucleoprotein sm d3 [Colletotrichum orbiculare MAF…	359.596	208.986	-0.782974	no
GENE_00005728	XP_007793324.1 hypothetical protein UCREL1_5415 [Eutypa lata UCREL1] EMR67566.1 hypothetical protein UCREL1_5415 [Eutypa lata UCREL1]	187.656	180.681	-0.0546446	no
GENE_00005742	KZL77426.1 small secreted protein [Colletotrichum tofieldiae]	544.946	277.597	-0.973121	no
GENE_00005743	KZL77343.1 hypothetical protein CT0861_02430 [Colletotrichum tofieldiae]	10.146	0	#NAME?	no
GENE_00005757	KZL82974.1 hypothetical protein CI238_01928 [Colletotrichum incanum]	154.638	135.017	-0.195755	no
GENE_00005923	OHW94612.1 rRNA-processing protein fcf1 [Colletotrichum incanum]	55.984	30.6251	-0.870301	no
GENE_00006278	KZL69940.1 protein YOP-1 (HVA22 family TB2/DP1 protein) [Colletotrichum tofieldiae] OHW91123.1 HVA22 family TB2/DP1 protein [Colletotrichum incanum]	441.714	493.03	0.158561	no
GENE_00006643	KZL74922.1 serine threonine protein phosphatase [Colletotrichum tofieldiae]	199.534	163.588	-0.286575	no
GENE_00006675	KZL74927.1 MAS20 protein import receptor, partial [Colletotrichum tofieldiae]	91.2715	126.804	0.474361	no
GENE_00007122	KXH44093.1 hypothetical protein CSIM01_04397 [Colletotrichum simmondsii]	51.5933	2.29264	-4.4921	no
GENE_00007127	KZL77793.1 glutathione S-transferase [Colletotrichum tofieldiae]	53.8426	74.1638	0.461968	no
GENE_00007147	KZL67626.1 GPI anchored serine-threonine rich protein [Colletotrichum tofieldiae]	236.36	133.559	-0.823511	no
GENE_00007184	KZL65301.1 trypsin A chain (extracellular trypsin protease) [Colletotrichum tofieldiae]	375.942	168.353	-1.15902	no
GENE_00007222	KZL73704.1 cell division control protein (WD domain-containing protein) [Colletotrichum tofieldiae]	170.63	215.96	0.339897	no
GENE_00007223	KZL73731.1 hypothetical protein CT0861_04928 [Colletotrichum tofieldiae]	68.3119	42.8634	-0.672391	no
GENE_00007263	KZL73696.1 NUDIX domain-containing protein [Colletotrichum tofieldiae]	36.0972	15.8154	-1.19056	no
GENE_00007275	KZL73730.1 glutathione S-transferase [Colletotrichum tofieldiae]	91.3336	138.493	0.600594	no
GENE_00007600	KZL72285.1 transcriptional Coactivator p15 family protein [Colletotrichum tofieldiae]	19.6418	70.0315	1.83408	no
GENE_00007732	KZL76158.1 C2H2 finger domain-containing protein [Colletotrichum tofieldiae]	51.2192	73.1995	0.51515	no
GENE_00007801	KZL76198.1 HD domain-containing protein [Colletotrichum tofieldiae]	51.8879	51.132	-0.021171	no
GENE_00007908	KZL76939.1 ankyrin repeat-containing protein [Colletotrichum tofieldiae]	138.168	168.971	0.29035	no
GENE_00008261	KZL72865.1 benzoate 4-monooxygenase cytochrome p450 (CND5p) [Colletotrichum tofieldiae]	352.867	496.49	0.492639	no
GENE_00008262	KZL65203.1 cytochrome P450 monooxygenase [Colletotrichum tofieldiae]	54.4091	131.632	1.27459	no
GENE_00008265	KZL72866.1 pisatin demethylase [Colletotrichum tofieldiae]	42.2469	69.9936	0.728377	no
GENE_00008266	KZL72866.1 pisatin demethylase [Colletotrichum tofieldiae]	48.0445	114.108	1.24795	no
GENE_00008276	KZL72864.1 benzoate 4-monooxygenase cytochrome P450 (BCL4p) [Colletotrichum tofieldiae]	74.2352	168.668	1.18401	yes
GENE_00008277	KZL65201.1 LYSR family regulatory protein (BCL5p) [Colletotrichum tofieldiae]	50.3704	0	#NAME?	no
GENE_00008281	KZL65215.1 cytochrome P450 monooxygenase [Colletotrichum tofieldiae]	177.146	262.319	0.566385	no
GENE_00008283	KZL72862.1 ABA 3 protein [Colletotrichum tofieldiae]	36.2122	28.496	-0.345717	no
GENE_00008286	EMR90853.1 putative pentalenene synthase protein [Botrytis cinerea BcDW1]	180.046	301.235	0.742523	no
GENE_00008330	XP_018150706.1 hypothetical protein CH63R_14489 [Colletotrichum higginsianum IMI 349063] OBR02188.1 hypothetical protein CH63R_14489 [Colletotrichum higginsianum IMI 349063]	294.376	108.383	-1.44153	no
GENE_00008363	KZL66297.1 hypothetical protein CT0861_10335 [Colletotrichum tofieldiae]	113.47	112.675	-0.0101358	no
GENE_00008987	KZL76418.1 hypothetical protein CT0861_03380 [Colletotrichum tofieldiae]	249.789	155.57	-0.683145	no
GENE_00009138	KZL77721.1 cytochrome P450, partial [Colletotrichum tofieldiae]	107.103	153.408	0.518377	no
GENE_00009155	KZL77609.1 trichothecene C-8 acyltransferase [Colletotrichum tofieldiae]	69.0883	79.482	0.202186	no
GENE_00009284	KZL72970.1 ribose 5-phosphate isomerase [Colletotrichum tofieldiae]	0	0	0	no
GENE_00009290	KZL72956.1 fructose-bisphosphate aldolase (class-II) [Colletotrichum tofieldiae]	0	0	0	no
GENE_00009403	KZL73826.1 hypothetical protein CT0861_12373 [Colletotrichum tofieldiae]	72.8147	26.4904	-1.45876	no
GENE_00009596	KXH61539.1 ubiquitin-conjugating enzyme E2 35 [Colletotrichum salicis]	453.362	409.5	-0.146798	no
GENE_00010445	KZL73880.1 hypothetical protein CT0861_06114 [Colletotrichum tofieldiae]	89.4999	126.083	0.494419	no
GENE_00010594	KZL66711.1 hypothetical protein CT0861_00574 [Colletotrichum tofieldiae]	17.102	4.16073	-2.03925	no
GENE_00010758	KZL73045.1 C6 zinc finger protein [Colletotrichum tofieldiae]	21.2489	0	#NAME?	no
GENE_00010941	KZL67675.1 methyltransferase domain-containing protein [Colletotrichum tofieldiae]	43.6108	27.6186	-0.659045	no
GENE_00011049	KZL73467.1 calcium channel subunit Cch1 [Colletotrichum tofieldiae]	277.75	201.105	-0.465843	no
GENE_00011125	KZL87668.1 chromatin structure-remodeling complex protein rsc2 [Colletotrichum incanum]	78.7662	43.1816	-0.867161	no
GENE_00011142	KZL75393.1 integral membrane protein [Colletotrichum tofieldiae]	50.9933	129.285	1.34218	no
GENE_00011303	KZL68134.1 cytochrome P450 [Colletotrichum tofieldiae]	15.1647	25.2685	0.736616	no
GENE_00011358	CRK25924.1 hypothetical protein BN1723_013758 [Verticillium longisporum]	43.7306	138.745	1.66573	no
GENE_00012001	EQB55763.1 hypothetical protein CGLO_04282 [Colletotrichum gloeosporioides Cg-14]	117.311	138.68	0.241422	no
GENE_00012529	KZL74250.1 hypothetical protein CT0861_11897 [Colletotrichum tofieldiae]	161.128	196.966	0.289741	no
GENE_00012570	No hit	170.179	171.603	0.0120265	no
GENE_00012738	KZL66289.1 hypothetical protein CT0861_08214, partial [Colletotrichum tofieldiae]	79.6079	132.653	0.736669	no
GENE_00012809	KZL71923.1 cytochrome P450 [Colletotrichum tofieldiae]	98.9809	97.7764	-0.0176645	no
GENE_00012873	KZL64014.1 Cyanovirin-N family protein [Colletotrichum tofieldiae]	444.551	208.383	-1.09311	no
GENE_00012977	KZL71645.1 hypothetical protein CT0861_07365, partial [Colletotrichum tofieldiae]	129.86	73.6551	-0.818102	no
GENE_00013154	KZL74480.1 hypothetical protein CT0861_04298, partial [Colletotrichum tofieldiae]	31.972	18.6083	-0.780864	no
GENE_00013222	KZL71395.1 hydroxymethylglutaryl-CoA synthase [Colletotrichum tofieldiae]	119.264	127.44	0.0956624	no
GENE_00013831	KZL76544.1 translation initiation factor [Colletotrichum tofieldiae] OHW97882.1 eukaryotic translation initiation factor eif-1 [Colletotrichum incanum]	260.713	209.788	-0.31353	no
GENE_00013954	XP_008093487.1 PX domain-containing protein [Colletotrichum graminicola M1.001] XP_018154404.1 PX domain-containing protein [Colletotrichum higginsianum IMI 349063] EFQ29467.1 PX domain-containing protein [Colletotrichum graminicola M1.001] CCF33299.1 sorting nexin-3 [Colletotrichum higginsianum] KDN65377.1 putative sorting nexin-3 [Colletotrichum sublineola] KXH37714.1 sorting nexin-3 [Colletotr…	90.2443	73.0761	-0.304437	no
GENE_00014094	KZL71718.1 C6 transcription factor protein, partial [Colletotrichum tofieldiae]	708.615	442.894	-0.67804	no
GENE_00014203	KZL74997.1 hypothetical protein CT0861_04700 [Colletotrichum tofieldiae]	148.248	274.559	0.889103	no
GENE_00014368	KZL78402.1 cytochrome P450 [Colletotrichum tofieldiae]	31.3308	43.8384	0.484615	no

## Sheet: WT vs Ct3Δaba3
Name	Description	value_1_Ct3_WT	value_2_aba3	log2(fold_change)	significant
GENE_00000510	KZL77046.1 zinc carboxypeptidase [Colletotrichum tofieldiae]	146.76	14.9546	-3.2948	no
GENE_00000591	KZL77085.1 hypothetical protein CT0861_10222 [Colletotrichum tofieldiae]	130.107	238.548	0.874587	no
GENE_00000605	XP_018747387.1 catalase [Fusarium verticillioides 7600] EWG41196.1 catalase [Fusarium verticillioides 7600]	7.90748	0	#NAME?	no
GENE_00000703	KZL65416.1 isoprenylcysteine carboxyl methyltransferase [Colletotrichum tofieldiae]	51.6683	56.3392	0.124861	no
GENE_00000748	KZL63394.1 nitrogen assimilation transcription factor [Colletotrichum tofieldiae]	29.2089	0	#NAME?	no
GENE_00001034	KDN64465.1 hypothetical protein CSUB01_00422 [Colletotrichum sublineola]	53.6794	0	#NAME?	no
GENE_00001332	KZL67497.1 glucuronan lyase a [Colletotrichum incanum]	20.3414	0	#NAME?	no
GENE_00001484	KZL64878.1 60S ribosomal protein L34 [Colletotrichum tofieldiae] KZL84945.1 ribosomal protein l34e [Colletotrichum incanum] OHW90042.1 60s ribosomal protein l34 [Colletotrichum incanum]	641.359	1406.21	1.13261	no
GENE_00001605	KZL75963.1 ethyl tert-butyl ether degradation [Colletotrichum tofieldiae]	951.848	753.8	-0.336549	no
GENE_00001929	KZL70998.1 intracellular hyphae protein 1 (EC90 protein) [Colletotrichum tofieldiae]	81.47	23.6224	-1.78611	no
GENE_00002075	KZL71841.1 thioredoxin domain containing protein [Colletotrichum tofieldiae]	163.28	150.844	-0.114288	no
GENE_00002131	KZL71849.1 major facilitator superfamily transporter [Colletotrichum tofieldiae]	3.09551	17.5713	2.50497	no
GENE_00002542	KZL73985.1 hypothetical protein CT0861_08548 [Colletotrichum tofieldiae]	175.065	59.0326	-1.56831	no
GENE_00002559	KZL73963.1 tubulin-specific chaperone Rbl2 [Colletotrichum tofieldiae]	60.6098	12.4265	-2.28613	no
GENE_00002566	KZL68200.1 DAD family protein [Colletotrichum tofieldiae]	253.513	292.954	0.20861	no
GENE_00003083	KZL78705.1 woronin body major protein [Colletotrichum tofieldiae]	135.037	60.872	-1.1495	no
GENE_00003218	KZL78612.1 hypothetical protein CT0861_08960 [Colletotrichum tofieldiae]	77.7682	39.6332	-0.97247	no
GENE_00003247	KZL78674.1 hypothetical protein CT0861_12679 [Colletotrichum tofieldiae]	896.263	804.1	-0.156547	no
GENE_00003317	KZL78716.1 hypothetical protein CT0861_00117 [Colletotrichum tofieldiae]	148.292	0	#NAME?	yes
GENE_00003354	KZL66436.1 sporulation associated protein [Colletotrichum tofieldiae]	35.3426	6.44208	-2.45581	no
GENE_00003516	KZL70379.1 hypothetical protein CT0861_09571 [Colletotrichum tofieldiae]	522.68	99.3565	-2.39524	no
GENE_00003878	KZL78451.1 hypothetical protein CT0861_01713 [Colletotrichum tofieldiae]	69.901	16.6658	-2.06842	no
GENE_00003921	KZL78456.1 hypothetical protein CT0861_01718 [Colletotrichum tofieldiae]	48.0391	20.6774	-1.21615	no
GENE_00004038	KZL72461.1 flavin-containing monooxygenase [Colletotrichum tofieldiae]	44.5109	0	#NAME?	no
GENE_00004292	KZL77512.1 hypothetical protein CT0861_09340 [Colletotrichum tofieldiae]	19.2442	176.498	3.19715	no
GENE_00004555	KZL68990.1 regulatory protein Cys-3, partial [Colletotrichum tofieldiae]	376.879	388.114	0.0423782	no
GENE_00004970	KZL78282.1 hypothetical protein CT0861_07809 [Colletotrichum tofieldiae]	41.916	43.7899	0.0630962	no
GENE_00005369	KZL74600.1 cytochrome P450 family protein [Colletotrichum tofieldiae]	17.7636	0	#NAME?	no
GENE_00005382	KZL74652.1 cytochrome p450 monooxygenase [Colletotrichum tofieldiae]	18.7718	6.68717	-1.4891	no
GENE_00005648	XP_007595060.1 ubiquitin-conjugating enzyme E2-18 kDa [Colletotrichum fioriniae PJ7] EXF81435.1 ubiquitin-conjugating enzyme E2-18 kDa [Colletotrichum fioriniae PJ7] KXH41812.1 ubiquitin-conjugating enzyme E2-18 kDa [Colletotrichum nymphaeae SA-01] KXH49864.1 ubiquitin-conjugating enzyme E2-18 kDa [Colletotrichum simmondsii] KZL77353.1 ubiquitin-conjugating enzyme [Colletotrichum tofieldiae] OHW9…	145.712	103.545	-0.492872	no
GENE_00005649	XP_007595062.1 LSM domain-containing protein [Colletotrichum fioriniae PJ7] XP_008098235.1 LSM domain-containing protein [Colletotrichum graminicola M1.001] XP_018160073.1 LSM domain-containing protein [Colletotrichum higginsianum IMI 349063] EFQ34215.1 LSM domain-containing protein [Colletotrichum graminicola M1.001] ENH82438.1 small nuclear ribonucleoprotein sm d3 [Colletotrichum orbiculare MAF…	359.596	273.792	-0.393297	no
GENE_00005728	XP_007793324.1 hypothetical protein UCREL1_5415 [Eutypa lata UCREL1] EMR67566.1 hypothetical protein UCREL1_5415 [Eutypa lata UCREL1]	187.656	52.8113	-1.82917	no
GENE_00005742	KZL77426.1 small secreted protein [Colletotrichum tofieldiae]	544.946	374.435	-0.541398	no
GENE_00005743	KZL77343.1 hypothetical protein CT0861_02430 [Colletotrichum tofieldiae]	10.146	0	#NAME?	no
GENE_00005757	KZL82974.1 hypothetical protein CI238_01928 [Colletotrichum incanum]	154.638	0	#NAME?	yes
GENE_00005923	OHW94612.1 rRNA-processing protein fcf1 [Colletotrichum incanum]	55.984	39.294	-0.510708	no
GENE_00006278	KZL69940.1 protein YOP-1 (HVA22 family TB2/DP1 protein) [Colletotrichum tofieldiae] OHW91123.1 HVA22 family TB2/DP1 protein [Colletotrichum incanum]	441.714	320.068	-0.464733	no
GENE_00006643	KZL74922.1 serine threonine protein phosphatase [Colletotrichum tofieldiae]	199.534	180.819	-0.142088	no
GENE_00006675	KZL74927.1 MAS20 protein import receptor, partial [Colletotrichum tofieldiae]	91.2715	134.945	0.564135	no
GENE_00007122	KXH44093.1 hypothetical protein CSIM01_04397 [Colletotrichum simmondsii]	51.5933	5.79572	-3.15412	no
GENE_00007127	KZL77793.1 glutathione S-transferase [Colletotrichum tofieldiae]	53.8426	8.17417	-2.7196	no
GENE_00007147	KZL67626.1 GPI anchored serine-threonine rich protein [Colletotrichum tofieldiae]	236.36	0	#NAME?	yes
GENE_00007184	KZL65301.1 trypsin A chain (extracellular trypsin protease) [Colletotrichum tofieldiae]	375.942	66.1219	-2.50731	yes
GENE_00007222	KZL73704.1 cell division control protein (WD domain-containing protein) [Colletotrichum tofieldiae]	170.63	61.5806	-1.47032	no
GENE_00007223	KZL73731.1 hypothetical protein CT0861_04928 [Colletotrichum tofieldiae]	68.3119	79.3949	0.216908	no
GENE_00007263	KZL73696.1 NUDIX domain-containing protein [Colletotrichum tofieldiae]	36.0972	0	#NAME?	no
GENE_00007275	KZL73730.1 glutathione S-transferase [Colletotrichum tofieldiae]	91.3336	90.8707	-0.00733094	no
GENE_00007600	KZL72285.1 transcriptional Coactivator p15 family protein [Colletotrichum tofieldiae]	19.6418	31.2607	0.670426	no
GENE_00007732	KZL76158.1 C2H2 finger domain-containing protein [Colletotrichum tofieldiae]	51.2192	10.5625	-2.27773	no
GENE_00007801	KZL76198.1 HD domain-containing protein [Colletotrichum tofieldiae]	51.8879	74.5107	0.522049	no
GENE_00007908	KZL76939.1 ankyrin repeat-containing protein [Colletotrichum tofieldiae]	138.168	153.17	0.148708	no
GENE_00008261	KZL72865.1 benzoate 4-monooxygenase cytochrome p450 (CND5p) [Colletotrichum tofieldiae]	352.867	31.9739	-3.46416	yes
GENE_00008262	KZL65203.1 cytochrome P450 monooxygenase [Colletotrichum tofieldiae]	54.4091	8.36758	-2.70097	no
GENE_00008265	KZL72866.1 pisatin demethylase [Colletotrichum tofieldiae]	42.2469	20.7224	-1.02765	no
GENE_00008266	KZL72866.1 pisatin demethylase [Colletotrichum tofieldiae]	48.0445	41.1726	-0.222684	no
GENE_00008276	KZL72864.1 benzoate 4-monooxygenase cytochrome P450 (BCL4p) [Colletotrichum tofieldiae]	74.2352	24.5334	-1.59736	no
GENE_00008277	KZL65201.1 LYSR family regulatory protein (BCL5p) [Colletotrichum tofieldiae]	50.3704	10.0384	-2.32705	no
GENE_00008281	KZL65215.1 cytochrome P450 monooxygenase [Colletotrichum tofieldiae]	177.146	44.3251	-1.99874	yes
GENE_00008283	KZL72862.1 ABA 3 protein [Colletotrichum tofieldiae]	36.2122	0	#NAME?	no
GENE_00008286	EMR90853.1 putative pentalenene synthase protein [Botrytis cinerea BcDW1]	180.046	22.9502	-2.97179	no
GENE_00008330	XP_018150706.1 hypothetical protein CH63R_14489 [Colletotrichum higginsianum IMI 349063] OBR02188.1 hypothetical protein CH63R_14489 [Colletotrichum higginsianum IMI 349063]	294.376	98.9633	-1.57269	no
GENE_00008363	KZL66297.1 hypothetical protein CT0861_10335 [Colletotrichum tofieldiae]	113.47	8.45238	-3.74681	no
GENE_00008987	KZL76418.1 hypothetical protein CT0861_03380 [Colletotrichum tofieldiae]	249.789	125.522	-0.992769	no
GENE_00009138	KZL77721.1 cytochrome P450, partial [Colletotrichum tofieldiae]	107.103	15.1797	-2.81878	no
GENE_00009155	KZL77609.1 trichothecene C-8 acyltransferase [Colletotrichum tofieldiae]	69.0883	3.7452	-4.20533	no
GENE_00009284	KZL72970.1 ribose 5-phosphate isomerase [Colletotrichum tofieldiae]	0	0	0	no
GENE_00009290	KZL72956.1 fructose-bisphosphate aldolase (class-II) [Colletotrichum tofieldiae]	0	0	0	no
GENE_00009403	KZL73826.1 hypothetical protein CT0861_12373 [Colletotrichum tofieldiae]	72.8147	37.1956	-0.969098	no
GENE_00009596	KXH61539.1 ubiquitin-conjugating enzyme E2 35 [Colletotrichum salicis]	453.362	260.079	-0.801714	no
GENE_00010445	KZL73880.1 hypothetical protein CT0861_06114 [Colletotrichum tofieldiae]	89.4999	62.0394	-0.5287	no
GENE_00010594	KZL66711.1 hypothetical protein CT0861_00574 [Colletotrichum tofieldiae]	17.102	49.3456	1.52876	no
GENE_00010758	KZL73045.1 C6 zinc finger protein [Colletotrichum tofieldiae]	21.2489	0	#NAME?	no
GENE_00010941	KZL67675.1 methyltransferase domain-containing protein [Colletotrichum tofieldiae]	43.6108	6.42549	-2.76281	no
GENE_00011049	KZL73467.1 calcium channel subunit Cch1 [Colletotrichum tofieldiae]	277.75	98.1163	-1.50122	no
GENE_00011125	KZL87668.1 chromatin structure-remodeling complex protein rsc2 [Colletotrichum incanum]	78.7662	26.4875	-1.57226	no
GENE_00011142	KZL75393.1 integral membrane protein [Colletotrichum tofieldiae]	50.9933	75.4158	0.564559	no
GENE_00011303	KZL68134.1 cytochrome P450 [Colletotrichum tofieldiae]	15.1647	0	#NAME?	no
GENE_00011358	CRK25924.1 hypothetical protein BN1723_013758 [Verticillium longisporum]	43.7306	67.6904	0.630309	no
GENE_00012001	EQB55763.1 hypothetical protein CGLO_04282 [Colletotrichum gloeosporioides Cg-14]	117.311	69.1449	-0.762637	no
GENE_00012529	KZL74250.1 hypothetical protein CT0861_11897 [Colletotrichum tofieldiae]	161.128	151.426	-0.0895937	no
GENE_00012570	No hit	170.179	0	#NAME?	yes
GENE_00012738	KZL66289.1 hypothetical protein CT0861_08214, partial [Colletotrichum tofieldiae]	79.6079	111.141	0.481402	no
GENE_00012809	KZL71923.1 cytochrome P450 [Colletotrichum tofieldiae]	98.9809	100.463	0.0214457	no
GENE_00012873	KZL64014.1 Cyanovirin-N family protein [Colletotrichum tofieldiae]	444.551	148.61	-1.58082	no
GENE_00012977	KZL71645.1 hypothetical protein CT0861_07365, partial [Colletotrichum tofieldiae]	129.86	10.0942	-3.68536	no
GENE_00013154	KZL74480.1 hypothetical protein CT0861_04298, partial [Colletotrichum tofieldiae]	31.972	0	#NAME?	no
GENE_00013222	KZL71395.1 hydroxymethylglutaryl-CoA synthase [Colletotrichum tofieldiae]	119.264	71.1403	-0.745419	no
GENE_00013831	KZL76544.1 translation initiation factor [Colletotrichum tofieldiae] OHW97882.1 eukaryotic translation initiation factor eif-1 [Colletotrichum incanum]	260.713	365.202	0.486232	no
GENE_00013954	XP_008093487.1 PX domain-containing protein [Colletotrichum graminicola M1.001] XP_018154404.1 PX domain-containing protein [Colletotrichum higginsianum IMI 349063] EFQ29467.1 PX domain-containing protein [Colletotrichum graminicola M1.001] CCF33299.1 sorting nexin-3 [Colletotrichum higginsianum] KDN65377.1 putative sorting nexin-3 [Colletotrichum sublineola] KXH37714.1 sorting nexin-3 [Colletotr…	90.2443	75.9178	-0.249399	no
GENE_00014094	KZL71718.1 C6 transcription factor protein, partial [Colletotrichum tofieldiae]	708.615	823.625	0.216987	no
GENE_00014203	KZL74997.1 hypothetical protein CT0861_04700 [Colletotrichum tofieldiae]	148.248	55.2478	-1.42402	no
GENE_00014368	KZL78402.1 cytochrome P450 [Colletotrichum tofieldiae]	31.3308	4.19402	-2.90117	no

## Sheet: WT vs Ct3Δaba2
Name	Description	locus	value_1_Ct3WT	value_2_aba2	log2(fold_change)	test_stat	p_value	q_value	significant
GENE_00000510	KZL77046.1 zinc carboxypeptidase [Colletotrichum tofieldiae]	contig1:1810803-1811996	146.76	100.56	-0.545413	-0.751451	0.19	0.450797	no
GENE_00000591	KZL77085.1 hypothetical protein CT0861_10222 [Colletotrichum tofieldiae]	contig1:2125265-2125775	130.107	128.262	-0.0205946	-0.0186321	0.9532	0.978837	no
GENE_00000605	XP_018747387.1 catalase [Fusarium verticillioides 7600] EWG41196.1 catalase [Fusarium verticillioides 7600]	contig1:2229562-2230694	7.90748	6.54544	-0.272728	0	1	1	no
GENE_00000703	KZL65416.1 isoprenylcysteine carboxyl methyltransferase [Colletotrichum tofieldiae]	contig1:2617625-2618784	51.6683	43.6121	-0.244549	0	1	1	no
GENE_00000748	KZL63394.1 nitrogen assimilation transcription factor [Colletotrichum tofieldiae]	contig1:2736700-2737165	29.2089	17.7291	-0.720289	0	1	1	no
GENE_00001034	KDN64465.1 hypothetical protein CSUB01_00422 [Colletotrichum sublineola]	contig1:3953788-3954115	53.6794	133.61	1.31559	0.798402	0.3465	0.607817	no
GENE_00001332	KZL67497.1 glucuronan lyase a [Colletotrichum incanum]	contig1:5031039-5031825	20.3414	4.76374	-2.09425	0	1	1	no
GENE_00001484	KZL64878.1 60S ribosomal protein L34 [Colletotrichum tofieldiae] KZL84945.1 ribosomal protein l34e [Colletotrichum incanum] OHW90042.1 60s ribosomal protein l34 [Colletotrichum incanum]	contig1:5641747-5642168	641.359	836.37	0.383009	0.420761	0.45965	0.697394	no
GENE_00001605	KZL75963.1 ethyl tert-butyl ether degradation [Colletotrichum tofieldiae]	contig1:6083983-6084313	951.848	661.938	-0.524034	-0.741691	0.19615	0.45793	no
GENE_00001929	KZL70998.1 intracellular hyphae protein 1 (EC90 protein) [Colletotrichum tofieldiae]	contig2:755093-755699	81.47	22.8382	-1.83482	-1.0151	0.1712	0.429281	no
GENE_00002075	KZL71841.1 thioredoxin domain containing protein [Colletotrichum tofieldiae]	contig2:1269631-1270790	163.28	259.48	0.668278	1.10273	0.05665	0.250682	no
GENE_00002131	KZL71849.1 major facilitator superfamily transporter [Colletotrichum tofieldiae]	contig2:1468464-1470258	3.09551	0	#NAME?	0	1	1	no
GENE_00002542	KZL73985.1 hypothetical protein CT0861_08548 [Colletotrichum tofieldiae]	contig2:2770729-2771480	175.065	111.075	-0.656358	-0.658209	0.3042	0.570135	no
GENE_00002559	KZL73963.1 tubulin-specific chaperone Rbl2 [Colletotrichum tofieldiae]	contig2:2797370-2797843	60.6098	0	#NAME?	0	1	1	no
GENE_00002566	KZL68200.1 DAD family protein [Colletotrichum tofieldiae]	contig2:2941463-2942253	253.513	281.256	0.149824	0.192495	0.7403	0.877532	no
GENE_00003083	KZL78705.1 woronin body major protein [Colletotrichum tofieldiae]	contig2:4846689-4847181	135.037	111.303	-0.278857	-0.237395	0.68295	0.844848	no
GENE_00003218	KZL78612.1 hypothetical protein CT0861_08960 [Colletotrichum tofieldiae]	contig2:5315947-5317478	77.7682	40.2114	-0.951575	-1.03272	0.08345	0.302519	no
GENE_00003247	KZL78674.1 hypothetical protein CT0861_12679 [Colletotrichum tofieldiae]	contig2:5476642-5477088	896.263	1237.73	0.465709	0.759452	0.1846	0.444741	no
GENE_00003317	KZL78716.1 hypothetical protein CT0861_00117 [Colletotrichum tofieldiae]	contig2:5624521-5625006	148.292	166.694	0.168757	0.149469	0.82385	0.920338	no
GENE_00003354	KZL66436.1 sporulation associated protein [Colletotrichum tofieldiae]	contig2:5822085-5823908	35.3426	19.3267	-0.87081	0	1	1	no
GENE_00003516	KZL70379.1 hypothetical protein CT0861_09571 [Colletotrichum tofieldiae]	contig2:6358213-6358671	522.68	259.665	-1.00927	-1.18003	0.05105	0.237132	no
GENE_00003878	KZL78451.1 hypothetical protein CT0861_01713 [Colletotrichum tofieldiae]	contig3:1258520-1259000	69.901	16.8562	-2.05203	-0.880543	0.1827	0.44213	no
GENE_00003921	KZL78456.1 hypothetical protein CT0861_01718 [Colletotrichum tofieldiae]	contig3:1279811-1280488	48.0391	5.91776	-3.02109	0	1	1	no
GENE_00004038	KZL72461.1 flavin-containing monooxygenase [Colletotrichum tofieldiae]	contig3:1701136-1701532	44.5109	13.1077	-1.76374	0	1	1	no
GENE_00004292	KZL77512.1 hypothetical protein CT0861_09340 [Colletotrichum tofieldiae]	contig3:2668075-2668435	19.2442	27.7658	0.528887	0	1	1	no
GENE_00004555	KZL68990.1 regulatory protein Cys-3, partial [Colletotrichum tofieldiae]	contig3:3451266-3451613	376.879	192.779	-0.967156	-0.952324	0.1809	0.440199	no
GENE_00004970	KZL78282.1 hypothetical protein CT0861_07809 [Colletotrichum tofieldiae]	contig3:4875481-4875946	41.916	30.4529	-0.460922	0	1	1	no
GENE_00005369	KZL74600.1 cytochrome P450 family protein [Colletotrichum tofieldiae]	contig4:170784-172215	17.7636	3.67295	-2.27391	0	1	1	no
GENE_00005382	KZL74652.1 cytochrome p450 monooxygenase [Colletotrichum tofieldiae]	contig4:164691-166529	18.7718	31.112	0.728905	0	1	1	no
GENE_00005648	XP_007595060.1 ubiquitin-conjugating enzyme E2-18 kDa [Colletotrichum fioriniae PJ7] EXF81435.1 ubiquitin-conjugating enzyme E2-18 kDa [Colletotrichum fioriniae PJ7] KXH41812.1 ubiquitin-conjugating enzyme E2-18 kDa [Colletotrichum nymphaeae SA-01] KXH49864.1 ubiquitin-conjugating enzyme E2-18 kDa [Colletotrichum simmondsii] KZL77353.1 ubiquitin-conjugating enzyme [Colletotrichum tofieldiae] OHW9…	contig4:979612-980205	145.712	154.44	0.0839214	0.0804287	0.8806	0.947676	no
GENE_00005649	XP_007595062.1 LSM domain-containing protein [Colletotrichum fioriniae PJ7] XP_008098235.1 LSM domain-containing protein [Colletotrichum graminicola M1.001] XP_018160073.1 LSM domain-containing protein [Colletotrichum higginsianum IMI 349063] EFQ34215.1 LSM domain-containing protein [Colletotrichum graminicola M1.001] ENH82438.1 small nuclear ribonucleoprotein sm d3 [Colletotrichum orbiculare MAF…	contig4:983285-983790	359.596	205.763	-0.805392	-0.871649	0.20685	0.469967	no
GENE_00005728	XP_007793324.1 hypothetical protein UCREL1_5415 [Eutypa lata UCREL1] EMR67566.1 hypothetical protein UCREL1_5415 [Eutypa lata UCREL1]	contig4:1245193-1245754	187.656	127.084	-0.562306	-0.630325	0.3069	0.573057	no
GENE_00005742	KZL77426.1 small secreted protein [Colletotrichum tofieldiae]	contig4:1231408-1231974	544.946	448.891	-0.279748	-0.442074	0.4358	0.6782	no
GENE_00005743	KZL77343.1 hypothetical protein CT0861_02430 [Colletotrichum tofieldiae]	contig4:1200895-1201341	10.146	16.362	0.689446	0	1	1	no
GENE_00005757	KZL82974.1 hypothetical protein CI238_01928 [Colletotrichum incanum]	contig4:1339270-1340097	154.638	118.288	-0.386593	-0.475003	0.42495	0.669702	no
GENE_00005923	OHW94612.1 rRNA-processing protein fcf1 [Colletotrichum incanum]	contig4:1947141-1948003	55.984	13.3437	-2.06886	0	1	1	no
GENE_00006278	KZL69940.1 protein YOP-1 (HVA22 family TB2/DP1 protein) [Colletotrichum tofieldiae] OHW91123.1 HVA22 family TB2/DP1 protein [Colletotrichum incanum]	contig4:3061976-3062718	441.714	471.859	0.0952439	0.161447	0.78185	0.898848	no
GENE_00006643	KZL74922.1 serine threonine protein phosphatase [Colletotrichum tofieldiae]	contig4:4282920-4283762	199.534	244.7	0.294375	0.430893	0.45895	0.696806	no
GENE_00006675	KZL74927.1 MAS20 protein import receptor, partial [Colletotrichum tofieldiae]	contig4:4442569-4443347	91.2715	82.2876	-0.149489	-0.115875	0.8437	0.930582	no
GENE_00007122	KXH44093.1 hypothetical protein CSIM01_04397 [Colletotrichum simmondsii]	contig4:5925156-5926215	51.5933	3.2949	-3.96888	0	1	1	no
GENE_00007127	KZL77793.1 glutathione S-transferase [Colletotrichum tofieldiae]	contig4:5920270-5920805	53.8426	44.5451	-0.273481	0	1	1	no
GENE_00007147	KZL67626.1 GPI anchored serine-threonine rich protein [Colletotrichum tofieldiae]	contig4:6011816-6012428	236.36	287.903	0.284602	0.354466	0.5304	0.748604	no
GENE_00007184	KZL65301.1 trypsin A chain (extracellular trypsin protease) [Colletotrichum tofieldiae]	contig4:6211089-6211961	375.942	206.861	-0.861846	-1.39201	0.03	0.179891	no
GENE_00007222	KZL73704.1 cell division control protein (WD domain-containing protein) [Colletotrichum tofieldiae]	contig5:31-439	170.63	53.1652	-1.68232	-1.19721	0.1116	0.349245	no
GENE_00007223	KZL73731.1 hypothetical protein CT0861_04928 [Colletotrichum tofieldiae]	contig5:32888-33311	68.3119	22.9104	-1.57613	-0.77792	0.4014	0.651878	no
GENE_00007263	KZL73696.1 NUDIX domain-containing protein [Colletotrichum tofieldiae]	contig5:190114-190675	36.0972	9.16228	-1.97811	0	1	1	no
GENE_00007275	KZL73730.1 glutathione S-transferase [Colletotrichum tofieldiae]	contig5:256700-257537	91.3336	97.2643	0.0907652	0.0970688	0.86855	0.942181	no
GENE_00007600	KZL72285.1 transcriptional Coactivator p15 family protein [Colletotrichum tofieldiae]	contig5:1370060-1370616	19.6418	46.7291	1.2504	0	1	1	no
GENE_00007732	KZL76158.1 C2H2 finger domain-containing protein [Colletotrichum tofieldiae]	contig5:1854923-1856312	51.2192	90.6278	0.82327	0.958604	0.1042	0.337606	no
GENE_00007801	KZL76198.1 HD domain-containing protein [Colletotrichum tofieldiae]	contig5:2012885-2013518	51.8879	165.862	1.67651	1.37004	0.0355	0.197595	no
GENE_00007908	KZL76939.1 ankyrin repeat-containing protein [Colletotrichum tofieldiae]	contig5:2387677-2388151	138.168	93.0569	-0.570238	-0.49831	0.4459	0.686919	no
GENE_00008261	KZL72865.1 benzoate 4-monooxygenase cytochrome p450 (CND5p) [Colletotrichum tofieldiae]	contig5:3898416-3900166	352.867	317.151	-0.153957	-0.297492	0.60405	0.798285	no
GENE_00008262	KZL65203.1 cytochrome P450 monooxygenase [Colletotrichum tofieldiae]	contig5:3919647-3921467	54.4091	36.8956	-0.560398	0	1	1	no
GENE_00008265	KZL72866.1 pisatin demethylase [Colletotrichum tofieldiae]	contig5:3902831-3903623	42.2469	28.4417	-0.570837	0	1	1	no
GENE_00008266	KZL72866.1 pisatin demethylase [Colletotrichum tofieldiae]	contig5:3903807-3904622	48.0445	37.3321	-0.363954	0	1	1	no
GENE_00008276	KZL72864.1 benzoate 4-monooxygenase cytochrome P450 (BCL4p) [Colletotrichum tofieldiae]	contig5:3905005-3907099	74.2352	72.9059	-0.0260667	-0.0353784	0.95505	0.979316	no
GENE_00008277	KZL65201.1 LYSR family regulatory protein (BCL5p) [Colletotrichum tofieldiae]	contig5:3917255-3918951	50.3704	63.9834	0.345122	0	1	1	no
GENE_00008281	KZL65215.1 cytochrome P450 monooxygenase [Colletotrichum tofieldiae]	contig5:3922738-3924230	177.146	0	#NAME?	#NAME?	5e-05	0.00165731	yes
GENE_00008283	KZL72862.1 ABA 3 protein [Colletotrichum tofieldiae]	contig5:3900800-3902107	36.2122	19.0602	-0.925914	0	1	1	no
GENE_00008286	EMR90853.1 putative pentalenene synthase protein [Botrytis cinerea BcDW1]	contig5:3896355-3897811	180.046	112.283	-0.681228	-0.941709	0.10395	0.3373	no
GENE_00008330	XP_018150706.1 hypothetical protein CH63R_14489 [Colletotrichum higginsianum IMI 349063] OBR02188.1 hypothetical protein CH63R_14489 [Colletotrichum higginsianum IMI 349063]	contig5:4349480-4349961	294.376	73.3514	-2.00476	-1.69933	0.03255	0.188184	no
GENE_00008363	KZL66297.1 hypothetical protein CT0861_10335 [Colletotrichum tofieldiae]	contig5:4551699-4552561	113.47	201.514	0.82857	1.026	0.07725	0.290713	no
GENE_00008987	KZL76418.1 hypothetical protein CT0861_03380 [Colletotrichum tofieldiae]	contig6:725870-726107	249.789	76.2538	-1.71183	-0.962323	0.25575	0.521902	no
GENE_00009138	KZL77721.1 cytochrome P450, partial [Colletotrichum tofieldiae]	contig6:1364589-1366437	107.103	110.225	0.0414485	0.0607659	0.91545	0.963967	no
GENE_00009155	KZL77609.1 trichothecene C-8 acyltransferase [Colletotrichum tofieldiae]	contig6:1355224-1356769	69.0883	66.0883	-0.0640462	-0.0797966	0.8964	0.955104	no
GENE_00009284	KZL72970.1 ribose 5-phosphate isomerase [Colletotrichum tofieldiae]	contig6:1854734-1855270	0	14.7077	inf	0	1	1	no
GENE_00009290	KZL72956.1 fructose-bisphosphate aldolase (class-II) [Colletotrichum tofieldiae]	contig6:1853230-1854155	0	4.20725	inf	0	1	1	no
GENE_00009403	KZL73826.1 hypothetical protein CT0861_12373 [Colletotrichum tofieldiae]	contig6:2228197-2228792	72.8147	31.7688	-1.19662	-0.719458	0.3254	0.590956	no
GENE_00009596	KXH61539.1 ubiquitin-conjugating enzyme E2 35 [Colletotrichum salicis]	contig6:2992652-2993302	453.362	378.46	-0.260523	-0.372001	0.51595	0.737488	no
GENE_00010445	KZL73880.1 hypothetical protein CT0861_06114 [Colletotrichum tofieldiae]	contig7:692276-692636	89.4999	78.0888	-0.196771	-0.150945	0.8512	0.933834	no
GENE_00010594	KZL66711.1 hypothetical protein CT0861_00574 [Colletotrichum tofieldiae]	contig7:1327811-1328471	17.102	34.5836	1.01593	0	1	1	no
GENE_00010758	KZL73045.1 C6 zinc finger protein [Colletotrichum tofieldiae]	contig7:1780069-1781182	21.2489	9.39402	-1.17757	0	1	1	no
GENE_00010941	KZL67675.1 methyltransferase domain-containing protein [Colletotrichum tofieldiae]	contig7:2544538-2546076	43.6108	20.1929	-1.11084	0	1	1	no
GENE_00011049	KZL73467.1 calcium channel subunit Cch1 [Colletotrichum tofieldiae]	contig7:2811893-2812181	277.75	152.391	-0.866016	-0.705726	0.3206	0.586664	no
GENE_00011125	KZL87668.1 chromatin structure-remodeling complex protein rsc2 [Colletotrichum incanum]	contig7:3102718-3103336	78.7662	26.2585	-1.58479	-1.07458	0.13645	0.383376	no
GENE_00011142	KZL75393.1 integral membrane protein [Colletotrichum tofieldiae]	contig7:3239744-3240197	50.9933	72.3144	0.503976	0.30477	0.59445	0.791877	no
GENE_00011303	KZL68134.1 cytochrome P450 [Colletotrichum tofieldiae]	contig7:3681737-3683215	15.1647	51.3616	1.75997	0	1	1	no
GENE_00011358	CRK25924.1 hypothetical protein BN1723_013758 [Verticillium longisporum]	contig7:3898875-3899426	43.7306	53.37	0.287386	0	1	1	no
GENE_00012001	EQB55763.1 hypothetical protein CGLO_04282 [Colletotrichum gloeosporioides Cg-14]	contig8:1770758-1771389	117.311	186.402	0.668081	0.690138	0.23345	0.498795	no
GENE_00012529	KZL74250.1 hypothetical protein CT0861_11897 [Colletotrichum tofieldiae]	contig8:3453223-3453991	161.128	155.728	-0.0491768	-0.0582506	0.91565	0.964031	no
GENE_00012570	No hit	contig8:3611320-3611665	170.179	208.765	0.294828	0.234568	0.681	0.843973	no
GENE_00012738	KZL66289.1 hypothetical protein CT0861_08214, partial [Colletotrichum tofieldiae]	contig9:95660-96275	79.6079	134.153	0.752891	0.69898	0.2194	0.482973	no
GENE_00012809	KZL71923.1 cytochrome P450 [Colletotrichum tofieldiae]	contig9:450438-451833	98.9809	62.6591	-0.659626	-0.839253	0.14445	0.394131	no
GENE_00012873	KZL64014.1 Cyanovirin-N family protein [Colletotrichum tofieldiae]	contig9:674925-675440	444.551	403.965	-0.138118	-0.178396	0.7587	0.88718	no
GENE_00012977	KZL71645.1 hypothetical protein CT0861_07365, partial [Colletotrichum tofieldiae]	contig9:951597-952362	129.86	40.4281	-1.68353	-1.38146	0.0566	0.250655	no
GENE_00013154	KZL74480.1 hypothetical protein CT0861_04298, partial [Colletotrichum tofieldiae]	contig9:1489854-1490769	31.972	9.7667	-1.71087	0	1	1	no
GENE_00013222	KZL71395.1 hydroxymethylglutaryl-CoA synthase [Colletotrichum tofieldiae]	contig9:1929487-1931266	119.264	86.8511	-0.457542	-0.529761	0.3777	0.632651	no
GENE_00013831	KZL76544.1 translation initiation factor [Colletotrichum tofieldiae] OHW97882.1 eukaryotic translation initiation factor eif-1 [Colletotrichum incanum]	contig10:658940-659629	260.713	73.6065	-1.82456	-1.39802	0.0842	0.303556	no
GENE_00013954	XP_008093487.1 PX domain-containing protein [Colletotrichum graminicola M1.001] XP_018154404.1 PX domain-containing protein [Colletotrichum higginsianum IMI 349063] EFQ29467.1 PX domain-containing protein [Colletotrichum graminicola M1.001] CCF33299.1 sorting nexin-3 [Colletotrichum higginsianum] KDN65377.1 putative sorting nexin-3 [Colletotrichum sublineola] KXH37714.1 sorting nexin-3 [Colletotr…	contig10:1077518-1078080	90.2443	44.5894	-1.01714	-0.68752	0.2965	0.563038	no
GENE_00014094	KZL71718.1 C6 transcription factor protein, partial [Colletotrichum tofieldiae]	contig10:1684927-1685224	708.615	211.734	-1.74275	-1.94708	0.02325	0.156524	no
GENE_00014203	KZL74997.1 hypothetical protein CT0861_04700 [Colletotrichum tofieldiae]	contig10:2020251-2020662	148.248	277.529	0.904624	0.879996	0.14615	0.396275	no
GENE_00014368	KZL78402.1 cytochrome P450 [Colletotrichum tofieldiae]	contig10:2735150-2736841	31.3308	14.9191	-1.07042	0	1	1	no
