# Supplementary material for: A fungal sesquiterpene biosynthesis gene cluster critical for mutualist-pathogen transition in Colletotrichum tofieldiae
Source: Nat Commun. 2023 Sep 6;14:5288. doi: 10.1038/s41467-023-40867-w (PMC10482981; doi:10.1038/s41467-023-40867-w)
Supplement: Supplementary file 13 — Supplementary Data 10 [file 41467_2023_40867_MOESM13_ESM.xlsx]

## Sheet: Supplementary Data 10
Supplementary Data 10: List of A. thaliana genes whose expression was significantly influenced between sample_1 and sample_2 (q (FDR) < 0.05, adjustments were made for multiple comparisons) at 10 days post inoculation (dpi) under low Pi. Treatment: Mock, Ct3, Ct3Δaba2, Ct3Δaba3, Ct3Δbot5, or Ct4.
gene_id	gene	locus	sample_1	sample_2	value_1	value_2	log2(fold_change)	test_stat	q_value
AT2G28270	AT2G28270	2:12053541-12054398	Mock	Ct3	17.8444	0.123595	-7.1737	-5.41828	0.0326189
AT4G29740	CKX4	4:14566264-14569332	Mock	Ct3	20.7611	0.203688	-6.67137	-9.38386	0.000583892
AT1G07550	AT1G07550	1:2322652-2326561	Mock	Ct3	2.84051	0.0456373	-5.95979	-5.24942	0.00716005
AT2G44340	AT2G44340	2:18314278-18314845	Mock	Ct3	12.068	0.218436	-5.78783	-4.44305	0.03011
AT2G24720	ATGLR2.2	2:10522782-10525840	Mock	Ct3	10.1336	0.270558	-5.22706	-10.2684	0.000583892
AT2G36690	AT2G36690	2:15379693-15381987	Mock	Ct3	16.4745	0.45221	-5.1871	-8.65513	0.000583892
AT1G49860	ATGSTF14	1:18458665-18459906	Mock	Ct3	38.4454	1.15273	-5.05968	-11.1605	0.000583892
AT4G12500	AT4G12500	4:7414149-7414927	Mock	Ct3	6.37507	0.208652	-4.93327	-5.11812	0.00751602
AT3G60700	AT3G60700	3:22438401-22439205	Mock	Ct3	7.42296	0.256249	-4.85638	-4.6134	0.00247611
AT5G16980	AT5G16980	5:5579053-5580929	Mock	Ct3	9.9954	0.395856	-4.65822	-6.71143	0.000583892
AT2G19500	CKX2	2:8444203-8447355	Mock	Ct3	3.14209	0.127504	-4.62311	-5.17848	0.000583892
AT1G63560	CRRSP8	1:23573093-23574278	Mock	Ct3	15.1823	0.617416	-4.62	-8.40439	0.000583892
AT1G08090	ATNRT2:1	1:2524075-2526164	Mock	Ct3	29.1345	1.26747	-4.5227	-13.3318	0.000583892
AT4G07820	AT4G07820	4:4636763-4637450	Mock	Ct3	70.0297	3.1596	-4.47016	-11.9535	0.000583892
AT5G65980	AT5G65980	5:26392443-26394232	Mock	Ct3	34.6322	1.64655	-4.3946	-11.885	0.000583892
AT1G51820	AT1G51820	1:19237406-19241883	Mock	Ct3	2.48827	0.12588	-4.30502	-6.02139	0.000583892
AT5G04950	NAS1	5:1457644-1458890	Mock	Ct3	330.844	17.1491	-4.26995	-19.6903	0.000583892
AT1G65570	AT1G65570	1:24374097-24375846	Mock	Ct3	10.9369	0.624422	-4.13053	-7.59639	0.000583892
AT2G14510	AT2G14510	2:6171132-6175052	Mock	Ct3	2.43184	0.151426	-4.00537	-5.81914	0.000583892
AT4G08290	AT4G08290	4:5238905-5241034	Mock	Ct3	45.657	3.03155	-3.91271	-14.1657	0.000583892
AT2G13810	ALD1	2:5768445-5772259	Mock	Ct3	51.721	3.51115	-3.88073	-14.3708	0.000583892
AT4G30120	HMA3	4:14730400-14733510	Mock	Ct3	1.49159	0.101532	-3.87685	-4.63597	0.000583892
AT4G29905	AT4G29905	4:14626920-14627631	Mock	Ct3	234.238	16.2372	-3.8506	-16.2066	0.000583892
AT3G19430	AT3G19430	3:6736183-6738330	Mock	Ct3	16.6044	1.19793	-3.79294	-10.6931	0.000583892
AT2G33790	ATAGP30	2:14293560-14295271	Mock	Ct3	293.909	21.3288	-3.7845	-17.6963	0.000583892
AT1G07560	AT1G07560	1:2327319-2331096	Mock	Ct3	11.2819	0.823151	-3.7767	-10.7876	0.000583892
AT1G70880	AT1G70880	1:26722880-26723778	Mock	Ct3	78.2537	5.72363	-3.77316	-12.5494	0.000583892
AT1G52130	AT1G52130	1:19400618-19402363	Mock	Ct3	1.20172	0.0900077	-3.7389	-3.19262	0.00890055
AT3G02850	SKOR	3:618408-623558	Mock	Ct3	1.2763	0.0996711	-3.67865	-3.07069	0.0112275
AT5G58360	ATOFP3	5:23590078-23590969	Mock	Ct3	10.1373	0.803336	-3.65752	-6.42071	0.000583892
AT5G45080	AtPP2-A6	5:18191574-18193207	Mock	Ct3	13.1537	1.04414	-3.65508	-8.22783	0.000583892
AT3G03670	PER28	3:901840-903411	Mock	Ct3	6.30755	0.507166	-3.63655	-6.00381	0.000583892
AT3G46710	RPP13L2	3:17206488-17209032	Mock	Ct3	0.747476	0.0606151	-3.62428	-3.43407	0.00290725
AT3G28345	ABCB15	3:10593752-10598775	Mock	Ct3	58.3186	4.76341	-3.61389	-16.9424	0.000583892
AT3G01260	AT3G01260	3:80175-82005	Mock	Ct3	37.7959	3.13022	-3.5939	-12.3514	0.000583892
AT3G61400	AT3G61400	3:22718955-22720397	Mock	Ct3	2.64597	0.219596	-3.59087	-4.07832	0.00109808
AT5G59680	AT5G59680	5:24046791-24050801	Mock	Ct3	16.0015	1.32954	-3.58921	-12.0347	0.000583892
AT4G32950	AT4G32950	4:15904443-15906010	Mock	Ct3	15.0607	1.35864	-3.47055	-7.93264	0.000583892
AT1G52060	AT1G52060	1:19359038-19360675	Mock	Ct3	72.0906	6.53831	-3.46282	-12.9872	0.000583892
AT1G78360	ATGSTU21	1:29482069-29482966	Mock	Ct3	3.50179	0.320501	-3.44969	-3.31872	0.00716005
AT1G53635	AT1G53635	1:20019292-20019799	Mock	Ct3	11.3915	1.05972	-3.4262	-4.93515	0.000583892
AT2G34000	AT2G34000	2:14365176-14365632	Mock	Ct3	8.60026	0.812558	-3.40384	-4.03108	0.00109808
AT2G38600	AT2G38600	2:16145906-16146857	Mock	Ct3	11.5111	1.10052	-3.38677	-6.17598	0.000583892
AT3G56980	BHLH039	3:21086545-21087494	Mock	Ct3	6.68579	0.64414	-3.37565	-5.28178	0.000583892
AT1G21210	WAK4	1:7424105-7427041	Mock	Ct3	1.90667	0.190282	-3.32485	-5.32798	0.000583892
AT2G28780	AT2G28780	2:12340033-12343421	Mock	Ct3	72.6665	7.38758	-3.29812	-15.5398	0.000583892
AT5G48430	AT5G48430	5:19627711-19629163	Mock	Ct3	156.476	16.5742	-3.23893	-15.5277	0.000583892
AT1G49310	AT1G49310	1:18237862-18238367	Mock	Ct3	344.114	36.484	-3.23755	-13.9896	0.000583892
AT3G04110	GLR1	3:1077327-1080405	Mock	Ct3	9.91579	1.05228	-3.2362	-9.96262	0.000583892
AT4G14780	AT4G14780	4:8492831-8494591	Mock	Ct3	3.9748	0.42208	-3.23529	-5.35322	0.000583892
AT5G45430	AT5G45430	5:18407335-18411977	Mock	Ct3	28.7401	3.05567	-3.2335	-2.53049	0.0454147
AT4G12490	AT4G12490	4:7409620-7410406	Mock	Ct3	4.44286	0.481618	-3.20553	-4.13032	0.00109808
AT5G38100	AT5G38100	5:15198467-15204265	Mock	Ct3	6.06858	0.661352	-3.19787	-5.98118	0.000583892
AT1G62280	SLAH1	1:23007146-23008585	Mock	Ct3	15.6132	1.70312	-3.19652	-9.00575	0.000583892
AT1G26250	AT1G26250	1:9083837-9085464	Mock	Ct3	970.873	106.441	-3.18923	-12.5642	0.000583892
AT5G24920	AtGDU5	5:8584664-8585275	Mock	Ct3	3.72146	0.415286	-3.16369	-3.42097	0.00374043
AT5G16410	AT5G16410	5:5365668-5367385	Mock	Ct3	1.59753	0.180274	-3.14758	-3.72787	0.000583892
AT1G34490	AT1G34490	1:12609481-12610495	Mock	Ct3	1.18253	0.135406	-3.1265	-2.60199	0.0259671
AT1G66930	AT1G66930	1:24970522-24974791	Mock	Ct3	1.47045	0.170365	-3.10956	-4.24291	0.000583892
AT1G78000	SULTR1	1:29329734-29333146	Mock	Ct3	268.605	31.5656	-3.08906	-14.9377	0.000583892
AT2G44380	AT2G44380	2:18323460-18324428	Mock	Ct3	244.479	28.9014	-3.0805	-14.8625	0.000583892
AT1G78440	ATGA2OX1	1:29511598-29513051	Mock	Ct3	1.91961	0.231916	-3.04914	-3.58054	0.000583892
AT5G22390	AT5G22390	5:7418115-7419249	Mock	Ct3	3.71201	0.455151	-3.02778	-4.60414	0.000583892
AT5G52190	AT5G52190	5:21201729-21202543	Mock	Ct3	2.92747	0.360831	-3.02026	-3.56553	0.00157702
AT1G78230	AT1G78230	1:29430224-29432764	Mock	Ct3	1.67399	0.20902	-3.00158	-4.61098	0.000583892
AT1G10340	AT1G10340	1:3390321-3392571	Mock	Ct3	11.4751	1.43292	-3.00147	-9.21287	0.000583892
AT2G21020	AT2G21020	2:9022777-9024211	Mock	Ct3	7.39886	0.930624	-2.99103	-6.88407	0.000583892
AT3G18773	ATL77	3:6465824-6467175	Mock	Ct3	20.9219	2.71947	-2.94361	-9.61791	0.000583892
AT1G60740	PRXIID	1:22361073-22361952	Mock	Ct3	33.1972	4.31763	-2.94275	-8.45287	0.000583892
AT2G32660	AtRLP22	2:13853757-13856112	Mock	Ct3	5.60512	0.734516	-2.93188	-7.47263	0.000583892
AT4G16860	RPP4	4:9488465-9495816	Mock	Ct3	1.24339	0.163229	-2.92932	-5.05182	0.000583892
AT5G05250	AT5G05250	5:1557036-1557998	Mock	Ct3	6.41526	0.855813	-2.90614	-5.35008	0.000583892
AT1G11080	scpl31	1:3694671-3698013	Mock	Ct3	44.1328	5.91313	-2.89986	-12.421	0.000583892
AT3G15840	PIFI	3:5356600-5358593	Mock	Ct3	2.23141	0.29965	-2.8966	-2.99483	0.000583892
AT3G46530	RPP13	3:17130366-17133338	Mock	Ct3	0.600961	0.0813733	-2.88464	-3.32071	0.00203498
AT1G52070	AT1G52070	1:19364887-19366924	Mock	Ct3	187.517	25.4676	-2.88029	-13.6454	0.000583892
AT1G67110	CYP735A2	1:25061730-25065446	Mock	Ct3	26.2801	3.57082	-2.87964	-11.0022	0.000583892
AT5G49770	AT5G49770	5:20222668-20227267	Mock	Ct3	9.44496	1.28827	-2.87411	-9.7963	0.000583892
AT4G30450	AT4G30450	4:14886026-14886675	Mock	Ct3	35.8777	4.94086	-2.86025	-8.45384	0.000583892
AT3G50740	UGT72E1	3:18855160-18856884	Mock	Ct3	112.285	15.5117	-2.85574	-13.8696	0.000583892
AT4G34930	AT4G34930	4:16637321-16638872	Mock	Ct3	4.50501	0.625269	-2.84898	-5.75055	0.000583892
AT5G10210	AT5G10210	5:3206139-3208825	Mock	Ct3	29.4748	4.09799	-2.8465	-9.34223	0.000583892
AT1G34500	AT1G34500	1:12611637-12612663	Mock	Ct3	1.06777	0.149428	-2.83708	-2.72823	0.0262225
AT1G19900	AT1G19900	1:6906898-6908741	Mock	Ct3	29.204	4.15059	-2.81478	-11.13	0.000583892
AT5G19970	AT5G19970	5:6747549-6748641	Mock	Ct3	7.37313	1.06523	-2.79111	-5.91275	0.000583892
AT2G47560	ATL64	2:19508979-19512728	Mock	Ct3	77.2944	11.2234	-2.78386	-6.81189	0.000583892
AT1G66200	GSR2	1:24655209-24657683	Mock	Ct3	2546.81	373.442	-2.76974	-8.82484	0.000583892
AT4G39770	TPPH	4:18448979-18451293	Mock	Ct3	12.2213	1.80399	-2.76014	-7.65503	0.000583892
AT3G16530	AT3G16530	3:5624376-5625470	Mock	Ct3	69.2115	10.3034	-2.74789	-11.8494	0.000583892
AT5G22560	AT5G22560	5:7491355-7493176	Mock	Ct3	3.7177	0.558135	-2.73572	-5.68732	0.000583892
AT3G46190	AT3G46190	3:16965888-16967345	Mock	Ct3	4.77871	0.727374	-2.71585	-4.38948	0.000583892
AT3G24540	PERK3	3:8952902-8955621	Mock	Ct3	2.11428	0.323564	-2.70804	-4.1789	0.000583892
AT1G31885	NIP3	1:11450459-11451985	Mock	Ct3	14.7934	2.26579	-2.70687	-7.23692	0.000583892
AT3G22961	AT3G22961	3:8142137-8142809	Mock	Ct3	1.43704	0.223244	-2.6864	-2.16156	0.0426138
AT1G73600	NMT3	1:27669151-27673572	Mock	Ct3	41.8918	6.51262	-2.68536	-10.7126	0.000583892
AT4G08300	AT4G08300	4:5244890-5248342	Mock	Ct3	3.5687	0.55557	-2.68336	-4.93417	0.000583892
AT1G65845	AT1G65845	1:24493173-24493798	Mock	Ct3	674.872	105.083	-2.68309	-13.3219	0.000583892
AT2G37830	AT2G37830	2:15849270-15849591	Mock	Ct3	11.8554	1.86302	-2.66983	-3.40902	0.00247611
AT4G01430	AT4G01430	4:585597-588029	Mock	Ct3	41.7049	6.62713	-2.65376	-11.0801	0.000583892
AT1G78090	ATTPPB	1:29373888-29376504	Mock	Ct3	39.2969	6.24773	-2.65301	-10.9633	0.000583892
AT4G04640	ATPC1	4:2350497-2352018	Mock	Ct3	10.7992	1.75648	-2.62017	-7.65073	0.000583892
AT3G14415	GLO2	3:4818297-4821006	Mock	Ct3	12.0312	1.96663	-2.61298	-8.07514	0.000583892
AT5G07680	ANAC080	5:2435874-2437499	Mock	Ct3	30.7859	5.04122	-2.61042	-9.84585	0.000583892
AT1G52200	PCR8	1:19442067-19443529	Mock	Ct3	151.463	24.9684	-2.60079	-12.3723	0.000583892
AT4G39675	AT4G39675	4:18413774-18414240	Mock	Ct3	10.6317	1.76417	-2.59131	-4.08754	0.000583892
AT5G54370	AT5G54370	5:22075282-22076777	Mock	Ct3	161.56	26.896	-2.58661	-12.6969	0.000583892
AT5G07650	FH15B	5:2416374-2421814	Mock	Ct3	1.98935	0.334621	-2.57169	-4.8869	0.000583892
AT2G17050	AT2G17050	2:7410834-7415610	Mock	Ct3	2.98408	0.503504	-2.56721	-7.01979	0.000583892
AT5G16970	AT-AER	5:5576167-5578075	Mock	Ct3	103.461	17.4625	-2.56676	-12.1462	0.000583892
AT1G15380	AT1G15380	1:5290744-5292535	Mock	Ct3	426.542	73.1294	-2.54417	-12.6891	0.000583892
AT4G09420	AT4G09420	4:5962180-5963791	Mock	Ct3	4.98308	0.863826	-2.52822	-5.63982	0.000583892
AT4G00910	ALMT10	4:389369-391287	Mock	Ct3	49.0879	8.53229	-2.52436	-11.1177	0.000583892
AT1G11530	ATCXXS1	1:3874436-3877155	Mock	Ct3	11.6454	2.03122	-2.51934	-3.2857	0.00157702
AT3G45390	AT3G45390	3:16647920-16649974	Mock	Ct3	1.43767	0.252705	-2.50821	-3.73983	0.000583892
AT5G07560	GRP20	5:2390206-2391075	Mock	Ct3	3.56905	0.627848	-2.50706	-3.44293	0.000583892
AT3G24400	AT3G24400	3:8858483-8861822	Mock	Ct3	0.856588	0.151057	-2.5035	-3.92139	0.000583892
AT5G43780	APS4	5:17588789-17591535	Mock	Ct3	227.411	40.2709	-2.49749	-12.4151	0.000583892
AT1G05700	AT1G05700	1:1709795-1713245	Mock	Ct3	11.624	2.07653	-2.48486	-9.05236	0.000583892
AT2G28160	FIT1	2:12004707-12006122	Mock	Ct3	62.2442	11.2906	-2.46282	-10.9571	0.000583892
AT2G32270	ZIP3	2:13704220-13706860	Mock	Ct3	125.511	22.7836	-2.46174	-12.1175	0.000583892
AT5G37450	AT5G37450	5:14852800-14857098	Mock	Ct3	0.91607	0.166917	-2.45633	-3.6494	0.000583892
AT1G22500	ATL15	1:7949475-7952832	Mock	Ct3	27.088	4.9435	-2.45405	-5.39775	0.000583892
AT2G25090	CIPK16	2:10670466-10672653	Mock	Ct3	7.65954	1.40801	-2.4436	-6.55949	0.000583892
AT2G28990	AT2G28990	2:12455054-12459541	Mock	Ct3	6.32086	1.16309	-2.44216	-7.57127	0.000583892
AT5G62720	AT5G62720	5:25191841-25195009	Mock	Ct3	122.244	22.5096	-2.44115	-11.669	0.000583892
AT5G05400	AT5G05400	5:1597744-1600369	Mock	Ct3	7.16879	1.32715	-2.4334	-7.84205	0.000583892
AT3G52840	BGAL2	3:19581112-19586299	Mock	Ct3	8.37877	1.55846	-2.42662	-8.09575	0.000583892
AT1G13080	CYP71B2	1:4459165-4460940	Mock	Ct3	39.8262	7.42411	-2.42343	-10.5697	0.000583892
AT3G23510	AT3G23510	3:8427659-8433314	Mock	Ct3	3.89107	0.727321	-2.4195	-6.74988	0.000583892
AT4G15400	AT4G15400	4:8811927-8813478	Mock	Ct3	16.1445	3.01961	-2.41861	-8.39603	0.000583892
AT5G14070	ROXY2	5:4541835-4542514	Mock	Ct3	4.65975	0.881452	-2.4023	-3.62645	0.000583892
AT3G01080	WRKY58	3:25506-27449	Mock	Ct3	3.45389	0.654676	-2.39937	-4.43039	0.000583892
AT1G51860	AT1G51860	1:19257633-19261479	Mock	Ct3	29.3326	5.68427	-2.36746	-10.8115	0.000583892
AT2G31083	CLE5	2:13252218-13252765	Mock	Ct3	21.817	4.22946	-2.36691	-5.90701	0.000583892
AT2G30220	AT2G30220	2:12891265-12892537	Mock	Ct3	0.878831	0.171191	-2.35998	-2.39128	0.0323688
AT5G03570	IREG2	5:903755-906664	Mock	Ct3	1.72009	0.335185	-2.35946	-3.692	0.000583892
AT5G46260	AT5G46260	5:18759101-18763358	Mock	Ct3	1.13514	0.222	-2.35423	-4.44101	0.000583892
AT5G43200	AT5G43200	5:17346140-17346764	Mock	Ct3	1.45649	0.285565	-2.35061	-2.1146	0.0407873
AT1G18200	AtRABA6b	1:6265415-6268828	Mock	Ct3	11.4958	2.25998	-2.34672	-1.95371	0.0498422
AT4G26880	AT4G26880	4:13508264-13508723	Mock	Ct3	2.98954	0.591767	-2.33682	-2.28756	0.0146933
AT3G09220	LAC7	3:2827238-2830542	Mock	Ct3	244.438	48.6031	-2.33035	-11.3932	0.000583892
AT2G22330	CYP79B3	2:9488553-9491187	Mock	Ct3	244.351	49.0827	-2.31567	-11.258	0.000583892
AT2G46660	CYP78A6	2:19153327-19155489	Mock	Ct3	2.44741	0.491613	-2.31566	-4.56703	0.000583892
AT2G37180	RD28	2:15617707-15619155	Mock	Ct3	45.2303	9.11476	-2.31101	-9.75511	0.000583892
AT2G05380	GRP3S	2:1966815-1968037	Mock	Ct3	62.6046	12.6669	-2.30521	-8.56935	0.000583892
AT5G41050	AT5G41050	5:16433316-16434318	Mock	Ct3	0.938679	0.190868	-2.29806	-2.05888	0.0379698
AT2G23840	AT2G23840	2:10153796-10155647	Mock	Ct3	1.59066	0.323847	-2.29624	-2.85779	0.00157702
AT5G61590	ERF107	5:24764437-24765324	Mock	Ct3	93.2871	18.9933	-2.29619	-10.4301	0.000583892
AT5G55250	IAMT1	5:22407472-22410944	Mock	Ct3	6.94534	1.41489	-2.29536	-5.79357	0.000583892
AT3G21352	AT3G21352	3:7519975-7520360	Mock	Ct3	9.77378	1.99291	-2.29404	-2.58835	0.00787545
AT1G51270	PVA14	1:19007509-19011272	Mock	Ct3	15.2369	3.1161	-2.28975	-8.39442	0.000583892
AT5G22555	AT5G22555	5:7489421-7490503	Mock	Ct3	29.7243	6.11095	-2.28217	-6.39651	0.000583892
AT4G17340	TIP2	4:9699252-9700410	Mock	Ct3	231.138	47.6819	-2.27724	-11.4169	0.000583892
AT4G15417	ATRTL1	4:8821716-8823076	Mock	Ct3	3.64534	0.754404	-2.27264	-3.77547	0.000583892
AT5G45090	AtPP2-A7	5:18202752-18205000	Mock	Ct3	1.51465	0.314667	-2.26709	-2.71929	0.00374043
AT1G06120	AT1G06120	1:1855942-1857718	Mock	Ct3	5.71989	1.18954	-2.26558	-4.86618	0.000583892
AT1G44050	AT1G44050	1:16739260-16741513	Mock	Ct3	3.5227	0.733791	-2.26324	-5.5752	0.000583892
AT4G27400	AT4G27400	4:13705340-13706668	Mock	Ct3	21.8184	4.57055	-2.25511	-7.65506	0.000583892
AT2G21650	MEE3	2:9259582-9260656	Mock	Ct3	2.14281	0.452151	-2.24463	-2.36865	0.0128258
AT4G33020	ZIP9	4:15932602-15934267	Mock	Ct3	2.8173	0.598645	-2.23454	-3.55278	0.000583892
AT1G52050	AT1G52050	1:19354918-19356764	Mock	Ct3	35.165	7.47936	-2.23315	-8.89555	0.000583892
AT1G02570	AT1G02570	1:541334-542240	Mock	Ct3	6.39992	1.36293	-2.23134	-4.59979	0.000583892
AT4G31875	AT4G31875	4:15411700-15412289	Mock	Ct3	61.1539	13.0324	-2.23035	-8.27147	0.000583892
AT1G18960	AT1G18960	1:6552751-6553940	Mock	Ct3	0.872945	0.187245	-2.22096	-2.18939	0.0341187
AT1G30260	AT1G30260	1:10651050-10651728	Mock	Ct3	7.56288	1.62382	-2.21955	-4.27623	0.000583892
AT5G48050	AT5G48050	5:19472660-19473770	Mock	Ct3	0.78437	0.168466	-2.21907	-2.16011	0.0326189
AT2G26820	ATPP2-A3	2:11437807-11442199	Mock	Ct3	23.6693	5.10514	-2.21299	-8.59284	0.000583892
AT5G06570	CXE15	5:2007599-2011041	Mock	Ct3	34.0701	7.37639	-2.20752	-8.62892	0.000583892
AT1G79040	PSBR	1:29736015-29740179	Mock	Ct3	56.6444	12.2818	-2.20541	-5.97807	0.000583892
AT2G25680	MOT1	2:10933060-10934551	Mock	Ct3	2.08446	0.453653	-2.20001	-3.68563	0.000583892
AT1G70860	AT1G70860	1:26718319-26718992	Mock	Ct3	16.9232	3.6887	-2.19782	-4.38469	0.000583892
AT2G22630	AGL17	2:9618371-9621957	Mock	Ct3	6.70238	1.46434	-2.19442	-4.69195	0.000583892
AT1G21100	AT1G21100	1:7386838-7388428	Mock	Ct3	129.581	28.4148	-2.18914	-10.781	0.000583892
AT2G29320	AT2G29320	2:12592147-12593686	Mock	Ct3	8.56861	1.88368	-2.18551	-5.75232	0.000583892
AT2G22122	AT2G22122	2:9403263-9403808	Mock	Ct3	14.7702	3.25652	-2.18129	-4.89797	0.000583892
AT5G07080	AT5G07080	5:2200331-2202110	Mock	Ct3	41.1126	9.06446	-2.18129	-9.71237	0.000583892
AT2G44390	AT2G44390	2:18325810-18326551	Mock	Ct3	2.42335	0.536429	-2.17554	-2.47766	0.0118763
AT1G49200	ATL75	1:18198226-18199168	Mock	Ct3	2.84437	0.630011	-2.17466	-3.40168	0.000583892
AT2G42900	AT2G42900	2:17854556-17855481	Mock	Ct3	1.81945	0.403582	-2.17257	-2.74096	0.00290725
AT4G15740	AT4G15740	4:8964744-8966318	Mock	Ct3	16.108	3.59435	-2.16398	-7.83438	0.000583892
AT2G26410	Iqd4	2:11234650-11236936	Mock	Ct3	5.26489	1.18986	-2.14561	-5.54652	0.000583892
AT2G33830	AT2G33830	2:14309483-14310351	Mock	Ct3	850.96	193.06	-2.14004	-10.2562	0.000583892
AT4G22212	AT4G22212	4:11753985-11754688	Mock	Ct3	97.2898	22.1727	-2.1335	-9.03208	0.000583892
AT2G39518	AT2G39518	2:16495874-16497621	Mock	Ct3	44.9352	10.2597	-2.13086	-8.0812	0.000583892
AT4G25190	QWRF7	4:12914182-12916075	Mock	Ct3	3.6037	0.823764	-2.12917	-4.43497	0.000583892
AT1G30720	AT1G30720	1:10898171-10899912	Mock	Ct3	88.8758	20.4493	-2.11974	-10.5881	0.000583892
AT4G24015	RHA4A	4:12466344-12471261	Mock	Ct3	124.841	28.7388	-2.11902	-9.87321	0.000583892
AT3G20380	AT3G20380	3:7108096-7109914	Mock	Ct3	21.6529	4.99818	-2.11508	-8.08123	0.000583892
AT3G19620	BXL5	3:6815612-6818308	Mock	Ct3	1.14611	0.267537	-2.09893	-3.46121	0.000583892
AT5G23990	ATFRO5	5:8105564-8108590	Mock	Ct3	141.184	33.1033	-2.09253	-10.3797	0.000583892
AT4G24180	TLP1	4:12550355-12551299	Mock	Ct3	12.1443	2.86077	-2.0858	-5.59082	0.000583892
AT2G23400	AT2G23400	2:9963977-9965229	Mock	Ct3	1.13751	0.268811	-2.08122	-2.01952	0.0485221
AT2G47400	CP12-1	2:19446853-19447438	Mock	Ct3	24.0356	5.67999	-2.08122	-5.91969	0.000583892
AT1G07610	MT1C	1:2341541-2342123	Mock	Ct3	1520.52	361.594	-2.07212	-10.1421	0.000583892
AT2G21045	STR19	2:9027851-9029020	Mock	Ct3	365.799	87.3952	-2.06542	-10.4838	0.000583892
AT2G26975	COPT6	2:11512860-11513553	Mock	Ct3	6.72803	1.60908	-2.06395	-3.9694	0.000583892
AT3G27095	AT3G27095	3:9991971-9994181	Mock	Ct3	1.15137	0.27585	-2.0614	-3.35404	0.000583892
AT2G01430	ATHB17	2:187797-190369	Mock	Ct3	25.0862	6.03509	-2.05545	-6.96419	0.000583892
AT2G39380	ATEXO70H2	2:16447005-16449083	Mock	Ct3	44.4814	10.7501	-2.04886	-9.86324	0.000583892
AT3G13640	ATRLI1	3:4458460-4461733	Mock	Ct3	0.496248	0.120758	-2.03894	-2.32661	0.0173731
AT1G44020	AT1G44020	1:16716111-16718656	Mock	Ct3	1.36754	0.333668	-2.0351	-3.62652	0.000583892
AT5G46950	AT5G46950	5:19059518-19060121	Mock	Ct3	3.9887	0.973824	-2.03419	-2.92385	0.00332839
AT3G46400	AT3G46400	3:17073195-17077328	Mock	Ct3	1.04675	0.25578	-2.03294	-3.43204	0.000583892
AT1G65486	AT1G65486	1:24349522-24350306	Mock	Ct3	8.91676	2.1811	-2.03147	-2.71053	0.00203498
AT1G62510	AT1G62510	1:23136368-23137191	Mock	Ct3	105.329	25.8108	-2.02886	-9.10175	0.000583892
AT1G30840	ATPUP4	1:10974444-10976298	Mock	Ct3	25.5396	6.26355	-2.02769	-8.19332	0.000583892
AT3G47050	AT3G47050	3:17328032-17330889	Mock	Ct3	3.71464	0.91309	-2.02439	-4.99731	0.000583892
AT2G21610	PE11	2:9245160-9247025	Mock	Ct3	3.95417	0.974739	-2.02029	-3.92392	0.000583892
AT5G63160	BT1	5:25333262-25335485	Mock	Ct3	6.47677	1.60031	-2.01692	-5.40867	0.000583892
AT3G55330	PPL1	3:20513824-20515351	Mock	Ct3	0.944472	0.234219	-2.01165	-2.09597	0.0313809
AT2G01530	MLP329	2:239704-240520	Mock	Ct3	328.152	81.4372	-2.01061	-10.0712	0.000583892
AT1G32450	NRT1.5	1:11715149-11719970	Mock	Ct3	916.197	227.556	-2.00944	-7.71522	0.000583892
AT1G12110	NRT1.1	1:4105232-4109545	Mock	Ct3	236.394	58.7286	-2.00906	-9.85328	0.000583892
AT3G54040	AT3G54040	3:20013760-20015437	Mock	Ct3	1212.06	301.129	-2.00901	-8.99752	0.000583892
AT3G48360	BT2	3:17908191-17910525	Mock	Ct3	45.5115	11.3133	-2.00821	-9.0503	0.000583892
AT1G31330	PSAF	1:11214823-11216037	Mock	Ct3	45.0186	11.252	-2.00034	-8.33309	0.000583892
AT3G18560	AT3G18560	3:6393909-6394785	Mock	Ct3	75.9145	18.989	-1.99921	-9.08671	0.000583892
AT3G13840	SCL29	3:4555304-4556837	Mock	Ct3	1.71624	0.430517	-1.99511	-3.2938	0.000583892
AT5G43590	AT5G43590	5:17509367-17511477	Mock	Ct3	1.27668	0.320892	-1.99224	-2.59322	0.00530855
AT3G50820	PSBO2	3:18890875-18892426	Mock	Ct3	3.05159	0.770692	-1.98534	-3.73896	0.000583892
AT2G31081	CLE4	2:13238046-13238600	Mock	Ct3	6.00025	1.51621	-1.98456	-3.26686	0.000583892
AT5G43350	ATPT1	5:17399788-17401949	Mock	Ct3	339.65	86.1126	-1.97975	-9.50277	0.000583892
AT2G37820	AT2G37820	2:15847491-15848490	Mock	Ct3	15.0744	3.83488	-1.97485	-6.19716	0.000583892
AT5G21120	EIL2	5:7182620-7184342	Mock	Ct3	0.469903	0.119726	-1.97263	-2.0256	0.0355781
AT5G50200	WR3	5:20436179-20437726	Mock	Ct3	377	96.1649	-1.97098	-9.96277	0.000583892
AT1G76210	AT1G76210	1:28594949-28595981	Mock	Ct3	1.93656	0.494083	-1.97067	-2.81842	0.00109808
AT2G17055	AT2G17055	2:7418051-7418462	Mock	Ct3	3.21664	0.820784	-1.97048	-2.01562	0.0295967
AT4G19100	PAM68	4:10452888-10454359	Mock	Ct3	2.2833	0.583567	-1.96815	-1.94752	0.0363155
AT3G21260	GLTP3	3:7464019-7465785	Mock	Ct3	39.9784	10.2716	-1.96057	-6.98839	0.000583892
AT2G29060	SCL33	2:12481743-12484087	Mock	Ct3	17.4801	4.49412	-1.9596	-8.25163	0.000583892
AT4G39780	ERF060	4:18457956-18459180	Mock	Ct3	76.656	19.7687	-1.95518	-9.41157	0.000583892
AT1G66030	CYP96A14P	1:24583148-24583652	Mock	Ct3	9.75143	2.52562	-1.94897	-3.73166	0.000583892
AT5G43180	AT5G43180	5:17336329-17337872	Mock	Ct3	114.557	29.7301	-1.94607	-9.40385	0.000583892
AT1G51790	AT1G51790	1:19206710-19211417	Mock	Ct3	10.7985	2.82545	-1.93428	-7.89248	0.000583892
AT1G07700	AT1G07700	1:2379646-2381362	Mock	Ct3	14.068	3.68699	-1.9319	-6.19431	0.000583892
AT5G25140	CYP71B13	5:8672423-8674629	Mock	Ct3	3.34039	0.876171	-1.93073	-4.39933	0.000583892
AT1G63880	AT1G63880	1:23712275-23716124	Mock	Ct3	0.704416	0.184807	-1.93041	-3.1927	0.000583892
AT4G27700	AT4G27700	4:13823587-13827823	Mock	Ct3	10.1188	2.65679	-1.92929	-3.00106	0.00157702
AT5G47560	ATTDT	5:19287368-19290465	Mock	Ct3	42.2602	11.1026	-1.9284	-9.4211	0.000583892
AT2G38690	AT2G38690	2:16176630-16177754	Mock	Ct3	0.93756	0.246404	-1.92789	-1.99636	0.037498
AT2G13910	AT2G13910	2:5837685-5839920	Mock	Ct3	3.9828	1.04706	-1.92744	-5.21919	0.000583892
AT5G23030	TET12	5:7726787-7727809	Mock	Ct3	7.05846	1.85912	-1.92473	-4.4635	0.000583892
AT4G04972	AT4G04972	4:2543463-2543971	Mock	Ct3	5.64501	1.4869	-1.92467	-2.57218	0.00454048
AT5G50760	AT5G50760	5:20644660-20645469	Mock	Ct3	97.7316	25.7427	-1.92466	-8.95836	0.000583892
AT2G40230	AT2G40230	2:16803091-16804741	Mock	Ct3	11.9083	3.16016	-1.9139	-6.77332	0.000583892
AT5G12340	AT5G12340	5:3992947-3993610	Mock	Ct3	49.9353	13.2804	-1.91076	-7.42234	0.000583892
AT5G45380	ATDUR3	5:18391123-18395894	Mock	Ct3	16.4268	4.36896	-1.91069	-8.21398	0.000583892
AT4G12550	AIR1	4:7439114-7439805	Mock	Ct3	28.7397	7.65232	-1.90908	-6.18807	0.000583892
AT5G49780	AT5G49780	5:20229255-20233095	Mock	Ct3	7.65004	2.03837	-1.90805	-6.96368	0.000583892
AT4G21250	AT4G21250	4:11325001-11326783	Mock	Ct3	1.12874	0.301283	-1.90552	-2.69834	0.00374043
AT1G68238	AT1G68238	1:25574460-25574835	Mock	Ct3	26.8644	7.18366	-1.9029	-4.55848	0.000583892
AT5G55110	AT5G55110	5:22367869-22368361	Mock	Ct3	34.9222	9.36375	-1.89899	-5.84681	0.000583892
AT2G39040	PER24	2:16299350-16301227	Mock	Ct3	20.9327	5.61527	-1.89833	-7.06075	0.000583892
AT2G02320	AtPP2-B7	2:610427-611843	Mock	Ct3	0.919873	0.247135	-1.89613	-2.02548	0.0262225
AT5G59080	AT5G59080	5:23847404-23848557	Mock	Ct3	18.5996	5.0014	-1.89487	-6.02894	0.000583892
AT2G02340	AtPP2-B8	2:616087-617274	Mock	Ct3	1.47402	0.396944	-1.89275	-2.40212	0.0105756
AT2G29130	LAC2	2:12524888-12527747	Mock	Ct3	6.20505	1.67191	-1.89195	-5.7173	0.000583892
AT3G48640	AT3G48640	3:18021649-18022324	Mock	Ct3	1.47612	0.397844	-1.89154	-1.95258	0.0290843
AT5G24230	AT5G24230	5:8228891-8234652	Mock	Ct3	37.8001	10.2196	-1.88705	-7.76968	0.000583892
AT5G54530	AT5G54530	5:22152724-22154429	Mock	Ct3	1.15167	0.312378	-1.88237	-1.93301	0.0407873
AT5G63600	FLS5	5:25460683-25462458	Mock	Ct3	410.816	111.574	-1.88049	-9.13559	0.000583892
AT3G09240	AT3G09240	3:2835667-2837956	Mock	Ct3	8.31205	2.26009	-1.87883	-5.60227	0.000583892
AT3G01175	AT3G01175	3:59470-60845	Mock	Ct3	13.1495	3.57582	-1.87866	-6.17454	0.000583892
AT2G21030	AT2G21030	2:9024535-9025578	Mock	Ct3	1.39323	0.38042	-1.87277	-1.9432	0.0321249
AT4G30190	AHA2	4:14770498-14776058	Mock	Ct3	1078.49	295.204	-1.86923	-5.80071	0.000583892
AT5G06800	AT5G06800	5:2103159-2105898	Mock	Ct3	67.6518	18.5232	-1.8688	-8.30605	0.000583892
AT3G20850	AT3G20850	3:7304156-7304561	Mock	Ct3	3.10383	0.850102	-1.86834	-1.92198	0.0341187
AT5G11610	AT5G11610	5:3735349-3738217	Mock	Ct3	1.27388	0.348912	-1.86829	-3.11147	0.000583892
AT5G35190	AT5G35190	5:13434180-13435167	Mock	Ct3	492.653	135.245	-1.865	-7.57445	0.000583892
AT4G31710	ATGLR2.4	4:15349120-15352962	Mock	Ct3	2.00697	0.551467	-1.86368	-4.32851	0.000583892
AT4G25110	AtMC2	4:12887517-12890262	Mock	Ct3	35.1082	9.67262	-1.85983	-8.61843	0.000583892
AT4G40070	ATL32	4:18576417-18577774	Mock	Ct3	15.613	4.3234	-1.85252	-6.7156	0.000583892
AT5G19810	AT5G19810	5:6693051-6693801	Mock	Ct3	2.13252	0.593823	-1.84446	-2.44709	0.00454048
AT2G44370	AT2G44370	2:18321993-18323121	Mock	Ct3	69.6148	19.415	-1.84222	-8.75292	0.000583892
AT1G21360	GLTP2	1:7481251-7483507	Mock	Ct3	5.76424	1.6078	-1.84204	-4.26337	0.000583892
AT3G62930	GRXS6	3:23261441-23261927	Mock	Ct3	7.44097	2.07731	-1.84077	-3.16609	0.000583892
AT4G34138	UGT73B1	4:16348105-16349982	Mock	Ct3	125.21	34.9775	-1.83986	-9.34641	0.000583892
AT1G12090	ELP	1:4089846-4090725	Mock	Ct3	848.974	237.914	-1.83528	-8.75381	0.000583892
AT2G01900	AT2G01900	2:405917-409014	Mock	Ct3	5.54449	1.55412	-1.83495	-5.00007	0.000583892
AT2G15890	MEE14	2:6920368-6922025	Mock	Ct3	65.644	18.4796	-1.82873	-8.96169	0.000583892
AT3G25190	AT3G25190	3:9174456-9175776	Mock	Ct3	372.708	104.949	-1.82836	-9.26684	0.000583892
AT5G53110	AT5G53110	5:21529021-21533159	Mock	Ct3	48.9773	13.8106	-1.82634	-8.49259	0.000583892
AT4G12480	pEARLI 1	4:7406104-7406937	Mock	Ct3	14.4517	4.08031	-1.82449	-5.18063	0.000583892
AT5G56080	ATNAS2	5:22711401-22712364	Mock	Ct3	87.6043	24.7457	-1.82383	-8.67012	0.000583892
AT4G33720	AT4G33720	4:16182751-16183533	Mock	Ct3	3.82938	1.08272	-1.82245	-3.09486	0.000583892
AT5G05530	AT5G05530	5:1635477-1636191	Mock	Ct3	1.68253	0.47692	-1.81882	-2.1151	0.0238328
AT3G08770	LTP6	3:2664129-2664834	Mock	Ct3	19.7598	5.6096	-1.8166	-5.06087	0.000583892
AT4G16870	AT4G16870	4:9483954-9488397	Mock	Ct3	1.37243	0.390168	-1.81457	-4.42211	0.000583892
AT2G34420	LHB1B2	2:14518405-14523568	Mock	Ct3	101.917	29.0853	-1.80903	-6.4639	0.000583892
AT2G28960	AT2G28960	2:12437913-12442347	Mock	Ct3	23.2298	6.63541	-1.80772	-8.51668	0.000583892
AT2G48080	AT2G48080	2:19664989-19667092	Mock	Ct3	23.4489	6.70214	-1.80683	-7.5144	0.000583892
AT4G04630	AT4G04630	4:2331676-2332800	Mock	Ct3	6.557	1.8777	-1.80407	-4.61196	0.000583892
AT4G04840	ATMSRB6	4:2449559-2451589	Mock	Ct3	7.85544	2.25205	-1.80245	-4.32614	0.000583892
AT1G70890	MLP43	1:26725625-26726544	Mock	Ct3	52.6896	15.1265	-1.80044	-7.66276	0.000583892
AT5G52830	WRKY27	5:21410851-21412340	Mock	Ct3	51.1971	14.7181	-1.79847	-8.4091	0.000583892
AT1G50060	AT1G50060	1:18551185-18552578	Mock	Ct3	46.5182	13.3766	-1.79809	-6.77122	0.000583892
AT4G25835	AT4G25835	4:13136106-13137859	Mock	Ct3	15.256	4.39284	-1.79615	-7.06287	0.000583892
AT3G24300	AMT1	3:8805630-8807388	Mock	Ct3	80.8681	23.3125	-1.79447	-9.06534	0.000583892
AT5G43520	AT5G43520	5:17485438-17486191	Mock	Ct3	84.4028	24.3768	-1.79178	-8.18626	0.000583892
AT2G20570	GPRI1	2:8855357-8857756	Mock	Ct3	1.02309	0.29646	-1.78703	-2.5094	0.00332839
AT5G43580	AT5G43580	5:17507882-17508668	Mock	Ct3	413.827	120.006	-1.78592	-8.98874	0.000583892
AT2G39010	PIP2E	2:16291476-16294034	Mock	Ct3	6.41311	1.86191	-1.78424	-4.70383	0.000583892
AT1G64780	ATAMT1	1:24060769-24062630	Mock	Ct3	167.076	48.5657	-1.7825	-8.84948	0.000583892
AT3G21090	ABCG15	3:7391437-7395041	Mock	Ct3	2.90189	0.843623	-1.78233	-4.48873	0.000583892
AT3G28600	AT3G28600	3:10722436-10723995	Mock	Ct3	0.608003	0.176813	-1.78185	-1.95678	0.0303667
AT4G40065	AT4G40065	4:18574502-18575585	Mock	Ct3	2.90764	0.847594	-1.7784	-3.27037	0.000583892
AT4G15340	ATPEN1	4:8754479-8760589	Mock	Ct3	11.8672	3.46791	-1.77484	-7.2453	0.000583892
AT4G20820	AT4G20820	4:11150159-11151758	Mock	Ct3	13.4218	3.93209	-1.77121	-6.52577	0.000583892
AT1G49320	ATUSPL1	1:18246304-18247992	Mock	Ct3	39.701	11.682	-1.76489	-7.77505	0.000583892
AT3G19615	AT3G19615	3:6814965-6815403	Mock	Ct3	23.7903	7.01126	-1.76263	-4.57738	0.000583892
AT1G58340	ZF14	1:21653007-21655439	Mock	Ct3	6.33937	1.86927	-1.76186	-5.67489	0.000583892
AT1G07175	AT1G07175	1:2202329-2202774	Mock	Ct3	11.5876	3.43012	-1.75625	-2.2927	0.0137651
AT1G16150	WAKL4	1:5532414-5534877	Mock	Ct3	4.20216	1.24643	-1.75333	-5.15497	0.000583892
AT3G14260	AT3G14260	3:4747768-4748819	Mock	Ct3	5.60954	1.67301	-1.74543	-3.90937	0.000583892
AT5G46270	AT5G46270	5:18764348-18769090	Mock	Ct3	1.13386	0.338686	-1.74322	-3.86131	0.000583892
AT1G80830	NRAMP1	1:30372878-30375696	Mock	Ct3	102.8	30.734	-1.74193	-8.88144	0.000583892
AT1G72200	ATL11	1:27169794-27171321	Mock	Ct3	25.0355	7.48948	-1.74104	-7.46659	0.000583892
AT1G16110	WAKL6	1:5518372-5520891	Mock	Ct3	3.4849	1.04487	-1.73779	-4.80475	0.000583892
AT2G03600	UPS3	2:1096986-1098826	Mock	Ct3	0.626683	0.187926	-1.73757	-1.4518	0.0205279
AT2G38490	CIPK22	2:16113490-16115285	Mock	Ct3	1.57953	0.473716	-1.7374	-3.16899	0.000583892
AT5G41300	CRRSP59	5:16515003-16516102	Mock	Ct3	11.2911	3.40564	-1.72919	-4.84814	0.000583892
AT4G08400	AT4G08400	4:5323799-5325341	Mock	Ct3	175.627	53.0843	-1.72616	-7.26154	0.000583892
AT5G65207	AT5G65207	5:26052244-26052644	Mock	Ct3	278.782	84.3754	-1.72424	-8.23166	0.000583892
AT1G15890	AT1G15890	1:5461316-5464223	Mock	Ct3	3.08204	0.935164	-1.7206	-4.93601	0.000583892
AT3G26290	CYP71B26	3:9632681-9634470	Mock	Ct3	43.7519	13.3082	-1.71703	-8.18584	0.000583892
AT5G46960	AT5G46960	5:19062173-19062780	Mock	Ct3	4.59137	1.40023	-1.71326	-2.84216	0.00109808
AT4G18940	AT4G18940	4:10372731-10373612	Mock	Ct3	16.679	5.10783	-1.70725	-4.75083	0.000583892
AT4G30140	CDEF1	4:14738386-14740676	Mock	Ct3	55.3454	16.9726	-1.70526	-8.20039	0.000583892
AT3G47040	AT3G47040	3:17324161-17327152	Mock	Ct3	7.84266	2.4072	-1.70399	-5.76233	0.000583892
AT5G65925	AT5G65925	5:26369044-26369751	Mock	Ct3	24.9549	7.66233	-1.70347	-5.71366	0.000583892
AT5G44585	AT5G44585	5:17984615-17985473	Mock	Ct3	38.0116	11.6842	-1.70188	-5.04773	0.000583892
AT3G04900	AT3G04900	3:1349301-1349928	Mock	Ct3	2.99814	0.923829	-1.69837	-2.3914	0.00679616
AT3G14810	MSL5	3:4970989-4974534	Mock	Ct3	3.38628	1.04534	-1.69573	-5.03519	0.000583892
AT3G46900	COPT2	3:17268874-17269510	Mock	Ct3	263.48	81.3742	-1.69505	-8.52602	0.000583892
AT4G12545	AT4G12545	4:7434198-7434858	Mock	Ct3	38.7095	11.9869	-1.69123	-6.15023	0.000583892
AT3G07195	AT3G07195	3:2288891-2290505	Mock	Ct3	42.8526	13.29	-1.68904	-7.2325	0.000583892
AT2G31940	AT2G31940	2:13580599-13581112	Mock	Ct3	3.49349	1.0895	-1.68101	-2.24306	0.0105756
AT2G27660	AT2G27660	2:11798536-11800850	Mock	Ct3	31.4711	9.88144	-1.67123	-8.07154	0.000583892
AT1G77145	AT1G77145	1:28989926-28991346	Mock	Ct3	8.31992	2.61511	-1.6697	-4.65179	0.000583892
AT2G43580	AT2G43580	2:18078648-18080028	Mock	Ct3	3.14923	0.990022	-1.66947	-3.03345	0.000583892
AT3G49130	AT3G49130	3:18210452-18211708	Mock	Ct3	1.78638	0.563238	-1.66522	-2.34007	0.00530855
AT2G33230	YUC7	2:14080410-14081971	Mock	Ct3	0.756116	0.238726	-1.66325	-1.95634	0.0331231
AT4G37580	HLS1	4:17658611-17660878	Mock	Ct3	2.70899	0.862135	-1.65177	-3.84113	0.000583892
AT1G68150	WRKY9	1:25543968-25545717	Mock	Ct3	71.2576	22.6992	-1.6504	-8.07293	0.000583892
AT1G20340	DRT112	1:7042428-7043363	Mock	Ct3	8.57837	2.73286	-1.65029	-4.38426	0.000583892
AT5G42840	AT5G42840	5:17179117-17181276	Mock	Ct3	3.69626	1.17877	-1.64878	-4.49829	0.000583892
AT2G17060	AT2G17060	2:7422410-7426877	Mock	Ct3	4.03965	1.29001	-1.64685	-5.64181	0.000583892
AT5G23950	AT5G23950	5:8082743-8083604	Mock	Ct3	20.9986	6.70584	-1.6468	-5.71452	0.000583892
AT2G28710	AT2G28710	2:12322385-12323584	Mock	Ct3	10.1988	3.27772	-1.63763	-4.00484	0.000583892
AT1G20840	TMT1	1:7244938-7248143	Mock	Ct3	119.956	38.6612	-1.63355	-8.27744	0.000583892
AT3G63110	ATIPT3	3:23318075-23319540	Mock	Ct3	8.23652	2.6569	-1.63229	-5.1638	0.000583892
AT1G09750	AT1G09750	1:3157500-3161692	Mock	Ct3	40.8477	13.1946	-1.63031	-3.24026	0.000583892
AT1G12780	UGE1	1:4353905-4358328	Mock	Ct3	66.8031	21.5936	-1.62931	-7.81613	0.000583892
AT5G42010	AT5G42010	5:16802279-16805013	Mock	Ct3	5.35319	1.73159	-1.6283	-5.3369	0.000583892
AT1G71880	SUC1	1:27054179-27056341	Mock	Ct3	121.623	39.4189	-1.62545	-8.27626	0.000583892
AT4G13620	ERF062	4:7932137-7933542	Mock	Ct3	17.1566	5.56262	-1.62492	-6.2418	0.000583892
AT1G68350	AT1G68350	1:25616489-25617265	Mock	Ct3	3.06912	0.996862	-1.62236	-2.63293	0.00109808
AT2G38460	ATIREG1	2:16103310-16106177	Mock	Ct3	3.50088	1.14278	-1.61517	-4.19723	0.000583892
AT3G19320	AT3G19320	3:6696394-6698073	Mock	Ct3	3.64265	1.19015	-1.61385	-3.83202	0.000583892
AT4G05180	PSBQ	4:2671821-2673243	Mock	Ct3	1.31216	0.4315	-1.60451	-2.12274	0.0140732
AT4G25080	CHLM	4:12876845-12878651	Mock	Ct3	15.824	5.20412	-1.60439	-5.95032	0.000583892
AT3G42180	AT3G42180	3:14324273-14328676	Mock	Ct3	25.0144	8.22685	-1.60435	-5.64112	0.000583892
AT4G08410	AT4G08410	4:5339085-5341209	Mock	Ct3	133.458	44.2049	-1.59411	-6.72158	0.000583892
AT3G61450	SYP73	3:22738352-22740096	Mock	Ct3	1.14823	0.38314	-1.58348	-1.91082	0.021369
AT2G28190	CSD2	2:12014497-12016569	Mock	Ct3	53.2597	17.7956	-1.58153	-7.20939	0.000583892
AT2G15620	NIR1	2:6810475-6812939	Mock	Ct3	213.976	71.5355	-1.58072	-7.81118	0.000583892
AT5G23980	ATFRO4	5:8098051-8101323	Mock	Ct3	86.0226	28.7988	-1.57871	-7.98687	0.000583892
AT1G22900	F19G10.14	1:8103658-8104505	Mock	Ct3	1.45134	0.485912	-1.57861	-1.9753	0.023556
AT4G37700	AT4G37700	4:17710271-17710873	Mock	Ct3	11.6992	3.92023	-1.5774	-3.85587	0.000583892
AT3G46880	AT3G46880	3:17265292-17266266	Mock	Ct3	23.9082	8.04064	-1.57213	-4.36161	0.000583892
AT3G12977	AT3G12977	3:4143725-4145967	Mock	Ct3	39.2328	13.2338	-1.56784	-6.87321	0.000583892
AT2G44130	AT2G44130	2:18253496-18258035	Mock	Ct3	29.0785	9.81354	-1.5671	-3.15053	0.000583892
AT3G25717	RTFL16	3:9375101-9375671	Mock	Ct3	51.9431	17.6149	-1.56013	-6.06608	0.000583892
AT1G55410	AT1G55410	1:20688613-20691034	Mock	Ct3	1.38935	0.472097	-1.55726	-3.1926	0.000583892
AT3G49790	AT3G49790	3:18468050-18469763	Mock	Ct3	10.4051	3.53859	-1.55604	-5.65054	0.000583892
AT3G43890	AT3G43890	3:15741467-15743453	Mock	Ct3	1.60359	0.548341	-1.54816	-3.08412	0.000583892
AT1G29179	AT1G29179	1:10198763-10200962	Mock	Ct3	2.96332	1.0136	-1.54773	-2.92332	0.000583892
AT5G51390	AT5G51390	5:20875875-20878464	Mock	Ct3	18.0871	6.18942	-1.54709	-2.76185	0.00109808
AT1G17240	AtRLP2	1:5896415-5898717	Mock	Ct3	2.31848	0.794002	-1.54597	-3.77552	0.000583892
AT1G73270	scpl6	1:27549020-27552517	Mock	Ct3	4.23906	1.454	-1.54372	-3.80995	0.000583892
AT1G49000	AT1G49000	1:18123458-18124165	Mock	Ct3	12.3985	4.25733	-1.54214	-4.23042	0.000583892
AT4G06534	AT4G06534	4:3356869-3358087	Mock	Ct3	16.271	5.58887	-1.54168	-5.71094	0.000583892
AT5G26270	AT5G26270	5:9206374-9208136	Mock	Ct3	28.8213	9.90257	-1.54126	-6.11065	0.000583892
AT1G21260	AT1G21260	1:7442217-7442979	Mock	Ct3	1.97202	0.677663	-1.54103	-2.09164	0.016196
AT2G23410	ACPT	2:9966129-9967772	Mock	Ct3	12.0889	4.15578	-1.54049	-4.96398	0.000583892
AT5G46650	ATL30	5:18930442-18931312	Mock	Ct3	1.76477	0.606743	-1.54032	-2.14581	0.0146933
AT2G20180	PIL5	2:8701012-8706900	Mock	Ct3	4.77252	1.64134	-1.53988	-4.49537	0.000583892
AT1G19968	AT1G19968	1:6930260-6930985	Mock	Ct3	4.02736	1.38659	-1.53829	-2.76838	0.000583892
AT5G45840	AT5G45840	5:18593916-18597995	Mock	Ct3	5.41162	1.86505	-1.53685	-5.01662	0.000583892
AT2G35000	ATL9	2:14751573-14753319	Mock	Ct3	26.1001	9.00719	-1.53491	-6.96234	0.000583892
AT5G54790	AT5G54790	5:22253985-22255663	Mock	Ct3	1.23856	0.429955	-1.5264	-1.8449	0.0389029
AT3G01420	ALPHA-DOX1	3:159465-162837	Mock	Ct3	1731.86	602.002	-1.52448	-4.47124	0.000583892
AT1G63180	UGE3	1:23427408-23429603	Mock	Ct3	5.60449	1.94906	-1.5238	-4.23505	0.000583892
AT5G26010	AT5G26010	5:9085392-9087372	Mock	Ct3	29.1114	10.1253	-1.52362	-6.40346	0.000583892
AT1G12130	AT1G12130	1:4118593-4120871	Mock	Ct3	0.935483	0.325591	-1.52265	-2.08138	0.0196742
AT2G36830	GAMMA-TIP	2:15445424-15446574	Mock	Ct3	814.7	283.752	-1.52164	-7.00971	0.000583892
AT3G51330	AT3G51330	3:19053367-19056224	Mock	Ct3	189.582	66.0827	-1.52048	-7.67124	0.000583892
AT1G64210	AT1G64210	1:23831032-23832863	Mock	Ct3	2.76378	0.964118	-1.51936	-3.58228	0.000583892
AT4G13510	AMT1	4:7857999-7859918	Mock	Ct3	304.919	106.387	-1.51911	-7.40651	0.000583892
AT5G04970	PME47	5:1464144-1467041	Mock	Ct3	29.2	10.217	-1.515	-7.21096	0.000583892
AT4G27710	CYP709B3	4:13828431-13830596	Mock	Ct3	8.57727	3.00333	-1.51396	-5.34825	0.000583892
AT5G58330	AT5G58330	5:23577438-23582395	Mock	Ct3	7.43792	2.61186	-1.50982	-2.53488	0.000583892
AT5G60530	AT5G60530	5:24333906-24335782	Mock	Ct3	79.6737	27.9796	-1.50973	-7.6999	0.000583892
AT5G24160	SQE6	5:8183074-8186640	Mock	Ct3	13.365	4.70866	-1.50507	-5.80257	0.000583892
AT3G16560	AT3G16560	3:5635595-5638482	Mock	Ct3	12.6546	4.46839	-1.50184	-6.1966	0.000583892
AT2G37750	AT2G37750	2:15830988-15831558	Mock	Ct3	73.7556	26.0521	-1.50135	-6.33953	0.000583892
AT4G05070	AT4G05070	4:2593594-2594119	Mock	Ct3	176.361	62.2982	-1.50127	-7.26344	0.000583892
AT3G03500	AT3G03500	3:832928-834350	Mock	Ct3	15.4714	5.4715	-1.49959	-4.75791	0.000583892
AT1G06650	AT1G06650	1:2035838-2040246	Mock	Ct3	33.7464	11.9467	-1.49812	-5.66987	0.000583892
AT4G06536	AT4G06536	4:3360745-3361255	Mock	Ct3	13.6367	4.83677	-1.49537	-3.60933	0.000583892
AT4G27740	AT4G27740	4:13839074-13839763	Mock	Ct3	30.6375	10.8876	-1.49261	-4.89317	0.000583892
AT3G61198	AT3G61198	3:22655883-22656599	Mock	Ct3	4.21441	1.49867	-1.49165	-2.53639	0.00414377
AT3G52060	AT3G52060	3:19310531-19312286	Mock	Ct3	284.263	101.115	-1.49123	-7.22204	0.000583892
AT2G18650	MEE16	2:8086859-8088131	Mock	Ct3	3.31122	1.17874	-1.49011	-3.27234	0.000583892
AT4G37730	AtbZIP7	4:17723665-17724915	Mock	Ct3	64.4234	23.0236	-1.48447	-7.28137	0.000583892
AT5G59090	ATSBT4.12	5:23851904-23855275	Mock	Ct3	64.0229	22.8886	-1.48396	-7.65511	0.000583892
AT4G16950	RPP5	4:9538797-9544467	Mock	Ct3	4.80226	1.71714	-1.4837	-5.95368	0.000583892
AT5G51850	AT5G51850	5:21079251-21081578	Mock	Ct3	1.2564	0.449944	-1.48148	-2.73078	0.00109808
AT5G02090	AT5G02090	5:412030-412698	Mock	Ct3	49.6406	17.8454	-1.47597	-6.06391	0.000583892
AT3G14060	AT3G14060	3:4657045-4657601	Mock	Ct3	31.4578	11.3126	-1.47548	-4.99838	0.000583892
AT4G34760	AT4G34760	4:16582182-16582879	Mock	Ct3	23.2234	8.35176	-1.47543	-5.001	0.000583892
AT3G61300	AT3G61300	3:22687569-22692834	Mock	Ct3	2.65703	0.95568	-1.47522	-2.43459	0.0121987
AT1G18860	WRKY61	1:6509491-6511227	Mock	Ct3	42.5594	15.317	-1.47435	-7.01702	0.000583892
AT4G36040	ATJ11	4:17049170-17050274	Mock	Ct3	798.236	287.322	-1.47415	-6.74438	0.000583892
AT1G49500	AT1G49500	1:18321294-18322284	Mock	Ct3	147.068	53.1568	-1.46816	-7.44813	0.000583892
AT5G66985	AT5G66985	5:26743278-26743808	Mock	Ct3	208.968	75.5826	-1.46716	-7.26899	0.000583892
AT3G62780	AT3G62780	3:23221844-23222995	Mock	Ct3	15.2772	5.52611	-1.46704	-5.29871	0.000583892
AT3G51340	AT3G51340	3:19057012-19060036	Mock	Ct3	4.60264	1.66555	-1.46646	-4.27294	0.000583892
AT1G08830	CSD1	1:2827060-2838469	Mock	Ct3	53.2198	19.2694	-1.46565	-5.2901	0.000583892
AT5G07570	AT5G07570	5:2391721-2396329	Mock	Ct3	1.50008	0.543437	-1.46485	-4.01769	0.000583892
AT4G20450	AT4G20450	4:11024053-11029008	Mock	Ct3	0.542191	0.196431	-1.46478	-2.12925	0.0118763
AT5G09660	PMDH2	5:2993443-2995675	Mock	Ct3	1.26483	0.458837	-1.46289	-2.21335	0.00492837
AT4G01915	AT4G01915	4:827236-828607	Mock	Ct3	1.47956	0.536811	-1.46269	-1.70858	0.0254408
AT3G10020	AT3G10020	3:3091042-3091766	Mock	Ct3	188.251	68.3204	-1.46227	-7.32113	0.000583892
AT5G35790	G6PD1	5:13956689-13959753	Mock	Ct3	0.941162	0.341918	-1.46079	-2.36083	0.00332839
AT3G12240	SCPL15	3:3902435-3904918	Mock	Ct3	3.92442	1.42633	-1.46018	-3.5095	0.000583892
AT1G22430	AT1G22430	1:7919143-7921832	Mock	Ct3	9.2778	3.37826	-1.4575	-4.96734	0.000583892
AT5G66490	AT5G66490	5:26547226-26547768	Mock	Ct3	22.6841	8.27392	-1.45504	-4.36116	0.000583892
AT1G55640	PRA1.G1	1:20793770-20794334	Mock	Ct3	2.51008	0.917374	-1.45215	-1.89677	0.022205
AT5G02400	PLL2	5:513560-515896	Mock	Ct3	12.8227	4.69184	-1.45047	-5.94923	0.000583892
AT5G56100	AT5G56100	5:22717114-22717751	Mock	Ct3	2.13185	0.7807	-1.44927	-1.81158	0.0379698
AT2G44000	AT2G44000	2:18214323-18215571	Mock	Ct3	3.71896	1.36271	-1.44842	-3.33964	0.000583892
AT5G41280	CRRSP57	5:16509508-16510929	Mock	Ct3	10.0241	3.67947	-1.4459	-4.45484	0.000583892
AT3G27480	AT3G27480	3:10173219-10175555	Mock	Ct3	1.40288	0.515236	-1.44508	-2.78	0.000583892
AT3G60270	AT3G60270	3:22278028-22278762	Mock	Ct3	2.5742	0.946636	-1.44324	-1.87878	0.0333666
AT4G20070	ATAAH	4:10861454-10864696	Mock	Ct3	24.5462	9.04053	-1.44102	-6.58437	0.000583892
AT5G47110	LIL3:2	5:19133985-19135317	Mock	Ct3	11.6223	4.28474	-1.43961	-4.6844	0.000583892
AT1G61480	AT1G61480	1:22681315-22684475	Mock	Ct3	5.0771	1.87326	-1.43845	-4.89352	0.000583892
AT3G15510	ATNAC2	3:5243509-5245382	Mock	Ct3	5.43145	2.00636	-1.43676	-4.25887	0.000583892
AT2G02710	PLP	2:758692-761013	Mock	Ct3	36.2278	13.4247	-1.43221	-6.79482	0.000583892
AT1G72870	AT1G72870	1:27421022-27423184	Mock	Ct3	8.35123	3.096	-1.43158	-5.03787	0.000583892
AT2G29995	PSY3	2:12796906-12799419	Mock	Ct3	62.7646	23.2947	-1.42995	-5.77125	0.000583892
AT3G53420	PIP2A	3:19803654-19805713	Mock	Ct3	642.582	238.878	-1.4276	-6.61813	0.000583892
AT5G35940	AT5G35940	5:14090824-14092977	Mock	Ct3	9.31979	3.46542	-1.42727	-4.86812	0.000583892
AT1G24280	G6PD3	1:8609444-8614277	Mock	Ct3	55.2898	20.6217	-1.42285	-6.63654	0.000583892
AT2G40330	PYL6	2:16844863-16845934	Mock	Ct3	52.0973	19.4312	-1.42284	-6.67698	0.000583892
AT5G57530	XTH12	5:23300320-23301605	Mock	Ct3	13.9971	5.22976	-1.42031	-4.87494	0.000583892
AT4G20110	VSR7	4:10875232-10878797	Mock	Ct3	68.674	25.6687	-1.41975	-7.27163	0.000583892
AT5G22920	AT5G22920	5:7664990-7667265	Mock	Ct3	40.2463	15.0767	-1.41653	-6.43795	0.000583892
AT5G16400	TRXF2	5:5363660-5365334	Mock	Ct3	3.23221	1.21109	-1.41621	-2.61541	0.00203498
AT2G31480	AT2G31480	2:13408977-13410999	Mock	Ct3	0.472124	0.176984	-1.41554	-1.74231	0.0430897
AT5G54050	AT5G54050	5:21933622-21935995	Mock	Ct3	1.62894	0.612079	-1.41214	-2.80129	0.000583892
AT1G75030	ATLP-3	1:28174377-28175383	Mock	Ct3	26.7445	10.0538	-1.41151	-5.54513	0.000583892
AT3G02240	RGF7	3:418458-419164	Mock	Ct3	184.549	69.3948	-1.4111	-6.7957	0.000583892
AT4G37060	PLP5	4:17461365-17463734	Mock	Ct3	3.07967	1.15895	-1.40996	-3.05228	0.000583892
AT4G38340	NLP3	4:17954709-17957828	Mock	Ct3	2.01304	0.757568	-1.40992	-3.35148	0.000583892
AT1G51890	AT1G51890	1:19274657-19278528	Mock	Ct3	23.4726	8.83601	-1.40951	-6.8343	0.000583892
AT4G00960	AT4G00960	4:414360-416180	Mock	Ct3	0.968189	0.364599	-1.40898	-1.75229	0.0410111
AT3G19030	AT3G19030	3:6563978-6564424	Mock	Ct3	140.802	53.1355	-1.40592	-6.41012	0.000583892
AT1G13550	AT1G13550	1:4636983-4638330	Mock	Ct3	3.64783	1.37935	-1.40304	-3.2623	0.000583892
AT5G66570	PSBO-1	5:26568652-26570278	Mock	Ct3	18.9377	7.16988	-1.40124	-5.5345	0.000583892
AT1G07590	AT1G07590	1:2336522-2339391	Mock	Ct3	2524.69	956.183	-1.40075	-3.15458	0.000583892
AT1G80050	APT2	1:30111513-30113324	Mock	Ct3	23.6211	8.94614	-1.40074	-5.16607	0.000583892
AT1G30700	AT1G30700	1:10892569-10894572	Mock	Ct3	555.627	210.559	-1.39989	-6.17919	0.000583892
AT5G14120	AT5G14120	5:4555948-4560067	Mock	Ct3	32.4303	12.3141	-1.39703	-5.33105	0.000583892
AT5G41410	BEL1	5:16580043-16584008	Mock	Ct3	11.5956	4.4075	-1.39554	-5.89119	0.000583892
AT3G46130	ATMYB48-1	3:16945363-16946461	Mock	Ct3	41.0036	15.5942	-1.39474	-5.53895	0.000583892
AT2G35890	CPK25	2:15067174-15069136	Mock	Ct3	1.56198	0.594182	-1.3944	-2.51624	0.00157702
AT1G68590	AT1G68590	1:25756599-25758232	Mock	Ct3	6.19932	2.36357	-1.39114	-2.88158	0.000583892
AT4G04745	AT4G04745	4:2412753-2413328	Mock	Ct3	40.2814	15.3631	-1.39064	-5.20458	0.000583892
AT1G13300	HRS1	1:4556891-4558708	Mock	Ct3	108.073	41.2598	-1.3892	-7.07536	0.000583892
AT5G07770	AT5G07770	5:2474641-2479402	Mock	Ct3	45.8305	17.5182	-1.38746	-7.0223	0.000583892
AT3G61210	AT3G61210	3:22658677-22659870	Mock	Ct3	18.0373	6.91109	-1.384	-5.12408	0.000583892
AT2G05330	AT2G05330	2:1938617-1939470	Mock	Ct3	3.04424	1.16673	-1.38361	-2.13438	0.00856443
AT3G61390	PUB36	3:22716352-22718373	Mock	Ct3	30.5251	11.7101	-1.38224	-6.31743	0.000583892
AT3G01290	HIR3	3:88053-89422	Mock	Ct3	567.246	218.024	-1.37949	-6.60781	0.000583892
AT1G55580	LAS	1:20764010-20765752	Mock	Ct3	5.00924	1.92628	-1.37877	-4.10141	0.000583892
AT4G33790	CER4	4:16204156-16207947	Mock	Ct3	3.49189	1.34285	-1.3787	-3.53206	0.000583892
AT5G49480	ATCP1	5:20070742-20071638	Mock	Ct3	546.727	210.953	-1.3739	-6.80454	0.000583892
AT2G44010	AT2G44010	2:18216683-18217438	Mock	Ct3	56.417	21.7819	-1.373	-6.09879	0.000583892
AT1G51830	AT1G51830	1:19243024-19246010	Mock	Ct3	108.657	41.9833	-1.37189	-6.97229	0.000583892
AT5G47240	atnudt8	5:19183600-19185644	Mock	Ct3	26.4232	10.2102	-1.3718	-6.16089	0.000583892
AT5G47450	ATTIP2	5:19248248-19249504	Mock	Ct3	34.1768	13.2184	-1.37047	-5.91193	0.000583892
AT2G22800	HAT9	2:9704705-9706150	Mock	Ct3	8.31514	3.21839	-1.3694	-4.16946	0.000583892
AT2G30370	CHAL	2:12940454-12942409	Mock	Ct3	3.32797	1.28888	-1.36853	-2.52076	0.00203498
AT4G25050	ACP4	4:12870005-12871316	Mock	Ct3	6.797	2.6336	-1.36786	-3.12746	0.000583892
AT2G25510	AT2G25510	2:10856371-10857156	Mock	Ct3	23.8255	9.24839	-1.36523	-4.36436	0.000583892
AT5G65210	TGA1	5:26057622-26061104	Mock	Ct3	227.505	88.3767	-1.36416	-6.76235	0.000583892
AT3G14660	CYP72A13	3:4924776-4927434	Mock	Ct3	131.575	51.1385	-1.3634	-6.90616	0.000583892
AT3G06460	AT3G06460	3:1982658-1983714	Mock	Ct3	63.2992	24.6387	-1.36126	-6.52415	0.000583892
AT3G56080	AT3G56080	3:20810308-20813036	Mock	Ct3	3.12749	1.21791	-1.3606	-3.69752	0.000583892
AT5G46900	AT5G46900	5:19039700-19040402	Mock	Ct3	730.516	285.418	-1.35584	-6.21717	0.000583892
AT3G29780	RALFL27	3:11671740-11672189	Mock	Ct3	22.6317	8.84465	-1.35546	-3.77559	0.000583892
AT1G54500	AT1G54500	1:20356953-20357788	Mock	Ct3	21.6093	8.44851	-1.35488	-4.91778	0.000583892
AT2G17820	ATHK1	2:7742923-7748220	Mock	Ct3	20.4199	7.99026	-1.35366	-6.7664	0.000583892
AT1G56060	AT1G56060	1:20966527-20967144	Mock	Ct3	6.06698	2.37492	-1.3531	-2.17264	0.00605732
AT2G35910	ATL70	2:15072931-15074081	Mock	Ct3	98.2224	38.4694	-1.35234	-6.831	0.000583892
AT4G15160	DL3625W	4:8646149-8647252	Mock	Ct3	1528.94	598.916	-1.35211	-4.99704	0.000583892
AT3G28740	CYP81D1	3:10784888-10790553	Mock	Ct3	280.014	109.771	-1.351	-5.69697	0.000583892
AT5G44410	AT5G44410	5:17891221-17892978	Mock	Ct3	9.93723	3.897	-1.35048	-5.02965	0.000583892
AT2G15880	AT2G15880	2:6918038-6920319	Mock	Ct3	22.5511	8.84662	-1.35	-6.09455	0.000583892
AT4G23890	AT4G23890	4:12419393-12421464	Mock	Ct3	8.15524	3.19959	-1.34984	-1.84542	0.0306318
AT3G52480	AT3G52480	3:19452253-19453162	Mock	Ct3	21.9697	8.62792	-1.34843	-5.05339	0.000583892
AT2G42350	ATL40	2:17639151-17639998	Mock	Ct3	100.872	39.6408	-1.34747	-6.6418	0.000583892
AT3G62040	AT3G62040	3:22973003-22976583	Mock	Ct3	802.866	315.556	-1.34726	-6.1791	0.000583892
AT2G05540	AT2G05540	2:2033155-2034217	Mock	Ct3	3.21379	1.26391	-1.34638	-2.30679	0.00605732
AT5G65380	AT5G65380	5:26122988-26126439	Mock	Ct3	94.8499	37.3203	-1.34569	-6.92422	0.000583892
AT4G38470	AT4G38470	4:17999431-18003681	Mock	Ct3	152.524	60.0323	-1.34522	-6.8281	0.000583892
AT5G43890	YUC5	5:17648856-17650131	Mock	Ct3	1.31893	0.520106	-1.34249	-2.10392	0.0118763
AT1G10960	ATFD1	1:3664385-3665039	Mock	Ct3	41.288	16.2952	-1.34127	-5.33472	0.000583892
AT1G53633	AT1G53633	1:20017388-20017932	Mock	Ct3	15.3766	6.0692	-1.34116	-3.24247	0.000583892
AT1G50560	CYP705A25	1:18724206-18728289	Mock	Ct3	24.9015	9.8428	-1.33909	-3.39152	0.000583892
AT5G41670	AT5G41670	5:16665282-16667171	Mock	Ct3	193.853	76.7375	-1.33696	-6.71341	0.000583892
AT5G10140	FLC	5:3173496-3179448	Mock	Ct3	4.26781	1.69006	-1.33642	-2.81268	0.000583892
AT5G24880	AT5G24880	5:8552742-8554074	Mock	Ct3	5.50676	2.18451	-1.33389	-3.68291	0.000583892
AT5G57180	CIA2	5:23167841-23170999	Mock	Ct3	3.80855	1.51245	-1.33235	-3.74245	0.000583892
AT5G59520	ZIP2	5:23991252-23992798	Mock	Ct3	381.087	151.474	-1.33105	-6.54946	0.000583892
AT3G07310	AT3G07310	3:2327817-2329801	Mock	Ct3	21.8113	8.68472	-1.32853	-5.75207	0.000583892
AT3G20680	AT3G20680	3:7229406-7231194	Mock	Ct3	4.41888	1.75951	-1.32851	-1.67683	0.0384305
AT4G26555	FKBP16-1	4:13404464-13406245	Mock	Ct3	5.40957	2.15536	-1.32759	-3.03139	0.000583892
AT1G10682	AT1G10682	1:3544990-3545471	Mock	Ct3	875.339	349.26	-1.32554	-6.6898	0.000583892
AT3G51360	AT3G51360	3:19064293-19066560	Mock	Ct3	10.0764	4.03063	-1.3219	-4.61997	0.000583892
AT4G40010	SNRK2-7	4:18548703-18551056	Mock	Ct3	7.12587	2.85285	-1.32066	-3.67335	0.000583892
AT4G22980	AT4G22980	4:12043965-12045701	Mock	Ct3	3.25949	1.31103	-1.31395	-3.39133	0.000583892
AT3G18200	AT3G18200	3:6234305-6236091	Mock	Ct3	32.4696	13.0702	-1.31281	-5.98681	0.000583892
AT4G32650	ATKC1	4:15751321-15754854	Mock	Ct3	49.8032	20.0494	-1.31268	-6.66828	0.000583892
AT1G23870	ATTPS9	1:8432178-8435656	Mock	Ct3	57.2012	23.0279	-1.31266	-6.756	0.000583892
AT4G00895	AT4G00895	4:381787-382643	Mock	Ct3	78.2932	31.5419	-1.31162	-6.27382	0.000583892
AT2G42060	AT2G42060	2:17548094-17549069	Mock	Ct3	23.8252	9.61191	-1.30959	-5.17848	0.000583892
AT1G53700	WAG1	1:20048585-20050115	Mock	Ct3	7.1813	2.89978	-1.3083	-4.24627	0.000583892
AT3G43430	AT3G43430	3:15354534-15355304	Mock	Ct3	103.327	41.7548	-1.30721	-6.37375	0.000583892
AT3G61880	CYP78A9	3:22905867-22907958	Mock	Ct3	0.7572	0.30599	-1.30719	-1.9652	0.0140732
AT3G20557	AT3G20557	3:7180036-7181079	Mock	Ct3	2.19715	0.887936	-1.3071	-1.78891	0.0241068
AT1G76560	CP12-3	1:28728252-28728853	Mock	Ct3	49.6776	20.0894	-1.30616	-5.30943	0.000583892
AT3G54363	AT3G54363	3:20132238-20132535	Mock	Ct3	8.13919	3.29306	-1.30546	-1.79671	0.0355781
AT2G03730	ACR5	2:1137610-1140186	Mock	Ct3	44.3688	17.9526	-1.30535	-6.49687	0.000583892
AT5G52020	ERF025	5:21123957-21124948	Mock	Ct3	17.1229	6.9334	-1.30429	-4.72437	0.000583892
AT5G09978	PEP7	5:3120712-3121864	Mock	Ct3	16.2146	6.56903	-1.30354	-3.65721	0.000583892
AT1G48300	AT1G48300	1:17847355-17853807	Mock	Ct3	87.092	35.3231	-1.30193	-5.42132	0.000583892
AT4G20190	AT4G20190	4:10906507-10907677	Mock	Ct3	1.25042	0.507387	-1.30125	-1.90217	0.0216476
AT5G40850	UPM1	5:16366352-16369099	Mock	Ct3	186.566	75.7075	-1.30118	-6.56024	0.000583892
AT1G76890	GT2	1:28873058-28875292	Mock	Ct3	10.903	4.42555	-1.30079	-2.88857	0.000583892
AT5G44020	AT5G44020	5:17712408-17714336	Mock	Ct3	380.976	154.693	-1.30029	-6.39133	0.000583892
AT5G26280	AT5G26280	5:9208710-9210572	Mock	Ct3	340.198	138.271	-1.29887	-6.47774	0.000583892
AT5G16230	S-ACP-DES3	5:5303347-5306068	Mock	Ct3	15.1809	6.17301	-1.29821	-4.99865	0.000583892
AT3G10985	SAG20	3:3442527-3443445	Mock	Ct3	425.872	173.264	-1.29744	-6.53099	0.000583892
AT5G18850	AT5G18850	5:6286846-6287590	Mock	Ct3	66.2017	26.9401	-1.29711	-5.79848	0.000583892
AT3G51910	AT-HSFA7A	3:19265293-19266619	Mock	Ct3	34.5306	14.0595	-1.29633	-5.28729	0.000583892
AT5G04960	PME46	5:1461906-1463969	Mock	Ct3	36.167	14.7353	-1.2954	-6.17176	0.000583892
AT5G48320	AT5G48320	5:19581704-19584748	Mock	Ct3	1.93648	0.790508	-1.29258	-3.46174	0.000583892
AT1G26800	AT1G26800	1:9285098-9286324	Mock	Ct3	9.73372	3.98497	-1.28842	-4.24846	0.000583892
AT4G09110	ATL35	4:5812487-5813396	Mock	Ct3	15.9498	6.53051	-1.28827	-4.44665	0.000583892
AT5G24410	PGL4	5:8332472-8334066	Mock	Ct3	9.89474	4.05565	-1.28673	-4.08066	0.000583892
AT5G24030	SLAH3	5:8118316-8122784	Mock	Ct3	140.275	57.5651	-1.285	-6.46432	0.000583892
AT5G44190	GLK2	5:17798368-17800824	Mock	Ct3	6.38121	2.62063	-1.28391	-3.88895	0.000583892
AT4G12270	AT4G12270	4:7297807-7299930	Mock	Ct3	11.8603	4.8709	-1.28388	-4.70616	0.000583892
AT1G73885	AT1G73885	1:27786863-27787708	Mock	Ct3	7.30246	3.0008	-1.28303	-2.71848	0.000583892
AT1G14185	AT1G14185	1:4850273-4852096	Mock	Ct3	6.8369	2.81366	-1.28089	-4.27706	0.000583892
AT5G13720	AT5G13720	5:4427782-4430837	Mock	Ct3	2.31332	0.952075	-1.28082	-2.30699	0.00492837
AT1G61740	AT1G61740	1:22798068-22801073	Mock	Ct3	53.6138	22.0855	-1.2795	-6.43991	0.000583892
AT1G14340	AT1G14340	1:4897345-4898961	Mock	Ct3	29.9084	12.3224	-1.27926	-5.45975	0.000583892
AT3G51350	AT3G51350	3:19060321-19063510	Mock	Ct3	29.1407	12.0212	-1.27745	-6.12381	0.000583892
AT1G65850	AT1G65850	1:24494677-24498542	Mock	Ct3	1.19872	0.494761	-1.27669	-2.94527	0.000583892
AT3G26300	CYP71B34	3:9639198-9640866	Mock	Ct3	6.70225	2.76664	-1.27651	-3.99936	0.000583892
AT3G46810	AT3G46810	3:17238235-17240623	Mock	Ct3	1.56858	0.647651	-1.27617	-2.88557	0.000583892
AT1G18940	AT1G18940	1:6543851-6545592	Mock	Ct3	4.03944	1.66873	-1.27541	-3.41356	0.000583892
AT4G09770	AT4G09770	4:6154258-6155912	Mock	Ct3	9.44388	3.90347	-1.27462	-4.03159	0.000583892
AT1G62500	AT1G62500	1:23132044-23133502	Mock	Ct3	13.2836	5.49332	-1.2739	-4.87849	0.000583892
AT1G03220	AT1G03220	1:787121-788651	Mock	Ct3	1335.2	552.368	-1.27335	-4.73075	0.000583892
AT4G34881	AT4G34881	4:16617622-16618506	Mock	Ct3	23.7204	9.81779	-1.27266	-4.88021	0.000583892
AT4G01525	SADHU5-1	4:660809-661698	Mock	Ct3	6.19093	2.56627	-1.27048	-3.1252	0.000583892
AT1G21680	AT1G21680	1:7613004-7615339	Mock	Ct3	63.9214	26.5163	-1.26942	-6.5314	0.000583892
AT4G01580	AT4G01580	4:685745-686827	Mock	Ct3	2.72403	1.13023	-1.26913	-2.13464	0.00716005
AT4G15990	AT4G15990	4:9061268-9061676	Mock	Ct3	26.9716	11.2171	-1.26574	-3.60054	0.000583892
AT1G74470	CHLP	1:27991164-27993006	Mock	Ct3	11.5631	4.81094	-1.26514	-4.8463	0.000583892
AT5G65660	AT5G65660	5:26245248-26246379	Mock	Ct3	2915.68	1213.88	-1.26421	-4.85169	0.000583892
AT1G05560	UGT1	1:1645497-1647162	Mock	Ct3	44.9733	18.7487	-1.26228	-2.54499	0.000583892
AT5G27100	ATGLR2.1	5:9535058-9538333	Mock	Ct3	8.91352	3.71617	-1.26218	-5.27431	0.000583892
AT2G27360	AT2G27360	2:11706197-11708065	Mock	Ct3	14.6584	6.12183	-1.25969	-4.87216	0.000583892
AT1G66600	WRKY63	1:24848319-24849364	Mock	Ct3	15.1512	6.33413	-1.25822	-4.16067	0.000583892
AT1G49160	WNK7	1:18179303-18182391	Mock	Ct3	20.4331	8.54345	-1.25802	-5.77011	0.000583892
AT4G12510	AT4G12510	4:7417235-7417803	Mock	Ct3	236.12	98.792	-1.25705	-5.90874	0.000583892
AT1G30110	NUDX25	1:10581734-10584080	Mock	Ct3	42.758	17.8923	-1.25685	-5.61257	0.000583892
AT5G62420	AT5G62420	5:25064834-25066111	Mock	Ct3	1.52332	0.637669	-1.25634	-1.82824	0.022205
AT1G09740	AT1G09740	1:3154531-3156275	Mock	Ct3	279.042	116.875	-1.25551	-6.42972	0.000583892
AT1G63580	CRRSP6	1:23577332-23578254	Mock	Ct3	23.2647	9.75055	-1.25459	-4.67257	0.000583892
AT1G19960	AT1G19960	1:6928038-6928463	Mock	Ct3	71.9228	30.1733	-1.25318	-4.93626	0.000583892
AT5G46110	APE2	5:18697234-18700656	Mock	Ct3	1.86876	0.786186	-1.24914	-2.79071	0.00109808
AT3G22570	AT3G22570	3:8000514-8001238	Mock	Ct3	26.7263	11.2551	-1.24768	-4.61634	0.000583892
AT5G66790	WAKL21	5:26665141-26667531	Mock	Ct3	13.168	5.55572	-1.24499	-5.27788	0.000583892
AT1G76990	ACR3	1:28932161-28935550	Mock	Ct3	175.342	74.0106	-1.24437	-6.24686	0.000583892
AT1G29180	AT1G29180	1:10198763-10200962	Mock	Ct3	2.75798	1.16452	-1.24387	-2.25371	0.00203498
AT2G18560	AT2G18560	2:8059287-8061056	Mock	Ct3	13.015	5.49656	-1.24358	-5.04744	0.000583892
AT1G05690	BT3	1:1707010-1709347	Mock	Ct3	2.22217	0.938843	-1.24301	-2.74683	0.000583892
AT3G58810	MTPA2	3:21749965-21752008	Mock	Ct3	17.9987	7.62966	-1.2382	-5.54646	0.000583892
AT4G15380	CYP705A4	4:8788738-8790444	Mock	Ct3	12.4733	5.29208	-1.23693	-4.86927	0.000583892
AT4G14695	AT4G14695	4:8419798-8421030	Mock	Ct3	9.00496	3.82094	-1.23679	-2.68769	0.000583892
AT1G15550	GA4	1:5344477-5346166	Mock	Ct3	44.5949	18.9728	-1.23295	-5.88144	0.000583892
AT1G54740	AT1G54740	1:20430768-20431986	Mock	Ct3	23.393	9.9555	-1.23251	-5.19709	0.000583892
AT5G01215	AT5G01215	5:84306-86275	Mock	Ct3	58.1832	24.7815	-1.23134	-3.35981	0.000583892
AT1G80340	GA4H	1:30200692-30202200	Mock	Ct3	11.1406	4.74665	-1.23085	-4.1002	0.000583892
AT4G32870	AT4G32870	4:15862142-15862741	Mock	Ct3	29.4259	12.558	-1.22848	-4.35945	0.000583892
AT2G30890	AT2G30890	2:13147620-13152542	Mock	Ct3	4.30036	1.83838	-1.22602	-2.91046	0.000583892
AT1G04610	YUC3	1:1279387-1281618	Mock	Ct3	8.26081	3.53203	-1.22579	-4.37858	0.000583892
AT3G01350	AT3G01350	3:135023-138799	Mock	Ct3	10.8971	4.66031	-1.22545	-2.89662	0.000583892
AT1G16140	WAKL3	1:5528964-5531255	Mock	Ct3	5.61407	2.40267	-1.22441	-4.12518	0.000583892
AT5G19530	ACL5	5:6588957-6591363	Mock	Ct3	140.665	60.2606	-1.22298	-6.3029	0.000583892
AT3G13950	AT3G13950	3:4604148-4605425	Mock	Ct3	6.68036	2.86427	-1.22176	-3.07209	0.000583892
AT3G26570	PHT2	3:9756190-9758633	Mock	Ct3	6.09545	2.61953	-1.21842	-4.29238	0.000583892
AT5G14330	AT5G14330	5:4619796-4620551	Mock	Ct3	1533.73	659.326	-1.21798	-5.71189	0.000583892
AT4G16920	AT4G16920	4:9519172-9525691	Mock	Ct3	3.27799	1.40969	-1.21744	-4.27972	0.000583892
AT1G80380	GLYK	1:30217115-30220004	Mock	Ct3	73.003	31.4062	-1.21691	-6.16582	0.000583892
AT1G16905	AT1G16905	1:5782454-5783840	Mock	Ct3	7.08318	3.05561	-1.21293	-3.83549	0.000583892
AT3G61430	PIP1A	3:22733308-22735335	Mock	Ct3	289.117	125.127	-1.20826	-6.05314	0.000583892
AT4G21230	CRK27	4:11319138-11321679	Mock	Ct3	9.23952	4.00487	-1.20606	-4.69162	0.000583892
AT5G57625	AT5G57625	5:23337849-23338807	Mock	Ct3	174.444	75.6478	-1.20539	-5.96806	0.000583892
AT1G80240	AT1G80240	1:30171356-30172839	Mock	Ct3	141.818	61.8301	-1.19766	-6.1582	0.000583892
AT4G02075	PIT1	4:913418-916476	Mock	Ct3	14.432	6.29505	-1.19699	-3.94695	0.000583892
AT1G48070	AT1G48070	1:17730416-17731122	Mock	Ct3	7.44831	3.25208	-1.19555	-2.46382	0.00157702
AT1G11180	SCAMP5	1:3745773-3748521	Mock	Ct3	4.69328	2.05174	-1.19375	-3.00012	0.000583892
AT3G04181	AT3G04181	3:1098838-1099452	Mock	Ct3	7.17591	3.14291	-1.19106	-1.99701	0.0128258
AT4G23700	ATCHX17	4:12342427-12346043	Mock	Ct3	63.2208	27.721	-1.18942	-6.1327	0.000583892
AT4G25170	AT4G25170	4:12909574-12914014	Mock	Ct3	40.2059	17.6614	-1.18681	-4.99537	0.000583892
AT5G54300	AT5G54300	5:22051033-22055430	Mock	Ct3	6.25237	2.74668	-1.18671	-2.55986	0.00203498
AT1G13110	CYP71B7	1:4467219-4469033	Mock	Ct3	78.7347	34.6224	-1.1853	-6.09383	0.000583892
AT3G47980	AT3G47980	3:17710373-17712866	Mock	Ct3	54.645	24.0421	-1.18453	-5.7173	0.000583892
AT2G31085	CLE6	2:13254177-13254706	Mock	Ct3	26.0815	11.4788	-1.18406	-3.842	0.000583892
AT5G49450	AtbZIP1	5:20051828-20052735	Mock	Ct3	28.0134	12.3389	-1.1829	-4.77523	0.000583892
AT4G31510	AT4G31510	4:15276179-15277219	Mock	Ct3	9.91607	4.37049	-1.18197	-3.34893	0.000583892
AT1G60140	ATTPS10	1:22176933-22180875	Mock	Ct3	58.5135	25.8071	-1.181	-6.08331	0.000583892
AT1G07620	ATOBGM	1:2344389-2346842	Mock	Ct3	2.93979	1.29679	-1.18077	-3.21471	0.000583892
AT5G38340	AT5G38340	5:15320506-15324061	Mock	Ct3	4.68831	2.06844	-1.18052	-4.36181	0.000583892
AT5G45070	AtPP2-A8	5:18187629-18189431	Mock	Ct3	50.9618	22.4968	-1.1797	-5.8295	0.000583892
AT3G44190	AT3G44190	3:15901796-15903608	Mock	Ct3	118.625	52.4025	-1.17871	-6.07094	0.000583892
AT1G80180	AT1G80180	1:30156825-30157584	Mock	Ct3	152.204	67.2747	-1.17787	-5.95514	0.000583892
AT1G63410	AT1G63410	1:23510074-23511997	Mock	Ct3	3.25838	1.44199	-1.17609	-1.92531	0.0173731
AT5G57540	XTH13	5:23302995-23304049	Mock	Ct3	8.04964	3.56667	-1.17434	-3.18032	0.000583892
AT3G20160	AT3G20160	3:7038994-7040029	Mock	Ct3	6.50977	2.8862	-1.17343	-3.20749	0.000583892
AT2G46750	AT2G46750	2:19208319-19210958	Mock	Ct3	103.47	45.8808	-1.17325	-6.01967	0.000583892
AT1G14860	atnudt18	1:5124741-5126151	Mock	Ct3	52.9905	23.5057	-1.17272	-5.57847	0.000583892
AT1G30510	ATRFNR2	1:10806984-10809188	Mock	Ct3	383.657	170.408	-1.17082	-5.61148	0.000583892
AT2G19310	HSP18.5	2:8369793-8370406	Mock	Ct3	53.9382	23.972	-1.16996	-4.94832	0.000583892
AT1G80650	RTL1	1:30314535-30315819	Mock	Ct3	20.4568	9.10087	-1.1685	-4.37867	0.000583892
AT4G25310	AT4G25310	4:12949663-12951234	Mock	Ct3	7.90395	3.52456	-1.16513	-3.68456	0.000583892
AT1G30130	AT1G30130	1:10587601-10589760	Mock	Ct3	81.7312	36.4533	-1.16484	-5.85613	0.000583892
AT2G27430	AT2G27430	2:11729825-11733210	Mock	Ct3	9.80311	4.37271	-1.16471	-4.16324	0.000583892
AT4G12520	AT4G12520	4:7421055-7421738	Mock	Ct3	212.244	94.6842	-1.16453	-5.69626	0.000583892
AT3G43960	AT3G43960	3:15774054-15775657	Mock	Ct3	14.1634	6.32238	-1.16363	-4.35303	0.000583892
AT3G22800	LRX6	3:8062887-8064556	Mock	Ct3	90.293	40.3077	-1.16356	-5.86627	0.000583892
AT1G67910	AT1G67910	1:25471287-25472440	Mock	Ct3	12.6023	5.62722	-1.1632	-3.37155	0.000583892
AT5G45000	AT5G45000	5:18165382-18167193	Mock	Ct3	6.45572	2.88767	-1.16067	-3.67354	0.000583892
AT5G22890	AT5G22890	5:7653256-7654724	Mock	Ct3	52.9561	23.6888	-1.16059	-5.79803	0.000583892
AT3G46760	LECRKS3	3:17222026-17223040	Mock	Ct3	1.91155	0.855364	-1.16013	-1.95909	0.0146933
AT5G19940	PAP8	5:6739623-6743773	Mock	Ct3	7.6962	3.44895	-1.15799	-2.41198	0.00247611
AT1G02610	AT1G02610	1:553049-555994	Mock	Ct3	19.8081	8.88111	-1.15728	-4.3782	0.000583892
AT1G59725	AT1G59725	1:21950737-21952210	Mock	Ct3	1.55633	0.699005	-1.15477	-1.78999	0.0316271
AT5G18860	AT5G18860	5:6290675-6295811	Mock	Ct3	83.7368	37.6166	-1.15449	-5.88096	0.000583892
AT3G29035	ATNAC3	3:11033664-11035308	Mock	Ct3	80.912	36.4032	-1.15229	-5.89677	0.000583892
AT3G55150	ATEXO70H1	3:20440549-20442604	Mock	Ct3	9.27898	4.17895	-1.15083	-4.50851	0.000583892
AT3G59940	SKIP20	3:22142899-22147691	Mock	Ct3	16.9603	7.65024	-1.14859	-2.04421	0.022478
AT1G14870	PCR2	1:5128374-5129523	Mock	Ct3	931.904	420.383	-1.14848	-5.49228	0.000583892
AT3G18450	PCR5	3:6331033-6332218	Mock	Ct3	2.63405	1.18876	-1.14782	-2.03391	0.00991511
AT1G72300	AT1G72300	1:27217476-27221123	Mock	Ct3	17.8578	8.05982	-1.14773	-5.68659	0.000583892
AT4G37340	CYP81D3	4:17564849-17566787	Mock	Ct3	8.1592	3.68543	-1.1466	-4.10142	0.000583892
AT3G49190	AT3G49190	3:18229748-18234391	Mock	Ct3	10.8794	4.91579	-1.14611	-2.36486	0.00568443
AT2G15350	FUT10	2:6688139-6689462	Mock	Ct3	1.19476	0.540162	-1.14525	-1.80412	0.0254408
AT4G37160	sks15	4:17494704-17497124	Mock	Ct3	27.8491	12.6069	-1.14342	-5.38307	0.000583892
AT1G51260	LPAT3	1:19003375-19005641	Mock	Ct3	1.6095	0.729463	-1.14171	-2.07149	0.0118763
AT3G45440	LECRK16	3:16664874-16666884	Mock	Ct3	1.45566	0.659888	-1.14139	-2.37736	0.00157702
AT4G37070	PLP1	4:17464784-17467109	Mock	Ct3	303.312	137.597	-1.14035	-5.54049	0.000583892
AT4G34750	AT4G34750	4:16577403-16578452	Mock	Ct3	40.8051	18.5118	-1.1403	-5.03587	0.000583892
AT5G13630	GUN5	5:4387333-4392227	Mock	Ct3	4.64532	2.10742	-1.1403	-4.6458	0.000583892
AT1G06680	PSBP-1	1:2047824-2049418	Mock	Ct3	9.84696	4.47319	-1.13837	-3.7433	0.000583892
AT3G13760	AT3G13760	3:4517516-4519475	Mock	Ct3	22.8497	10.3805	-1.1383	-5.32482	0.000583892
AT3G23190	AT3G23190	3:8279288-8280912	Mock	Ct3	69.8879	31.7783	-1.137	-5.63045	0.000583892
AT3G46270	AT3G46270	3:17000640-17004251	Mock	Ct3	1.96155	0.892098	-1.13672	-2.45001	0.00492837
AT1G28330	DYL1	1:9933883-9935271	Mock	Ct3	934.212	425.25	-1.13544	-5.2184	0.000583892
AT3G14850	TBL41	3:4995596-4997693	Mock	Ct3	6.1379	2.79408	-1.13537	-3.21037	0.000583892
AT4G13390	AT4G13390	4:7783817-7785326	Mock	Ct3	226.799	103.244	-1.13536	-4.87058	0.000583892
AT3G59130	AT3G59130	3:21860985-21862807	Mock	Ct3	1.97504	0.899391	-1.13486	-2.20194	0.00568443
AT5G07780	FH19	5:2479513-2482850	Mock	Ct3	11.1273	5.06954	-1.13418	-4.47888	0.000583892
AT2G22850	AtbZIP6	2:9728755-9733400	Mock	Ct3	17.3154	7.89383	-1.13326	-2.31141	0.00157702
AT1G51470	BGLU35	1:19087412-19090414	Mock	Ct3	45.2588	20.6591	-1.13142	-5.64213	0.000583892
AT1G13260	RAV1	1:4542167-4543742	Mock	Ct3	32.7054	14.9376	-1.13058	-5.30452	0.000583892
AT1G03850	GRXS13	1:976096-977761	Mock	Ct3	148.269	67.783	-1.12922	-5.67084	0.000583892
AT1G23390	AT1G23390	1:8309111-8310649	Mock	Ct3	49.5837	22.6713	-1.129	-5.63357	0.000583892
AT5G50120	AT5G50120	5:20382614-20383874	Mock	Ct3	12.2688	5.61393	-1.12791	-4.13548	0.000583892
AT4G39510	CYP96A12	4:18368802-18370652	Mock	Ct3	1.88596	0.862992	-1.12788	-2.5117	0.000583892
AT3G22200	POP2	3:7835143-7839467	Mock	Ct3	229.477	105.042	-1.12738	-5.5586	0.000583892
AT2G37170	PIP2B	2:15613401-15614857	Mock	Ct3	325.016	148.8	-1.12714	-5.66161	0.000583892
AT4G38390	RHS17	4:17975775-17978380	Mock	Ct3	5.23136	2.39616	-1.12646	-3.64502	0.000583892
AT5G47950	AT5G47950	5:19417030-19418546	Mock	Ct3	10.8791	4.98701	-1.12532	-4.22402	0.000583892
AT2G28970	AT2G28970	2:12443918-12448163	Mock	Ct3	6.5107	2.98457	-1.12529	-4.20183	0.000583892
AT1G30650	WRKY14	1:10868302-10871297	Mock	Ct3	75.2377	34.5	-1.12486	-5.75415	0.000583892
AT4G23570	SGT1A	4:12299822-12302719	Mock	Ct3	12.3042	5.64237	-1.12478	-4.28215	0.000583892
AT3G23700	AT3G23700	3:8531428-8533788	Mock	Ct3	3.16932	1.45374	-1.12441	-2.78861	0.000583892
AT2G44790	UCC2	2:18461905-18463309	Mock	Ct3	645.35	296.039	-1.12429	-5.39185	0.000583892
AT2G05160	AT2G05160	2:1858542-1861895	Mock	Ct3	7.09181	3.25492	-1.12353	-4.31111	0.000583892
AT2G41970	AT2G41970	2:17520378-17522756	Mock	Ct3	15.969	7.33319	-1.12276	-4.63203	0.000583892
AT1G34760	GRF11	1:12743820-12745648	Mock	Ct3	4.30588	1.97838	-1.12199	-2.63088	0.000583892
AT1G80440	AT1G80440	1:30241606-30243071	Mock	Ct3	27.842	12.8118	-1.11979	-4.95844	0.000583892
AT1G22370	AtUGT85A5	1:7898012-7899879	Mock	Ct3	2.83471	1.30445	-1.11976	-2.49423	0.000583892
AT3G16900	AT3G16900	3:5772105-5772849	Mock	Ct3	6.24448	2.87363	-1.11971	-2.25043	0.00290725
AT1G12560	ATEXPA7	1:4276518-4277899	Mock	Ct3	47.915	22.0565	-1.11927	-5.1718	0.000583892
AT5G25810	tny	5:8986770-8987787	Mock	Ct3	26.6165	12.2575	-1.11866	-4.70569	0.000583892
AT5G56870	BGAL4	5:23004195-23008649	Mock	Ct3	41.0591	18.9378	-1.11643	-5.46686	0.000583892
AT4G28270	ATRMA2	4:14007538-14009019	Mock	Ct3	11.4786	5.32098	-1.10918	-3.47517	0.000583892
AT2G22200	ERF056	2:9443127-9444423	Mock	Ct3	1.38566	0.645046	-1.1031	-1.86258	0.0167897
AT4G23400	PIP1D	4:12220742-12222371	Mock	Ct3	69.2923	32.2614	-1.10289	-5.4431	0.000583892
AT5G55970	AT5G55970	5:22667234-22669545	Mock	Ct3	24.6649	11.4855	-1.10265	-5.01425	0.000583892
AT1G67650	AT1G67650	1:25359658-25362395	Mock	Ct3	3.7231	1.73603	-1.10071	-3.34612	0.000583892
AT5G21940	AT5G21940	5:7249267-7250539	Mock	Ct3	63.7573	29.7461	-1.09989	-5.43235	0.000583892
AT3G56400	WRKY70	3:20908927-20910481	Mock	Ct3	76.5267	35.7501	-1.09802	-5.52111	0.000583892
AT5G14880	POT8	5:4814243-4817667	Mock	Ct3	60.275	28.1632	-1.09775	-5.65624	0.000583892
AT4G18210	ATPUP10	4:10076078-10077748	Mock	Ct3	1.09565	0.512834	-1.09522	-1.79939	0.0283162
AT2G24580	AT2G24580	2:10444789-10446242	Mock	Ct3	39.1621	18.3452	-1.09406	-5.30007	0.000583892
AT2G02620	AT2G02620	2:717255-719380	Mock	Ct3	1.35834	0.636486	-1.09365	-2.28254	0.00530855
AT3G61060	AtPP2-A13	3:22602909-22606878	Mock	Ct3	23.4662	10.9983	-1.0933	-2.18588	0.00716005
AT2G21540	SFH3	2:9219323-9224496	Mock	Ct3	2.34393	1.10001	-1.09141	-2.69353	0.000583892
AT5G11290	AT5G11290	5:3599000-3600472	Mock	Ct3	2.11714	0.993581	-1.09141	-2.32361	0.00290725
AT4G30460	AT4G30460	4:14888979-14889802	Mock	Ct3	37.5263	17.6332	-1.08961	-4.6754	0.000583892
AT3G45710	AT3G45710	3:16782642-16784735	Mock	Ct3	50.6214	23.8086	-1.08827	-5.4834	0.000583892
AT3G17580	AT3G17580	3:6015183-6015850	Mock	Ct3	11.5921	5.45305	-1.088	-3.04965	0.000583892
AT4G04450	WRKY42	4:2218378-2221114	Mock	Ct3	17.5657	8.27074	-1.08668	-4.68027	0.000583892
AT2G27830	AT2G27830	2:11860217-11861475	Mock	Ct3	49.2752	23.2089	-1.08618	-5.29495	0.000583892
AT1G62660	BFRUCT3	1:23199717-23203765	Mock	Ct3	248.635	117.229	-1.08469	-5.1176	0.000583892
AT1G23720	AT1G23720	1:8388654-8391540	Mock	Ct3	885.093	417.391	-1.08443	-2.86286	0.000583892
AT3G11402	PRA1A3	3:3573360-3578125	Mock	Ct3	6.81732	3.22122	-1.0816	-2.09747	0.00332839
AT5G52882	AT5G52882	5:21433878-21438659	Mock	Ct3	48.6	22.9723	-1.08106	-5.56713	0.000583892
AT3G17609	HYH	3:6023865-6024698	Mock	Ct3	27.929	13.2105	-1.08008	-3.87586	0.000583892
AT1G64500	AT1G64500	1:23953232-23954492	Mock	Ct3	1.3815	0.653826	-1.07925	-1.79116	0.023556
AT1G71030	ATMYBL2	1:26795122-26796364	Mock	Ct3	15.5733	7.37766	-1.07784	-3.90088	0.000583892
AT3G50700	AtIDD2	3:18840410-18842950	Mock	Ct3	11.1056	5.26423	-1.07699	-4.45243	0.000583892
AT4G01995	AT4G01995	4:873053-874772	Mock	Ct3	2.14063	1.0153	-1.07613	-1.87977	0.0173731
AT5G10130	AT5G10130	5:3171298-3172528	Mock	Ct3	100.451	47.6456	-1.07607	-5.37081	0.000583892
AT5G03310	AT5G03310	5:799223-799706	Mock	Ct3	3.78716	1.79661	-1.07584	-1.62748	0.0476433
AT1G11540	AT1G11540	1:3874436-3877155	Mock	Ct3	6.66204	3.16146	-1.07537	-2.90188	0.000583892
AT2G03720	MRH6	2:1132169-1133379	Mock	Ct3	11.3443	5.38393	-1.07523	-3.29099	0.000583892
AT3G47470	LHCA4	3:17486764-17495033	Mock	Ct3	37.4533	17.8006	-1.07317	-4.28327	0.000583892
AT4G14690	ELIP2	4:8418282-8419263	Mock	Ct3	4.23862	2.01456	-1.07313	-2.25813	0.00530855
AT3G05160	AT3G05160	3:1453105-1457150	Mock	Ct3	2.55122	1.21334	-1.0722	-2.61824	0.000583892
AT5G57345	AT5G57345	5:23229406-23230638	Mock	Ct3	8.4746	4.03115	-1.07195	-2.8907	0.000583892
AT4G37610	BT5	4:17668950-17672353	Mock	Ct3	54.6077	25.9879	-1.07127	-5.11407	0.000583892
AT3G53650	AT3G53650	3:19889357-19889774	Mock	Ct3	23.8273	11.3648	-1.06804	-3.04015	0.000583892
AT1G30870	PER7	1:10991484-10993023	Mock	Ct3	93.0156	44.37	-1.06789	-5.37094	0.000583892
AT5G45490	AT5G45490	5:18425836-18432397	Mock	Ct3	48.1236	22.9569	-1.06782	-3.39651	0.000583892
AT2G40900	AT2G40900	2:17063121-17065684	Mock	Ct3	96.399	46.0797	-1.06489	-5.49497	0.000583892
AT1G80450	AT1G80450	1:30243929-30244783	Mock	Ct3	28.8858	13.8393	-1.06159	-4.32927	0.000583892
AT5G52870	MAKR5	5:21427946-21429447	Mock	Ct3	21.061	10.091	-1.0615	-4.55289	0.000583892
AT3G30390	AT3G30390	3:11976836-11979621	Mock	Ct3	344.813	165.228	-1.06136	-4.9886	0.000583892
AT2G06200	AtGRF6	2:2426270-2427323	Mock	Ct3	2.66975	1.27942	-1.06122	-1.95372	0.0173731
AT2G16380	AT2G16380	2:7085783-7089157	Mock	Ct3	2.38461	1.14293	-1.06102	-2.72791	0.000583892
AT2G31585	AT2G31585	2:13446001-13446729	Mock	Ct3	41.1763	19.7393	-1.06074	-4.46234	0.000583892
AT4G23550	WRKY29	4:12291819-12293096	Mock	Ct3	57.3094	27.4965	-1.05953	-5.04297	0.000583892
AT5G49080	AT5G49080	5:19890783-19892809	Mock	Ct3	87.4079	41.9639	-1.05861	-4.71786	0.000583892
AT1G02640	BXL2	1:564204-567769	Mock	Ct3	18.9959	9.13311	-1.05651	-5.05885	0.000583892
AT5G35630	GS2	5:13830428-13833542	Mock	Ct3	73.5997	35.3947	-1.05617	-5.3808	0.000583892
AT1G76892	AT1G76892	1:28873058-28875292	Mock	Ct3	32.8657	15.8104	-1.05571	-4.05718	0.000583892
AT1G25450	KCS5	1:8938478-8940387	Mock	Ct3	11.8862	5.71823	-1.05564	-4.2914	0.000583892
AT5G09760	PME51	5:3032374-3034543	Mock	Ct3	33.4343	16.0914	-1.05504	-5.21503	0.000583892
AT3G52450	PUB22	3:19440738-19442383	Mock	Ct3	25.7583	12.4011	-1.05457	-4.9216	0.000583892
AT3G60720	PDLP8	3:22441770-22443771	Mock	Ct3	9.11084	4.38761	-1.05415	-3.57921	0.000583892
AT2G19410	PUB34	2:8404900-8409012	Mock	Ct3	0.65698	0.316399	-1.05411	-1.75025	0.0328681
AT3G15250	AT3G15250	3:5136261-5137195	Mock	Ct3	12.6001	6.06816	-1.0541	-3.53084	0.000583892
AT1G12040	LRX1	1:4070123-4072567	Mock	Ct3	140.904	67.8847	-1.05355	-4.83614	0.000583892
AT4G33120	AT4G33120	4:15975385-15978111	Mock	Ct3	10.3669	4.99566	-1.05324	-3.7497	0.000583892
AT4G15290	ATCSLB05	4:8721486-8726669	Mock	Ct3	2.99832	1.44586	-1.05223	-3.1662	0.000583892
AT4G24026	AT4G24026	4:12486201-12486855	Mock	Ct3	81.2209	39.1903	-1.05135	-3.54027	0.000583892
AT1G51840	AT1G51840	1:19249448-19250709	Mock	Ct3	72.697	35.1002	-1.05042	-4.83192	0.000583892
AT5G26920	CBP60G	5:9475681-9478751	Mock	Ct3	42.5993	20.5699	-1.0503	-5.31165	0.000583892
AT3G14680	CYP72A14	3:4934419-4936563	Mock	Ct3	101.471	49.0097	-1.04992	-5.41359	0.000583892
AT3G05155	AT3G05155	3:1448569-1451213	Mock	Ct3	4.15892	2.01188	-1.04766	-2.73833	0.000583892
AT5G13870	EXGT-A4	5:4474975-4477045	Mock	Ct3	15.128	7.31843	-1.04761	-4.21936	0.000583892
AT1G17860	AT1G17860	1:6149300-6152222	Mock	Ct3	1223.31	591.818	-1.04757	-4.80031	0.000583892
AT5G58350	WNK4	5:23582494-23587801	Mock	Ct3	50.7191	24.5922	-1.04433	-5.04524	0.000583892
AT5G06740	LECRKS5	5:2084093-2086052	Mock	Ct3	17.6282	8.54882	-1.04409	-4.73474	0.000583892
AT1G14687	AtHB32	1:5047802-5048612	Mock	Ct3	2.19498	1.06467	-1.0438	-1.68864	0.0370238
AT2G25450	GSL-OH	2:10829915-10831655	Mock	Ct3	410.848	199.344	-1.04334	-4.95082	0.000583892
AT5G19040	ATIPT5	5:6361836-6363413	Mock	Ct3	5.4067	2.62519	-1.04233	-3.23471	0.000583892
AT2G05180	CYP705A6	2:1875389-1876794	Mock	Ct3	2.64303	1.2838	-1.04177	-2.33556	0.00157702
AT4G18340	AT4G18340	4:10130049-10132061	Mock	Ct3	68.5596	33.3661	-1.03898	-5.27978	0.000583892
AT4G02770	PSAD-1	4:1229110-1229945	Mock	Ct3	14.872	7.23964	-1.03861	-3.48485	0.000583892
AT5G64850	AT5G64850	5:25921408-25923358	Mock	Ct3	21.9431	10.6891	-1.03763	-3.96145	0.000583892
AT1G62480	AT1G62480	1:23128704-23129759	Mock	Ct3	523.432	255.01	-1.03745	-5.02709	0.000583892
AT4G19370	AT4G19370	4:10566149-10567838	Mock	Ct3	7.25275	3.53409	-1.03719	-3.05489	0.000583892
AT1G79860	ATROPGEF12	1:30042091-30044175	Mock	Ct3	3.65578	1.78244	-1.03633	-2.89627	0.000583892
AT1G65310	ATXTH17	1:24257215-24258473	Mock	Ct3	50.5417	24.6636	-1.03509	-4.8086	0.000583892
AT5G18910	AT5G18910	5:6306827-6309419	Mock	Ct3	1.14946	0.561201	-1.03437	-1.84703	0.0232925
AT3G16220	AT3G16220	3:5497596-5499235	Mock	Ct3	14.9849	7.31688	-1.03421	-3.82683	0.000583892
AT5G04860	AT5G04860	5:1411564-1414677	Mock	Ct3	26.7912	13.0867	-1.03366	-5.19329	0.000583892
AT1G70290	ATTPS8	1:26471077-26474786	Mock	Ct3	38.0136	18.5686	-1.03365	-5.25751	0.000583892
AT2G27510	ATFD3	2:11758078-11759476	Mock	Ct3	515.977	252.097	-1.03333	-5.20861	0.000583892
AT3G15420	AT3G15420	3:5207576-5208359	Mock	Ct3	5.55995	2.71698	-1.03307	-1.94159	0.0112275
AT2G34180	CIPK13	2:14428214-14432269	Mock	Ct3	8.91317	4.35818	-1.03221	-1.93378	0.0199558
AT1G80920	J8	1:30400733-30404690	Mock	Ct3	221.782	108.479	-1.03173	-4.33598	0.000583892
AT1G13640	F21F23.8	1:4677026-4679812	Mock	Ct3	14.7189	7.21011	-1.02958	-4.74377	0.000583892
AT4G15560	CLA1	4:8883906-8887565	Mock	Ct3	33.9182	16.6209	-1.02906	-5.24928	0.000583892
AT4G38830	CRK26	4:18122325-18124943	Mock	Ct3	3.72762	1.82872	-1.02742	-3.07084	0.000583892
AT5G61350	AT5G61350	5:24667972-24670501	Mock	Ct3	5.47906	2.68881	-1.02696	-3.73346	0.000583892
AT4G35250	AT4G35250	4:16771170-16773364	Mock	Ct3	5.98402	2.9375	-1.02653	-3.23455	0.000583892
AT3G23730	XTH16	3:8550109-8551335	Mock	Ct3	17.6227	8.65329	-1.02612	-3.97844	0.000583892
AT2G36470	AT2G36470	2:15299361-15300990	Mock	Ct3	14.7815	7.26408	-1.02494	-4.30915	0.000583892
AT5G66052	AT5G66052	5:26416125-26416924	Mock	Ct3	32.2085	15.8373	-1.02411	-4.23531	0.000583892
AT3G51540	AT3G51540	3:19115341-19117210	Mock	Ct3	20.1617	9.91576	-1.02382	-4.31264	0.000583892
AT5G58010	LRL3	5:23483544-23484889	Mock	Ct3	54.0624	26.6162	-1.02232	-4.75383	0.000583892
AT1G69900	AT1G69900	1:26326380-26327831	Mock	Ct3	6.98642	3.44176	-1.02141	-3.2744	0.000583892
AT5G38540	AT5G38540	5:15426809-15428710	Mock	Ct3	3.10398	1.52915	-1.02139	-2.55864	0.00109808
AT2G19110	HMA4	2:8278880-8286445	Mock	Ct3	58.4625	28.8039	-1.02125	-5.23617	0.000583892
AT4G04990	AT4G04990	4:2555089-2557046	Mock	Ct3	35.1425	17.3178	-1.02096	-4.4607	0.000583892
AT3G22750	AT3G22750	3:8037215-8039903	Mock	Ct3	13.3239	6.56712	-1.02068	-4.45387	0.000583892
AT2G24762	AtGDU4	2:10559383-10560175	Mock	Ct3	164.469	81.0705	-1.02057	-5.21498	0.000583892
AT1G30380	PSAK	1:10722196-10723247	Mock	Ct3	5.31539	2.62293	-1.019	-2.28729	0.00203498
AT1G55430	AT1G55430	1:20697648-20699622	Mock	Ct3	11.7619	5.80717	-1.01822	-4.26006	0.000583892
AT5G65340	AT5G65340	5:26113397-26114489	Mock	Ct3	3.78613	1.86941	-1.01814	-2.40199	0.00109808
AT5G11670	ATNADP-ME2	5:3754248-3758242	Mock	Ct3	486.504	240.365	-1.01723	-4.40965	0.000583892
AT3G16690	SWEET16	3:5684358-5686490	Mock	Ct3	33.4957	16.5761	-1.01487	-4.42483	0.000583892
AT3G26610	AT3G26610	3:9776959-9780499	Mock	Ct3	9.33052	4.6201	-1.01403	-3.85405	0.000583892
AT4G22460	AT4G22460	4:11839159-11839561	Mock	Ct3	83.7513	41.6115	-1.00913	-4.09474	0.000583892
AT1G74770	AT1G74770	1:28089570-28094834	Mock	Ct3	9.05215	4.50207	-1.00767	-4.62063	0.000583892
AT5G53590	AT5G53590	5:21771810-21772794	Mock	Ct3	155.684	77.4959	-1.00643	-5.17907	0.000583892
AT2G14760	BHLH84	2:6321586-6323397	Mock	Ct3	2.81186	1.39997	-1.00613	-2.04267	0.00642782
AT5G03285	AT5G03285	5:793513-793717	Mock	Ct3	48.0259	23.9126	-1.00604	-1.99304	0.0115513
AT3G16150	AT3G16150	3:5471734-5473276	Mock	Ct3	11.5427	5.75006	-1.00533	-3.68211	0.000583892
AT3G48990	4CLL10	3:18158746-18161379	Mock	Ct3	249.726	124.404	-1.00531	-4.90402	0.000583892
AT1G74055	AT1G74055	1:27849229-27849812	Mock	Ct3	25.4913	12.7039	-1.00474	-3.47497	0.000583892
AT3G51710	AT3G51710	3:19182483-19183996	Mock	Ct3	6.20822	3.09532	-1.00409	-3.17397	0.000583892
AT1G52710	AT1G52710	1:19638284-19640239	Mock	Ct3	39.2091	19.5757	-1.00212	-4.25301	0.000583892
AT4G09300	AT4G09300	4:5898797-5901014	Mock	Ct3	4.61496	2.30523	-1.00141	-2.55874	0.000583892
AT1G15640	AT1G15640	1:5378885-5380139	Mock	Ct3	2.41653	1.20829	-0.999968	-1.95601	0.00787545
AT1G13830	AT1G13830	1:4739872-4741038	Mock	Ct3	64.6782	32.3777	-0.998276	-4.76273	0.000583892
AT4G05200	CRK25	4:2675100-2682309	Mock	Ct3	36.9305	18.5093	-0.996561	-3.63553	0.000583892
AT2G41480	PER25	2:17296811-17298731	Mock	Ct3	40.8292	20.4689	-0.996172	-4.72948	0.000583892
AT1G70410	ATBCA4	1:26533925-26538333	Mock	Ct3	183.235	91.9164	-0.995302	-5.0851	0.000583892
AT4G00700	AT4G00700	4:286050-289514	Mock	Ct3	27.4352	13.774	-0.994085	-5.05058	0.000583892
AT1G13245	RTFL17	1:4525485-4526064	Mock	Ct3	30.6054	15.3713	-0.993546	-3.60724	0.000583892
AT1G18330	EPR1	1:6305965-6308013	Mock	Ct3	11.7778	5.91693	-0.993144	-3.8916	0.000583892
AT1G53830	ATPME2	1:20098521-20100889	Mock	Ct3	37.7065	18.9518	-0.992477	-4.91973	0.000583892
AT3G26890	AT3G26890	3:9907233-9914514	Mock	Ct3	42.4763	21.3531	-0.99221	-4.73798	0.000583892
AT1G47600	BGLU34	1:17491731-17494759	Mock	Ct3	61.3911	30.8621	-0.992195	-5.02429	0.000583892
AT1G56010	NAC1	1:20944140-20949281	Mock	Ct3	123.151	61.9571	-0.991088	-4.88396	0.000583892
AT4G22270	MRB1	4:11773327-11778123	Mock	Ct3	9.2017	4.63507	-0.98931	-3.50886	0.000583892
AT1G23205	AT1G23205	1:8233996-8234893	Mock	Ct3	13.9552	7.03447	-0.988285	-3.38956	0.000583892
AT2G46495	ATL21A	2:19084133-19085704	Mock	Ct3	27.0328	13.6539	-0.985397	-4.31205	0.000583892
AT4G25090	RBOHG	4:12878770-12883701	Mock	Ct3	21.4606	10.8411	-0.985176	-4.81053	0.000583892
AT3G11600	AT3G11600	3:3667228-3667979	Mock	Ct3	47.8589	24.1968	-0.98397	-4.38443	0.000583892
AT4G26010	PER44	4:13200592-13201941	Mock	Ct3	103.473	52.3964	-0.981721	-4.90399	0.000583892
AT1G55265	AT1G55265	1:20617312-20620136	Mock	Ct3	85.9643	43.5461	-0.981193	-3.82681	0.000583892
AT1G30820	AT1G30820	1:10944912-10949458	Mock	Ct3	78.0904	39.5576	-0.981189	-5.05219	0.000583892
AT5G01840	ATOFP1	5:324551-325516	Mock	Ct3	62.4299	31.6261	-0.98112	-4.78378	0.000583892
AT3G28910	ATMYB30	3:10911156-10913190	Mock	Ct3	28.5021	14.4401	-0.980991	-4.64519	0.000583892
AT5G58250	AT5G58250	5:23559473-23560513	Mock	Ct3	22.9146	11.6104	-0.980848	-3.83748	0.000583892
AT1G50630	AT1G50630	1:18751455-18753669	Mock	Ct3	38.6096	19.5649	-0.98069	-4.85976	0.000583892
AT1G08380	PSAO	1:2640812-2641828	Mock	Ct3	4.77098	2.42071	-0.978856	-2.05255	0.00822218
AT4G12330	CYP706A7	4:7317559-7319739	Mock	Ct3	8.46613	4.29676	-0.978454	-3.72117	0.000583892
AT5G03380	AT5G03380	5:832103-834412	Mock	Ct3	161.972	82.2194	-0.978195	-4.98448	0.000583892
AT4G25830	AT4G25830	4:13133528-13135024	Mock	Ct3	6.67587	3.3919	-0.976862	-2.68583	0.000583892
AT4G10550	AT4G10550	4:6516491-6520317	Mock	Ct3	7.68603	3.90597	-0.976557	-3.89229	0.000583892
AT1G52870	AT1G52870	1:19685744-19687907	Mock	Ct3	1.7941	0.914127	-0.972794	-1.94842	0.0105756
AT5G28770	BZO2H3	5:10796458-10798222	Mock	Ct3	26.3433	13.4331	-0.971643	-4.29185	0.000583892
AT3G54990	SMZ	3:20373717-20376522	Mock	Ct3	15.9013	8.11177	-0.971058	-3.64438	0.000583892
AT1G80310	MOT2	1:30194617-30196554	Mock	Ct3	66.3048	33.8468	-0.970096	-5.00327	0.000583892
AT4G35060	HIPP25	4:16685719-16686703	Mock	Ct3	42.103	21.4968	-0.969804	-4.37678	0.000583892
AT5G01060	AT5G01060	5:22739-24847	Mock	Ct3	2.51241	1.28383	-0.968623	-2.25741	0.00247611
AT3G02620	S-ACP-DES4	3:560255-561880	Mock	Ct3	1.44562	0.738826	-0.968385	-1.71506	0.0341187
AT1G73580	AT1G73580	1:27654840-27655518	Mock	Ct3	18.0811	9.24155	-0.968273	-2.80871	0.000583892
AT1G30050	AT1G30050	1:10543021-10544591	Mock	Ct3	1.92428	0.98536	-0.965597	-2.01669	0.0115513
AT3G06330	AT3G06330	3:1917239-1919925	Mock	Ct3	22.476	11.5109	-0.965389	-4.4138	0.000583892
AT1G79410	AtOCT5	1:29867879-29869633	Mock	Ct3	18.997	9.73015	-0.965241	-4.37141	0.000583892
AT3G07070	AT3G07070	3:2237957-2240074	Mock	Ct3	6.52632	3.34407	-0.964665	-3.24769	0.000583892
AT2G30100	AT2G30100	2:12847827-12849669	Mock	Ct3	4.916	2.51924	-0.964493	-2.99713	0.000583892
AT3G26060	ATPRX Q	3:9524724-9526407	Mock	Ct3	9.0432	4.63612	-0.963915	-3.01303	0.000583892
AT1G64910	UGT79B10	1:24115136-24116747	Mock	Ct3	2.13296	1.09412	-0.963085	-2.18835	0.00247611
AT5G13420	AT5G13420	5:4301791-4304312	Mock	Ct3	371.84	190.997	-0.961129	-4.53938	0.000583892
AT1G51850	AT1G51850	1:19252846-19256783	Mock	Ct3	19.749	10.1449	-0.961028	-4.695	0.000583892
AT1G57590	AT1G57590	1:21327359-21329763	Mock	Ct3	7.50414	3.85604	-0.960567	-3.27503	0.000583892
AT1G60950	FED A	1:22444389-22445222	Mock	Ct3	43.3505	22.2779	-0.960435	-4.3072	0.000583892
AT1G12520	ATCCS	1:4267105-4268926	Mock	Ct3	26.9607	13.8591	-0.960025	-4.27123	0.000583892
AT4G08450	AT4G08450	4:5365609-5371101	Mock	Ct3	1.24058	0.638633	-0.957952	-2.48615	0.00203498
AT2G28200	ZAT5	2:12024148-12025306	Mock	Ct3	17.9247	9.2316	-0.957297	-3.85213	0.000583892
AT3G22560	AT3G22560	3:7998856-7999533	Mock	Ct3	5.74878	2.96195	-0.956706	-2.13841	0.00605732
AT5G56200	AT5G56200	5:22747767-22749249	Mock	Ct3	1.52287	0.785482	-0.955144	-1.82857	0.0205279
AT1G55290	F6'H2	1:20626120-20627488	Mock	Ct3	1.98006	1.02223	-0.953832	-1.88113	0.0158989
AT5G04340	C2H2	5:1216130-1217106	Mock	Ct3	33.4413	17.2652	-0.953768	-4.19937	0.000583892
AT3G63200	PLP9	3:23345901-23347564	Mock	Ct3	182.013	93.9802	-0.953616	-4.84364	0.000583892
AT4G00680	ADF8	4:279595-280699	Mock	Ct3	32.8944	16.9876	-0.95336	-3.7813	0.000583892
AT1G63450	RHS8	1:23531408-23534569	Mock	Ct3	3.80141	1.96681	-0.95068	-3.37424	0.000583892
AT5G44770	AT5G44770	5:18065054-18066680	Mock	Ct3	1.08491	0.561513	-0.950187	-1.66712	0.0377263
AT2G45560	CYP76C1	2:18776051-18778510	Mock	Ct3	3.73167	1.93162	-0.950006	-2.0418	0.00957427
AT3G48530	KING1	3:17987377-17989763	Mock	Ct3	77.1803	39.9523	-0.949954	-4.89936	0.000583892
AT2G28720	AT2G28720	2:12326977-12327678	Mock	Ct3	47.3647	24.5242	-0.949609	-4.1333	0.000583892
AT1G56220	AT1G56220	1:21043347-21044738	Mock	Ct3	339.85	176.126	-0.948294	-4.8115	0.000583892
AT1G05562	AT1G05562	1:1645497-1647162	Mock	Ct3	46.3464	24.024	-0.94798	-1.66167	0.0328681
AT2G06520	PSBX	2:2587728-2588358	Mock	Ct3	20.1842	10.4628	-0.947954	-3.18801	0.000583892
AT2G36320	SAP4	2:15228787-15230496	Mock	Ct3	81.3321	42.1606	-0.947928	-4.87234	0.000583892
AT3G18777	AT3G18777	3:6470218-6471389	Mock	Ct3	1.93234	1.00182	-0.947719	-1.80325	0.0251738
AT1G24420	AT1G24420	1:8656686-8657997	Mock	Ct3	2.34057	1.2141	-0.946973	-2.03452	0.00751602
AT1G75540	STH2	1:28366026-28367652	Mock	Ct3	259.272	134.618	-0.945591	-4.77499	0.000583892
AT5G05600	AT5G05600	5:1672119-1674739	Mock	Ct3	129.778	67.4226	-0.944739	-4.86465	0.000583892
AT1G60160	POT12	1:22188113-22191395	Mock	Ct3	2.14211	1.11327	-0.944221	-2.65121	0.000583892
AT2G47460	MYB12	2:19476336-19479478	Mock	Ct3	3.77734	1.96409	-0.943512	-2.54913	0.000583892
AT5G46890	AT5G46890	5:19036295-19036916	Mock	Ct3	858.485	446.528	-0.943041	-4.35039	0.000583892
AT3G11385	AT3G11385	3:3566577-3568878	Mock	Ct3	5.20521	2.70874	-0.942335	-3.35868	0.000583892
AT1G71480	AT1G71480	1:26931939-26935825	Mock	Ct3	6.27502	3.26641	-0.941914	-2.17731	0.00530855
AT5G05500	AT5G05500	5:1629666-1630396	Mock	Ct3	129.984	67.6994	-0.941116	-4.64757	0.000583892
AT5G22020	AT5G22020	5:7287735-7289482	Mock	Ct3	27.7529	14.4593	-0.940639	-4.39672	0.000583892
AT5G15830	AtbZIP3	5:5168542-5169361	Mock	Ct3	53.7116	27.9846	-0.940604	-4.36227	0.000583892
AT4G30670	AT4G30670	4:14957357-14957962	Mock	Ct3	354.368	184.764	-0.939567	-4.81267	0.000583892
AT5G14020	AT5G14020	5:4523519-4525863	Mock	Ct3	15.0809	7.86685	-0.93886	-3.88574	0.000583892
AT1G23210	AtGH9B6	1:8240173-8242129	Mock	Ct3	2.42502	1.26502	-0.938837	-2.14301	0.00568443
AT1G51800	AT1G51800	1:19214147-19217970	Mock	Ct3	31.7187	16.5549	-0.938074	-4.79383	0.000583892
AT2G42840	PDF1	2:17826115-17827536	Mock	Ct3	241.833	126.291	-0.937255	-4.70675	0.000583892
AT4G22470	AT4G22470	4:11840133-11841450	Mock	Ct3	5.15229	2.69296	-0.936022	-2.66537	0.000583892
AT2G41560	ACA4	2:17332083-17337269	Mock	Ct3	17.2446	9.01379	-0.935937	-4.62503	0.000583892
AT5G19230	AT5G19230	5:6467526-6468484	Mock	Ct3	256.068	134.045	-0.933811	-4.79114	0.000583892
AT5G49440	AT5G49440	5:20048238-20049597	Mock	Ct3	68.6621	35.9531	-0.933398	-4.75571	0.000583892
AT1G22330	AT1G22330	1:7886541-7889534	Mock	Ct3	25.8916	13.5739	-0.931651	-4.18402	0.000583892
AT1G64160	AT1G64160	1:23814009-23814839	Mock	Ct3	14.5425	7.63338	-0.929881	-3.1603	0.000583892
AT1G64355	AT1G64355	1:23886083-23887212	Mock	Ct3	2.92656	1.53678	-0.929292	-1.83513	0.0179532
AT1G26360	ATMES13	1:9118947-9121217	Mock	Ct3	3.27995	1.72308	-0.928686	-2.3472	0.00157702
AT3G45650	NAXT1	3:16759252-16761266	Mock	Ct3	28.216	14.8351	-0.927497	-4.44436	0.000583892
AT5G64240	AtMC3	5:25695619-25699212	Mock	Ct3	60.9343	32.046	-0.927111	-2.20151	0.00203498
AT4G14890	FdC2	4:8520831-8521456	Mock	Ct3	8.16217	4.29531	-0.926192	-2.27235	0.00290725
AT3G16210	AT3G16210	3:5494532-5495615	Mock	Ct3	3.31977	1.74762	-0.925693	-2.09691	0.00642782
AT5G04470	SIM	5:1266624-1267416	Mock	Ct3	440.014	231.697	-0.925307	-4.63201	0.000583892
AT1G21250	WAK1	1:7439265-7442113	Mock	Ct3	2.74553	1.44741	-0.923608	-2.81485	0.000583892
AT3G14780	AT3G14780	3:4961805-4963544	Mock	Ct3	14.094	7.43466	-0.922745	-3.56258	0.000583892
AT1G48500	JAZ4	1:17931475-17934662	Mock	Ct3	20.7335	10.9429	-0.921961	-3.97101	0.000583892
AT3G54580	AT3G54580	3:20200687-20203782	Mock	Ct3	1290.55	681.814	-0.920536	-1.83436	0.0227436
AT5G24270	SOS3	5:8238533-8243357	Mock	Ct3	15.8729	8.38711	-0.92032	-3.53199	0.000583892
AT4G11320	AT4G11320	4:6887253-6889059	Mock	Ct3	1905.07	1007.8	-0.91864	-3.04607	0.000583892
AT1G25560	TEM1	1:8981676-8983041	Mock	Ct3	39.4863	20.8946	-0.918223	-4.46043	0.000583892
AT2G39410	AT2G39410	2:16455568-16458217	Mock	Ct3	10.5092	5.56277	-0.917777	-2.84311	0.000583892
AT5G08240	AT5G08240	5:2650836-2652398	Mock	Ct3	68.9248	36.4846	-0.917735	-4.68603	0.000583892
AT1G21000	AT1G21000	1:7337727-7339452	Mock	Ct3	76.4362	40.4652	-0.917576	-4.68786	0.000583892
AT3G63210	MARD1	3:23353614-23355160	Mock	Ct3	276.344	146.422	-0.916329	-4.54318	0.000583892
AT3G63540	AT3G63540	3:23459181-23459804	Mock	Ct3	10.8278	5.7389	-0.915889	-2.49856	0.00247611
AT2G30080	ZIP6	2:12838729-12840112	Mock	Ct3	8.18755	4.34075	-0.915485	-2.82391	0.000583892
AT3G45330	LECRK11	3:16632439-16634488	Mock	Ct3	3.59241	1.90636	-0.914136	-2.78602	0.000583892
AT1G05575	AT1G05575	1:1661690-1662187	Mock	Ct3	15.1548	8.04712	-0.913235	-2.49223	0.000583892
AT5G37260	RVE2	5:14751343-14753088	Mock	Ct3	3.55622	1.88853	-0.913083	-2.03633	0.00679616
AT5G54145	AT5G54145	5:21972464-21973083	Mock	Ct3	65.9029	35.0271	-0.911872	-4.13914	0.000583892
AT2G19060	AT2G19060	2:8256999-8261985	Mock	Ct3	2.52952	1.34488	-0.911392	-2.31974	0.000583892
AT5G55170	SUM3	5:22385306-22386114	Mock	Ct3	10.3362	5.49973	-0.910266	-2.27229	0.00332839
AT1G78380	ATGSTU19	1:29486412-29487906	Mock	Ct3	1632.82	868.929	-0.910061	-3.64505	0.000583892
AT4G36260	STY2	4:17155555-17157245	Mock	Ct3	6.48309	3.45019	-0.910006	-2.8974	0.000583892
AT5G63020	AT5G63020	5:25281713-25286002	Mock	Ct3	4.51476	2.40311	-0.909749	-2.39761	0.000583892
AT5G53460	GLT1	5:21700201-21710066	Mock	Ct3	232.362	123.844	-0.907857	-3.41945	0.000583892
AT1G11440	AT1G11440	1:3849359-3850662	Mock	Ct3	7.84416	4.18204	-0.907411	-3.03078	0.000583892
AT5G40510	AT5G40510	5:16229187-16231098	Mock	Ct3	53.9905	28.8052	-0.906375	-4.54637	0.000583892
AT2G28305	LOG1	2:12081112-12084664	Mock	Ct3	7.13966	3.80922	-0.90636	-2.70458	0.000583892
AT1G64190	AT1G64190	1:23824513-23827136	Mock	Ct3	234.703	125.303	-0.905411	-4.4343	0.000583892
AT5G24530	DMR6	5:8378832-8383401	Mock	Ct3	167.011	89.1666	-0.905367	-4.61163	0.000583892
AT5G24490	AT5G24490	5:8365600-8368736	Mock	Ct3	28.91	15.4415	-0.90476	-2.65241	0.000583892
AT5G19800	AT5G19800	5:6690647-6690938	Mock	Ct3	144.242	77.08	-0.904061	-3.5615	0.000583892
AT5G59780	MYB59	5:24082196-24083431	Mock	Ct3	179.649	96.0257	-0.903692	-4.57314	0.000583892
AT2G36000	AT2G36000	2:15117074-15118697	Mock	Ct3	18.4252	9.85033	-0.903438	-3.88956	0.000583892
AT5G58320	AT5G58320	5:23577438-23582395	Mock	Ct3	25.0523	13.3961	-0.903127	-3.88691	0.000583892
AT1G73660	AT1G73660	1:27691892-27697211	Mock	Ct3	8.91896	4.76926	-0.903108	-4.19015	0.000583892
AT2G24820	TIC55-II	2:10574978-10579230	Mock	Ct3	5.77189	3.08651	-0.903066	-2.17418	0.00530855
AT1G16530	LBD3	1:5651369-5652883	Mock	Ct3	13.8827	7.42397	-0.903027	-2.71513	0.000583892
AT1G02400	ATGA2OX4	1:486800-489577	Mock	Ct3	11.014	5.89028	-0.902929	-3.37415	0.000583892
AT5G40500	AT5G40500	5:16227833-16228693	Mock	Ct3	4.01949	2.15011	-0.902603	-1.76109	0.0254408
AT2G28890	PLL4	2:12405595-12408235	Mock	Ct3	51.5466	27.6021	-0.901098	-4.65357	0.000583892
AT1G78170	AT1G78170	1:29414058-29415094	Mock	Ct3	2.11825	1.13431	-0.901059	-1.58908	0.0487436
AT5G24070	PER61	5:8134300-8135991	Mock	Ct3	18.5064	9.91164	-0.900828	-3.53018	0.000583892
AT4G31500	CYP83B1	4:15273470-15275310	Mock	Ct3	813.694	435.861	-0.900619	-3.64277	0.000583892
AT3G11810	AT3G11810	3:3727795-3729031	Mock	Ct3	52.5019	28.1323	-0.900141	-4.44091	0.000583892
AT5G16480	AT5G16480	5:5381112-5382897	Mock	Ct3	10.3119	5.52778	-0.899539	-3.09384	0.000583892
AT5G67030	ABA1	5:26753509-26757236	Mock	Ct3	22.5084	12.0666	-0.899441	-4.41187	0.000583892
AT5G16110	AT5G16110	5:5260603-5262840	Mock	Ct3	292.01	156.673	-0.898265	-4.42541	0.000583892
AT5G10430	AGP4	5:3277531-3278313	Mock	Ct3	2153.26	1155.75	-0.897702	-3.47342	0.000583892
AT4G25070	AT4G25070	4:12872445-12876734	Mock	Ct3	16.0561	8.61883	-0.897553	-4.20654	0.000583892
AT5G48010	THAS	5:19456959-19461689	Mock	Ct3	168.194	90.4305	-0.895242	-4.37145	0.000583892
AT1G05570	CALS1	1:1647705-1659437	Mock	Ct3	16.7399	9.00459	-0.89456	-4.58734	0.000583892
AT3G26220	CYP71B3	3:9596076-9597833	Mock	Ct3	4.51795	2.43109	-0.894065	-2.71448	0.000583892
AT5G67420	LBD37	5:26904288-26906026	Mock	Ct3	336.525	181.086	-0.894035	-4.28504	0.000583892
AT3G55880	SUE4	3:20736570-20738913	Mock	Ct3	200.625	108.045	-0.892865	-4.55475	0.000583892
AT2G39200	MLO12	2:16356147-16359813	Mock	Ct3	36.1193	19.4627	-0.892058	-4.45553	0.000583892
AT1G02860	NLA	1:635143-638677	Mock	Ct3	12.4478	6.71058	-0.891376	-1.75588	0.0277959
AT2G45210	AT2G45210	2:18641565-18642704	Mock	Ct3	39.6631	21.3867	-0.891085	-4.21814	0.000583892
AT4G00355	AT4G00355	4:154704-156376	Mock	Ct3	49.352	26.6426	-0.889374	-4.42034	0.000583892
AT4G23500	AT4G23500	4:12264589-12267196	Mock	Ct3	27.0547	14.6069	-0.88923	-4.24837	0.000583892
AT3G16910	AAE7	3:5773054-5775501	Mock	Ct3	69.7753	37.6829	-0.888808	-4.60037	0.000583892
AT4G35440	CLC-E	4:16835985-16839375	Mock	Ct3	0.908954	0.491562	-0.886835	-1.73568	0.0246414
AT3G16440	ATMLP-300B	3:5585943-5587750	Mock	Ct3	76.5028	41.3934	-0.886111	-4.49563	0.000583892
AT1G23760	JP630	1:8402045-8404301	Mock	Ct3	18.5416	10.0384	-0.885231	-4.14726	0.000583892
AT1G17147	AT1G17147	1:5863430-5864009	Mock	Ct3	94.8002	51.3433	-0.884714	-4.19792	0.000583892
AT1G19660	BBD2	1:6799980-6802685	Mock	Ct3	50.5956	27.4074	-0.884444	-4.45762	0.000583892
AT3G09480	AT3G09480	3:2914713-2915321	Mock	Ct3	9.20579	4.98991	-0.883527	-2.25232	0.00530855
AT3G56650	AT3G56650	3:20984751-20986131	Mock	Ct3	1.89693	1.02831	-0.883393	-1.59591	0.0456472
AT1G63930	ROH1	1:23727890-23729333	Mock	Ct3	8.39856	4.55617	-0.882319	-3.11907	0.000583892
AT2G32430	B3GALT3	2:13771295-13774502	Mock	Ct3	10.4271	5.65733	-0.882147	-3.63999	0.000583892
AT1G02460	AT1G02460	1:504672-507204	Mock	Ct3	2.71243	1.47306	-0.880771	-2.32725	0.00157702
AT2G45550	CYP76C4	2:18773540-18775654	Mock	Ct3	3.8091	2.07032	-0.879595	-2.46198	0.000583892
AT5G01530	LHCB4.1	5:208936-210445	Mock	Ct3	24.4133	13.2731	-0.879158	-3.8877	0.000583892
AT5G20045	AT5G20045	5:6771557-6772188	Mock	Ct3	4.67845	2.54365	-0.879131	-1.75481	0.0270107
AT3G04300	AT3G04300	3:1140192-1141030	Mock	Ct3	3.54221	1.9285	-0.877167	-1.68717	0.0341187
AT2G37660	AT2G37660	2:15792622-15797059	Mock	Ct3	8.21385	4.47429	-0.8764	-2.35593	0.00157702
AT4G01680	MYB55	4:716003-717579	Mock	Ct3	3.00819	1.63892	-0.876153	-2.15089	0.00332839
AT4G13440	AT4G13440	4:7810214-7810679	Mock	Ct3	11.0007	5.99971	-0.874626	-2.06153	0.00568443
AT4G16890	SNC1	4:9500505-9505455	Mock	Ct3	8.18475	4.46463	-0.874398	-4.00198	0.000583892
AT3G53480	PIS1	3:19825306-19831797	Mock	Ct3	191.718	104.589	-0.874258	-3.86973	0.000583892
AT5G06839	TGA10	5:2120526-2126456	Mock	Ct3	51.7577	28.2505	-0.873497	-4.4856	0.000583892
AT1G70885	AT1G70885	1:26724924-26725233	Mock	Ct3	15.4923	8.46033	-0.872769	-1.76117	0.0254408
AT4G37410	CYP81F4	4:17590768-17592920	Mock	Ct3	1779.15	971.991	-0.872174	-2.70437	0.000583892
AT1G75960	AAE8	1:28518032-28519874	Mock	Ct3	1.39738	0.763505	-0.872017	-1.8092	0.0227436
AT5G47100	CBL9	5:19129639-19132283	Mock	Ct3	27.0542	14.7823	-0.871981	-3.9375	0.000583892
AT3G45780	PHOT1	3:16816865-16824210	Mock	Ct3	14.3776	7.8616	-0.870925	-4.20863	0.000583892
AT1G69450	AT1G69450	1:26106910-26110267	Mock	Ct3	58.5815	32.0804	-0.868755	-4.50447	0.000583892
AT5G02350	AT5G02350	5:495310-497266	Mock	Ct3	19.4824	10.6705	-0.868536	-4.05971	0.000583892
AT3G06390	AT3G06390	3:1938731-1939779	Mock	Ct3	143.437	78.6643	-0.866635	-4.44937	0.000583892
AT2G46410	CPC	2:19049171-19050341	Mock	Ct3	11.7312	6.43485	-0.866375	-2.3744	0.00109808
AT1G69360	AT1G69360	1:26072283-26076254	Mock	Ct3	13.1201	7.19721	-0.866265	-4.14485	0.000583892
AT1G01180	AT1G01180	1:75582-76758	Mock	Ct3	32.4452	17.803	-0.865889	-3.99027	0.000583892
AT4G05150	AT4G05150	4:2660337-2662908	Mock	Ct3	97.7234	53.6376	-0.86546	-4.47635	0.000583892
AT1G05650	AT1G05650	1:1690263-1692126	Mock	Ct3	2.14426	1.17697	-0.865397	-1.73288	0.0288273
AT5G15890	TBL21	5:5185777-5189348	Mock	Ct3	21.8896	12.036	-0.862888	-2.16201	0.0143837
AT3G04060	anac046	3:1053365-1055163	Mock	Ct3	44.7468	24.6044	-0.862866	-4.2892	0.000583892
AT5G54770	THI1	5:22246591-22248332	Mock	Ct3	10.6736	5.87748	-0.860771	-3.3209	0.000583892
AT4G40090	AGP3	4:18580837-18581585	Mock	Ct3	678.293	373.648	-0.860229	-3.97669	0.000583892
AT4G00080	UNE11	4:32892-33718	Mock	Ct3	99.6029	54.8895	-0.859658	-4.31252	0.000583892
AT1G73280	scpl3	1:27552969-27555322	Mock	Ct3	4.69911	2.58969	-0.859608	-2.43184	0.00203498
AT4G01840	KCO5	4:793260-795139	Mock	Ct3	6.71275	3.7	-0.859381	-2.92898	0.000583892
AT3G56290	AT3G56290	3:20878538-20879568	Mock	Ct3	4.85369	2.6758	-0.85911	-1.92047	0.0140732
AT2G33770	UBC24	2:14277557-14283040	Mock	Ct3	89.0876	49.1379	-0.858387	-4.25137	0.000583892
AT5G64700	AT5G64700	5:25865171-25866927	Mock	Ct3	4.12486	2.27537	-0.858245	-2.21511	0.00332839
AT2G29420	ATGSTU7	2:12616563-12618899	Mock	Ct3	146.862	81.0459	-0.857652	-4.37084	0.000583892
AT2G45220	PME17	2:18644083-18646447	Mock	Ct3	159.702	88.1738	-0.856963	-4.28698	0.000583892
AT3G15640	COX5B-1	3:5299109-5301745	Mock	Ct3	149.465	82.5419	-0.856608	-4.4576	0.000583892
AT5G48545	HINT3	5:19676116-19678109	Mock	Ct3	18.9195	10.4494	-0.856462	-3.24804	0.000583892
AT3G11340	AT3G11340	3:3556704-3558269	Mock	Ct3	248.944	137.515	-0.856228	-4.25293	0.000583892
AT3G15450	AT3G15450	3:5212983-5216261	Mock	Ct3	430.666	237.905	-0.856187	-4.07399	0.000583892
AT5G64250	AT5G64250	5:25695619-25699212	Mock	Ct3	155.499	85.9352	-0.85558	-3.48819	0.000583892
AT1G08320	TGA9	1:2621903-2627848	Mock	Ct3	34.3968	19.0097	-0.855536	-4.10287	0.000583892
AT2G45960	PIP1B	2:18910294-18911982	Mock	Ct3	686.591	379.455	-0.855522	-3.83765	0.000583892
AT1G44770	AT1G44770	1:16907538-16909495	Mock	Ct3	39.5654	21.867	-0.855483	-4.10776	0.000583892
AT3G29034	AT3G29034	3:11030063-11030633	Mock	Ct3	78.4647	43.3884	-0.854734	-3.93325	0.000583892
AT1G27210	AT1G27210	1:9455367-9458026	Mock	Ct3	29.9029	16.5392	-0.854399	-4.30066	0.000583892
AT1G36640	AT1G36640	1:13853170-13853687	Mock	Ct3	61.0874	33.8178	-0.853092	-3.0183	0.000583892
AT3G24670	AT3G24670	3:9003575-9008801	Mock	Ct3	53.5612	29.6717	-0.852101	-3.56606	0.000583892
AT1G70690	HWI1	1:26652012-26653643	Mock	Ct3	187.05	103.672	-0.851402	-4.3037	0.000583892
AT4G28740	AT4G28740	4:14200902-14202681	Mock	Ct3	1.52497	0.845218	-0.851384	-1.57517	0.0435585
AT4G09040	AT4G09040	4:5794528-5797375	Mock	Ct3	13.5521	7.5113	-0.851383	-3.42748	0.000583892
AT3G44705	AT3G44705	3:16244951-16250205	Mock	Ct3	0.575619	0.31928	-0.85029	-1.92882	0.0102439
AT3G09925	AT3G09925	3:3051867-3052784	Mock	Ct3	73.1632	40.6018	-0.849575	-3.68326	0.000583892
AT2G37700	AT2G37700	2:15810580-15814208	Mock	Ct3	7.47005	4.15408	-0.846589	-3.00893	0.000583892
AT5G24165	AT5G24165	5:8188559-8189276	Mock	Ct3	222.196	123.598	-0.846176	-4.28476	0.000583892
AT3G29240	AT3G29240	3:11191490-11192986	Mock	Ct3	35.7314	19.8804	-0.845843	-4.01579	0.000583892
AT5G25120	CYP71B11	5:8662098-8664533	Mock	Ct3	3.52905	1.96382	-0.845617	-2.43398	0.00203498
AT5G67190	DEAR2	5:26809134-26809689	Mock	Ct3	9.67482	5.38764	-0.844582	-2.11564	0.00530855
AT1G30757	AT1G30757	1:10909149-10909784	Mock	Ct3	5.06695	2.82571	-0.842502	-1.75534	0.0249093
AT2G31310	LBD14	2:13352916-13353672	Mock	Ct3	5.86448	3.27145	-0.842073	-1.88769	0.0134592
AT5G48290	AT5G48290	5:19568895-19569799	Mock	Ct3	40.8115	22.7802	-0.841197	-3.67085	0.000583892
AT3G16800	AT3G16800	3:5721019-5723185	Mock	Ct3	59.0112	32.9536	-0.840551	-4.2581	0.000583892
AT5G01330	PDC3	5:132318-134862	Mock	Ct3	5.027	2.80744	-0.840442	-2.86108	0.000583892
AT3G09960	AT3G09960	3:3061951-3063594	Mock	Ct3	9.27929	5.18427	-0.839873	-2.80747	0.000583892
AT2G23770	LYK4	2:10120241-10122080	Mock	Ct3	28.7066	16.0386	-0.839835	-4.1029	0.000583892
AT5G15600	SP1L4	5:5078199-5079091	Mock	Ct3	76.4173	42.7314	-0.838602	-3.97706	0.000583892
AT4G27410	RD26	4:13707239-13709149	Mock	Ct3	15.0966	8.44708	-0.837695	-3.27895	0.000583892
AT2G23030	SNRK2-9	2:9803491-9806700	Mock	Ct3	25.7762	14.4261	-0.837353	-3.8543	0.000583892
AT3G20360	AT3G20360	3:7099770-7101636	Mock	Ct3	2.02998	1.13661	-0.836735	-1.72789	0.0227436
AT4G25940	AT4G25940	4:13169640-13172881	Mock	Ct3	17.4103	9.74948	-0.836542	-3.90503	0.000583892
AT2G43150	AT2G43150	2:17945892-17947022	Mock	Ct3	3100.92	1736.52	-0.836495	-1.95897	0.0185288
AT5G25450	QCR7-2	5:8856996-8858951	Mock	Ct3	7.91897	4.43475	-0.83646	-2.53674	0.000583892
AT2G32295	AT2G32295	2:13719297-13722179	Mock	Ct3	20.3156	11.3863	-0.835287	-3.8522	0.000583892
AT3G60690	AT3G60690	3:22435120-22435949	Mock	Ct3	50.4555	28.2831	-0.835069	-3.88272	0.000583892
AT3G22240	AT3G22240	3:7863615-7864819	Mock	Ct3	448.104	251.362	-0.834068	-4.30194	0.000583892
AT4G18610	LSH9	4:10250697-10251542	Mock	Ct3	37.9275	21.2761	-0.834011	-3.69888	0.000583892
AT1G48750	AT1G48750	1:18035966-18039405	Mock	Ct3	489.613	274.686	-0.833859	-3.43104	0.000583892
AT1G68830	STN7	1:25872444-25875550	Mock	Ct3	11.0329	6.19008	-0.833782	-3.50973	0.000583892
AT3G28050	AT3G28050	3:10442813-10445398	Mock	Ct3	69.5788	39.0395	-0.833713	-4.2759	0.000583892
AT4G34131	UGT73B3	4:16341008-16344818	Mock	Ct3	144.471	81.0636	-0.833651	-3.70381	0.000583892
AT1G20440	COR47	1:7084408-7085772	Mock	Ct3	438.857	246.295	-0.833364	-3.98734	0.000583892
AT4G36060	bHLH11	4:17055320-17056704	Mock	Ct3	17.5076	9.8307	-0.832619	-3.26494	0.000583892
AT1G50290	AT1G50290	1:18627558-18628434	Mock	Ct3	5.31395	2.98484	-0.832129	-2.07204	0.00492837
AT3G05190	AT3G05190	3:1471396-1475784	Mock	Ct3	3.29739	1.8522	-0.832086	-2.52947	0.000583892
AT4G40020	AT4G40020	4:18553452-18555300	Mock	Ct3	6.42447	3.61218	-0.830705	-2.97198	0.000583892
AT4G27745	AT4G27745	4:13840014-13841489	Mock	Ct3	32.4121	18.226	-0.830537	-3.5084	0.000583892
AT4G02920	AT4G02920	4:1292522-1294861	Mock	Ct3	35.4441	19.9329	-0.830392	-4.08956	0.000583892
AT1G12740	CYP87A2	1:4342281-4344857	Mock	Ct3	21.4418	12.072	-0.828755	-3.92915	0.000583892
AT4G35090	CAT2	4:16700341-16703325	Mock	Ct3	259.761	146.263	-0.828624	-4.00575	0.000583892
AT2G34940	VSR5	2:14740467-14743417	Mock	Ct3	3.52524	1.98564	-0.828114	-2.51011	0.000583892
AT5G13140	AT5G13140	5:4166608-4171794	Mock	Ct3	2.68099	1.51038	-0.827856	-1.66981	0.0348628
AT1G32460	AT1G32460	1:11738117-11740361	Mock	Ct3	107.281	60.4713	-0.827073	-4.06413	0.000583892
AT1G06090	AT1G06090	1:1847882-1849693	Mock	Ct3	44.9174	25.34	-0.825859	-3.99719	0.000583892
AT5G03555	AT5G03555	5:898240-900159	Mock	Ct3	13.9144	7.85014	-0.825786	-3.6349	0.000583892
AT5G07100	WRKY26	5:2204247-2205811	Mock	Ct3	60.3401	34.0447	-0.825685	-4.08854	0.000583892
AT4G25300	AT4G25300	4:12945172-12946778	Mock	Ct3	2.66959	1.50626	-0.825647	-1.92777	0.0109012
AT1G04280	AT1G04280	1:1143435-1146654	Mock	Ct3	61.136	34.4981	-0.825506	-4.26736	0.000583892
AT5G06270	AT5G06270	5:1912549-1913674	Mock	Ct3	78.4322	44.2645	-0.825294	-4.1482	0.000583892
AT3G48080	AT3G48080	3:17752937-17755190	Mock	Ct3	6.11988	3.45496	-0.824833	-3.03009	0.000583892
AT1G54095	AT1G54095	1:20192961-20193867	Mock	Ct3	10.0066	5.65054	-0.824489	-2.51239	0.000583892
AT4G35380	BIG4	4:16819882-16826061	Mock	Ct3	11.6435	6.57733	-0.823954	-4.12394	0.000583892
AT2G31750	UGT74D1	2:13497232-13502114	Mock	Ct3	144.576	81.692	-0.823564	-4.20468	0.000583892
AT5G45500	AT5G45500	5:18432457-18435469	Mock	Ct3	45.9564	25.9676	-0.823551	-4.27671	0.000583892
AT4G37540	LBD39	4:17639532-17640665	Mock	Ct3	124.257	70.2364	-0.823038	-4.24237	0.000583892
AT5G40720	AT5G40720	5:16297897-16300001	Mock	Ct3	6.44054	3.6409	-0.822887	-3.03831	0.000583892
AT4G26130	AT4G26130	4:13239978-13241283	Mock	Ct3	118.503	67.0281	-0.822081	-4.25613	0.000583892
AT4G16750	ERF039	4:9420916-9421759	Mock	Ct3	10.0809	5.70409	-0.821555	-2.54341	0.00157702
AT3G10190	CML36	3:3155297-3156143	Mock	Ct3	40.3436	22.8464	-0.820374	-3.69124	0.000583892
AT1G74458	AT1G74458	1:27986956-27987675	Mock	Ct3	130.789	74.1396	-0.818922	-3.97913	0.000583892
AT3G20960	CYP705A33	3:7345435-7347104	Mock	Ct3	23.7114	13.4488	-0.818103	-3.81949	0.000583892
AT3G54420	ATEP3	3:20145909-20147063	Mock	Ct3	87.3924	49.5994	-0.817185	-4.10929	0.000583892
AT2G43590	AT2G43590	2:18081330-18082767	Mock	Ct3	514.256	291.971	-0.816659	-3.90989	0.000583892
AT1G64950	CYP89A5	1:24127560-24129458	Mock	Ct3	113.124	64.2515	-0.816099	-4.13112	0.000583892
AT5G27630	ACBP5	5:9776022-9781002	Mock	Ct3	1.39384	0.79275	-0.814124	-1.84546	0.0170851
AT3G45160	AT3G45160	3:16533450-16534082	Mock	Ct3	145.423	82.7201	-0.813944	-4.0121	0.000583892
AT1G26450	AT1G26450	1:9148709-9150250	Mock	Ct3	98.1029	55.8059	-0.813877	-4.17341	0.000583892
AT1G34000	OHP2	1:12355567-12358966	Mock	Ct3	56.7478	32.2959	-0.813211	-2.47682	0.000583892
AT2G47485	AT2G47485	2:19485874-19486553	Mock	Ct3	68.0104	38.7097	-0.813061	-3.80242	0.000583892
AT5G61250	AtGUS1	5:24629255-24635303	Mock	Ct3	13.9021	7.91819	-0.812064	-1.76914	0.0173731
AT1G69890	AT1G69890	1:26323110-26324616	Mock	Ct3	12.2477	6.97701	-0.811829	-3.0601	0.000583892
AT1G73920	AT1G73920	1:27790874-27794914	Mock	Ct3	41.8383	23.8411	-0.811371	-4.20859	0.000583892
AT3G06380	ATTLP9	3:1936123-1938221	Mock	Ct3	30.9555	17.6406	-0.811299	-3.93508	0.000583892
AT5G24140	SQP2	5:8164346-8167673	Mock	Ct3	9.14976	5.21938	-0.809854	-3.04702	0.000583892
AT2G33800	AT2G33800	2:14300771-14302430	Mock	Ct3	37.0263	21.122	-0.809808	-3.80346	0.000583892
AT5G25160	ZFP3	5:8687456-8688415	Mock	Ct3	39.3377	22.4523	-0.809048	-3.73229	0.000583892
AT3G56630	CYP94D2	3:20978936-20980632	Mock	Ct3	3.39432	1.93737	-0.809018	-2.25359	0.00332839
AT1G30400	ATMRP1	1:10727637-10738055	Mock	Ct3	116.031	66.254	-0.808427	-3.80984	0.000583892
AT5G19860	AT5G19860	5:6714263-6715875	Mock	Ct3	184.756	105.506	-0.80829	-4.16598	0.000583892
AT2G24550	AT2G24550	2:10427855-10429222	Mock	Ct3	106.39	60.7641	-0.80807	-4.16578	0.000583892
AT3G26690	ATNUDT13	3:9801213-9805715	Mock	Ct3	44.9095	25.6628	-0.807341	-3.26111	0.000583892
AT1G03130	PSAD-2	1:753306-754198	Mock	Ct3	5.35922	3.06442	-0.806411	-2.04528	0.00492837
AT3G46690	UGT76E4	3:17197625-17199337	Mock	Ct3	17.1244	9.79473	-0.805975	-3.56997	0.000583892
AT3G54590	ATHRGP1	3:20206159-20208472	Mock	Ct3	663.075	379.519	-0.805	-2.56912	0.00109808
AT5G22410	RHS18	5:7426313-7427964	Mock	Ct3	14.6578	8.39945	-0.803304	-3.19225	0.000583892
AT1G75380	ATBBD1	1:28281388-28284045	Mock	Ct3	36.0754	20.6779	-0.802924	-3.9096	0.000583892
AT4G01330	AT4G01330	4:550232-553016	Mock	Ct3	26.4531	15.1636	-0.802823	-3.90977	0.000583892
AT5G45470	AT5G45470	5:18421984-18425042	Mock	Ct3	29.4062	16.8642	-0.802154	-4.03221	0.000583892
AT3G63390	AT3G63390	3:23411165-23411968	Mock	Ct3	52.6336	30.189	-0.80196	-3.74256	0.000583892
AT1G78520	AT1G78520	1:29537975-29538656	Mock	Ct3	18.6138	10.6812	-0.801295	-1.93435	0.0102439
AT3G20040	ATHXK4	3:6994893-6998171	Mock	Ct3	4.58023	2.62854	-0.80116	-2.68144	0.000583892
AT4G04850	KEA3	4:2452663-2457767	Mock	Ct3	4.43897	2.5475	-0.801144	-3.04423	0.000583892
AT5G45480	AT5G45480	5:18425836-18432397	Mock	Ct3	25.79	14.8026	-0.800968	-3.08128	0.000583892
AT5G44530	AT5G44530	5:17937688-17941646	Mock	Ct3	12.3792	7.10661	-0.80069	-3.73625	0.000583892
AT4G01870	AT4G01870	4:808375-810446	Mock	Ct3	228.949	131.483	-0.800148	-3.88135	0.000583892
AT3G56360	AT3G56360	3:20896480-20897593	Mock	Ct3	27.4913	15.7904	-0.799931	-3.55517	0.000583892
AT5G15130	WRKY72	5:4904346-4907094	Mock	Ct3	133.924	76.9595	-0.79924	-4.03217	0.000583892
AT3G07900	AT3G07900	3:2520773-2523108	Mock	Ct3	7.671	4.41283	-0.797709	-3.01586	0.000583892
AT5G57685	ATGDU3	5:23366003-23366867	Mock	Ct3	126.631	72.8694	-0.79725	-4.0883	0.000583892
AT5G24120	SIGE	5:8157550-8160229	Mock	Ct3	9.1563	5.269	-0.797235	-3.18801	0.000583892
AT1G72125	AT1G72125	1:27134167-27136389	Mock	Ct3	6.58167	3.78748	-0.797216	-2.87453	0.000583892
AT2G47360	AT2G47360	2:19437799-19438871	Mock	Ct3	21.8593	12.5913	-0.795813	-3.31197	0.000583892
AT1G05320	AT1G05320	1:1553602-1557733	Mock	Ct3	13.4893	7.77124	-0.7956	-3.67616	0.000583892
AT5G25280	AT5G25280	5:8773788-8776000	Mock	Ct3	134.23	77.3551	-0.79514	-4.04992	0.000583892
AT3G58975	AT3G58975	3:21792141-21794029	Mock	Ct3	1.2179	0.702052	-0.794748	-1.59603	0.0487436
AT5G10820	AT5G10820	5:3420826-3423221	Mock	Ct3	21.978	12.6704	-0.794603	-3.6846	0.000583892
AT1G72160	PATL3	1:27153580-27155664	Mock	Ct3	108.962	62.853	-0.79377	-4.0956	0.000583892
AT5G64040	PSAN	5:25628587-25629615	Mock	Ct3	4.19246	2.41882	-0.793496	-1.73387	0.0288273
AT4G36540	BEE2	4:17243582-17245296	Mock	Ct3	2.62991	1.51816	-0.792691	-1.8684	0.016196
AT5G66050	AT5G66050	5:26412087-26414536	Mock	Ct3	61.037	35.241	-0.792429	-4.04478	0.000583892
AT2G25900	ATCTH	2:11041330-11043209	Mock	Ct3	66.7771	38.5638	-0.792107	-4.02876	0.000583892
AT4G27450	AT4G27450	4:13727483-13728886	Mock	Ct3	41.5267	23.9823	-0.792067	-3.75471	0.000583892
AT5G05440	PYL5	5:1609249-1610446	Mock	Ct3	39.5247	22.8275	-0.791984	-3.80293	0.000583892
AT5G43230	AT5G43230	5:17348721-17352747	Mock	Ct3	1.66462	0.961721	-0.791507	-2.08155	0.00414377
AT2G31810	AT2G31810	2:13524220-13528557	Mock	Ct3	52.5674	30.3705	-0.791499	-4.07119	0.000583892
AT1G24440	AT1G24440	1:8662018-8663964	Mock	Ct3	20.6151	11.9222	-0.79005	-3.43566	0.000583892
AT2G45470	FLA8	2:18742539-18744111	Mock	Ct3	307.866	178.061	-0.789926	-3.83265	0.000583892
AT5G58560	AT5G58560	5:23670394-23673287	Mock	Ct3	58.0174	33.5764	-0.78904	-3.8583	0.000583892
AT5G41700	UBC8	5:16675581-16677509	Mock	Ct3	852.328	493.514	-0.788318	-3.66422	0.000583892
AT1G78260	AT1G78260	1:29446984-29450515	Mock	Ct3	49.9994	28.962	-0.787751	-3.91232	0.000583892
AT5G51520	AT5G51520	5:20925979-20926594	Mock	Ct3	5.39381	3.12509	-0.787406	-1.66793	0.0386674
AT4G33880	RSL2	4:16239362-16241137	Mock	Ct3	16.8757	9.77891	-0.787204	-3.24719	0.000583892
AT1G61840	AT1G61840	1:22847388-22849833	Mock	Ct3	7.61471	4.41409	-0.786672	-3.16978	0.000583892
AT3G51820	ATG4	3:19216002-19219057	Mock	Ct3	2.39611	1.38967	-0.785948	-1.89865	0.0128258
AT3G52360	AT3G52360	3:19412119-19412918	Mock	Ct3	131.317	76.1913	-0.785355	-3.96878	0.000583892
AT2G41660	MIZ1	2:17367821-17369189	Mock	Ct3	141.245	81.9678	-0.785067	-4.04543	0.000583892
AT1G64720	CP5	1:24046552-24048622	Mock	Ct3	84.6666	49.1427	-0.784817	-4.06069	0.000583892
AT1G78660	ATGGH1	1:29585676-29588302	Mock	Ct3	87.6127	50.8861	-0.783869	-4.04356	0.000583892
AT4G31550	WRKY11	4:15289946-15291539	Mock	Ct3	120.06	69.745	-0.783592	-4.04359	0.000583892
AT4G31320	AT4G31320	4:15193992-15194562	Mock	Ct3	18.927	10.9957	-0.783507	-2.52506	0.000583892
AT4G03500	AT4G03500	4:1553091-1556571	Mock	Ct3	5.15439	2.99686	-0.78235	-2.84383	0.000583892
AT3G24503	ALDH2C4	3:8918678-8923073	Mock	Ct3	210.811	122.573	-0.782311	-3.81463	0.000583892
AT1G13540	AT1G13540	1:4635462-4636805	Mock	Ct3	5.91106	3.43782	-0.781924	-2.3702	0.00109808
AT3G15630	AT3G15630	3:5296846-5297599	Mock	Ct3	151.259	87.9802	-0.781775	-3.98939	0.000583892
AT4G20860	AT4G20860	4:11172621-11176881	Mock	Ct3	167.179	97.2433	-0.781718	-3.49255	0.000583892
AT2G24400	AT2G24400	2:10377790-10378586	Mock	Ct3	9.06731	5.27544	-0.781383	-2.29106	0.000583892
AT3G08010	ATAB2	3:2555970-2561802	Mock	Ct3	12.0994	7.04021	-0.781247	-2.15638	0.00492837
AT4G27290	AT4G27290	4:13666280-13669202	Mock	Ct3	3.25787	1.89672	-0.78042	-2.44957	0.00247611
AT4G11960	PGRL1B	4:7174885-7177840	Mock	Ct3	9.96148	5.80066	-0.780143	-2.94524	0.000583892
AT3G09490	AT3G09490	3:2915558-2916673	Mock	Ct3	21.6584	12.6226	-0.778919	-3.31222	0.000583892
AT5G24930	ATCOL4	5:8589233-8591236	Mock	Ct3	19.2849	11.2397	-0.778869	-3.52018	0.000583892
AT4G31730	GDU1	4:15361090-15361850	Mock	Ct3	104.302	60.7937	-0.77877	-3.91543	0.000583892
AT5G10450	GRF6	5:3283852-3286347	Mock	Ct3	286.505	167.236	-0.776674	-3.84014	0.000583892
AT5G25460	AT5G25460	5:8863362-8867685	Mock	Ct3	162.288	94.733	-0.776619	-3.94639	0.000583892
AT3G49940	LBD38	3:18514342-18515475	Mock	Ct3	141.141	82.3915	-0.77657	-4.01871	0.000583892
AT5G58784	AT5G58784	5:23739949-23741279	Mock	Ct3	6.91793	4.03868	-0.776459	-2.20067	0.00157702
AT2G38310	PYL4	2:16050062-16051168	Mock	Ct3	365.166	213.289	-0.775746	-3.85011	0.000583892
AT5G19240	AT5G19240	5:6470128-6471062	Mock	Ct3	253.932	148.363	-0.775312	-3.97682	0.000583892
AT1G64300	AT1G64300	1:23863065-23866045	Mock	Ct3	1.61998	0.946762	-0.7749	-2.01434	0.00568443
AT1G43650	AT1G43650	1:16443684-16446886	Mock	Ct3	8.22877	4.81039	-0.774522	-2.46987	0.000583892
AT2G18450	SDH1-2	2:7997391-8000804	Mock	Ct3	7.59895	4.44243	-0.774451	-2.99506	0.000583892
AT3G24070	AT3G24070	3:8693084-8694709	Mock	Ct3	9.68897	5.66503	-0.774258	-3.00023	0.000583892
AT2G46220	AT2G46220	2:18979470-18980770	Mock	Ct3	28.1968	16.4871	-0.774192	-3.48054	0.000583892
AT3G10710	RHS12	3:3352288-3354237	Mock	Ct3	11.2275	6.5677	-0.773576	-3.10635	0.000583892
AT5G13750	ZIFL1	5:4438199-4441579	Mock	Ct3	101.178	59.2195	-0.772751	-3.96791	0.000583892
AT5G20250	DIN10	5:6833658-6836782	Mock	Ct3	121.13	70.9171	-0.772355	-3.82543	0.000583892
AT1G68450	AT1G68450	1:25661500-25662239	Mock	Ct3	40.9551	23.9867	-0.771808	-3.38056	0.000583892
AT5G27150	NHX1	5:9553437-9557513	Mock	Ct3	59.3599	34.7925	-0.770712	-3.98564	0.000583892
AT2G36990	SIGF	2:15537257-15540139	Mock	Ct3	2.71342	1.59103	-0.770147	-2.14991	0.00290725
AT4G15920	SWEET17	4:9030516-9033395	Mock	Ct3	43.5649	25.5568	-0.769458	-3.6439	0.000583892
AT3G25510	AT3G25510	3:9260837-9268797	Mock	Ct3	1.09908	0.645192	-0.768494	-2.33864	0.000583892
AT5G55360	AT3	5:22443723-22444752	Mock	Ct3	2.90053	1.70276	-0.768442	-1.66683	0.034619
AT3G48180	AT3G48180	3:17790464-17790919	Mock	Ct3	62.9925	37.0174	-0.766978	-3.16564	0.000583892
AT3G19660	AT3G19660	3:6825520-6826006	Mock	Ct3	30.5512	17.9613	-0.766336	-2.6824	0.000583892
AT2G02080	AtIDD4	2:518158-521707	Mock	Ct3	5.69392	3.34797	-0.766138	-2.66598	0.000583892
AT2G16980	AT2G16980	2:7376348-7381103	Mock	Ct3	16.0106	9.42413	-0.764598	-3.34149	0.000583892
AT4G38550	AT4G38550	4:18025619-18028800	Mock	Ct3	144.448	85.0824	-0.763617	-3.74234	0.000583892
AT2G23670	YCF37	2:10063154-10064004	Mock	Ct3	7.21412	4.25055	-0.763175	-1.6222	0.0417063
AT1G08980	ATAMI1	1:2884410-2886620	Mock	Ct3	2.42547	1.42949	-0.762767	-1.828	0.0173731
AT2G47730	ATGSTF8	2:19556325-19559463	Mock	Ct3	1488.32	877.185	-0.762734	-2.56738	0.000583892
AT5G01210	AT5G01210	5:84306-86275	Mock	Ct3	66.7773	39.3572	-0.762728	-2.76678	0.000583892
AT1G52342	AT1G52342	1:19492254-19492769	Mock	Ct3	24.4215	14.3938	-0.762699	-2.53331	0.00109808
AT3G23605	AT3G23605	3:8476570-8477392	Mock	Ct3	55.6349	32.7998	-0.762302	-3.61682	0.000583892
AT3G27850	RPL12-C	3:10324838-10325713	Mock	Ct3	79.9584	47.1654	-0.761521	-3.81343	0.000583892
AT1G23440	AT1G23440	1:8321679-8324240	Mock	Ct3	88.4128	52.1525	-0.76152	-3.84605	0.000583892
AT4G23870	AT4G23870	4:12414229-12415049	Mock	Ct3	16.4955	9.7329	-0.76113	-2.74975	0.000583892
AT5G59250	AT5G59250	5:23903891-23906977	Mock	Ct3	7.74487	4.57059	-0.760861	-2.91153	0.000583892
AT4G28030	AT4G28030	4:13937675-13939144	Mock	Ct3	10.9895	6.4867	-0.760564	-2.51001	0.000583892
AT5G57655	XYLA	5:23346759-23350039	Mock	Ct3	46.0034	27.1612	-0.760191	-3.84916	0.000583892
AT4G24670	TAR2	4:12727833-12731274	Mock	Ct3	12.4473	7.34943	-0.760134	-3.07214	0.000583892
AT1G77885	AT1G77885	1:29289872-29290915	Mock	Ct3	80.8844	47.7798	-0.75946	-3.86111	0.000583892
AT1G69810	WRKY36	1:26277237-26279118	Mock	Ct3	125.658	74.2406	-0.759221	-3.88792	0.000583892
AT3G52150	AT3G52150	3:19342023-19343466	Mock	Ct3	13.5361	7.99942	-0.758845	-2.86504	0.000583892
AT1G48930	AtGH9C1	1:18101642-18104661	Mock	Ct3	25.2347	14.9188	-0.75828	-3.65201	0.000583892
AT5G62130	AT5G62130	5:24950263-24953232	Mock	Ct3	19.2488	11.3802	-0.758236	-3.45565	0.000583892
AT1G21770	AT1G21770	1:7649193-7654014	Mock	Ct3	241.351	142.696	-0.758186	-2.58303	0.00109808
AT1G30200	AT1G30200	1:10625028-10627105	Mock	Ct3	41.4504	24.508	-0.758137	-3.81834	0.000583892
AT1G03457	AT1G03457	1:860787-864125	Mock	Ct3	22.0942	13.0658	-0.757878	-3.55279	0.000583892
AT5G53160	RCAR3	5:21560717-21562260	Mock	Ct3	40.784	24.1243	-0.757517	-3.65694	0.000583892
AT3G61260	AT3G61260	3:22675237-22676788	Mock	Ct3	85.1789	50.3854	-0.75749	-3.79008	0.000583892
AT3G44326	AT3G44326	3:16000878-16002118	Mock	Ct3	26.9776	15.9675	-0.756623	-3.43382	0.000583892
AT3G61460	BRH1	3:22741510-22742284	Mock	Ct3	183.001	108.423	-0.755188	-3.88863	0.000583892
AT1G27290	AT1G27290	1:9481531-9482912	Mock	Ct3	188.917	111.938	-0.755052	-3.87529	0.000583892
AT3G16350	AT3G16350	3:5547717-5549660	Mock	Ct3	13.8984	8.23736	-0.754663	-3.16361	0.000583892
AT3G12040	MAG	3:3835128-3836833	Mock	Ct3	16.1272	9.56049	-0.75434	-2.93611	0.000583892
AT2G32620	ATCSLB02	2:13840743-13844324	Mock	Ct3	4.04691	2.40026	-0.753627	-2.52938	0.000583892
AT1G15790	AT1G15790	1:5438252-5440087	Mock	Ct3	25.4828	15.1196	-0.753098	-3.00482	0.000583892
AT1G25230	PAP4	1:8840401-8842317	Mock	Ct3	33.8844	20.1226	-0.751806	-3.50054	0.000583892
AT3G12540	AT3G12540	3:3975245-3977312	Mock	Ct3	4.66215	2.77443	-0.748805	-2.30141	0.00109808
AT2G02950	PKS1	2:854946-856538	Mock	Ct3	2.68129	1.59573	-0.748712	-1.9026	0.0102439
AT5G01250	AT5G01250	5:102292-103770	Mock	Ct3	26.9046	16.0196	-0.748012	-3.52921	0.000583892
AT1G12080	AT1G12080	1:4084161-4085045	Mock	Ct3	163.177	97.1837	-0.747648	-3.77221	0.000583892
AT2G04110	AT2G04110	2:1382634-1383495	Mock	Ct3	9.31088	5.54558	-0.747578	-2.28383	0.00290725
AT1G12220	RPS5	1:4144571-4147911	Mock	Ct3	2.92682	1.74332	-0.747493	-2.46144	0.000583892
AT5G65690	PCK2	5:26266339-26269616	Mock	Ct3	12.6774	7.55174	-0.747375	-3.31469	0.000583892
AT4G30320	AT4G30320	4:14835832-14836318	Mock	Ct3	18.0884	10.7827	-0.746344	-2.18052	0.00157702
AT2G16500	ADC1	2:7150621-7153339	Mock	Ct3	50.275	29.9877	-0.745471	-3.86163	0.000583892
AT2G43200	AT2G43200	2:17958229-17960536	Mock	Ct3	10.798	6.44411	-0.744715	-3.08981	0.000583892
AT4G15765	AT4G15765	4:8975403-8977211	Mock	Ct3	5.42882	3.24075	-0.74431	-2.17349	0.00374043
AT1G76520	AT1G76520	1:28715077-28717416	Mock	Ct3	170.769	101.95	-0.744179	-3.80221	0.000583892
AT5G65830	ATRLP57	5:26342115-26343321	Mock	Ct3	24.1822	14.4376	-0.744118	-3.30855	0.000583892
AT5G19540	AT5G19540	5:6595701-6597889	Mock	Ct3	39.2095	23.4301	-0.74284	-3.69935	0.000583892
AT1G06923	AT1G06923	1:2126748-2128611	Mock	Ct3	3.40332	2.03399	-0.742632	-1.83014	0.0140732
AT2G03810	AT2G03810	2:1161028-1164573	Mock	Ct3	11.3707	6.80286	-0.741106	-3.13092	0.000583892
AT3G54870	MRH2	3:20330805-20336717	Mock	Ct3	2.44716	1.46448	-0.740721	-2.45452	0.00109808
AT1G20225	AT1G20225	1:7007755-7009333	Mock	Ct3	132.479	79.2829	-0.740682	-3.82077	0.000583892
AT5G52720	AT5G52720	5:21378856-21379744	Mock	Ct3	9.25474	5.5388	-0.740618	-1.90189	0.0115513
AT4G24310	AT4G24310	4:12600892-12601675	Mock	Ct3	64.8337	38.8153	-0.74012	-3.55696	0.000583892
AT4G21850	ATMSRB9	4:11591115-11592238	Mock	Ct3	665.744	398.651	-0.739842	-3.58356	0.000583892
AT1G64200	VHA-E3	1:23828525-23830002	Mock	Ct3	35.1822	21.0727	-0.739473	-3.11991	0.000583892
AT4G04692	AT4G04692	4:2375601-2376364	Mock	Ct3	7.20314	4.31593	-0.738954	-1.95989	0.00822218
AT5G04750	AT5G04750	5:1372146-1374787	Mock	Ct3	230.574	138.162	-0.738872	-3.42951	0.000583892
AT3G21180	ACA9	3:7425518-7432200	Mock	Ct3	5.17325	3.10081	-0.738426	-3.07171	0.000583892
AT1G67700	AT1G67700	1:25374221-25376034	Mock	Ct3	7.67632	4.60333	-0.737736	-2.24857	0.00157702
AT5G48412	AT5G48412	5:19623515-19624232	Mock	Ct3	138.29	82.9382	-0.737592	-3.75565	0.000583892
AT2G33250	AT2G33250	2:14097431-14098711	Mock	Ct3	9.88093	5.92921	-0.736806	-2.40398	0.000583892
AT4G25350	SHB1	4:12963381-12966448	Mock	Ct3	1.74467	1.04696	-0.736742	-1.84169	0.0143837
AT1G18060	AT1G18060	1:6211872-6213444	Mock	Ct3	7.62385	4.57598	-0.736439	-2.25588	0.00109808
AT4G25400	AT4G25400	4:12981294-12982468	Mock	Ct3	54.5937	32.7825	-0.735809	-3.27687	0.000583892
AT1G34510	PER8	1:12615732-12617032	Mock	Ct3	4.52854	2.72263	-0.734043	-1.99531	0.00679616
AT1G32928	AT1G32928	1:11931202-11931801	Mock	Ct3	16.2655	9.78198	-0.733617	-2.32367	0.00109808
AT5G51060	RHD2	5:20757283-20762431	Mock	Ct3	25.6636	15.4432	-0.732756	-3.74206	0.000583892
AT3G49845	AT3G49845	3:18487257-18488298	Mock	Ct3	109.709	66.0572	-0.731889	-3.71035	0.000583892
AT5G56980	AT5G56980	5:23056079-23057742	Mock	Ct3	209.023	126.019	-0.730018	-3.64072	0.000583892
AT5G44900	AT5G44900	5:18135445-18136438	Mock	Ct3	4.05154	2.44292	-0.729862	-1.66481	0.0370238
AT4G35040	bZIP19	4:16680322-16682093	Mock	Ct3	33.2224	20.0365	-0.72953	-3.54995	0.000583892
AT5G38710	POX2	5:15501244-15504109	Mock	Ct3	33.2011	20.0282	-0.729195	-3.60953	0.000583892
AT1G78860	AT1G78860	1:29646167-29647499	Mock	Ct3	18.2281	11.0092	-0.727453	-3.13355	0.000583892
AT2G45590	AT2G45590	2:18786657-18788988	Mock	Ct3	7.37944	4.45793	-0.727139	-2.93291	0.000583892
AT3G13610	F6'H1	3:4449373-4452624	Mock	Ct3	189.312	114.367	-0.727102	-3.63809	0.000583892
AT1G70460	RHS10	1:26555845-26559284	Mock	Ct3	21.0476	12.7162	-0.726993	-3.4949	0.000583892
AT5G46450	AT5G46450	5:18835617-18839546	Mock	Ct3	1.58738	0.959279	-0.726628	-2.06032	0.00605732
AT1G79840	GL2	1:30036955-30041952	Mock	Ct3	11.2192	6.78414	-0.725734	-2.17037	0.00290725
AT5G23120	HCF136	5:7778120-7780628	Mock	Ct3	2.44422	1.47839	-0.725349	-1.70008	0.0238328
AT1G24320	GCS2	1:8624060-8630971	Mock	Ct3	8.32433	5.03598	-0.725063	-1.68913	0.0277959
AT1G03740	AT1G03740	1:933511-937043	Mock	Ct3	30.5653	18.4955	-0.72472	-3.72873	0.000583892
AT4G34190	2020-09-01	4:16372387-16373626	Mock	Ct3	9.82921	5.94817	-0.72463	-2.16438	0.00332839
AT5G21930	PAA2	5:7243001-7249170	Mock	Ct3	3.57041	2.16199	-0.723731	-2.51571	0.000583892
AT1G30850	RSH4	1:10985077-10986295	Mock	Ct3	4.01762	2.43299	-0.723608	-1.91061	0.0109012
AT4G03030	OR23	4:1335728-1337368	Mock	Ct3	30.2354	18.3138	-0.723305	-3.52641	0.000583892
AT2G26980	CIPK3	2:11514702-11518734	Mock	Ct3	32.6118	19.7577	-0.722981	-3.62997	0.000583892
AT1G67328	AT1G67328	1:25213842-25215174	Mock	Ct3	200.921	121.756	-0.72263	-3.10305	0.000583892
AT4G28703	AT4G28703	4:14166268-14166928	Mock	Ct3	13.3228	8.07554	-0.722263	-2.0457	0.00414377
AT5G10860	CBSX3	5:3428890-3430470	Mock	Ct3	227.701	138.071	-0.721733	-3.71109	0.000583892
AT2G20030	ATL12	2:8647812-8648985	Mock	Ct3	7.36835	4.46828	-0.721621	-2.3279	0.000583892
AT5G51160	AT5G51160	5:20792210-20795399	Mock	Ct3	13.8968	8.43373	-0.720506	-2.78186	0.000583892
AT2G13360	AGT	2:5539239-5541358	Mock	Ct3	26.9945	16.3837	-0.720407	-3.27812	0.000583892
AT1G48600	PMEAMT	1:17965863-17969354	Mock	Ct3	306.03	185.784	-0.720047	-3.43676	0.000583892
AT3G16400	ATMLP-470	3:5566085-5568545	Mock	Ct3	409.865	248.845	-0.7199	-3.27556	0.000583892
AT5G67390	AT5G67390	5:26887669-26889238	Mock	Ct3	14.3688	8.72926	-0.719008	-2.67559	0.000583892
AT4G29060	emb2726	4:14317255-14321567	Mock	Ct3	4.36594	2.6547	-0.717745	-2.7997	0.000583892
AT3G05880	RCI2A	3:1753466-1756540	Mock	Ct3	562.153	341.877	-0.717485	-3.61431	0.000583892
AT2G39570	AT2G39570	2:16507895-16510198	Mock	Ct3	70.7115	43.029	-0.716637	-3.69476	0.000583892
AT4G16370	ATOPT3	4:9247301-9250091	Mock	Ct3	12.4855	7.59902	-0.716363	-3.2702	0.000583892
AT5G61260	AT5G61260	5:24637108-24638599	Mock	Ct3	3.61317	2.19998	-0.715775	-1.98838	0.00751602
AT2G20230	AT2G20230	2:8725540-8730500	Mock	Ct3	75.9965	46.2745	-0.715716	-3.43275	0.000583892
AT3G13700	AT3G13700	3:4490627-4493831	Mock	Ct3	13.9283	8.482	-0.715547	-2.73817	0.000583892
AT2G47160	BOR1	2:19357477-19361147	Mock	Ct3	30.6969	18.696	-0.715365	-3.68534	0.000583892
AT1G49032	AT1G49032	1:18138267-18139005	Mock	Ct3	7.0306	4.28354	-0.714845	-1.86597	0.0140732
AT3G04760	AT3G04760	3:1303574-1305878	Mock	Ct3	1.61631	0.985331	-0.714022	-1.75827	0.0199558
AT3G47670	AT3G47670	3:17571191-17575880	Mock	Ct3	116.294	70.9216	-0.713477	-3.5887	0.000583892
AT4G11300	AT4G11300	4:6872150-6873541	Mock	Ct3	8.89071	5.42394	-0.712957	-2.59687	0.000583892
AT5G49290	ATRLP56	5:19980194-19983869	Mock	Ct3	1.03471	0.631261	-0.712914	-1.58477	0.0485221
AT2G34500	CYP710A1	2:14539478-14541406	Mock	Ct3	48.9543	29.8743	-0.712531	-3.64468	0.000583892
AT1G10150	PP2A10	1:3325823-3327614	Mock	Ct3	9.47736	5.78392	-0.712437	-2.84821	0.000583892
AT3G44798	AT3G44798	3:16342294-16343014	Mock	Ct3	8.63747	5.27311	-0.711954	-1.97567	0.00530855
AT5G07860	AT5G07860	5:2511441-2513095	Mock	Ct3	43.0342	26.2771	-0.71168	-3.56938	0.000583892
AT4G37550	AT4G37550	4:17643569-17649055	Mock	Ct3	10.0091	6.1164	-0.710558	-2.43754	0.00109808
AT4G00955	AT4G00955	4:412117-413327	Mock	Ct3	6.47934	3.96038	-0.710208	-2.22134	0.00290725
AT5G04490	VTE5	5:1279759-1281669	Mock	Ct3	5.67275	3.46802	-0.709935	-2.0548	0.00454048
AT1G27170	AT1G27170	1:9433487-9439417	Mock	Ct3	2.93486	1.79423	-0.709931	-2.7104	0.000583892
AT5G49760	AT5G49760	5:20216371-20221299	Mock	Ct3	36.7789	22.4859	-0.709854	-3.68014	0.000583892
AT5G24320	AT5G24320	5:8284435-8288039	Mock	Ct3	11.4669	7.01136	-0.709715	-3.21678	0.000583892
AT2G39420	AT2G39420	2:16460363-16463061	Mock	Ct3	56.9456	34.8442	-0.708665	-3.55754	0.000583892
AT5G21170	AKINBETA1	5:7205561-7208496	Mock	Ct3	90.018	55.1477	-0.706912	-3.6471	0.000583892
AT4G34730	AT4G34730	4:16569395-16573680	Mock	Ct3	7.17557	4.39614	-0.706855	-2.50508	0.00109808
AT3G21250	MRP6	3:7457432-7463525	Mock	Ct3	22.0615	13.5242	-0.705988	-3.68976	0.000583892
AT4G11530	CRK34	4:6987092-6989599	Mock	Ct3	6.23656	3.82372	-0.705774	-2.61921	0.000583892
AT1G73650	AT1G73650	1:27686991-27690307	Mock	Ct3	27.8648	17.087	-0.705539	-2.77466	0.000583892
AT5G16870	AT5G16870	5:5546810-5548736	Mock	Ct3	14.3769	8.82202	-0.70457	-2.34704	0.00157702
AT3G02510	AT3G02510	3:519363-524631	Mock	Ct3	6.26148	3.84411	-0.703852	-2.3979	0.000583892
AT3G54210	RPL17	3:20067539-20068435	Mock	Ct3	75.6597	46.4562	-0.703656	-3.48553	0.000583892
AT5G19590	AT5G19590	5:6610729-6612103	Mock	Ct3	330.286	202.916	-0.702834	-3.60648	0.000583892
AT2G45660	AGL20	2:18807537-18811047	Mock	Ct3	2.47177	1.51911	-0.702318	-1.6133	0.0417063
AT5G08350	AT5G08350	5:2686244-2687251	Mock	Ct3	17.3069	10.6401	-0.701836	-2.68473	0.000583892
AT5G18170	GDH1	5:6006038-6008472	Mock	Ct3	64.1343	39.443	-0.701325	-3.61235	0.000583892
AT2G30600	AT2G30600	2:13036875-13042586	Mock	Ct3	49.9343	30.7137	-0.701149	-3.60003	0.000583892
AT4G40060	ATHB16	4:18571358-18573084	Mock	Ct3	133.649	82.2065	-0.701125	-3.60494	0.000583892
AT3G20080	CYP705A15	3:7007868-7013694	Mock	Ct3	16.2031	9.96866	-0.7008	-3.23538	0.000583892
AT3G47620	AtTCP14	3:17558848-17560767	Mock	Ct3	38.4817	23.6807	-0.700463	-3.54901	0.000583892
AT5G40730	AGP24	5:16301074-16301520	Mock	Ct3	838.397	516.102	-0.699977	-3.5453	0.000583892
AT5G06280	AT5G06280	5:1917210-1918896	Mock	Ct3	116.682	71.8285	-0.699961	-3.46648	0.000583892
AT5G62560	PUB41	5:25109990-25112001	Mock	Ct3	30.5046	18.7786	-0.699938	-3.50822	0.000583892
AT3G15360	ATHM4	3:5188373-5189697	Mock	Ct3	24.9836	15.3818	-0.699755	-2.92412	0.000583892
AT1G62980	ATEXPA18	1:23331675-23333110	Mock	Ct3	43.3389	26.6845	-0.699662	-3.25488	0.000583892
AT3G60550	CYCP3	3:22379804-22380641	Mock	Ct3	7.33358	4.51555	-0.699618	-1.84312	0.0140732
AT4G03110	AtRBP-DR1	4:1376305-1379420	Mock	Ct3	26.4234	16.2722	-0.699409	-3.39005	0.000583892
AT3G12830	AT3G12830	3:4078650-4079608	Mock	Ct3	27.4729	16.924	-0.698936	-3.02579	0.000583892
AT3G57380	AT3G57380	3:21229801-21231729	Mock	Ct3	13.7983	8.5024	-0.698547	-3.03912	0.000583892
AT5G17310	UGP2	5:5696644-5700922	Mock	Ct3	15.0606	9.28107	-0.698419	-2.97763	0.000583892
AT3G11660	NHL1	3:3678834-3679943	Mock	Ct3	202.715	125.011	-0.697394	-3.53232	0.000583892
AT5G17670	AT5G17670	5:5821059-5822736	Mock	Ct3	3.58206	2.20959	-0.69701	-1.69825	0.0241068
AT4G29750	AT4G29750	4:14569727-14573177	Mock	Ct3	8.8876	5.48679	-0.69583	-3.05222	0.000583892
AT1G15740	AT1G15740	1:5410907-5421033	Mock	Ct3	38.1913	23.5798	-0.69569	-1.53271	0.0444902
AT3G04730	IAA16	3:1288611-1290602	Mock	Ct3	220.708	136.279	-0.695575	-3.53906	0.000583892
AT2G17500	AT2G17500	2:7606756-7616342	Mock	Ct3	416.801	257.402	-0.695336	-3.02576	0.000583892
AT1G11600	CYP77B1	1:3902011-3903782	Mock	Ct3	3.2798	2.02695	-0.694293	-2.00119	0.00751602
AT5G51270	PUB53	5:20835136-20838262	Mock	Ct3	3.33441	2.06198	-0.6934	-2.26105	0.00157702
AT3G47820	PUB39	3:17644427-17646160	Mock	Ct3	16.7377	10.3513	-0.693287	-3.1248	0.000583892
AT2G18800	ATXTH21	2:8144911-8146265	Mock	Ct3	10.4239	6.45071	-0.69237	-2.30829	0.00109808
AT5G05390	LAC12	5:1594752-1597042	Mock	Ct3	9.67257	5.98635	-0.692224	-2.73991	0.000583892
AT2G16230	AT2G16230	2:7035462-7038326	Mock	Ct3	8.72332	5.39961	-0.692022	-2.58776	0.000583892
AT2G33550	AT2G33550	2:14210031-14211588	Mock	Ct3	23.4052	14.4889	-0.69188	-3.06217	0.000583892
AT3G06483	PDK	3:1990415-1992744	Mock	Ct3	8.51202	5.27039	-0.691594	-2.59663	0.000583892
AT2G38140	PSRP4	2:15980882-15981612	Mock	Ct3	66.5732	41.2272	-0.691345	-3.13745	0.000583892
AT1G35580	CINV1	1:13122203-13125264	Mock	Ct3	167.535	103.768	-0.691105	-3.45007	0.000583892
AT3G01480	CYP38	3:188383-190851	Mock	Ct3	4.48836	2.78053	-0.690827	-2.16519	0.00454048
AT1G20160	ATSBT5.2	1:6990783-6993972	Mock	Ct3	26.9244	16.6806	-0.690738	-3.47941	0.000583892
AT3G54880	AT3G54880	3:20336855-20338522	Mock	Ct3	77.0058	47.7531	-0.689372	-3.40841	0.000583892
AT5G43600	ATAAH-2	5:17512475-17515495	Mock	Ct3	31.8148	19.73	-0.689304	-3.43944	0.000583892
AT5G50175	AT5G50175	5:20428094-20428719	Mock	Ct3	9.96903	6.18297	-0.689152	-1.88472	0.00991511
AT1G63940	MDAR6	1:23729978-23733892	Mock	Ct3	184.698	114.587	-0.688727	-3.41079	0.000583892
AT5G67110	ALC	5:26785105-26786383	Mock	Ct3	8.46857	5.25638	-0.688049	-2.08844	0.00290725
AT1G32700	AT1G32700	1:11827432-11829759	Mock	Ct3	86.3657	53.6178	-0.687746	-3.5198	0.000583892
AT1G70420	AT1G70420	1:26539573-26540762	Mock	Ct3	32.5146	20.1889	-0.687527	-3.23588	0.000583892
AT1G21670	AT1G21670	1:7610397-7612682	Mock	Ct3	18.8805	11.727	-0.68707	-3.31972	0.000583892
AT1G77200	ERF037	1:29004356-29005091	Mock	Ct3	11.0386	6.85641	-0.687029	-2.10663	0.00492837
AT2G18280	AtTLP2	2:7945997-7950329	Mock	Ct3	108.813	67.5909	-0.686952	-3.3643	0.000583892
AT4G29140	AT4G29140	4:14368918-14370892	Mock	Ct3	21.0865	13.1055	-0.68614	-3.28438	0.000583892
AT4G31450	AT4G31450	4:15255622-15258812	Mock	Ct3	21.0641	13.0922	-0.68608	-3.27742	0.000583892
AT2G40095	AT2G40095	2:16743022-16745144	Mock	Ct3	69.8532	43.4294	-0.685656	-3.4871	0.000583892
AT2G47490	ATNDT1	2:19487245-19489619	Mock	Ct3	35.9017	22.3209	-0.685654	-3.40307	0.000583892
AT1G16440	RSH3	1:5615814-5617672	Mock	Ct3	5.24545	3.26167	-0.685453	-2.19267	0.00332839
AT5G25820	AT5G25820	5:8997182-9000329	Mock	Ct3	37.0512	23.0684	-0.683604	-3.50137	0.000583892
AT2G04690	AT2G04690	2:1644496-1646355	Mock	Ct3	22.3673	13.9308	-0.683112	-2.82016	0.000583892
AT3G13720	PRA1.F3	3:4495018-4495956	Mock	Ct3	62.6073	39.0151	-0.682299	-3.37466	0.000583892
AT4G09620	AT4G09620	4:6076991-6079102	Mock	Ct3	12.9164	8.05627	-0.681018	-2.4611	0.000583892
AT3G51730	AT3G51730	3:19186665-19188691	Mock	Ct3	170.597	106.424	-0.680765	-3.50062	0.000583892
AT5G21326	CIPK26	5:7217339-7222007	Mock	Ct3	13.8806	8.65936	-0.680739	-2.9777	0.000583892
AT5G22140	AT5G22140	5:7340121-7341906	Mock	Ct3	98.4527	61.4622	-0.679731	-3.52308	0.000583892
AT1G09170	AT1G09170	1:2956588-2962207	Mock	Ct3	3.2299	2.01666	-0.679521	-2.366	0.00157702
AT2G37220	AT2G37220	2:15634524-15636409	Mock	Ct3	112.34	70.1678	-0.678998	-3.48553	0.000583892
AT4G19680	IRT2	4:10703361-10704816	Mock	Ct3	6.6219	4.13603	-0.678998	-2.17372	0.00374043
AT3G10230	LYC	3:3161756-3166038	Mock	Ct3	14.3546	8.96671	-0.678858	-1.97233	0.0121987
AT1G62320	AT1G62320	1:23041667-23044855	Mock	Ct3	2.87873	1.79845	-0.678682	-2.06025	0.00414377
AT4G16270	PER40	4:9204838-9206552	Mock	Ct3	10.0101	6.25632	-0.678067	-2.42592	0.000583892
AT3G07570	AT3G07570	3:2418048-2420296	Mock	Ct3	120.345	75.2288	-0.677818	-3.508	0.000583892
AT5G11650	AT5G11650	5:3744979-3747125	Mock	Ct3	36.2268	22.6623	-0.676762	-3.36476	0.000583892
AT1G58180	ATBCA6	1:21537769-21539914	Mock	Ct3	29.9765	18.753	-0.676706	-3.09195	0.000583892
AT3G13790	ATCWINV1	3:4532910-4535867	Mock	Ct3	346.458	216.75	-0.676648	-3.12673	0.000583892
AT1G71500	AT1G71500	1:26935981-26937607	Mock	Ct3	7.19992	4.50491	-0.676484	-2.22552	0.00203498
AT2G23600	ACL	2:10042198-10043673	Mock	Ct3	12.5297	7.84085	-0.676272	-2.40138	0.000583892
AT5G10410	AT5G10410	5:3271914-3273395	Mock	Ct3	9.74656	6.10047	-0.675972	-2.52345	0.000583892
AT5G59430	ATTRP1	5:23967312-23970945	Mock	Ct3	12.6612	7.92581	-0.675781	-3.04776	0.000583892
AT5G13250	AT5G13250	5:4234268-4241746	Mock	Ct3	3.8692	2.42341	-0.674996	-1.93983	0.0102439
AT1G27110	AT1G27110	1:9412819-9417504	Mock	Ct3	3.22026	2.01735	-0.674718	-1.89374	0.00856443
AT1G11150	AT1G11150	1:3728970-3731624	Mock	Ct3	2.2612	1.41717	-0.674075	-1.99075	0.00679616
AT2G28440	AT2G28440	2:12161225-12162032	Mock	Ct3	37.9244	23.7721	-0.673855	-2.9545	0.000583892
AT4G20360	ATRAB8D	4:10989951-10992159	Mock	Ct3	56.8655	35.6759	-0.672604	-3.32789	0.000583892
AT1G65590	HEXO3	1:24385899-24391207	Mock	Ct3	31.975	20.081	-0.671112	-3.36371	0.000583892
AT3G27350	AT3G27350	3:10125658-10127992	Mock	Ct3	27.0289	16.9765	-0.670962	-3.16003	0.000583892
AT3G49930	AT3G49930	3:18510245-18510963	Mock	Ct3	9.67601	6.07771	-0.670884	-1.95044	0.00751602
AT1G65510	AT1G65510	1:24359452-24360081	Mock	Ct3	49.7272	31.236	-0.670827	-2.7043	0.000583892
AT1G69600	ZFHD1	1:26182469-26183198	Mock	Ct3	50.0881	31.4899	-0.66958	-3.0567	0.000583892
AT5G23210	SCPL34	5:7810682-7815039	Mock	Ct3	60.2645	37.8951	-0.669297	-3.38924	0.000583892
AT5G58900	AT5G58900	5:23783122-23785334	Mock	Ct3	22.6049	14.218	-0.668911	-3.16626	0.000583892
AT5G01200	AT5G01200	5:77115-78543	Mock	Ct3	4.60363	2.89563	-0.668895	-1.76257	0.0210855
AT1G80960	AT1G80960	1:30415836-30418323	Mock	Ct3	3.9984	2.5151	-0.668808	-2.0121	0.00716005
AT2G45630	AT2G45630	2:18795925-18797089	Mock	Ct3	5.84373	3.67605	-0.668731	-1.90149	0.0118763
AT5G61600	ERF104	5:24766385-24767430	Mock	Ct3	105.473	66.3733	-0.668201	-3.43077	0.000583892
AT3G53100	AT3G53100	3:19679207-19686674	Mock	Ct3	42.9806	27.0514	-0.667981	-2.72659	0.000583892
AT1G63840	AT1G63840	1:23689696-23690807	Mock	Ct3	82.9115	52.1882	-0.667849	-3.42575	0.000583892
AT4G24240	WRKY7	4:12571765-12573725	Mock	Ct3	23.1788	14.591	-0.66772	-3.11206	0.000583892
AT4G16980	AT4G16980	4:9556977-9557812	Mock	Ct3	25.6934	16.1773	-0.667427	-2.75859	0.000583892
AT1G03380	ATATG18G	1:835784-840940	Mock	Ct3	27.5596	17.356	-0.667117	-3.44854	0.000583892
AT2G01818	AT2G01818	2:353456-355522	Mock	Ct3	12.5066	7.87645	-0.667078	-2.33687	0.00109808
AT3G49780	ATPSK4	3:18465678-18466376	Mock	Ct3	127.714	80.44	-0.666926	-2.99239	0.000583892
AT2G02610	AT2G02610	2:710711-712819	Mock	Ct3	4.52789	2.8519	-0.666919	-2.28799	0.00157702
AT5G01920	STN8	5:359106-362904	Mock	Ct3	9.9097	6.24178	-0.666884	-2.33526	0.000583892
AT1G74660	MIF1	1:28047575-28048127	Mock	Ct3	42.8951	27.0184	-0.666871	-2.73159	0.000583892
AT4G03510	RMA1	4:1556887-1559428	Mock	Ct3	12.4004	7.81384	-0.666284	-2.76146	0.000583892
AT3G62680	PRP3	3:23182721-23183994	Mock	Ct3	635.783	400.833	-0.665532	-2.84022	0.000583892
AT1G01750	ADF11	1:275365-278448	Mock	Ct3	74.9006	47.2254	-0.665414	-3.03966	0.000583892
AT2G46740	AT2G46740	2:19205156-19207455	Mock	Ct3	43.5953	27.5078	-0.664334	-3.38354	0.000583892
AT1G09560	GLP5	1:3093838-3094864	Mock	Ct3	2122.69	1339.45	-0.664246	-2.45088	0.000583892
AT4G39800	MI-1-P SYNTHASE	4:18469347-18471967	Mock	Ct3	34.8159	21.9747	-0.663899	-3.35194	0.000583892
AT1G54940	PGSIP4	1:20481689-20484541	Mock	Ct3	2.24625	1.41787	-0.663795	-1.61971	0.0365486
AT1G13820	AT1G13820	1:4735546-4737808	Mock	Ct3	3.40239	2.14769	-0.663762	-1.71159	0.0262225
AT3G05640	AT3G05640	3:1640392-1643253	Mock	Ct3	9.61519	6.06967	-0.663697	-2.59604	0.000583892
AT4G15563	AT4G15563	4:8890878-8892526	Mock	Ct3	8.40833	5.30789	-0.663681	-2.11212	0.00642782
AT4G37520	PER50	4:17631561-17633249	Mock	Ct3	252.329	159.299	-0.663567	-3.35423	0.000583892
AT1G77760	NIA1	1:29235802-29239445	Mock	Ct3	69.9601	44.2236	-0.661715	-3.32857	0.000583892
AT4G02270	RHS13	4:992174-993038	Mock	Ct3	86.5968	54.7458	-0.661565	-3.15471	0.000583892
AT5G55780	AT5G55780	5:22576610-22578668	Mock	Ct3	3.39584	2.14761	-0.66104	-2.04043	0.00716005
AT5G47040	LON2	5:19093151-19098715	Mock	Ct3	35.5851	22.5066	-0.660926	-3.41711	0.000583892
AT4G34740	ATASE2	4:16574576-16576671	Mock	Ct3	10.6636	6.74634	-0.660519	-2.84641	0.000583892
AT2G33540	CPL3	2:14203504-14208797	Mock	Ct3	11.058	7.00157	-0.659346	-3.2398	0.000583892
AT3G62160	AT3G62160	3:23014207-23015839	Mock	Ct3	4.47953	2.83637	-0.6593	-1.96719	0.00957427
AT2G01735	RIE1	2:324471-326094	Mock	Ct3	18.8364	11.9347	-0.658364	-2.86259	0.000583892
AT4G35470	PIRL4	4:16846300-16849150	Mock	Ct3	15.7718	9.99489	-0.658083	-3.14598	0.000583892
AT3G24420	AT3G24420	3:8862839-8864914	Mock	Ct3	20.2949	12.8666	-0.657486	-2.80035	0.000583892
AT5G19730	PME53	5:6670457-6673282	Mock	Ct3	11.8756	7.5302	-0.657243	-2.57585	0.000583892
AT1G70782	CPuORF28	1:26695165-26696392	Mock	Ct3	256.148	162.447	-0.657005	-3.34012	0.000583892
AT1G13670	AT1G13670	1:4688155-4688966	Mock	Ct3	26.45	16.7796	-0.656561	-2.71299	0.000583892
AT1G22880	ATGH9B4	1:8095501-8097709	Mock	Ct3	48.787	30.9533	-0.656406	-3.36779	0.000583892
AT3G45600	TET3	3:16732592-16735951	Mock	Ct3	108.3	68.7252	-0.656127	-3.34265	0.000583892
AT3G48260	WNK3	3:17873011-17875220	Mock	Ct3	5.57703	3.53928	-0.656042	-2.17166	0.00157702
AT4G05330	AGD13	4:2720560-2723125	Mock	Ct3	5.22582	3.31736	-0.655623	-1.99871	0.00957427
AT5G26820	ATIREG3	5:9433618-9437105	Mock	Ct3	18.2093	11.562	-0.655286	-3.12254	0.000583892
AT1G10470	ARR4	1:3442326-3443957	Mock	Ct3	139.388	88.5257	-0.654935	-3.3885	0.000583892
AT1G04650	AT1G04650	1:1294892-1299002	Mock	Ct3	2.37666	1.50951	-0.654851	-2.09062	0.00454048
AT3G06570	AT3G06570	3:2047304-2048553	Mock	Ct3	9.16617	5.82234	-0.654721	-2.34126	0.000583892
AT5G57480	AT5G57480	5:23279405-23280968	Mock	Ct3	34.2495	21.7575	-0.654567	-3.23464	0.000583892
AT4G27470	ATRMA3	4:13734998-13736518	Mock	Ct3	72.3803	45.9856	-0.654415	-3.31588	0.000583892
AT5G55560	WNK11	5:22506301-22507879	Mock	Ct3	9.19601	5.84324	-0.654241	-2.33588	0.00109808
AT2G38080	IRX12	2:15934459-15937616	Mock	Ct3	56.4056	35.8569	-0.653588	-3.3308	0.000583892
AT5G14470	GLCAK2	5:4662802-4664657	Mock	Ct3	5.79947	3.68699	-0.65348	-2.05983	0.00530855
AT1G55990	AT1G55990	1:20942486-20942951	Mock	Ct3	794.063	504.933	-0.653163	-3.23691	0.000583892
AT2G42070	ATNUDT23	2:17549090-17551175	Mock	Ct3	16.8486	10.7146	-0.653053	-2.8057	0.000583892
AT2G27000	CYP705A8	2:11523303-11525095	Mock	Ct3	29.1945	18.577	-0.652178	-3.20111	0.000583892
AT2G17450	RHA3A	2:7576473-7577300	Mock	Ct3	37.7665	24.0353	-0.651951	-2.91503	0.000583892
AT3G49760	AtbZIP5	3:18455346-18456125	Mock	Ct3	19.0637	12.1332	-0.65186	-2.44147	0.000583892
AT4G27540	PRA1.H	4:13752632-13754745	Mock	Ct3	29.4724	18.7595	-0.651741	-2.93661	0.000583892
AT2G33860	ETT	2:14325268-14328978	Mock	Ct3	12.0473	7.66941	-0.65152	-2.954	0.000583892
AT5G22270	AT5G22270	5:7372232-7373102	Mock	Ct3	13.599	8.65768	-0.651451	-2.02386	0.00605732
AT3G60750	TKL-1	3:22453695-22457152	Mock	Ct3	250.611	159.571	-0.651254	-2.98238	0.000583892
AT3G54100	AT3G54100	3:20034070-20037953	Mock	Ct3	24.3297	15.4938	-0.65103	-3.25745	0.000583892
AT1G64690	BLT	1:24038033-24039177	Mock	Ct3	3.61447	2.30275	-0.650425	-1.63023	0.0341187
AT5G47990	CYP705A5	5:19434826-19436689	Mock	Ct3	364.949	232.542	-0.650202	-2.96461	0.000583892
AT1G16180	AT1G16180	1:5540426-5542902	Mock	Ct3	235.416	150.038	-0.649882	-3.22627	0.000583892
AT4G15300	CYP702A2	4:8730722-8732748	Mock	Ct3	2.72681	1.73854	-0.649339	-1.63257	0.0405505
AT5G11550	AT5G11550	5:3708008-3709246	Mock	Ct3	17.5354	11.1821	-0.649075	-2.72969	0.000583892
AT1G08990	PGSIP5	1:2888752-2890959	Mock	Ct3	20.746	13.2304	-0.648974	-3.0845	0.000583892
AT4G26970	ACO2	4:13542917-13550722	Mock	Ct3	219.849	140.218	-0.648842	-2.91375	0.000583892
AT3G17020	AT3G17020	3:5802535-5804157	Mock	Ct3	324.802	207.201	-0.648532	-3.33096	0.000583892
AT2G24570	WRKY17	2:10437397-10439298	Mock	Ct3	142.525	90.9799	-0.647591	-3.34854	0.000583892
AT1G21920	AT1G21920	1:7704254-7706140	Mock	Ct3	41.9091	26.756	-0.647402	-3.28789	0.000583892
AT4G38250	AT4G38250	4:17935401-17941558	Mock	Ct3	65.9083	42.0951	-0.646809	-2.23931	0.000583892
AT5G40470	AT5G40470	5:16208008-16209897	Mock	Ct3	8.3076	5.30988	-0.645753	-2.54733	0.000583892
AT1G16780	VHP2	1:5737877-5744214	Mock	Ct3	2.86976	1.83456	-0.645491	-2.1328	0.00414377
AT2G18700	ATTPS11	2:8109042-8112010	Mock	Ct3	26.9695	17.2448	-0.645171	-3.28363	0.000583892
AT5G03230	AT5G03230	5:769513-770385	Mock	Ct3	10.331	6.60802	-0.644693	-2.08919	0.00642782
AT1G21110	AT1G21110	1:7389980-7391553	Mock	Ct3	88.7265	56.7546	-0.644628	-3.33061	0.000583892
AT1G62810	AT1G62810	1:23257725-23261966	Mock	Ct3	19.5073	12.4791	-0.644499	-3.21552	0.000583892
AT5G65480	AT5G65480	5:26176020-26180316	Mock	Ct3	44.9052	28.7337	-0.644137	-2.38036	0.000583892
AT4G19880	AT4G19880	4:10784390-10786556	Mock	Ct3	337.203	215.784	-0.644029	-3.08499	0.000583892
AT5G06330	AT5G06330	5:1934738-1935644	Mock	Ct3	97.8926	62.672	-0.643378	-3.26341	0.000583892
AT1G28100	AT1G28100	1:9801081-9806896	Mock	Ct3	24.653	15.7832	-0.643377	-1.77841	0.0191078
AT2G29650	ANTR1	2:12673382-12676049	Mock	Ct3	3.86361	2.47363	-0.643317	-2.00232	0.00492837
AT1G08520	ALB1	1:2696411-2700959	Mock	Ct3	11.9563	7.65539	-0.643219	-2.95763	0.000583892
AT2G20050	AT2G20050	2:8649433-8654450	Mock	Ct3	13.6558	8.74379	-0.643188	-3.18672	0.000583892
AT1G11380	AT1G11380	1:3832622-3834191	Mock	Ct3	22.867	14.6454	-0.642821	-2.79697	0.000583892
AT1G05810	ARA	1:1748313-1749460	Mock	Ct3	22.8893	14.661	-0.642694	-2.6366	0.000583892
AT2G22570	ATNIC1	2:9589434-9590879	Mock	Ct3	10.0024	6.40857	-0.642265	-2.13057	0.00247611
AT5G38200	AT5G38200	5:15256275-15258755	Mock	Ct3	38.5537	24.7106	-0.64174	-3.21968	0.000583892
AT4G28240	AT4G28240	4:13992996-13998347	Mock	Ct3	69.671	44.6658	-0.641387	-2.59573	0.000583892
AT5G19600	SULTR3	5:6612814-6616997	Mock	Ct3	27.896	17.8876	-0.641103	-3.18722	0.000583892
AT1G30370	AT1G30370	1:10719168-10720758	Mock	Ct3	5.76679	3.70128	-0.639745	-2.16165	0.00332839
AT4G32260	AT4G32260	4:15573635-15574737	Mock	Ct3	117.813	75.6315	-0.639436	-3.28243	0.000583892
AT1G72010	TCP22	1:27107566-27109275	Mock	Ct3	21.5752	13.8663	-0.637793	-3.00084	0.000583892
AT5G18310	AT5G18310	5:6061698-6063148	Mock	Ct3	285.801	183.765	-0.637144	-3.27856	0.000583892
AT3G53460	CP29	3:19819184-19821519	Mock	Ct3	96.3103	61.9281	-0.637095	-3.24627	0.000583892
AT4G31560	HCF153	4:15295200-15296241	Mock	Ct3	26.274	16.8972	-0.636851	-2.44232	0.000583892
AT1G32170	XTR4	1:11575319-11577927	Mock	Ct3	103.518	66.6081	-0.636115	-3.28015	0.000583892
AT3G45300	IVD	3:16617543-16625048	Mock	Ct3	24.1641	15.5526	-0.63571	-3.2009	0.000583892
AT4G18950	AT4G18950	4:10375363-10378390	Mock	Ct3	57.7532	37.1782	-0.635447	-3.28674	0.000583892
AT5G41290	CRRSP58	5:16512325-16513500	Mock	Ct3	11.9713	7.70796	-0.635162	-2.13247	0.00109808
AT5G54290	CcdA	5:22051033-22055430	Mock	Ct3	7.91743	5.10102	-0.634247	-1.72157	0.022478
AT1G54410	AT1G54410	1:20309774-20310767	Mock	Ct3	1353.04	872.025	-0.633768	-2.78445	0.000583892
AT3G58710	WRKY69	3:21715006-21717948	Mock	Ct3	60.0703	38.7246	-0.633403	-2.88426	0.000583892
AT2G43140	BHLH129	2:17931524-17935686	Mock	Ct3	22.5009	14.5103	-0.632902	-2.74845	0.000583892
AT1G71697	ATCK1	1:26971222-26973464	Mock	Ct3	33.556	21.6406	-0.632833	-3.14223	0.000583892
AT4G16350	CBL6	4:9242319-9243912	Mock	Ct3	9.90751	6.39019	-0.632663	-2.07585	0.00109808
AT1G74830	AT1G74830	1:28113422-28115229	Mock	Ct3	3.27551	2.11269	-0.632639	-1.79653	0.0179532
AT2G46550	AT2G46550	2:19111988-19114227	Mock	Ct3	37.445	24.1711	-0.63149	-3.17754	0.000583892
AT1G73860	AT1G73860	1:27770985-27776857	Mock	Ct3	4.02823	2.60052	-0.631347	-2.44009	0.000583892
AT4G29110	AT4G29110	4:14348800-14349701	Mock	Ct3	7.23586	4.67133	-0.63133	-1.83851	0.013145
AT4G27860	AT4G27860	4:13870381-13876528	Mock	Ct3	92.26	59.5622	-0.631309	-3.15076	0.000583892
AT4G03520	ATHM2	4:1562358-1564192	Mock	Ct3	120.618	77.8783	-0.631158	-3.25027	0.000583892
AT5G44910	AT5G44910	5:18137353-18138235	Mock	Ct3	16.0941	10.3922	-0.631031	-2.1992	0.00157702
AT4G19660	NPR4	4:10696265-10698243	Mock	Ct3	25.0813	16.1987	-0.630738	-3.04626	0.000583892
AT3G14770	SWEET2	3:4957333-4959704	Mock	Ct3	21.916	14.156	-0.630565	-2.93662	0.000583892
AT2G32390	GLR3.5	2:13748440-13751933	Mock	Ct3	3.08554	1.99339	-0.630302	-2.1085	0.00203498
AT1G23540	IGI1	1:8346826-8349786	Mock	Ct3	1.88289	1.21665	-0.630032	-1.65358	0.0293455
AT1G56700	AT1G56700	1:21256175-21257973	Mock	Ct3	57.8394	37.3739	-0.630019	-3.17073	0.000583892
AT5G67590	FRO1	5:26958000-26959557	Mock	Ct3	160.643	103.815	-0.629841	-3.24211	0.000583892
AT5G61820	AT5G61820	5:24834316-24836694	Mock	Ct3	195.553	126.409	-0.629459	-3.15313	0.000583892
AT1G77060	AT1G77060	1:28951684-28953509	Mock	Ct3	5.73667	3.70835	-0.629434	-1.9001	0.0115513
AT5G57887	AT5G57887	5:23443976-23447249	Mock	Ct3	507.259	327.934	-0.629315	-3.21746	0.000583892
AT4G26320	AGP13	4:13317099-13317470	Mock	Ct3	340.746	220.382	-0.628694	-3.13462	0.000583892
AT3G05980	AT3G05980	3:1795336-1796486	Mock	Ct3	8.26753	5.34772	-0.628533	-2.11777	0.00290725
AT2G04240	XERICO	2:1461629-1462937	Mock	Ct3	38.6955	25.0296	-0.628531	-2.84686	0.000583892
AT5G12860	DiT1	5:4059685-4061950	Mock	Ct3	91.3541	59.105	-0.628189	-3.24379	0.000583892
AT1G60730	AT1G60730	1:22358034-22360184	Mock	Ct3	172.647	111.702	-0.628174	-3.225	0.000583892
AT5G62340	AT5G62340	5:25033517-25034404	Mock	Ct3	356.313	230.545	-0.628096	-3.1826	0.000583892
AT1G71980	AT1G71980	1:27097902-27100139	Mock	Ct3	66.913	43.2992	-0.627947	-3.2502	0.000583892
AT1G30270	CIPK23	1:10654856-10658897	Mock	Ct3	67.257	43.5219	-0.627941	-3.25466	0.000583892
AT3G23175	AT3G23175	3:8273999-8275470	Mock	Ct3	88.4933	57.2774	-0.627603	-3.19152	0.000583892
AT1G50900	GDC1	1:18866196-18869933	Mock	Ct3	12.8078	8.28996	-0.627588	-1.57336	0.049395
AT4G00370	ANTR2	4:160767-166357	Mock	Ct3	11.8279	7.65754	-0.627235	-1.65116	0.0348628
AT2G17710	AT2G17710	2:7693595-7694746	Mock	Ct3	28.6546	18.5702	-0.625781	-2.71622	0.000583892
AT2G26650	AKT1	2:11329869-11336607	Mock	Ct3	49.0253	31.7864	-0.625118	-2.92307	0.000583892
AT1G78890	AT1G78890	1:29656576-29658065	Mock	Ct3	51.6805	33.5095	-0.62505	-2.93701	0.000583892
AT4G32040	KNAT5	4:15494064-15496356	Mock	Ct3	70.3486	45.6217	-0.6248	-3.21762	0.000583892
AT2G45890	ATROPGEF4	2:18883472-18885566	Mock	Ct3	6.43615	4.17859	-0.623182	-2.16374	0.00414377
AT2G28110	FRA8	2:11977943-11979837	Mock	Ct3	44.8166	29.1135	-0.622345	-3.14904	0.000583892
AT1G35230	AGP5	1:12917148-12917763	Mock	Ct3	38.6486	25.1107	-0.622111	-2.51222	0.000583892
AT2G37290	AT2G37290	2:15656426-15661685	Mock	Ct3	1.64296	1.06757	-0.621964	-1.75793	0.021369
AT5G16900	AT5G16900	5:5555253-5559715	Mock	Ct3	2.09291	1.35997	-0.62194	-1.79699	0.0176646
AT5G61340	AT5G61340	5:24662003-24663117	Mock	Ct3	128.271	83.4115	-0.620877	-3.17064	0.000583892
AT4G15545	AT4G15545	4:8875917-8879327	Mock	Ct3	92.5419	60.2103	-0.620095	-1.88944	0.00890055
AT5G10830	AT5G10830	5:3423685-3427878	Mock	Ct3	118.737	77.2771	-0.61966	-1.6037	0.0331231
AT3G20090	CYP705A18	3:7015796-7018360	Mock	Ct3	10.3435	6.73266	-0.619476	-2.53333	0.000583892
AT1G30530	UGT78D1	1:10814658-10816583	Mock	Ct3	5.90706	3.8477	-0.618445	-2.20341	0.00247611
AT5G24870	AT5G24870	5:8544784-8547789	Mock	Ct3	11.5138	7.503	-0.617822	-2.69548	0.000583892
AT3G09410	AT3G09410	3:2894811-2901019	Mock	Ct3	35.5222	23.1624	-0.616933	-2.89972	0.000583892
AT5G24800	ATBZIP9	5:8515199-8522767	Mock	Ct3	151.391	98.7172	-0.616903	-2.32971	0.00109808
AT3G45410	LECRK13	3:16653898-16656013	Mock	Ct3	26.4091	17.2277	-0.616306	-3.07664	0.000583892
AT1G64170	ATCHX16	1:23815238-23818293	Mock	Ct3	31.2169	20.3687	-0.61597	-3.14653	0.000583892
AT5G05090	AT5G05090	5:1503231-1504494	Mock	Ct3	25.7799	16.8213	-0.615961	-2.83081	0.000583892
AT2G26910	PDR4	2:11481622-11488186	Mock	Ct3	3.47722	2.26927	-0.615705	-2.48621	0.000583892
AT5G11090	AT5G11090	5:3524679-3525846	Mock	Ct3	130.56	85.2188	-0.61547	-3.18473	0.000583892
AT3G02290	AT3G02290	3:458411-461019	Mock	Ct3	15.3595	10.0326	-0.614437	-2.61671	0.000583892
AT2G44600	AT2G44600	2:18408694-18410053	Mock	Ct3	5.25379	3.43213	-0.614254	-1.90286	0.013145
AT2G33390	AT2G33390	2:14151134-14154530	Mock	Ct3	23.7261	15.501	-0.614116	-2.46625	0.000583892
AT5G26290	AT5G26290	5:9226078-9227873	Mock	Ct3	49.0695	32.0624	-0.613942	-2.98611	0.000583892
AT5G63190	AT5G63190	5:25345541-25348796	Mock	Ct3	39.9486	26.108	-0.61365	-2.80362	0.000583892
AT4G18480	CHLI1	4:10201671-10203469	Mock	Ct3	8.47892	5.54267	-0.613301	-2.3394	0.000583892
AT2G17430	ATMLO7	2:7568017-7570840	Mock	Ct3	4.44396	2.90509	-0.613259	-1.96204	0.00923472
AT2G47530	AT2G47530	2:19504219-19504971	Mock	Ct3	33.7327	22.057	-0.612912	-2.50699	0.000583892
AT2G31020	ORP1A	2:13201667-13204821	Mock	Ct3	15.0644	9.85614	-0.61205	-2.89689	0.000583892
AT4G16960	AT4G16960	4:9546342-9551007	Mock	Ct3	2.88099	1.88522	-0.611833	-2.09984	0.00414377
AT1G08770	PRA1.E	1:2808882-2809747	Mock	Ct3	56.1124	36.7408	-0.610937	-2.95512	0.000583892
AT5G02840	LCL1	5:648703-651972	Mock	Ct3	40.6325	26.6176	-0.610253	-3.00149	0.000583892
AT3G01950	AT3G01950	3:323976-324365	Mock	Ct3	375.974	246.341	-0.609975	-3.08229	0.000583892
AT5G04770	ATCAT6	5:1379067-1382419	Mock	Ct3	19.8405	13.0004	-0.609889	-2.88184	0.000583892
AT1G58235	AT1G58235	1:21579684-21580696	Mock	Ct3	29.5067	19.3427	-0.609253	-2.73048	0.000583892
AT4G24020	NLP7	4:12479751-12483993	Mock	Ct3	43.3525	28.4393	-0.608228	-3.15402	0.000583892
AT4G16563	AT4G16563	4:9329656-9331523	Mock	Ct3	23.457	15.3912	-0.60791	-2.88386	0.000583892
AT5G24735	AT5G24735	5:8468330-8469262	Mock	Ct3	45.4002	29.7975	-0.60751	-2.5799	0.000583892
AT2G16970	MEE15	2:7369548-7375528	Mock	Ct3	3.48528	2.28855	-0.606843	-1.61004	0.0391324
AT5G46790	PYL1	5:18983869-18984759	Mock	Ct3	72.5119	47.6312	-0.606311	-3.02844	0.000583892
AT1G49230	ATL78	1:18209260-18210128	Mock	Ct3	18.5177	12.1645	-0.606223	-2.35207	0.000583892
AT3G45840	AT3G45840	3:16847903-16849887	Mock	Ct3	4.42926	2.90992	-0.606085	-1.97105	0.00890055
AT1G22910	AT1G22910	1:8105588-8108164	Mock	Ct3	47.9255	31.4924	-0.605792	-3.03981	0.000583892
AT5G66280	GMD1	5:26476165-26479441	Mock	Ct3	100.116	65.797	-0.605582	-2.88384	0.000583892
AT5G42250	AT5G42250	5:16894008-16897620	Mock	Ct3	38.9469	25.608	-0.604915	-2.99895	0.000583892
AT3G08580	AAC1	3:2605441-2607787	Mock	Ct3	2196.34	1444.26	-0.604775	-1.78731	0.0102439
AT5G04810	PPR4	5:1390033-1393930	Mock	Ct3	14.412	9.47836	-0.60456	-2.94687	0.000583892
AT3G56230	AT3G56230	3:20860777-20862265	Mock	Ct3	13.0579	8.59151	-0.603939	-2.29035	0.00157702
AT2G34910	AT2G34910	2:14726799-14731156	Mock	Ct3	21.6225	14.2316	-0.603437	-1.8234	0.0370238
AT4G03460	AT4G03460	4:1536403-1540111	Mock	Ct3	2.31572	1.52421	-0.603402	-1.6438	0.0316271
AT3G14940	ATPPC3	3:5025237-5029710	Mock	Ct3	194.267	127.957	-0.602383	-2.77243	0.000583892
AT5G10030	TGA4	5:3137309-3145730	Mock	Ct3	27.8539	18.3488	-0.602193	-2.57159	0.00109808
AT4G14390	AT4G14390	4:8289643-8292083	Mock	Ct3	2.90701	1.91602	-0.601426	-1.78786	0.0170851
AT4G27310	AT4G27310	4:13675637-13676910	Mock	Ct3	11.6434	7.67436	-0.601397	-2.27212	0.00157702
AT4G02410	LECRK43	4:1059888-1062153	Mock	Ct3	13.9342	9.18475	-0.601322	-2.78407	0.000583892
AT2G38500	AT2G38500	2:16117394-16119108	Mock	Ct3	7.6036	5.0124	-0.601181	-2.06582	0.00492837
AT4G21215	AT4G21215	4:11310384-11313709	Mock	Ct3	36.6595	24.1734	-0.600764	-2.90743	0.000583892
AT1G04440	CKL13	1:1202254-1205803	Mock	Ct3	117.177	77.2682	-0.60074	-3.0626	0.000583892
AT2G29620	AT2G29620	2:12662740-12665803	Mock	Ct3	2.77901	1.83382	-0.599714	-1.88957	0.0112275
AT2G02760	ATUBC2	2:773683-775371	Mock	Ct3	263.499	173.886	-0.599653	-3.07205	0.000583892
AT5G54130	AT5G54130	5:21962599-21965604	Mock	Ct3	10.5515	6.96369	-0.599524	-2.54197	0.000583892
AT5G05270	AT5G05270	5:1563319-1565007	Mock	Ct3	32.6213	21.5376	-0.598956	-2.71082	0.000583892
AT3G47160	AT3G47160	3:17359987-17362118	Mock	Ct3	32.3342	21.3545	-0.59852	-2.85005	0.000583892
AT3G62860	AT3G62860	3:23239445-23242251	Mock	Ct3	21.0881	13.93	-0.598237	-2.66524	0.000583892
AT3G23000	CIPK7	3:8172596-8174131	Mock	Ct3	56.1025	37.0592	-0.598234	-3.07001	0.000583892
AT4G28110	AtMYB41	4:13968028-13969384	Mock	Ct3	7.54681	4.98571	-0.598066	-1.8435	0.0134592
AT4G24100	AT4G24100	4:12515075-12519841	Mock	Ct3	24.5581	16.2317	-0.597383	-3.03481	0.000583892
AT3G51660	AT3G51660	3:19164062-19165247	Mock	Ct3	20.2984	13.4196	-0.597019	-2.17464	0.00374043
AT4G20390	AT4G20390	4:11007034-11008066	Mock	Ct3	292.478	193.394	-0.596783	-3.06016	0.000583892
AT1G77280	AT1G77280	1:29031467-29035882	Mock	Ct3	7.16846	4.74135	-0.596365	-2.43716	0.00109808
AT5G20885	AT5G20885	5:7083964-7084734	Mock	Ct3	72.5343	47.9906	-0.595912	-2.92465	0.000583892
AT1G18270	AT1G18270	1:6283411-6293871	Mock	Ct3	24.9895	16.5362	-0.595697	-3.08631	0.000583892
AT2G36120	DOT1	2:15165436-15166465	Mock	Ct3	445.502	294.855	-0.595429	-2.904	0.000583892
AT3G10912	CPuORF63	3:3412910-3414019	Mock	Ct3	46.9211	31.0597	-0.595194	-2.92326	0.000583892
AT5G35100	AT5G35100	5:13360282-13361390	Mock	Ct3	33.74	22.3348	-0.595165	-2.61224	0.000583892
AT3G56910	PSRP5	3:21066123-21070356	Mock	Ct3	29.6606	19.6368	-0.594985	-1.81112	0.0155969
AT1G11210	AT1G11210	1:3755676-3756998	Mock	Ct3	4.65356	3.08273	-0.594125	-1.6852	0.0313809
AT2G36380	PDR6	2:15257582-15263766	Mock	Ct3	134.736	89.2636	-0.593992	-2.75735	0.000583892
AT2G03505	AT2G03505	2:1064235-1065372	Mock	Ct3	11.6071	7.69053	-0.593858	-2.00376	0.00716005
AT2G27389	AT2G27389	2:11720293-11721324	Mock	Ct3	28.7018	19.0174	-0.593823	-2.44137	0.000583892
AT5G17300	RVE1	5:5690226-5692902	Mock	Ct3	3.65069	2.42154	-0.592247	-1.82303	0.0140732
AT2G25810	TIP4	2:11012505-11014170	Mock	Ct3	141.003	93.531	-0.592211	-3.06431	0.000583892
AT3G54140	ATPTR1	3:20045662-20048572	Mock	Ct3	17.2411	11.4386	-0.591944	-2.78464	0.000583892
AT5G06990	AT5G06990	5:2169601-2170606	Mock	Ct3	4.91094	3.2587	-0.591702	-1.57837	0.0421602
AT4G37330	CYP81D4	4:17562344-17564596	Mock	Ct3	29.8209	19.7897	-0.591574	-2.92232	0.000583892
AT1G28130	GH3.17	1:9825285-9828067	Mock	Ct3	51.0426	33.8779	-0.591357	-3.05579	0.000583892
AT5G67400	RHS19	5:26894855-26896488	Mock	Ct3	112.982	74.9934	-0.591253	-2.92393	0.000583892
AT4G21810	DER2.1	4:11572788-11577195	Mock	Ct3	128.053	85.0186	-0.590896	-2.73561	0.000583892
AT5G22550	AT5G22550	5:7483869-7485482	Mock	Ct3	18.2591	12.1244	-0.590699	-2.67913	0.000583892
AT4G30640	FBL19	4:14952669-14953682	Mock	Ct3	6.21671	4.12897	-0.590367	-1.6502	0.028063
AT4G04695	CPK31	4:2381633-2383996	Mock	Ct3	9.03611	6.00204	-0.590247	-2.22989	0.000583892
AT5G27920	AT5G27920	5:9941904-9944778	Mock	Ct3	49.6735	32.9954	-0.590213	-3.05667	0.000583892
AT4G09000	GRF1	4:5775209-5779462	Mock	Ct3	459.108	305.011	-0.589974	-2.78594	0.000583892
AT2G40420	AT2G40420	2:16877222-16879214	Mock	Ct3	9.15992	6.08575	-0.589901	-2.31209	0.000583892
AT4G01770	RGXT1	4:764513-766865	Mock	Ct3	10.3704	6.89238	-0.589404	-2.27484	0.00332839
AT5G51500	PME60	5:20917928-20919838	Mock	Ct3	20.5818	13.6801	-0.589289	-2.7409	0.000583892
AT5G51795	AT5G51795	5:21043082-21044194	Mock	Ct3	11.0656	7.35568	-0.589145	-2.09323	0.00332839
AT1G56550	RXGT1	1:21185661-21188369	Mock	Ct3	48.1017	31.982	-0.588828	-2.9984	0.000583892
AT5G05890	UGT76C5	5:1772542-1774113	Mock	Ct3	25.1695	16.7389	-0.588469	-2.78317	0.000583892
AT3G06470	AT3G06470	3:1984167-1985259	Mock	Ct3	35.198	23.4248	-0.587457	-2.76729	0.000583892
AT1G31050	BHLH111	1:11075626-11079240	Mock	Ct3	29.9656	19.9435	-0.587391	-2.84968	0.000583892
AT2G21550	AT2G21550	2:9227208-9230189	Mock	Ct3	9.82406	6.53912	-0.587223	-2.27655	0.00247611
AT5G38970	BR6OX1	5:15594673-15597885	Mock	Ct3	3.22228	2.14485	-0.587205	-1.7189	0.0202303
AT1G21010	AT1G21010	1:7346155-7346973	Mock	Ct3	29.6043	19.7072	-0.587084	-2.50375	0.000583892
AT3G61560	RTNLB6	3:22777828-22783834	Mock	Ct3	22.9535	15.284	-0.586695	-1.91832	0.00605732
AT1G35830	AT1G35830	1:13321213-13322122	Mock	Ct3	13.2409	8.82107	-0.585978	-2.10461	0.00290725
AT1G11545	XTH8	1:3878549-3880361	Mock	Ct3	65.0245	43.3192	-0.585977	-2.95718	0.000583892
AT3G54510	AT3G54510	3:20180291-20183509	Mock	Ct3	1.86425	1.24229	-0.585599	-1.60756	0.0403191
AT5G45510	AT5G45510	5:18444656-18449446	Mock	Ct3	107.052	71.3598	-0.585122	-2.82619	0.000583892
AT3G23430	PHO1	3:8387507-8393296	Mock	Ct3	194.902	130.035	-0.583848	-2.76312	0.000583892
AT2G35680	DSP8	2:14992564-14999085	Mock	Ct3	67.7957	45.2364	-0.583709	-3.02304	0.000583892
AT5G04980	AT5G04980	5:1468574-1470772	Mock	Ct3	10.3728	6.92543	-0.582825	-2.26982	0.000583892
AT3G27925	DEGP1	3:10366370-10368905	Mock	Ct3	8.5311	5.6988	-0.582072	-2.24517	0.000583892
AT1G14200	AT1G14200	1:4854383-4855200	Mock	Ct3	14.6527	9.78831	-0.582038	-2.06209	0.00374043
AT3G05165	AT3G05165	3:1457380-1462942	Mock	Ct3	70.3277	46.9923	-0.581668	-2.99488	0.000583892
AT3G57400	AT3G57400	3:21238432-21240228	Mock	Ct3	16.4967	11.0306	-0.580663	-2.6541	0.000583892
AT1G31950	TPS29	1:11475806-11478194	Mock	Ct3	32.9977	22.0648	-0.580619	-2.918	0.000583892
AT1G70850	MLP34	1:26714865-26716829	Mock	Ct3	1164.27	778.733	-0.580222	-2.29007	0.00109808
AT4G33610	AT4G33610	4:16146260-16146993	Mock	Ct3	1298.3	868.733	-0.579636	-2.51371	0.000583892
AT5G05200	AT5G05200	5:1541520-1547164	Mock	Ct3	27.9322	18.6915	-0.579551	-2.32689	0.00109808
AT1G76878	AT1G76878	1:28865499-28868225	Mock	Ct3	35.9061	24.028	-0.579514	-1.95245	0.00679616
AT2G01260	AT2G01260	2:135243-137806	Mock	Ct3	17.9762	12.0299	-0.579469	-2.65047	0.000583892
AT1G13590	ATPSK1	1:4647948-4648740	Mock	Ct3	80.481	53.8824	-0.578834	-2.50107	0.00109808
AT1G64640	ENODL8	1:24019489-24023196	Mock	Ct3	127.444	85.3301	-0.578742	-2.47016	0.000583892
AT2G39950	AT2G39950	2:16676541-16680489	Mock	Ct3	32.082	21.4835	-0.578532	-2.93716	0.000583892
AT2G20560	AT2G20560	2:8847444-8850010	Mock	Ct3	13.7385	9.2012	-0.578328	-2.40847	0.000583892
AT3G61220	SDR1	3:22662952-22665597	Mock	Ct3	15.0844	10.1037	-0.578173	-2.30665	0.000583892
AT5G18360	AT5G18360	5:6080048-6083027	Mock	Ct3	2.75874	1.84802	-0.578029	-1.87166	0.0121987
AT1G22750	AT1G22750	1:8050859-8052930	Mock	Ct3	33.2669	22.2856	-0.577973	-2.66936	0.000583892
AT3G25020	AtRLP42	3:9116867-9119540	Mock	Ct3	2.47258	1.65653	-0.577854	-1.79103	0.0208075
AT1G03950	VPS2.3	1:1011171-1013365	Mock	Ct3	17.7708	11.9161	-0.576602	-2.31515	0.00109808
AT1G16320	AT1G16320	1:5580854-5582143	Mock	Ct3	12.0516	8.0814	-0.576553	-2.17262	0.00374043
AT5G47580	AT5G47580	5:19294845-19297418	Mock	Ct3	9.95875	6.67815	-0.576517	-2.58155	0.000583892
AT4G03440	AT4G03440	4:1524198-1527133	Mock	Ct3	2.17244	1.45686	-0.576458	-1.60075	0.0328681
AT4G08920	CRY1	4:5724102-5727253	Mock	Ct3	15.7581	10.5686	-0.5763	-2.78112	0.000583892
AT3G15070	AT3G15070	3:5069165-5073356	Mock	Ct3	36.8498	24.7227	-0.575821	-2.60276	0.000583892
AT3G16460	AT3G16460	3:5592581-5595717	Mock	Ct3	871.806	585.282	-0.574876	-2.01329	0.00605732
AT3G51960	ATBZIP24	3:19282600-19284146	Mock	Ct3	8.24436	5.53587	-0.574596	-1.83747	0.0137651
AT1G13360	AT1G13360	1:4576872-4577967	Mock	Ct3	166.715	111.984	-0.574094	-2.94537	0.000583892
AT2G20750	ATEXPB1	2:8941118-8942689	Mock	Ct3	36.2386	24.3477	-0.573744	-2.71673	0.000583892
AT1G79850	RPS17	1:30036955-30041952	Mock	Ct3	71.961	48.3697	-0.57311	-2.24377	0.000583892
AT3G56930	AT3G56930	3:21073420-21076314	Mock	Ct3	21.3283	14.3369	-0.573037	-2.76449	0.000583892
AT1G55330	AGP21	1:20648464-20648891	Mock	Ct3	289.777	194.9	-0.572213	-2.90091	0.000583892
AT4G40080	AT4G40080	4:18579241-18580717	Mock	Ct3	10.4558	7.03262	-0.572169	-1.64257	0.0251738
AT5G58800	AT5G58800	5:23744875-23747274	Mock	Ct3	24.5747	16.533	-0.571822	-2.20072	0.00290725
AT5G08010	AT5G08010	5:2569605-2571734	Mock	Ct3	3.82029	2.57037	-0.571704	-1.78658	0.0176646
AT1G56440	TPR5	1:21138529-21141571	Mock	Ct3	12.0395	8.1024	-0.57135	-2.442	0.00109808
AT1G74940	AT1G74940	1:28146058-28147378	Mock	Ct3	21.2598	14.3088	-0.571222	-2.51788	0.000583892
AT1G07320	RPL4	1:2249132-2250529	Mock	Ct3	16.9762	11.4274	-0.571024	-2.37783	0.00247611
AT2G45050	GATA2	2:18582871-18584083	Mock	Ct3	129.421	87.1301	-0.570828	-2.94701	0.000583892
AT5G11270	OCP3	5:3595284-3597098	Mock	Ct3	6.11768	4.11875	-0.570777	-1.86268	0.0105756
AT2G47700	RFI2	2:19551262-19554584	Mock	Ct3	108.111	72.8095	-0.57032	-2.4696	0.000583892
AT4G10500	AT4G10500	4:6491016-6492476	Mock	Ct3	46.1266	31.0691	-0.570119	-2.79448	0.000583892
AT1G19050	ARR7	1:6577832-6579178	Mock	Ct3	15.1713	10.2197	-0.569993	-2.04292	0.00568443
AT1G49240	ACT8	1:18215871-18218313	Mock	Ct3	426.823	287.887	-0.568134	-2.59031	0.000583892
AT2G32120	HSP70T-2	2:13651509-13653921	Mock	Ct3	2.35826	1.5908	-0.567972	-1.58371	0.039849
AT4G22666	AT4G22666	4:11917056-11917879	Mock	Ct3	162.859	109.891	-0.567547	-2.82309	0.000583892
AT2G42310	AT2G42310	2:17625211-17625889	Mock	Ct3	128.958	87.0398	-0.567159	-2.88987	0.000583892
AT5G01050	LAC9	5:18085-20812	Mock	Ct3	15.4331	10.4178	-0.566971	-2.56881	0.000583892
AT2G24150	HHP3	2:10265483-10267405	Mock	Ct3	26.6569	17.9951	-0.566905	-2.62328	0.000583892
AT4G22350	AT4G22350	4:11803830-11807258	Mock	Ct3	3.69437	2.49441	-0.566629	-1.83947	0.0143837
AT5G44110	ATPOP1	5:17754063-17755742	Mock	Ct3	16.083	10.8624	-0.56619	-2.26711	0.000583892
AT2G18960	AHA1	2:8221630-8227622	Mock	Ct3	233.189	157.544	-0.565746	-2.51519	0.000583892
AT1G18460	AT1G18460	1:6352469-6356113	Mock	Ct3	25.9227	17.5156	-0.565574	-2.8604	0.000583892
AT4G17280	AT4G17280	4:9676126-9680389	Mock	Ct3	56.9715	38.5277	-0.564347	-1.91884	0.00642782
AT1G80570	FBL14	1:30290324-30292420	Mock	Ct3	8.69262	5.87854	-0.564334	-2.17254	0.00203498
AT3G26210	CYP71B23	3:9593131-9595243	Mock	Ct3	65.9734	44.6178	-0.564266	-2.8961	0.000583892
AT3G13965	AT3G13965	3:4612140-4612770	Mock	Ct3	62.7444	42.4453	-0.563881	-2.55841	0.000583892
AT5G10970	AT5G10970	5:3469267-3470086	Mock	Ct3	10.3213	6.98345	-0.563607	-1.79812	0.0140732
AT3G63380	ACA12	3:23406610-23410360	Mock	Ct3	32.7748	22.1976	-0.562183	-2.91314	0.000583892
AT1G49170	AT1G49170	1:18183265-18184443	Mock	Ct3	10.6021	7.18074	-0.562149	-1.67804	0.0306318
AT2G38640	AT2G38640	2:16157603-16158561	Mock	Ct3	21.7425	14.7265	-0.5621	-2.21893	0.00109808
AT4G31130	AT4G31130	4:15136934-15138840	Mock	Ct3	70.5886	47.8139	-0.562005	-2.85648	0.000583892
AT3G51840	ACX4	3:19225359-19229163	Mock	Ct3	128.73	87.1978	-0.561988	-2.87605	0.000583892
AT4G11840	PLDGAMMA3	4:7121964-7125882	Mock	Ct3	3.31534	2.24604	-0.561774	-1.94854	0.00679616
AT4G38080	AT4G38080	4:17882963-17883612	Mock	Ct3	4095.29	2774.74	-0.561613	-1.88067	0.00957427
AT2G27580	SAP3	2:11776410-11777529	Mock	Ct3	72.7027	49.3068	-0.560222	-2.79117	0.000583892
AT5G28080	WNK9	5:10090069-10092402	Mock	Ct3	8.00489	5.42977	-0.559992	-2.13936	0.00332839
AT3G18535	AT3G18535	3:6373534-6377220	Mock	Ct3	80.3259	54.491	-0.559849	-2.8609	0.000583892
AT2G35410	AT2G35410	2:14898323-14900692	Mock	Ct3	12.4986	8.47948	-0.55972	-1.97875	0.00751602
AT2G02020	AT2G02020	2:479100-481185	Mock	Ct3	7.19737	4.88442	-0.559281	-2.09266	0.00247611
AT5G57660	ATCOL5	5:23355463-23356989	Mock	Ct3	110.843	75.2758	-0.558259	-2.89098	0.000583892
AT5G17390	AT5G17390	5:5727639-5728688	Mock	Ct3	16.1811	10.9902	-0.558083	-2.07637	0.00157702
AT4G27320	ATPHOS34	4:13678463-13680924	Mock	Ct3	314.518	213.629	-0.558034	-2.70867	0.000583892
AT3G20410	CPK9	3:7116200-7119121	Mock	Ct3	56.8574	38.6271	-0.557736	-2.89013	0.000583892
AT1G73680	ALPHA DOX2	1:27703943-27707518	Mock	Ct3	4.33305	2.94514	-0.557045	-1.95492	0.00605732
AT5G18490	AT5G18490	5:6134151-6136765	Mock	Ct3	15.5442	10.5664	-0.556887	-2.57814	0.000583892
AT5G61410	RPE	5:24683605-24686105	Mock	Ct3	24.4663	16.6343	-0.556632	-2.60794	0.000583892
AT1G52910	AT1G52910	1:19708056-19711052	Mock	Ct3	36.389	24.7415	-0.556569	-2.44569	0.000583892
AT3G59040	AT3G59040	3:21819070-21824348	Mock	Ct3	5.29818	3.60257	-0.556469	-2.0059	0.00530855
AT1G64510	AT1G64510	1:23954802-23956255	Mock	Ct3	12.7052	8.64152	-0.556057	-1.94297	0.0105756
AT1G05310	PME8	1:1550542-1552517	Mock	Ct3	5.85497	3.98248	-0.555995	-1.78115	0.0149902
AT3G48140	T24C20_20	3:17778355-17779549	Mock	Ct3	1065.63	724.886	-0.555877	-2.63785	0.000583892
AT3G52400	SYP122	3:19425633-19427141	Mock	Ct3	68.3376	46.513	-0.555046	-2.85362	0.000583892
AT1G61820	BGLU46	1:22835077-22838615	Mock	Ct3	34.3461	23.3773	-0.555038	-2.74821	0.000583892
AT1G63800	UBC5	1:23667615-23669080	Mock	Ct3	45.6543	31.0908	-0.554262	-2.63182	0.000583892
AT2G37678	FHY1	2:15801464-15802793	Mock	Ct3	17.3052	11.789	-0.553758	-2.16591	0.00203498
AT3G25930	AT3G25930	3:9492844-9493953	Mock	Ct3	222.27	151.423	-0.553729	-2.85935	0.000583892
AT4G18640	MRH1	4:10259677-10263764	Mock	Ct3	12.2004	8.31276	-0.553534	-2.62025	0.000583892
AT1G44820	AT1G44820	1:16926323-16928704	Mock	Ct3	58.0187	39.5359	-0.553355	-2.83391	0.000583892
AT5G47050	AT5G47050	5:19106339-19108348	Mock	Ct3	68.626	46.7643	-0.553347	-2.86673	0.000583892
AT2G47540	AT2G47540	2:19505859-19506598	Mock	Ct3	77.6953	52.9491	-0.55322	-2.63767	0.000583892
AT5G52440	HCF106	5:21286759-21291862	Mock	Ct3	35.1179	23.9373	-0.552948	-2.23906	0.00109808
AT5G64840	GCN5	5:25916722-25919810	Mock	Ct3	18.7107	12.7554	-0.552753	-2.70648	0.000583892
AT5G64260	EXL2	5:25703928-25705316	Mock	Ct3	258.5	176.255	-0.552502	-2.75071	0.000583892
AT2G27310	AT2G27310	2:11683861-11684967	Mock	Ct3	76.5164	52.1748	-0.552417	-2.775	0.000583892
AT5G25260	FLOT2	5:8752683-8754485	Mock	Ct3	3.0062	2.05102	-0.551602	-1.52829	0.0491698
AT1G33280	ANAC015	1:12072740-12073839	Mock	Ct3	7.60389	5.18853	-0.551412	-1.67488	0.0303667
AT3G03855	AT3G03855	3:986947-990738	Mock	Ct3	7.25627	4.95162	-0.551327	-2.51578	0.000583892
AT5G24910	CYP714A1	5:8567580-8570358	Mock	Ct3	5.86429	4.00397	-0.550523	-1.95982	0.00642782
AT4G27600	NARA5	4:13782514-13785112	Mock	Ct3	14.8402	10.1329	-0.550466	-2.45787	0.000583892
AT1G30755	AT1G30755	1:10905816-10908892	Mock	Ct3	21.7374	14.8425	-0.550443	-2.69204	0.000583892
AT1G69370	CM3	1:26079955-26083606	Mock	Ct3	16.8265	11.491	-0.550237	-1.81986	0.0170851
AT4G13530	AT4G13530	4:7866718-7868742	Mock	Ct3	49.5089	33.8105	-0.550217	-2.72145	0.000583892
AT3G49870	ATARLA1C	3:18492407-18494139	Mock	Ct3	35.3758	24.1736	-0.549328	-2.52564	0.000583892
AT5G07870	AT5G07870	5:2513793-2515418	Mock	Ct3	79.3837	54.2488	-0.549251	-2.84903	0.000583892
AT5G16120	AT5G16120	5:5265632-5267979	Mock	Ct3	33.1123	22.6284	-0.549233	-2.67169	0.000583892
AT4G33740	AT4G33740	4:16186829-16189007	Mock	Ct3	36.3399	24.8342	-0.549227	-2.73678	0.000583892
AT5G16240	S-ACP-DES1	5:5306806-5309932	Mock	Ct3	5.23241	3.57641	-0.548965	-1.84157	0.0121987
AT3G41768	AT3G41768	3:14197676-14199484	Mock	Ct3	464.021	317.215	-0.548728	-2.3823	0.00109808
AT1G17080	AT1G17080	1:5837589-5841606	Mock	Ct3	72.9016	49.8511	-0.548324	-2.26407	0.00247611
AT2G30520	RPT2	2:13002741-13005600	Mock	Ct3	26.3594	18.0253	-0.548299	-2.71944	0.000583892
AT4G02380	SAG21	4:1046203-1046997	Mock	Ct3	355.037	242.849	-0.547911	-2.8157	0.000583892
AT5G49270	SHV2	5:19971908-19974444	Mock	Ct3	31.2355	21.368	-0.547736	-2.73433	0.000583892
AT3G51890	AT3G51890	3:19249479-19250974	Mock	Ct3	39.952	27.3337	-0.547589	-2.61807	0.000583892
AT2G43820	GT	2:18152226-18153908	Mock	Ct3	130.439	89.2418	-0.547585	-2.80844	0.000583892
AT5G62770	AT5G62770	5:25210494-25211607	Mock	Ct3	42.4859	29.0686	-0.547524	-2.66563	0.000583892
AT4G27370	VIIIB	4:13694880-13700780	Mock	Ct3	1.62874	1.11451	-0.547343	-1.60898	0.0338717
AT3G48115	AT3G48115	3:17771169-17774739	Mock	Ct3	58.2678	39.8735	-0.547269	-2.43079	0.00109808
AT2G42620	MAX2	2:17756139-17758468	Mock	Ct3	23.8978	16.3655	-0.54622	-2.73273	0.000583892
AT5G38020	AT5G38020	5:15165651-15167729	Mock	Ct3	218.619	149.766	-0.545712	-2.71589	0.000583892
AT3G20820	AT3G20820	3:7280877-7282177	Mock	Ct3	8.01999	5.49445	-0.545626	-1.92226	0.00787545
AT3G27830	RPL12-A	3:10318504-10319432	Mock	Ct3	102.003	69.885	-0.545563	-2.80569	0.000583892
AT1G03495	3AT2	1:873183-874935	Mock	Ct3	3.01255	2.06455	-0.54516	-1.5524	0.043788
AT3G01210	AT3G01210	3:71625-73220	Mock	Ct3	6.60104	4.52532	-0.544676	-1.65595	0.0298578
AT1G74970	RPS9	1:28157529-28159302	Mock	Ct3	41.9874	28.7873	-0.544524	-2.58743	0.000583892
AT3G01430	AT3G01430	3:165407-166247	Mock	Ct3	17.7723	12.1852	-0.544504	-2.07632	0.00374043
AT3G20940	CYP705A30	3:7339716-7341655	Mock	Ct3	14.4711	9.92357	-0.544241	-2.40146	0.000583892
AT1G11160	AT1G11160	1:3733138-3739842	Mock	Ct3	4.05364	2.77985	-0.544211	-2.19545	0.00203498
AT5G60850	OBP4	5:24480448-24481873	Mock	Ct3	9.88039	6.77754	-0.543805	-2.09881	0.00414377
AT5G07475	AT5G07475	5:2364744-2365605	Mock	Ct3	106.051	72.7589	-0.543563	-2.74203	0.000583892
AT5G07820	AT5G07820	5:2498748-2501209	Mock	Ct3	8.84578	6.06943	-0.543429	-2.26191	0.00109808
AT4G30910	AT4G30910	4:15042412-15045315	Mock	Ct3	14.8634	10.2036	-0.542694	-2.50051	0.000583892
AT3G18170	AT3G18170	3:6228341-6229662	Mock	Ct3	11.8471	8.13426	-0.542447	-2.13548	0.00290725
AT1G14540	PER4	1:4974066-4975705	Mock	Ct3	74.4357	51.1431	-0.541455	-2.75096	0.000583892
AT5G45370	AT5G45370	5:18388290-18390420	Mock	Ct3	8.53929	5.86802	-0.541241	-1.97134	0.00414377
AT3G26720	AT3G26720	3:9816580-9823186	Mock	Ct3	24.3309	16.7251	-0.540777	-2.77606	0.000583892
AT5G13150	ATEXO70C1	5:4172828-4174930	Mock	Ct3	6.66507	4.58208	-0.540618	-2.0947	0.00530855
AT1G13510	AT1G13510	1:4629202-4630821	Mock	Ct3	5.62064	3.86428	-0.540535	-1.81104	0.0146933
AT5G20550	AT5G20550	5:6952416-6953896	Mock	Ct3	9.20419	6.33019	-0.540043	-1.95482	0.00716005
AT5G58860	CYP86A1	5:23765813-23768049	Mock	Ct3	115.308	79.3145	-0.539842	-2.771	0.000583892
AT1G02740	AT1G02740	1:599415-602038	Mock	Ct3	7.19842	4.95189	-0.539699	-1.85144	0.0179532
AT2G40400	AT2G40400	2:16869333-16873258	Mock	Ct3	15.5017	10.6693	-0.538957	-2.58343	0.000583892
AT5G24960	CYP71A14	5:8599987-8603194	Mock	Ct3	8.53637	5.87644	-0.53868	-2.02405	0.00374043
AT1G78680	ATGGH2	1:29593755-29596270	Mock	Ct3	67.3501	46.3727	-0.538404	-2.78738	0.000583892
AT5G56230	PRA1.G2	5:22758767-22759371	Mock	Ct3	10.6851	7.35907	-0.537999	-1.52452	0.0496242
AT5G65200	PUB38	5:26048064-26049952	Mock	Ct3	19.1519	13.1905	-0.537984	-2.54247	0.000583892
AT3G49960	AT3G49960	3:18524083-18525687	Mock	Ct3	78.2481	53.9009	-0.537747	-2.6658	0.000583892
AT1G19740	AT1G19740	1:6824321-6825459	Mock	Ct3	29.5987	20.3967	-0.537199	-2.48174	0.000583892
AT2G14890	AGP9	2:6399620-6401059	Mock	Ct3	1371.96	945.557	-0.537	-2.12035	0.00332839
AT1G69252	AT1G69252	1:26036569-26037659	Mock	Ct3	26.743	18.434	-0.536792	-2.12526	0.00332839
AT3G17210	ATHS1	3:5882283-5883200	Mock	Ct3	117.53	81.0238	-0.536612	-2.71594	0.000583892
AT3G07670	AT3G07670	3:2451607-2454860	Mock	Ct3	2.97426	2.05045	-0.536588	-1.54232	0.046989
AT5G42750	BKI1	5:17142819-17144160	Mock	Ct3	10.9919	7.57939	-0.53629	-2.08463	0.00414377
AT2G46820	PTAC8	2:19243495-19245141	Mock	Ct3	13.4207	9.2548	-0.536188	-1.96416	0.00492837
AT1G05140	AT1G05140	1:1482547-1484056	Mock	Ct3	9.37795	6.46716	-0.53614	-2.07781	0.00157702
AT3G43670	AT3G43670	3:15567098-15569901	Mock	Ct3	41.0196	28.2988	-0.535576	-2.75759	0.000583892
AT2G44870	AT2G44870	2:18503137-18504681	Mock	Ct3	37.079	25.5853	-0.535284	-2.55308	0.000583892
AT2G40475	AT2G40475	2:16906910-16908128	Mock	Ct3	23.4295	16.167	-0.535274	-2.41339	0.00157702
AT1G58190	RLP9	1:21540631-21548112	Mock	Ct3	9.19295	6.34578	-0.534731	-2.43049	0.000583892
AT2G45810	RH6	2:18859598-18862918	Mock	Ct3	32.1216	22.174	-0.534674	-2.73716	0.000583892
AT5G64810	WRKY51	5:25908412-25909803	Mock	Ct3	60.2832	41.6221	-0.534404	-2.53085	0.00109808
AT4G35030	AT4G35030	4:16675527-16678206	Mock	Ct3	9.08312	6.27203	-0.534256	-2.11436	0.00290725
AT1G78990	AT1G78990	1:29713530-29714969	Mock	Ct3	24.2228	16.727	-0.534192	-2.48484	0.000583892
AT3G01930	AT3G01930	3:317431-321560	Mock	Ct3	51.6546	35.6712	-0.53414	-2.67296	0.000583892
AT5G45410	AT5G45410	5:18401907-18403800	Mock	Ct3	92.8598	64.1346	-0.533951	-2.76274	0.000583892
AT2G05620	PGR5	2:2081008-2081858	Mock	Ct3	11.5672	7.9892	-0.533914	-1.73259	0.0191078
AT2G37478	CPuORF52	2:15737841-15742838	Mock	Ct3	62.4784	43.1572	-0.533755	-1.98199	0.00374043
AT4G34135	UGT73B2	4:16345280-16347133	Mock	Ct3	219.222	151.459	-0.533462	-2.57186	0.000583892
AT4G00430	TMP-C	4:185449-187627	Mock	Ct3	74.8317	51.7049	-0.533348	-2.75536	0.000583892
AT2G16790	AT2G16790	2:7283956-7285237	Mock	Ct3	20.6845	14.3049	-0.532041	-2.10279	0.00157702
AT1G05900	ATNTH2	1:1786855-1789676	Mock	Ct3	7.95818	5.50415	-0.53192	-1.92811	0.00605732
AT4G37310	CYP81H1	4:17555926-17558943	Mock	Ct3	18.0357	12.4748	-0.531844	-2.50036	0.000583892
AT1G74850	PTAC2	1:28118848-28122314	Mock	Ct3	2.48009	1.71546	-0.531795	-1.72949	0.0185288
AT2G44490	PEN2	2:18364755-18367725	Mock	Ct3	72.8393	50.3933	-0.531484	-2.75288	0.000583892
AT5G14260	AT5G14260	5:4600990-4604482	Mock	Ct3	17.6865	12.2403	-0.531008	-2.51516	0.000583892
AT1G13440	GAPC-2	1:4608195-4610647	Mock	Ct3	1610.17	1114.46	-0.530869	-1.83446	0.0128258
AT2G38090	AT2G38090	2:15944710-15947085	Mock	Ct3	10.9052	7.55012	-0.530442	-2.2313	0.00109808
AT1G72230	AT1G72230	1:27188065-27189244	Mock	Ct3	25.2163	17.4611	-0.530212	-2.26314	0.00247611
AT1G17060	CYP72C1	1:5832096-5835456	Mock	Ct3	19.0987	13.2281	-0.529874	-2.49647	0.000583892
AT5G07440	GDH2	5:2355936-2358194	Mock	Ct3	540.828	374.596	-0.529834	-2.32893	0.000583892
AT4G32190	AT4G32190	4:15544877-15547855	Mock	Ct3	4.57363	3.16797	-0.529781	-2.00333	0.00716005
AT5G44460	CML43	5:17917225-17917983	Mock	Ct3	19.8282	13.7344	-0.529765	-2.01454	0.00454048
AT2G15570	ATHM3	2:6791289-6792933	Mock	Ct3	88.158	61.0751	-0.529506	-2.64266	0.000583892
AT3G18370	SYTF	3:6305974-6310620	Mock	Ct3	22.4159	15.5339	-0.529103	-2.7027	0.000583892
AT1G70170	MMP	1:26423873-26425356	Mock	Ct3	47.8223	33.1409	-0.52907	-2.68756	0.000583892
AT1G15040	AT1G15040	1:5177528-5181389	Mock	Ct3	54.4617	37.7469	-0.528885	-1.81175	0.022205
AT2G35945	AT2G35945	2:15088831-15092415	Mock	Ct3	42.6485	29.5608	-0.52881	-1.53084	0.0491698
AT1G75440	UBC16	1:28313486-28318375	Mock	Ct3	93.7768	65.0015	-0.528757	-2.24825	0.00203498
AT5G12110	AT5G12110	5:3914467-3915968	Mock	Ct3	10.6941	7.41397	-0.528489	-1.81091	0.0158989
AT5G39090	AT5G39090	5:15643602-15645116	Mock	Ct3	5.64836	3.91718	-0.528018	-1.7628	0.0173731
AT5G10260	AtRABH1e	5:3219990-3221515	Mock	Ct3	9.52963	6.6089	-0.52801	-1.65851	0.0285705
AT4G30690	AT4G30690	4:14960645-14962466	Mock	Ct3	25.7	17.8272	-0.527687	-2.3374	0.000583892
AT5G13110	G6PD2	5:4158810-4161820	Mock	Ct3	35.461	24.6011	-0.527509	-2.69747	0.000583892
AT5G03880	AT5G03880	5:1038507-1041480	Mock	Ct3	15.0448	10.4376	-0.527479	-2.16294	0.00109808
AT1G12760	AT1G12760	1:4348497-4350867	Mock	Ct3	49.9859	34.684	-0.527248	-2.71714	0.000583892
AT2G28080	UGT86A2	2:11960570-11963293	Mock	Ct3	33.5933	23.3193	-0.526647	-2.63983	0.000583892
AT2G37390	NAKR2	2:15694199-15695825	Mock	Ct3	7.22145	5.01368	-0.52642	-1.63395	0.0321249
AT1G36980	AT1G36980	1:14025027-14026941	Mock	Ct3	232.445	161.459	-0.525719	-2.72812	0.000583892
AT1G28290	AGP31	1:9889124-9890993	Mock	Ct3	1860.34	1292.65	-0.525236	-1.62985	0.0313809
AT3G17810	PYD1	3:6094097-6096566	Mock	Ct3	170.228	118.294	-0.525084	-2.64125	0.000583892
AT4G28210	emb1923	4:13990616-13992078	Mock	Ct3	7.59489	5.27895	-0.524778	-1.77487	0.0191078
AT1G78670	ATGGH3	1:29590944-29593499	Mock	Ct3	97.6421	67.8682	-0.524768	-2.71501	0.000583892
AT4G17215	AT4G17215	4:9655836-9656577	Mock	Ct3	131.4	91.3539	-0.524425	-2.65204	0.000583892
AT1G70810	AT1G70810	1:26704129-26705236	Mock	Ct3	31.3821	21.8234	-0.524062	-2.20322	0.00157702
AT3G27100	AT3G27100	3:9994544-9996025	Mock	Ct3	20.2682	14.1022	-0.523294	-1.89713	0.0112275
AT2G02100	LCR69	2:528349-529108	Mock	Ct3	323.49	225.082	-0.523271	-2.70446	0.000583892
AT3G60420	AT3G60420	3:22334423-22337617	Mock	Ct3	16.0267	11.1547	-0.52283	-2.00212	0.00605732
AT4G37010	CEN2	4:17444308-17445615	Mock	Ct3	119.894	83.4835	-0.522198	-2.66815	0.000583892
AT4G22840	BASS6	4:11991496-11993770	Mock	Ct3	18.7518	13.0609	-0.521776	-2.35231	0.000583892
AT1G60610	AT1G60610	1:22327911-22330276	Mock	Ct3	23.153	16.1276	-0.521667	-2.32865	0.00109808
AT1G04360	ATL1	1:1167456-1168878	Mock	Ct3	33.2071	23.1341	-0.521471	-2.54791	0.000583892
AT5G40450	AT5G40450	5:16184649-16195651	Mock	Ct3	30.2257	21.0618	-0.521148	-2.61951	0.000583892
AT3G14690	CYP72A15	3:4937316-4939465	Mock	Ct3	93.6044	65.2565	-0.520454	-2.69448	0.000583892
AT4G18020	APRR2	4:10003260-10007626	Mock	Ct3	9.49927	6.62261	-0.520416	-2.21626	0.00247611
AT4G04770	ATABC1	4:2427798-2429850	Mock	Ct3	45.4712	31.7025	-0.520357	-2.67198	0.000583892
AT1G51070	bHLH115	1:18927876-18930752	Mock	Ct3	184.567	128.682	-0.520339	-2.65764	0.000583892
AT4G30510	ATATG18B	4:14905136-14907592	Mock	Ct3	12.8998	8.99418	-0.520286	-2.06153	0.00247611
AT3G51290	AT3G51290	3:19039511-19044372	Mock	Ct3	4.96215	3.45985	-0.520256	-1.81771	0.0146933
AT1G22700	AT1G22700	1:8027293-8029971	Mock	Ct3	12.8592	8.96787	-0.519962	-2.02176	0.00414377
AT3G22460	OASA2	3:7963536-7965907	Mock	Ct3	12.4259	8.66891	-0.519427	-1.99906	0.00605732
AT4G26060	AT4G26060	4:13214745-13216461	Mock	Ct3	35.1895	24.5522	-0.519291	-2.32961	0.000583892
AT1G12970	PIRL3	1:4423639-4425789	Mock	Ct3	22.0939	15.4159	-0.519224	-2.4581	0.000583892
AT4G22790	AT4G22790	4:11975030-11976748	Mock	Ct3	5.5505	3.87329	-0.519056	-1.80669	0.0140732
AT4G01250	WRKY22	4:522603-524216	Mock	Ct3	10.5892	7.38963	-0.519017	-1.94945	0.0112275
AT1G35670	ATCDPK2	1:13205380-13208252	Mock	Ct3	36.2455	25.2979	-0.518787	-2.62305	0.000583892
AT3G23600	AT3G23600	3:8473774-8475888	Mock	Ct3	267.73	186.872	-0.518727	-2.63788	0.000583892
AT3G12560	TRFL9	3:3981982-3985550	Mock	Ct3	11.9169	8.3211	-0.518157	-2.37836	0.000583892
AT3G51440	AT3G51440	3:19089080-19090639	Mock	Ct3	51.1593	35.7287	-0.517911	-2.60836	0.000583892
AT5G52810	AT5G52810	5:21395943-21400603	Mock	Ct3	29.4383	20.5652	-0.517489	-2.35225	0.000583892
AT5G62165	AGL42	5:24964699-24968520	Mock	Ct3	22.9575	16.0402	-0.517274	-2.16359	0.00157702
AT1G07280	AT1G07280	1:2238086-2241217	Mock	Ct3	3.85796	2.69624	-0.516889	-1.71622	0.0208075
AT5G07890	AT5G07890	5:2517380-2520038	Mock	Ct3	6.7458	4.71476	-0.516807	-1.88141	0.00991511
AT2G30860	ATGSTF9	2:13138996-13140245	Mock	Ct3	1566.03	1094.53	-0.516802	-2.06196	0.00203498
AT5G24890	AT5G24890	5:8558190-8559406	Mock	Ct3	30.1876	21.1018	-0.516586	-2.40094	0.000583892
AT5G44480	DUR	5:17921514-17923643	Mock	Ct3	29.8524	20.8677	-0.516574	-2.46722	0.000583892
AT1G48620	HON5	1:17973696-17976389	Mock	Ct3	126.048	88.1172	-0.516483	-2.61469	0.000583892
AT1G20010	TUB5	1:6937794-6940582	Mock	Ct3	84.3372	58.9664	-0.516277	-2.67414	0.000583892
AT4G05390	RFNR1	4:2738530-2740667	Mock	Ct3	56.7349	39.6731	-0.516075	-2.65834	0.000583892
AT4G01120	GBF2	4:481596-484483	Mock	Ct3	46.7087	32.6651	-0.51594	-2.63184	0.000583892
AT5G64290	DCT	5:25714177-25716758	Mock	Ct3	68.7094	48.0654	-0.51551	-2.66133	0.000583892
AT2G24090	AT2G24090	2:10241963-10243614	Mock	Ct3	37.6273	26.324	-0.515401	-2.24382	0.00247611
AT4G27990	YLMG1-2	4:13923772-13924692	Mock	Ct3	41.9691	29.3633	-0.515314	-2.41358	0.000583892
AT3G16420	PBP1	3:5579385-5580953	Mock	Ct3	1153.48	807.117	-0.515143	-2.056	0.00203498
AT4G35920	MCA1	4:17011787-17015256	Mock	Ct3	30.3089	21.2084	-0.515107	-2.60584	0.000583892
AT4G38932	AT4G38932	4:18149533-18152569	Mock	Ct3	40.6163	28.4243	-0.514935	-1.6979	0.023019
AT1G55380	AT1G55380	1:20676621-20678607	Mock	Ct3	4.49809	3.14843	-0.51468	-1.7617	0.0185288
AT5G54280	ATM2	5:22038272-22046298	Mock	Ct3	10.0652	7.04549	-0.514611	-2.25885	0.00203498
AT3G28920	AtHB34	3:10940445-10941833	Mock	Ct3	27.8409	19.4927	-0.514271	-2.43788	0.000583892
AT3G52910	AtGRF4	3:19616020-19618449	Mock	Ct3	14.2296	9.96592	-0.51382	-2.19777	0.00290725
AT1G71090	AT1G71090	1:26812211-26814130	Mock	Ct3	12.5375	8.78241	-0.513563	-2.26823	0.00290725
AT5G16370	AAE5	5:5356604-5358511	Mock	Ct3	35.9649	25.1992	-0.513213	-2.58706	0.000583892
AT5G14320	RPS13	5:4617649-4618912	Mock	Ct3	23.5841	16.5269	-0.512997	-2.11169	0.00109808
AT1G29070	RPL34	1:10149790-10151360	Mock	Ct3	19.744	13.8373	-0.512847	-1.96657	0.00605732
AT3G20110	CYP705A20	3:7021331-7023279	Mock	Ct3	12.1899	8.54504	-0.512526	-2.22411	0.00290725
AT1G01490	AT1G01490	1:180058-182358	Mock	Ct3	62.6602	43.9376	-0.512094	-2.54471	0.000583892
AT5G42500	AT5G42500	5:16994239-16994930	Mock	Ct3	81.9694	57.4811	-0.511996	-2.50117	0.000583892
AT3G54950	PLP7	3:20358895-20361233	Mock	Ct3	16.9563	11.8935	-0.511647	-2.43236	0.000583892
AT5G17820	PER57	5:5887905-5890193	Mock	Ct3	202.558	142.118	-0.511251	-2.55314	0.000583892
AT5G11720	AT5G11720	5:3776813-3780146	Mock	Ct3	23.3958	16.4154	-0.511204	-2.60026	0.000583892
AT3G12150	AT3G12150	3:3876406-3878900	Mock	Ct3	16.0983	11.2968	-0.510991	-2.29896	0.00109808
AT4G17560	AT4G17560	4:9780278-9782183	Mock	Ct3	7.93795	5.57048	-0.510964	-1.73258	0.0216476
AT2G46430	ATCNGC3	2:19058129-19061436	Mock	Ct3	14.5402	10.2058	-0.510668	-2.43864	0.000583892
AT3G12610	DRT100	3:4006398-4007807	Mock	Ct3	59.9873	42.1285	-0.509862	-2.61438	0.000583892
AT5G04820	ATOFP13	5:1399618-1400784	Mock	Ct3	9.4751	6.65427	-0.509861	-1.82953	0.0115513
AT1G08570	ACHT4	1:2712882-2714734	Mock	Ct3	54.4406	38.2365	-0.509733	-2.58827	0.000583892
AT1G49470	AT1G49470	1:18310493-18311634	Mock	Ct3	97.4915	68.5025	-0.509119	-2.60122	0.000583892
AT5G56180	ATARP8	5:22737324-22741031	Mock	Ct3	20.0998	14.1245	-0.508983	-2.39986	0.000583892
AT4G38920	AVA-P3	4:18147210-18149267	Mock	Ct3	326.952	229.836	-0.508474	-2.55391	0.000583892
AT5G46230	AT5G46230	5:18742439-18743045	Mock	Ct3	41.0975	28.9027	-0.507848	-2.14902	0.00109808
AT2G46030	UBC6	2:18932018-18933507	Mock	Ct3	56.2733	39.5824	-0.507592	-2.45842	0.000583892
AT2G44350	ATCS	2:18316277-18321696	Mock	Ct3	169.109	118.961	-0.507459	-2.36734	0.00109808
AT2G04800	AT2G04800	2:1687195-1687817	Mock	Ct3	120.354	84.6654	-0.507441	-2.05644	0.00109808
AT5G44790	RAN1	5:18075609-18079988	Mock	Ct3	90.3206	63.5658	-0.506805	-2.53922	0.000583892
AT1G50250	FTSH1	1:18614208-18617063	Mock	Ct3	11.4799	8.07965	-0.506742	-2.31983	0.00157702
AT1G74840	AT1G74840	1:28115896-28117405	Mock	Ct3	299.097	210.524	-0.506631	-2.52412	0.000583892
AT2G31800	AT2G31800	2:13518210-13523708	Mock	Ct3	45.08	31.7417	-0.506106	-2.26384	0.00109808
AT1G70370	PG2	1:26512680-26515188	Mock	Ct3	54.6908	38.5106	-0.506044	-2.61507	0.000583892
AT1G33360	AT1G33360	1:12091876-12096025	Mock	Ct3	18.5241	13.0439	-0.50603	-2.4875	0.000583892
AT2G37380	MAKR3	2:15686757-15688003	Mock	Ct3	8.12877	5.72571	-0.505582	-1.77394	0.0155969
AT5G16650	AT5G16650	5:5463176-5465331	Mock	Ct3	23.1127	16.2865	-0.505011	-2.11764	0.00203498
AT1G09420	G6PD4	1:3038461-3041873	Mock	Ct3	6.78812	4.78447	-0.504652	-1.98833	0.00568443
AT1G44446	CH1	1:16848358-16851224	Mock	Ct3	5.36566	3.78262	-0.50437	-1.83041	0.0102439
AT5G50740	AT5G50740	5:20635865-20637996	Mock	Ct3	12.0449	8.49215	-0.504224	-1.76896	0.0158989
AT1G75140	AT1G75140	1:28202052-28204279	Mock	Ct3	13.9899	9.86507	-0.503979	-2.3449	0.00109808
AT3G14920	AT3G14920	3:5018274-5020273	Mock	Ct3	39.5867	27.9192	-0.50376	-2.56294	0.000583892
AT1G55320	AAE18	1:20633359-20636892	Mock	Ct3	8.69533	6.13393	-0.503429	-2.18718	0.00203498
AT5G04440	AT5G04440	5:1254843-1256953	Mock	Ct3	51.107	36.055	-0.503322	-2.52968	0.000583892
AT4G18360	GLO5	4:10145918-10148682	Mock	Ct3	62.9036	44.3875	-0.502988	-2.59224	0.000583892
AT1G01830	AT1G01830	1:298534-302315	Mock	Ct3	8.72959	6.16438	-0.501957	-2.09788	0.00157702
AT4G29220	PFK1	4:14400919-14406592	Mock	Ct3	36.2212	25.5797	-0.501835	-1.79697	0.0137651
AT4G17870	PYR1	4:9928677-9929518	Mock	Ct3	153.801	108.622	-0.50175	-2.5928	0.000583892
AT5G54890	AT5G54890	5:22293324-22295144	Mock	Ct3	7.76923	5.48703	-0.501746	-1.77407	0.0152976
AT3G61270	AT3G61270	3:22678150-22680379	Mock	Ct3	34.7557	24.5493	-0.501571	-2.53137	0.000583892
AT4G13890	SHM5	4:8031971-8033723	Mock	Ct3	9.25493	6.53887	-0.501181	-1.95927	0.00605732
AT5G39590	AT5G39590	5:15851391-15855192	Mock	Ct3	65.0094	45.9328	-0.501122	-2.20203	0.00157702
AT3G09810	IDH-VI	3:3008693-3011437	Mock	Ct3	96.6055	68.2652	-0.500955	-2.59559	0.000583892
AT4G24620	PGI1	4:12708751-12712825	Mock	Ct3	176.335	124.64	-0.500552	-2.45302	0.000583892
AT4G39100	SHL1	4:18217938-18220290	Mock	Ct3	37.3377	26.4003	-0.500082	-2.42118	0.00109808
AT1G19110	AT1G19110	1:6602125-6605908	Mock	Ct3	34.2052	24.1889	-0.49987	-2.57743	0.000583892
AT1G61500	AT1G61500	1:22689728-22692881	Mock	Ct3	4.22143	2.98561	-0.499707	-1.79316	0.0137651
AT2G36950	AT2G36950	2:15515132-15516931	Mock	Ct3	81.2586	57.4949	-0.499086	-2.5686	0.000583892
AT1G16170	AT1G16170	1:5538731-5539821	Mock	Ct3	59.8933	42.3928	-0.498574	-2.34989	0.000583892
AT3G13120	RPS10	3:4219774-4221666	Mock	Ct3	41.113	29.1127	-0.497947	-2.38926	0.000583892
AT3G50840	AT3G50840	3:18896174-18898621	Mock	Ct3	4.51991	3.20063	-0.497941	-1.75515	0.0173731
AT2G33450	RPL28	2:14173578-14174533	Mock	Ct3	62.5917	44.3333	-0.49758	-2.3135	0.00109808
AT4G25820	XTR9	4:13130296-13131788	Mock	Ct3	92.2096	65.317	-0.49746	-2.47548	0.000583892
AT3G60450	AT3G60450	3:22340956-22342315	Mock	Ct3	114.587	81.1733	-0.497368	-2.57182	0.000583892
AT4G38810	AT4G38810	4:18115282-18119077	Mock	Ct3	36.7114	26.0083	-0.497257	-2.42015	0.000583892
AT5G28750	TATA	5:10783982-10785722	Mock	Ct3	26.3034	18.6412	-0.49676	-1.93601	0.00716005
AT3G03860	ATAPRL5	3:992127-994580	Mock	Ct3	33.0499	23.4228	-0.496733	-2.45742	0.000583892
AT5G06220	AT5G06220	5:1879936-1887121	Mock	Ct3	9.86531	6.99176	-0.496709	-1.85386	0.0134592
AT4G24160	AT4G24160	4:12539776-12542489	Mock	Ct3	73.7586	52.2748	-0.496694	-2.57366	0.000583892
AT4G21105	AT4G21105	4:11265650-11267049	Mock	Ct3	334.797	237.337	-0.496353	-2.57215	0.000583892
AT4G26750	AT4G26750	4:13475693-13478523	Mock	Ct3	142.331	100.901	-0.496315	-2.50649	0.000583892
AT3G14430	AT3G14430	3:4824195-4824837	Mock	Ct3	27.3587	19.4001	-0.495936	-1.8202	0.0137651
AT1G12010	AT1G12010	1:4056206-4057933	Mock	Ct3	11.1601	7.91414	-0.495842	-1.93008	0.00530855
AT5G54780	AT5G54780	5:22248446-22251863	Mock	Ct3	29.2841	20.7689	-0.495691	-2.45763	0.000583892
AT3G04590	AT3G04590	3:1238852-1241640	Mock	Ct3	17.8224	12.6426	-0.495395	-2.26049	0.00109808
AT2G43030	RPL3A	2:17894835-17895866	Mock	Ct3	29.0819	20.6466	-0.494217	-2.24561	0.00247611
AT1G29280	WRKY65	1:10236366-10237467	Mock	Ct3	181.063	128.552	-0.49414	-2.55792	0.000583892
AT1G30900	VSR6	1:10997274-11000543	Mock	Ct3	18.675	13.2591	-0.494123	-2.33564	0.00109808
AT5G05410	DREB2A	5:1602204-1603926	Mock	Ct3	19.9303	14.1506	-0.494099	-2.23286	0.000583892
AT2G26280	CID7	2:11184738-11191337	Mock	Ct3	31.1921	22.1466	-0.494093	-2.41021	0.000583892
AT4G07825	AT4G07825	4:4643839-4645338	Mock	Ct3	95.647	67.9155	-0.493978	-2.56076	0.000583892
[truncated: 53,578 more rows]
