# Supplementary material for: A fungal sesquiterpene biosynthesis gene cluster critical for mutualist-pathogen transition in Colletotrichum tofieldiae
Source: Nat Commun. 2023 Sep 6;14:5288. doi: 10.1038/s41467-023-40867-w (PMC10482981; doi:10.1038/s41467-023-40867-w)
Supplement: Supplementary file 14 — Supplementary Data 11 [file 41467_2023_40867_MOESM14_ESM.xlsx]

## Sheet: Supplementary Data 11
Supplementary Data 11: A total of 288 A. thaliana genes were significantly induced by root colonization with Ct3WT than those with Ct3Δaba2, Ct3Δaba3, Ct3Δbot5, and Ct4 (log2FC >1, q (FDR) < 0.05).
Locus Identifier	Gene Description	Gene Model Type	Primary Gene Symbol	All Gene Symbols
AT2G41231	transmembrane protein;(source:Araport11)	protein_coding
AT1G58170	Disease resistance-responsive (dirigent-like protein) family protein;(source:Araport11)	protein_coding
AT2G32020	Acyl-CoA N-acyltransferases (NAT) superfamily protein;(source:Araport11)	protein_coding
AT2G38250	Homeodomain-like superfamily protein;(source:Araport11)	protein_coding
AT5G22530	Unknown protein, knockout shows increased sensitivity to Al stress.	protein_coding
AT5G06730	Peroxidase superfamily protein;(source:Araport11)	protein_coding
AT5G24640	hypothetical protein;(source:Araport11)	protein_coding
AT2G48090	hypothetical protein;(source:Araport11)	protein_coding
AT2G18150	Peroxidase superfamily protein;(source:Araport11)	protein_coding
AT2G38823	hypothetical protein;(source:Araport11)	protein_coding
AT3G60540	Preprotein translocase Sec, Sec61-beta subunit protein;(source:Araport11)	protein_coding
AT1G22065	hypothetical protein;(source:Araport11)	protein_coding
AT2G46630	serine/arginine repetitive matrix protein;(source:Araport11)	protein_coding
AT5G21105	Plant L-ascorbate oxidase;(source:Araport11)	protein_coding
AT5G13210	Uncharacterized conserved protein UCP015417, vWA;(source:Araport11)	protein_coding
AT1G62420	DUF506 family protein (DUF506);(source:Araport11)	protein_coding
AT3G27150	Target gene of MIR2111-5p.	protein_coding
AT4G23000	Calcineurin-like metallo-phosphoesterase superfamily protein;(source:Araport11)	protein_coding
AT2G47950	myelin transcription factor-like protein;(source:Araport11)	protein_coding
AT1G20990	Cysteine/Histidine-rich C1 domain family protein;(source:Araport11)	protein_coding
AT4G33550	Bifunctional inhibitor/lipid-transfer protein/seed storage 2S albumin superfamily protein;(source:Araport11)	protein_coding
AT2G39980	HXXXD-type acyl-transferase family protein;(source:Araport11)	protein_coding
AT3G28510	P-loop containing nucleoside triphosphate hydrolases superfamily protein;(source:Araport11)	protein_coding
AT4G17260	Lactate/malate dehydrogenase family protein;(source:Araport11)	protein_coding
AT5G20790	transmembrane protein;(source:Araport11)	protein_coding
AT3G17110	Probably not a pseudogene based on evidence for transcription (RNA-seq) and translation (Ribo-seq) described in PMID:27791167	pseudogene
AT3G16330	Avr9/Cf-9 rapidly elicited protein;(source:Araport11)	protein_coding
AT5G39110	RmlC-like cupins superfamily protein;(source:Araport11)	protein_coding
AT4G39235	hypothetical protein;(source:Araport11)	protein_coding
AT1G33260	Protein kinase superfamily protein;(source:Araport11)	protein_coding
AT3G54530	hypothetical protein;(source:Araport11)	protein_coding
AT3G56770	basic helix-loop-helix (bHLH) DNA-binding superfamily protein;(source:Araport11)	protein_coding
AT2G39710	Encodes a Cysteine-rich peptide (CRP) family protein	protein_coding
AT1G12320	ankyrin repeat/KH domain protein (DUF1442);(source:Araport11)	protein_coding
AT2G44260	DUF946 family protein (DUF946);(source:Araport11)	protein_coding
AT1G67600	Acid phosphatase/vanadium-dependent haloperoxidase-related protein;(source:Araport11)	protein_coding
AT4G14020	Rapid alkalinization factor (RALF) family protein;(source:Araport11)	protein_coding
AT1G50400	Eukaryotic porin family protein;(source:Araport11)	protein_coding
AT2G37870	Bifunctional inhibitor/lipid-transfer protein/seed storage 2S albumin superfamily protein;(source:Araport11)	protein_coding
AT5G36130	Cytochrome P450 superfamily protein;(source:Araport11)	protein_coding
AT4G17670	senescence-associated family protein (DUF581);(source:Araport11)	protein_coding
AT1G05060	coiled-coil protein;(source:Araport11)	protein_coding
AT3G58150	Optic atrophy 3 protein (OPA3);(source:Araport11)	protein_coding
AT4G15150	glycine-rich protein;(source:Araport11)	protein_coding
AT2G16890	UDP-Glycosyltransferase superfamily protein;(source:Araport11)	protein_coding
AT3G04220	Target of miR825/825. Mutants have decreased resistance to fungal pathogens.	protein_coding
AT3G58270	phospholipase-like protein (PEARLI 4) with TRAF-like domain protein;(source:Araport11)	protein_coding
AT1G08165	hypothetical protein;(source:Araport11)	protein_coding
AT1G75280	isoflavone reductase, putative, identical to SP:P52577 Isoflavone reductase homolog P3 (EC 1.3.1.-) {Arabidopsis thaliana}; contains Pfam profile PF02716: isoflavone reductase. Involved in response to oxidative stress. The mRNA is cell-to-cell mobile.	protein_coding
AT4G36850	PQ-loop repeat family protein / transmembrane family protein;(source:Araport11)	protein_coding
AT2G41730	Expression in rosette leaves is activated by high concentration of boron.	protein_coding
AT5G39180	RmlC-like cupins superfamily protein;(source:Araport11)	protein_coding
AT4G33467	hypothetical protein;(source:Araport11)	protein_coding
AT4G00165	Bifunctional inhibitor/lipid-transfer protein/seed storage 2S albumin superfamily protein;(source:Araport11)	protein_coding
AT2G43720	FAM136A-like protein (DUF842);(source:Araport11)	protein_coding
AT1G63820	CCT motif family protein;(source:Araport11)	protein_coding
AT5G39150	RmlC-like cupins superfamily protein;(source:Araport11)	protein_coding
AT5G01790	hypothetical protein;(source:Araport11)	protein_coding
AT5G45630	senescence regulator (Protein of unknown function, DUF584);(source:Araport11)	protein_coding
AT3G15650	alpha/beta-Hydrolases superfamily protein;(source:Araport11)	protein_coding
AT3G62730	desiccation-like protein;(source:Araport11)	protein_coding
AT3G05858	hypothetical protein;(source:Araport11)	protein_coding
AT5G22860	Serine carboxypeptidase S28 family protein;(source:Araport11)	protein_coding
AT5G40000	P-loop containing nucleoside triphosphate hydrolases superfamily protein;(source:Araport11)	protein_coding
AT1G17830	hypothetical protein (DUF789);(source:Araport11)	protein_coding
AT2G04050	MATE efflux family protein;(source:Araport11)	protein_coding
AT4G12735	Encodes a peroxisomal protein.	protein_coding
AT3G05400	Major facilitator superfamily protein;(source:Araport11)	protein_coding
AT5G39130	RmlC-like cupins superfamily protein;(source:Araport11)	protein_coding
AT2G43535	Encodes a defensin-like (DEFL) family protein.	protein_coding
AT5G17340	Putative membrane lipoprotein;(source:Araport11)	protein_coding
AT5G18470	Curculin-like (mannose-binding) lectin family protein;(source:Araport11)	protein_coding
AT5G38000	Zinc-binding dehydrogenase family protein;(source:Araport11)	protein_coding
AT1G55525	other_RNA;(source:Araport11)	other_rna
AT2G31420	B3 domain protein (DUF313);(source:Araport11)	protein_coding
AT5G04120	Encodes a cofactor-dependent phosphoglycerate mutase (dPGM) - like protein with phosphoserine phosphatase activity that may be responsible for serine anabolism.	protein_coding
AT2G47010	calcium/calcium/calmodulin-dependent Serine/Threonine-kinase;(source:Araport11)	protein_coding
AT5G57123	hypothetical protein;(source:Araport11)	protein_coding
AT5G53880	hypothetical protein;(source:Araport11)	protein_coding
AT4G16680	P-loop containing nucleoside triphosphate hydrolases superfamily protein;(source:Araport11)	protein_coding
AT2G36650	CHUP1-like protein;(source:Araport11)	protein_coding
AT5G19880	Peroxidase superfamily protein;(source:Araport11)	protein_coding
AT2G35480	envelope glycoprotein;(source:Araport11)	protein_coding
AT5G39120	RmlC-like cupins superfamily protein;(source:Araport11)	protein_coding
AT2G04070	Expression in rosette leaves is activated by high concentration of boron.	protein_coding
AT2G21640	Encodes a protein of unknown function that is a marker for oxidative stress response.Expression in rosette leaves is activated by high concentration of boron.	protein_coding
AT1G50750	aminotransferase-like, mobile domain protein;(source:Araport11)	protein_coding
AT4G19970	nucleotide-diphospho-sugar transferase family protein;(source:Araport11)	protein_coding
AT5G53820	Late embryogenesis abundant protein (LEA) family protein;(source:Araport11)	protein_coding
AT1G08310	alpha/beta-Hydrolases superfamily protein;(source:Araport11)	protein_coding
AT4G00670	Remorin family protein;(source:Araport11)	protein_coding
AT4G01380	plastocyanin-like domain-containing protein;(source:Araport11)	protein_coding
AT1G75290	encodes a protein whose sequence is similar to an isoflavone reductase	protein_coding
AT2G05510	Glycine-rich protein family;(source:Araport11)	protein_coding
AT1G19200	cyclin-dependent kinase, putative (DUF581);(source:Araport11)	protein_coding
AT3G43110	transmembrane protein;(source:Araport11)	protein_coding
AT1G55230	proteinase inhibitor I4, serpin (DUF716);(source:Araport11)	protein_coding
AT3G28580	P-loop containing nucleoside triphosphate hydrolases superfamily protein;(source:Araport11)	protein_coding
AT5G28520	Mannose-binding lectin superfamily protein;(source:Araport11)	protein_coding
AT4G14060	Polyketide cyclase/dehydrase and lipid transport superfamily protein;(source:Araport11)	protein_coding
AT3G56275	pseudogene of expressed protein;(source:Araport11)	pseudogene
AT1G43910	P-loop containing nucleoside triphosphate hydrolases superfamily protein;(source:Araport11)	protein_coding
AT1G72070	Chaperone DnaJ-domain superfamily protein;(source:Araport11)	protein_coding
AT3G13433	transmembrane protein;(source:Araport11)	protein_coding
AT3G51220	WEB family protein (DUF827);(source:Araport11)	protein_coding
AT1G65481	transmembrane protein;(source:Araport11)	protein_coding
AT5G59760	hypothetical protein (DUF1635);(source:Araport11)	protein_coding
AT5G38700	cotton fiber protein;(source:Araport11)	protein_coding
AT1G54575	hypothetical protein;(source:Araport11)	protein_coding
AT3G27250	ABA‐induced transcription repressor that acts as feedback regulator in ABA signalling.	protein_coding	(AITR1)	DIG-LIKE 4 (DIL4)
				(AITR1)
AT4G39210	Encodes the large subunit of ADP-Glucose Pyrophosphorylase which catalyzes the first, rate limiting step in starch biosynthesis. The large subunit plays a regulatory role whereas the small subunit (ApS) is the catalytic isoform. Four isoforms (ApL1-4) have been identified. ApL3 is the major large subunit isoform present in inflorescences, fruits and roots.	protein_coding	(APL3)	(APL3)
AT5G09570	Twin CX9C domain protein. Induced by low phosphate or iron, drought and heat stress. Loss of both At12cys-1 and At12cys-2 lead to enhanced tolerance to drought and light stress and increased anti-oxidant capacity.	protein_coding	(AT12CYS-2)	(AT12CYS-2)
AT5G44400	FAD-binding Berberine family protein;(source:Araport11)	protein_coding	(ATBBE26)	(ATBBE26)
AT3G08970	J domain protein localized in ER lumen. Can compensate for the growth defect in jem1 scj1 mutant yeast. Also shows similarity to HSP40 proteins and is induced by heat stress. At high temperatures, mutant alleles are not transmitted through the pollen due to defects in pollen tube growth.	protein_coding	(ATERDJ3A)	THERMOSENSITIVE MALE STERILE 1 (TMS1)
				(ATERDJ3A)
AT1G18100	Encodes a member of the FT and TFL1 family of phosphatidylethanolamine-binding proteins. It is expressed in seeds and up-regulated in response to ABA. Loss of function mutants show decreased rate of germination in the presence of ABA. ABA dependent regulation is mediated by both ABI3 and ABI5. ABI5 promotes MFT expression, primarily in the radicle-hypocotyl transition zone and ABI3 suppresses it …	protein_coding	(E12A11)	MOTHER OF FT AND TFL1 (MFT)
				(E12A11)
AT1G07400	HSP20-like chaperones superfamily protein;(source:Araport11)	protein_coding	(HSP17.8)	(HSP17.8)
AT5G51440	HSP20-like chaperones superfamily protein;(source:Araport11)	protein_coding	(HSP23.5)	(HSP23.5)
AT1G52560	HSP20-like chaperones superfamily protein;(source:Araport11)	protein_coding	(HSP26.5)	(HSP26.5)
AT5G15960	cold and ABA inducible protein kin1, possibly functions as an anti-freeze protein. Transcript level of this gene is induced by cold, ABA, dehydration and osmoticum (mannitol). However, protein activity of GUS fused to the promoter of this gene is inhibited by cold treatment, suggesting an inhibition of the protein by increased transcript level.	protein_coding	(KIN1)	(KIN1)
ATMG01130	hypothetical protein;(source:Araport11)	protein_coding	(ORF106F)	(ORF106F)
ATMG00640	encodes a plant b subunit of mitochondrial ATP synthase based on structural similarity and the presence in the F(0) complex.	protein_coding	(ORF25)	(ORF25)
AT1G04330	A proline/serine rich protein of unknown function. It interacts with defense related MAP kinase MPK6 and others. May be involved in signaling during defense or stress response.	protein_coding	(PH2)	(PH2)
AT1G68740	Encodes PHO1;H1, a member of the PHO1 family. Involved in inorganic phosphate (Pi) transport and homeostasis. Complements pho1 mutation. Its expression is responsive to both phosphate (Pi) and phosphite (Phi) in shoots.	protein_coding	(PHO1;H1)	(PHO1
				H1)
AT5G44580	transmembrane protein;(source:Araport11)	protein_coding	(PROSCOOP10)	(PROSCOOP10)
AT5G44578	transmembrane protein;(source:Araport11)	protein_coding	(PROSCOOP9)	(PROSCOOP9)
AT5G37490	Plant U-box type E3 ubiquitin ligase (PUB).	protein_coding	(PUB21)	(CMPG5)
				(PUB21)
AT5G09800	Plant U-box type E3 ubiquitin ligase (PUB).	protein_coding	(PUB28)	(PUB28)
AT5G18560	Encodes PUCHI, a member of the ERF (ethylene response factor) subfamily B-1 of ERF/AP2 transcription factor family. The protein contains one AP2 domain. There are 15 members in this subfamily including ATERF-3, ATERF-4, ATERF-7, and leafy petiole. PUCHI is required for morphogenesis in the early lateral root primordium of Arabidopsis. Expressed in early floral meristem (stage 1 to 2). Required fo…	protein_coding	(PUCHI)	(PUCHI)
AT5G11930	Encodes a member of the CC-type glutaredoxin (ROXY) family that has been shown to interact with the transcription factor TGA2.	protein_coding	(ROXY20)	(ROXY20)
AT2G30540	Encodes a member of the CC-type glutaredoxin (ROXY) family that has been shown to interact with the transcription factor TGA2.	protein_coding	(ROXY7)	(ROXY7)
AT1G61930	senescence regulator (Protein of unknown function, DUF584);(source:Araport11)	protein_coding	(S40-6)	(S40-6)
AT1G32960	Subtilase family protein;(source:Araport11)	protein_coding	(SBT3.3)	(SBT3.3)
				(ATSBT3.3)
AT1G65500	Secreted peptide which functions in plant growth and pathogen defense.	protein_coding	(STMP6)	(STMP6)
AT5G50800	Encodes a member of the SWEET sucrose efflux transporter family proteins, together with RPG1, it is involved in pollen development. Together with SWEET14, it is likely involved in modulating the GA response and is required for proper development of anthers, seeds and seedlings.	protein_coding	(SWEET13)	(SWEET13)
				RUPTURED POLLEN GRAIN 2 (RPG2)
				(AtSWEET13)
AT1G01480	a member of the 1-aminocyclopropane-1-carboxylate (ACC) synthase (S-adenosyl-L-methionine methylthioadenosine-lyase, EC 4.4.1.14) gene family, isolated from a flower-specific cDNA library.	protein_coding	1-AMINO-CYCLOPROPANE-1-CARBOXYLATE SYNTHASE 2 (ACS2)	(AT-ACC2)
				1-AMINO-CYCLOPROPANE-1-CARBOXYLATE SYNTHASE 2 (ACS2)
AT4G26200	Member of a family of proteins in Arabidopsis that encode 1-Amino-cyclopropane-1-carboxylate synthase, an enzyme involved in ethylene biosynthesis. Not expressed in response to IAA.	protein_coding	1-AMINO-CYCLOPROPANE-1-CARBOXYLATE SYNTHASE 7 (ACS7)	1-AMINO-CYCLOPROPANE-1-CARBOXYLATE SYNTHASE 7 (ACS7)
				1-AMINO-CYCLOPROPANE-1-CARBOXYLATE SYNTHASE 7 (ACCS7)
				(ATACS7)
AT3G08590	Encodes a 2,3-biphosphoglycerate-independent phosphoglycerate mutase that is involved in pollen development and stomatal movement.	protein_coding	2,3-BIPHOSPHOGLYCERATE-INDEPENDENT PHOSPHOGLYCERATE MUTASE 2 (iPGAM2)	2,3-BIPHOSPHOGLYCERATE-INDEPENDENT PHOSPHOGLYCERATE MUTASE 2 (iPGAM2)
AT1G36180	acetyl-CoA carboxylase 2 (ACC2) The mRNA is cell-to-cell mobile.	protein_coding	ACETYL-COA CARBOXYLASE 2 (ACC2)	ACETYL-COA CARBOXYLASE 2 (ACC2)
AT2G42690	alpha/beta-Hydrolases superfamily protein;(source:Araport11)	protein_coding	ACYLATED GALACTOLIPID- ASSOCIATED PHOSPHOLIPASE 1 (AGAP1)	ACYLATED GALACTOLIPID- ASSOCIATED PHOSPHOLIPASE 1 (AGAP1)
AT1G72330	Encodes for alanine aminotransferase ALAAT2.	protein_coding	ALANINE AMINOTRANSFERASE 2 (ALAAT2)	ALANINE AMINOTRANSFERASE 2 (ALAAT2)
AT1G77120	Catalyzes the reduction of acetaldehyde using NADH as reductant. Requires zinc for activity. Dimer. Anaerobic response polypeptide (ANP). Fermentation. The protein undergoes thiolation following treatment with the oxidant tert-butylhydroperoxide. The mRNA is cell-to-cell mobile.	protein_coding	ALCOHOL DEHYDROGENASE 1 (ADH1)	(ATADH1)
				ALCOHOL DEHYDROGENASE (ADH)
				ALCOHOL DEHYDROGENASE 1 (ADH1)
				ARABIDOPSIS THALIANA ALCOHOL DEHYDROGENASE (ATADH)
AT3G22370	Encodes AOX1a, an isoform of alternative oxidase that is expressed in rosettes, flowers, and root. The alternative oxidase of plant mitochondria transfers electrons from the ubiquinone pool to oxygen without energy conservations. It is regulated through transcriptional control and by pyruvate. Plays a role in shoot acclimation to low temperature. Also is capable of ameliorating reactive oxygen sp…	protein_coding	ALTERNATIVE OXIDASE 1A (AOX1A)	ALTERNATIVE OXIDASE 1A (AOX1A)
				(AtHSR3)
				HYPER-SENSITIVITY-RELATED 3 (HSR3)
				(ATAOX1A)
AT1G32350	alternative oxidase 1D;(source:Araport11)	protein_coding	ALTERNATIVE OXIDASE 1D (AOX1D)	ALTERNATIVE OXIDASE 1D (AOX1D)
AT5G63850	Amino acid transporter whose expression is downregulated by dehydration.	protein_coding	AMINO ACID PERMEASE 4 (AAP4)	AMINO ACID PERMEASE 4 (AAP4)
AT5G49630	Is a high affinity amino acid transporter capable of transporting aspartate and tryptophan. May be involved in the amino acid uptake from xylem.	protein_coding	AMINO ACID PERMEASE 6 (AAP6)	AMINO ACID PERMEASE 6 (AAP6)
AT4G04610	Encodes a protein disulfide isomerase-like (PDIL) protein, a member of a multigene family within the thioredoxin (TRX) superfamily. This protein also belongs to the adenosine 5'-phosphosulfate reductase-like (APRL) group. The mRNA is cell-to-cell mobile.	protein_coding	APS REDUCTASE 1 (APR1)	APS REDUCTASE 1 (APR1)
				(ATAPR1)
				PAPS REDUCTASE HOMOLOG 19 (PRH19)
				(APR)
AT5G19550	Nitrogen metabolism. Major cytosolic isoenzyme controlling aspartate biosynthesis in the light. The mRNA is cell-to-cell mobile.	protein_coding	ASPARTATE AMINOTRANSFERASE 2 (ASP2)	ASPARTATE AMINOTRANSFERASE 2 (AAT2)
				ASPARTATE AMINOTRANSFERASE 2 (ASP2)
AT3G13080	encodes an ATP-dependent MRP-like ABC transporter able to transport glutathione-conjugates as well as chlorophyll catabolites. The expression of this gene is upregulated by herbicide safeners such as benoxacor and fenclorim.	protein_coding	ATP-BINDING CASSETTE C3 (ABCC3)	MULTIDRUG RESISTANCE-ASSOCIATED PROTEIN 3 (ATMRP3)
				ATP-BINDING CASSETTE C3 (ABCC3)
				MULTIDRUG RESISTANCE-ASSOCIATED PROTEIN 3 (MRP3)
				MULTIDRUG RESISTANCE PROTEIN 3 (MRP3)
AT3G55090	Belongs to a clade of five Arabidopsis thaliana ABCG half-transporters that are required for synthesis of an effective suberin barrier in roots and seed coats (ABCG2, ABCG6, and ABCG20) and for synthesis of an intact pollen wall (ABCG1 and ABCG16).	protein_coding	ATP-BINDING CASSETTE G16 (ABCG16)	JASMONATE TRANSPORTER1 (ATJAT1)
				(ATABCG16)
				ATP-BINDING CASSETTE G16 (ABCG16)
				(JAT1)
AT4G14680	Encodes one of three A. thaliana ATP-sulfurylases. APS is the first enzyme of sulfate assimilation that catalyzes the formation of adenosine-5'-phosphosulfate from ATP and sulfate.	protein_coding	ATP-SULFURYLASE 3 (APS3)	ATP-SULFURYLASE 3 (APS3)
				(ATPS3)
AT3G18080	B-S glucosidase 44;(source:Araport11)	protein_coding	B-S GLUCOSIDASE 44 (BGLU44)	B-S GLUCOSIDASE 44 (BGLU44)
AT2G32860	beta glucosidase 33;(source:Araport11)	protein_coding	BETA GLUCOSIDASE 33 (BGLU33)	BETA GLUCOSIDASE 33 (BGLU33)
AT1G62710	Encodes a vacuolar processing enzyme belonging to a novel group of cysteine proteases that is expressed specifically in seeds and is essential for the proper processing of storage proteins.	protein_coding	BETA VACUOLAR PROCESSING ENZYME (BETA-VPE)	VACUOLAR PROCESSING ENZYME (VPE, LEGUMAIN) ISOFORM BETA (LEGbeta)
				(BETAVPE)
				BETA VACUOLAR PROCESSING ENZYME (BETA-VPE)
				ASPARAGINYL ENDOPEPTIDASE 2 (AEP2)
AT5G66815	Counteracts auxin effects by stabilizing AUX/IAA transcriptional repressors. Impact on abiotic stress processes.	protein_coding	C-TERMINALLY ENCODED PEPTIDE 5 (CEP5)	C-TERMINALLY ENCODED PEPTIDE 5 (CEP5)
AT5G23060	Encodes a chloroplast-localized protein that modulates cytoplasmic Ca2+ concentration and is crucial for proper stomatal regulation in response to elevations of external Ca2+. Phosphorylation of this protein is dependent on calcium.	protein_coding	CALCIUM SENSING RECEPTOR (CaS)	CALCIUM SENSING RECEPTOR (CaS)
AT5G42380	calmodulin like 37;(source:Araport11)	protein_coding	CALMODULIN LIKE 37 (CML37)	CALMODULIN LIKE 39 (CML39)
				(ATCML37)
				CALMODULIN LIKE 37 (CML37)
AT4G01060	Encodes a Myb-related protein similar to CPC. Involved in epidermal cell differentiation. Mutants have reduced numbers of root hairs and increased trichome branching. Involved in endoreduplication. Loss of function mutants are hypertrophic and early flowering.	protein_coding	CAPRICE-LIKE MYB3 (CPL3)	CAPRICE-LIKE MYB3 (CPL3)
				ENHANCER OF TRY AND CPC 3 (ETC3)
AT2G27550	encodes a protein similar to TFL1. overexpression leads to similar phenotype as TFL1 overexpression. expressed specifically in the hypocotyl and null mutation does not result in phenotypes exhibited by TFL1 null mutations. It acts non-cell autonomously to inhibit floral initiation.	protein_coding	CENTRORADIALIS (ATC)	CENTRORADIALIS (ATC)
AT2G25625	Histone deacetylase-like protein;(source:Araport11). Induced by senescence and abiotic stresses.	protein_coding	CHLOROPLAST VESICULATION (CV)	CHLOROPLAST VESICULATION (CV)
AT4G19810	ChiC encodes a Class V chitinase that is a part of glycoside hydrolase family 18 based on CAZy groupings. It appears to primarily act as an exochitinase in vitro where it predominantly cleaves a chitobiose (GlcNAc)2 residue from the non-reducing end of a chitin oligosaccharide. However, it shows some minor endochitinase activity in vitro, as well. A putative 24 amino-acid signal peptide may direc…	protein_coding	CLASS V CHITINASE (ChiC)	CLASS V CHITINASE (ChiC)
AT4G12290	Copper amine oxidase. Induced by ABA and involved in stomatal closure.	protein_coding	COPPER AMINE OXIDASE (CUAO)	COPPER AMINE OXIDASE (CUAO)
AT5G50260	Encodes a papain-like cysteine protease involved in tapetal programmed cell death and pollen development.CEP1 is expressed specifically in the tapetum from stages 5 to 11 of anther development. The CEP1 protein first appears as a proenzyme in precursor protease vesicles, and is then transported to the vacuole and transformed into the mature enzyme before rupture of the vacuole. CEP1 was also rele…	protein_coding	CYSTEINE ENDOPEPTIDASE 1 (CEP1)	CYSTEINE ENDOPEPTIDASE 1 (CEP1)
AT3G50930	Encodes a protein that is present in a homo-multimeric protein complex on the outer mitochondrial membrane and plays a role in cell death and amplifying salicylic acid signalling. The mRNA is cell-to-cell mobile.	protein_coding	CYTOCHROME BC1 SYNTHESIS (BCS1)	(ATOM66)
				OUTER MITOCHONDRIAL MEMBRANE PROTEIN OF 66 KDA (OM66)
				(ATBCS1)
				CYTOCHROME BC1 SYNTHESIS (BCS1)
AT5G36140	Encodes a member of the CYP716A subfamily of cytochrome P450 monooxygenases with triterpene oxidizing activity catalyzing C-28 hydroxylation of alpha-amyrin, beta-amyrin, and lupeol, producing uvaol, erythrodiol, and betulin, respectively.In particular, 22alpha-hydroxylation activity has been observed against alpha-amyrin. Should be merged with At5g36130.	protein_coding	CYTOCHROME P450, FAMILY 716, SUBFAMILY A, POLYPEPTIDE 2 (CYP716A2)	CYTOCHROME P450, FAMILY 716, SUBFAMILY A, POLYPEPTIDE 2 (CYP716A2)
AT4G37370	member of CYP81D	protein_coding	CYTOCHROME P450, FAMILY 81, SUBFAMILY D, POLYPEPTIDE 8 (CYP81D8)	CYTOCHROME P450, FAMILY 81, SUBFAMILY D, POLYPEPTIDE 8 (CYP81D8)
AT5G43330	predicted to encode a cytosolic malate dehydrogenase. The mRNA is cell-to-cell mobile.	protein_coding	CYTOSOLIC-NAD-DEPENDENT MALATE DEHYDROGENASE 2 (c-NAD-MDH2)	CYTOSOLIC-NAD-DEPENDENT MALATE DEHYDROGENASE 2 (c-NAD-MDH2)
AT2G30550	Encodes a lipase that hydrolyzes phosphatidylcholine, glycolipids as well as triacylglycerols.	protein_coding	DAD1-LIKE LIPASE 3 (DALL3)	DAD1-LIKE LIPASE 3 (DALL3)
AT5G03210	Encodes a small polypeptide contributing to resistance to potyvirus.	protein_coding	DBP-INTERACTING PROTEIN 2 (DIP2)	(ATDIP2)
				DBP-INTERACTING PROTEIN 2 (DIP2)
AT5G52940	DUF295 domain protein.	protein_coding	DUF295 ORGANELLAR B 5 (ATDOB5)	DUF295 ORGANELLAR B 5 (ATDOB5)
AT3G22840	Encodes an early light-inducible protein.	protein_coding	EARLY LIGHT-INDUCABLE PROTEIN (ELIP1)	(ELIP)
				EARLY LIGHT-INDUCABLE PROTEIN (ELIP1)
AT1G01380	ETC1 is involved in trichome and root hair patterning in Arabidopsis.	protein_coding	ENHANCER OF TRY AND CPC 1 (ETC1)	ENHANCER OF TRY AND CPC 1 (ETC1)
AT1G28370	encodes a member of the ERF (ethylene response factor) subfamily B-1 of ERF/AP2 transcription factor family. The protein contains one AP2 domain. There are 15 members in this subfamily including ATERF-3, ATERF-4, ATERF-7, and leafy petiole.	protein_coding	ERF DOMAIN PROTEIN 11 (ERF11)	ERF DOMAIN PROTEIN 11 (ATERF11)
				ERF DOMAIN PROTEIN 11 (ERF11)
AT2G35700	encodes a member of the DREB subfamily A-4 of ERF/AP2 transcription factor family. The protein contains one AP2 domain. There are 17 members in this subfamily including TINY. Thought to be involved in secondary cell wall metabolism.	protein_coding	ERF FAMILY PROTEIN 38 (ERF38)	ERF FAMILY PROTEIN 38 (ERF38)
				ERF FAMILY PROTEIN 38 (ATERF38)
AT2G47520	encodes a member of the ERF (ethylene response factor) subfamily B-2 of ERF/AP2 transcription factor family. The protein contains one AP2 domain. There are 5 members in this subfamily including RAP2.2 AND RAP2.12. It plays a role in hypoxia-induced root slanting.	protein_coding	ETHYLENE RESPONSE FACTOR 71 (ERF71)	HYPOXIA RESPONSIVE ERF (ETHYLENE RESPONSE FACTOR) 2 (HRE2)
				ETHYLENE RESPONSE FACTOR 71 (ERF71)
				ARABIDOPSIS THALIANA ETHYLENE RESPONSE FACTOR 71 (AtERF71)
AT5G47220	Encodes a member of the ERF (ethylene response factor) subfamily B-3 of ERF/AP2 transcription factor family (ATERF-2). The protein contains one AP2 domain. Functions as activator of GCC box?dependent transcription. Positive regulator of JA-responsive defense genes and resistance to F. oxysporum and enhances JA inhibition of root elongation.	protein_coding	ETHYLENE RESPONSIVE ELEMENT BINDING FACTOR 2 (ERF2)	ETHYLENE RESPONSIVE ELEMENT BINDING FACTOR 2 (ATERF2)
				ETHYLENE RESPONSIVE ELEMENT BINDING FACTOR 2 (ERF2)
				ETHYLENE RESPONSE FACTOR- 2 (ATERF-2)
AT3G45970	member of EXPANSIN-LIKE. Naming convention from the Expansin Working Group (Kende et al, 2004. Plant Mol Bio) The mRNA is cell-to-cell mobile.	protein_coding	EXPANSIN-LIKE A1 (EXLA1)	EXPANSIN-LIKE A1 (ATEXLA1)
				EXPANSIN L1 (EXPL1)
				EXPANSIN-LIKE A1 (EXLA1)
				(ATHEXP BETA 2.1)
				(ATEXPL1)
AT3G45960	member of EXPANSIN-LIKE. Naming convention from the Expansin Working Group (Kende et al, 2004. Plant Mol Bio)	protein_coding	EXPANSIN-LIKE A3 (EXLA3)	EXPANSIN-LIKE A3 (ATEXLA3)
				(EXPL3)
				EXPANSIN-LIKE A3 (EXLA3)
				(ATHEXP BETA 2.3)
				(ATEXPL3)
AT4G17030	Encodes EXLB1 (expansin-like B1), a member of the expansin family.	protein_coding	EXPANSIN-LIKE B1 (EXLB1)	EXPANSIN-LIKE B1 (ATEXLB1)
				EXPANSIN-LIKE B1 (EXLB1)
				(ATHEXP BETA 3.1)
				(ATEXPR1)
				(AT-EXPR)
				(EXPR)
AT5G19260	A member of the FAF family proteins encoded by the FANTASTIC FOUR (FAF) genes: AT4G02810 (FAF1), AT1G03170 (FAF2), AT5G19260 (FAF3) and AT3G06020 (FAF4). FAFs have the potential to regulate shoot meristem size in Arabidopsis thaliana. FAFs can repress WUS, which ultimately leads to an arrest of meristem activity in FAF overexpressing lines.	protein_coding	FANTASTIC FOUR 3 (FAF3)	FANTASTIC FOUR 3 (FAF3)
AT3G06020	A member of the FAF family proteins encoded by the FANTASTIC FOUR (FAF) genes: AT4G02810 (FAF1), AT1G03170 (FAF2), AT5G19260 (FAF3) and AT3G06020 (FAF4). FAFs have the potential to regulate shoot meristem size in Arabidopsis thaliana. FAFs can repress WUS, which ultimately leads to an arrest of meristem activity in FAF overexpressing lines.	protein_coding	FANTASTIC FOUR 4 (FAF4)	FANTASTIC FOUR 4 (FAF4)
AT5G22500	Encodes a member of the eight-member gene family encoding alcohol-forming fatty acyl-CoA reductases (FARs) identified in Arabidopsis thaliana. Three of the FARs, FAR1 (At5g22500), FAR4 (At3g44540) and FAR5 (At3g44550), are shown to generate the fatty alcohols found in root, seed coat, and wound-induced leaf tissue.	protein_coding	FATTY ACID REDUCTASE 1 (FAR1)	FATTY ACID REDUCTASE 1 (FAR1)
AT1G12200	Putative flavin monooxygenase.	protein_coding	FLAVIN MONOOXYGENASE (FMO)	FLAVIN MONOOXYGENASE (FMO)
AT1G43800	Δ9 stearoyl-ACP desaturase which together with FAB2, AAD1, and AAD5 redundantly participates in oil storage during the maturation phase.	protein_coding	FLORAL TRANSITION AT THE MERISTEM1 (FTM1)	FLORAL TRANSITION AT THE MERISTEM1 (FTM1)
				HYPOXIA RESPONSE UNKNOWN PROTEIN 7 (HUP7)
				ACYL?ACYL CARRIER PROTEIN (ACP) DESATURASE 6 (AAD6)
				STEAROYL-ACYL CARRIER PROTEIN Δ
				9-DESATURASE6 (SAD6)
AT2G36460	Aldolase superfamily protein;(source:Araport11)	protein_coding	FRUCTOSE-BISPHOSPHATE ALDOLASE 6 (FBA6)	FRUCTOSE-BISPHOSPHATE ALDOLASE 6 (FBA6)
AT1G60470	Predicted to encode a galactinol synthase.	protein_coding	GALACTINOL SYNTHASE 4 (GolS4)	GALACTINOL SYNTHASE 4 (AtGolS4)
				GALACTINOL SYNTHASE 4 (GolS4)
AT5G39190	germin-like protein (GLP2a)	protein_coding	GERMIN-LIKE PROTEIN 2 (GER2)	GERMIN-LIKE PROTEIN 2A (GLP2A)
				GERMIN-LIKE PROTEIN 2 (GER2)
				A. THALIANA GERMIN LIKE PROTEIN 2 (ATGER2)
AT5G39100	germin-like protein (GLP6)	protein_coding	GERMIN-LIKE PROTEIN 6 (GLP6)	GERMIN-LIKE PROTEIN 6 (GLP6)
AT2G02010	glutamate decarboxylase 4;(source:Araport11)	protein_coding	GLUTAMATE DECARBOXYLASE 4 (GAD4)	GLUTAMATE DECARBOXYLASE 4 (GAD4)
AT1G17180	Encodes glutathione transferase belonging to the tau class of GSTs. Naming convention according to Wagner et al. (2002). Detoxification of the environmental pollutant 2,4,6-trinitrotoluene. Arabidopsis plant over-expressing At1g17180 were more resistant to TNT, removed more TNT from sterile and soil-based media, and had reduced levels of glutathione when grown in the presence of TNT.	protein_coding	GLUTATHIONE S-TRANSFERASE TAU 25 (GSTU25)	GLUTATHIONE S-TRANSFERASE TAU 25 (GSTU25)
				GLUTATHIONE S-TRANSFERASE TAU 25 (ATGSTU25)
AT2G29460	Encodes glutathione transferase belonging to the tau class of GSTs. Naming convention according to Wagner et al. (2002). Role in the degradation of H2O2 to water using glutathione as electron donor	protein_coding	GLUTATHIONE S-TRANSFERASE TAU 4 (GSTU4)	GLUTATHIONE S-TRANSFERASE TAU 4 (ATGSTU4)
				GLUTATHIONE S-TRANSFERASE 22 (GST22)
				GLUTATHIONE S-TRANSFERASE TAU 4 (GSTU4)
AT5G62480	Encodes glutathione transferase belonging to the tau class of GSTs. Naming convention according to Wagner et al. (2002).	protein_coding	GLUTATHIONE S-TRANSFERASE TAU 9 (GSTU9)	GLUTATHIONE S-TRANSFERASE 14 (GST14)
				GLUTATHIONE S-TRANSFERASE 14B (GST14B)
				GLUTATHIONE S-TRANSFERASE TAU 9 (GSTU9)
				GLUTATHIONE S-TRANSFERASE TAU 9 (ATGSTU9)
AT3G47420	Encodes a Pi starvation-responsive protein AtPS3. A member of the phosphate starvation-induced glycerol-3-phosphate permease gene family: AT3G47420(G3Pp1), AT4G25220(G3Pp2), AT1G30560(G3Pp3), AT4G17550(G3Pp4) and AT2G13100(G3Pp5). Its expression is responsive to phosphate (Pi) and not phosphite (Phi) in roots and shoots.	protein_coding	GLYCEROL-3-PHOSPHATE PERMEASE 1 (G3Pp1)	PHOSPHATE STARVATION-INDUCED GENE 3 (ATPS3)
				GLYCEROL-3-PHOSPHATE PERMEASE 1 (G3Pp1)
				GLYCEROL-3-PHOSPHATE PERMEASE 1 (AtG3Pp1)
				PHOSPHATE STARVATION-INDUCED GENE 3 (PS3)
AT5G52640	Encodes a cytosolic heat shock protein AtHSP90.1. AtHSP90.1 interacts with disease resistance signaling components SGT1b and RAR1 and is required for RPS2-mediated resistance. The mRNA is cell-to-cell mobile.	protein_coding	HEAT SHOCK PROTEIN 90.1 (HSP90.1)	HEAT SHOCK PROTEIN 90-1 (AtHsp90-1)
				HEAT SHOCK PROTEIN 90.1 (HSP90.1)
				HEAT SHOCK PROTEIN 90.1 (ATHSP90.1)
				HEAT SHOCK PROTEIN 83 (HSP83)
				(HSP81.1)
				(ATHS83)
				HEAT SHOCK PROTEIN 81-1 (HSP81-1)
AT5G17450	Heavy metal transport/detoxification superfamily protein;(source:Araport11)	protein_coding	HEAVY METAL ASSOCIATED ISOPRENYLATED PLANT PROTEIN 21 (HIPP21)	HEAVY METAL ASSOCIATED PROTEIN 45 (ATHMP45)
				HEAVY METAL ASSOCIATED ISOPRENYLATED PLANT PROTEIN 21 (HIPP21)
AT1G22990	Heavy metal transport/detoxification superfamily protein;(source:Araport11)	protein_coding	HEAVY METAL ASSOCIATED ISOPRENYLATED PLANT PROTEIN 22 (HIPP22)	HEAVY METAL ASSOCIATED PROTEIN 4 (ATHMP04)
				HEAVY METAL ASSOCIATED ISOPRENYLATED PLANT PROTEIN 22 (HIPP22)
AT2G16060	Encodes a class 1 nonsymbiotic hemoglobin induced by low oxygen levels with very high oxygen affinity. It is not likely to be a hemoglobin transporter because of its extremely high affinity for oxygen. Overexpression impairs cold stress-induced nitric oxide (NO) production.	protein_coding	HEMOGLOBIN 1 (HB1)	CLASS I HEMOGLOBIN (GLB1)
				HEMOGLOBIN 1 (AHB1)
				(ARATH GLB1)
				PHYTOGLOBIN 1 (PGB1)
				(ATGLB1)
				HEMOGLOBIN 1 (HB1)
				(NSHB1)
AT5G59220	Encodes a member of the PP2C family (Clade A protein phosphatases type 2C). Functions as a negative regulator of osmotic stress and ABA signaling.	protein_coding	HIGHLY ABA-INDUCED PP2C GENE 1 (HAI1)	SENESCENCE ASSOCIATED GENE 113 (SAG113)
				HIGHLY ABA-INDUCED PP2C GENE 1 (HAI1)
AT4G39740	Encodes HCC2, one of the two Arabidopsis genes (HCC1 and HCC2) resulting from a duplication with homology to the SCO proteins involved in copper insertion during cytochrome c oxidase (COX) assembly in other organisms. HCC2, which lacks the cysteines and histidine putatively involved in copper binding, functions in copper sensing and redox homeostasis.	protein_coding	HOMOLOGUE OF COPPER CHAPERONE SCO1 2 (HCC2)	HOMOLOGUE OF COPPER CHAPERONE SCO1 2 (HCC2)
AT3G03270	HRU1 is a hypoxia induced universal stress protein. It exists as two splice variants with AT3G03270.2 , which contains a putative dimerization domain, the predominant transcript found under anoxia. It is induced by RAP2.12. Subcellular localization is dynamic; under anoxia the localization of HRU1 shifts from cytoplasm to the plasma membrane.	protein_coding	HYPOXIA RESPONSIVE UNIVERSAL STRESS PROTEIN 1 (HRU1)	HYPOXIA RESPONSIVE UNIVERSAL STRESS PROTEIN 1 (HRU1)
AT3G09922	Encodes a gene product whose expression is responsive to both phosphate (Pi) and phosphite (Phi) in both roots and shoots.	protein_coding	INDUCED BY PHOSPHATE STARVATION1 (IPS1)	INDUCED BY PHOSPHATE STARVATION1 (IPS1)
				A. THALIANA INDUCED BY PHOSPHATE STARVATION1 (ATIPS1)
AT3G25655	Similar to Inflorescence Deficient in Abscission (IDA). Involved in floral organ abscission.	protein_coding	INFLORESCENCE DEFICIENT IN ABSCISSION (IDA)-LIKE 1 (IDL1)	INFLORESCENCE DEFICIENT IN ABSCISSION (IDA)-LIKE 1 (IDL1)
AT3G50220	Encode a DUF579 (domain of unknown function 579) containing protein essential for normal xylan synthesis and deposition in the secondary cell wall.	protein_coding	IRREGULAR XYLEM 15 (IRX15)	IRREGULAR XYLEM 15 (IRX15)
AT1G18870	Encodes a protein with isochorismate synthase activity involved in phylloquinone biosynthesis. Mutant studies of this gene's function suggest that its function is redundant with that of ICS1 (AT1G7410).	protein_coding	ISOCHORISMATE SYNTHASE 2 (ICS2)	ARABIDOPSIS ISOCHORISMATE SYNTHASE 2 (ATICS2)
				ISOCHORISMATE SYNTHASE 2 (ICS2)
AT3G21720	Encodes a glyoxylate cycle enzyme isocitrate lyase (ICL) involved in salt tolerance.	protein_coding	ISOCITRATE LYASE (ICL)	ISOCITRATE LYASE (ICL)
AT1G17380	jasmonate-zim-domain protein 5;(source:Araport11)	protein_coding	JASMONATE-ZIM-DOMAIN PROTEIN 5 (JAZ5)	(tify11a)
				JASMONATE-ZIM-DOMAIN PROTEIN 5 (JAZ5)
AT5G05390	putative laccase, a member of laccase family of genes (17 members in Arabidopsis).	protein_coding	LACCASE 12 (LAC12)	LACCASE 12 (LAC12)
AT3G23290	LIGHT-DEPENDENT SHORT HYPOCOTYLS-like protein (DUF640);(source:Araport11)	protein_coding	LIGHT SENSITIVE HYPOCOTYLS 4 (LSH4)	LIGHT SENSITIVE HYPOCOTYLS 4 (LSH4)
AT4G35190	Putative lysine decarboxylase family protein;(source:Araport11)	protein_coding	LONELY GUY 5 (LOG5)	LONELY GUY 5 (LOG5)
AT5G52310	cold regulated gene, the 5' region of cor78 has cis-acting regulatory elements that can impart cold-regulated gene expression The mRNA is cell-to-cell mobile.	protein_coding	LOW-TEMPERATURE-INDUCED 78 (LTI78)	COLD REGULATED 78 (COR78)
				LOW-TEMPERATURE-INDUCED 78 (LTI78)
				(LTI140)
				RESPONSIVE TO DESICCATION 29A (RD29A)
AT4G34950	Major facilitator superfamily protein;(source:Araport11)	protein_coding	MAJOR FACILITATOR SUPERFAMILY 1 (MFS1)	MAJOR FACILITATOR SUPERFAMILY 1 (MFS1)
AT2G34850	NAD(P)-binding Rossmann-fold superfamily protein;(source:Araport11)	protein_coding	MATERNAL EFFECT EMBRYO ARREST 25 (MEE25)	MATERNAL EFFECT EMBRYO ARREST 25 (MEE25)
AT1G05100	member of MEKK subfamily. Negatively regulated by RGLG1 and RGLG2; involved in drought stress tolerance.	protein_coding	MITOGEN-ACTIVATED PROTEIN KINASE KINASE KINASE 18 (MAPKKK18)	MITOGEN-ACTIVATED PROTEIN KINASE KINASE KINASE 18 (MAPKKK18)
AT5G20410	Encodes a type B monogalactosyldiacylglycerol (MGDG) synthase. Strongly induced by phosphate deprivation, and in non-photosynthetic tissues. Does not contribute to galactolipid synthesis under Pi-sufficient conditions but does under Pi starvation.	protein_coding	MONOGALACTOSYLDIACYLGLYCEROL SYNTHASE 2 (MGD2)	ARABIDOPSIS THALIANA MONOGALACTOSYLDIACYLGLYCEROL SYNTHASE 2 (ATMGD2)
				MONOGALACTOSYLDIACYLGLYCEROL SYNTHASE 2 (MGD2)
AT5G53830	VQ motif-containing protein;(source:Araport11)	protein_coding	MPK3/6-TARGETED VQP 3 (MVQ3)	MPK3/6-TARGETED VQP 3 (MVQ3)
AT3G23250	Member of the R2R3 factor gene family. Key regulator of lignin biosynthesis in effector-triggered immunity	protein_coding	MYB DOMAIN PROTEIN 15 (MYB15)	MYB DOMAIN PROTEIN 15 (MYB15)
				(ATY19)
				MYB DOMAIN PROTEIN 15 (ATMYB15)
AT3G24310	snapdragon myb protein 305 homolog (myb)	protein_coding	MYB DOMAIN PROTEIN 305 (MYB305)	MYB DOMAIN PROTEIN 71 (ATMYB71)
				MYB DOMAIN PROTEIN 305 (MYB305)
AT1G74650	Member of the R2R3 factor gene family.	protein_coding	MYB DOMAIN PROTEIN 31 (MYB31)	(ATY13)
				MYB DOMAIN PROTEIN 31 (MYB31)
				ARABIDOPSIS THALIANA MYB DOMAIN PROTEIN 31 (ATMYB31)
AT4G05100	Member of the R2R3 factor gene family.	protein_coding	MYB DOMAIN PROTEIN 74 (MYB74)	MYB DOMAIN PROTEIN 74 (MYB74)
				MYB DOMAIN PROTEIN 74 (AtMYB74)
AT3G49690	Putative homolog of the Blind gene in tomato. Together with RAX1 and RAX3 belong to the class R2R3 MYB genes; encoded by the Myb-like transcription factor MYB84, regulates axillary meristem formation.	protein_coding	MYB DOMAIN PROTEIN 84 (MYB84)	REGULATOR OF AXILLARY MERISTEMS3 (RAX3)
				MYB DOMAIN PROTEIN 84 (MYB84)
				(SKI2)
				MYB DOMAIN PROTEIN 84 (ATMYB84)
AT3G01600	NAC domain containing protein 44;(source:Araport11)	protein_coding	NAC DOMAIN CONTAINING PROTEIN 44 (NAC044)	NAC DOMAIN CONTAINING PROTEIN 44 (NAC044)
				NAC DOMAIN CONTAINING PROTEIN 44 (anac044)
AT1G32870	Expression in rosette leaves is activated by high concentration of boron.	protein_coding	NAC DOMAIN PROTEIN 13 (NAC13)	NAC DOMAIN PROTEIN 13 (NAC13)
				ARABIDOPSIS NAC DOMAIN CONTAINING PROTEIN 13 (ANAC013)
				NAC DOMAIN PROTEIN 13 (ANAC13)
AT3G03530	PHOSPHOESTERASE FAMILY PROTEIN, NPC4 is significantly induced upon phosphate starvation and plays an important role in the supply of inorganic phosphate and diacylglycerol from membrane-phospholipids during phosphate deprivation.Has a preference for glycosylinositolphosphorylceramide (GIPC) as a substrate.	protein_coding	NON-SPECIFIC PHOSPHOLIPASE C4 (NPC4)	(ATNPC4)
				NON-SPECIFIC PHOSPHOLIPASE C4 (NPC4)
AT3G48610	Non-specific phospholipase C6 involved in gametophyte development.	protein_coding	NON-SPECIFIC PHOSPHOLIPASE C6 (NPC6)	NON-SPECIFIC PHOSPHOLIPASE C6 (NPC6)
AT1G69870	Encodes a low affinity nitrate transporter NRT1.7. Expressed in phloem. Responsible for source-to-sink remobilization of nitrate. The mRNA is cell-to-cell mobile.	protein_coding	NRT1/ PTR FAMILY 2.13 (NPF2.13)	NITRATE TRANSPORTER 1.7 (NRT1.7)
				(ATNPF2.13)
				NRT1/ PTR FAMILY 2.13 (NPF2.13)
AT1G68570	NPF3.1 is a membrane localized GA transporter that is expressed in the root endodermis.	protein_coding	NRT1/ PTR FAMILY 3.1 (NPF3.1)	(ATNPF3.1)
				NRT1/ PTR FAMILY 3.1 (NPF3.1)
AT5G06510	nuclear factor Y, subunit A10;(source:Araport11)	protein_coding	NUCLEAR FACTOR Y, SUBUNIT A10 (NF-YA10)	NUCLEAR FACTOR Y, SUBUNIT A10 (NF-YA10)
AT1G54160	Encodes a member of the CCAAT-binding transcription factor (CBF-B/NF-YA) family. Expression is upregulated in response to ABA and drought. This regulation appears to be mediated by MIR169A which is downregulated in response to drought. NFYA5 is a target of MIR169A. Loss of function mutations are hypersensitive to drought.	protein_coding	NUCLEAR FACTOR Y, SUBUNIT A5 (NF-YA5)	NUCLEAR FACTOR Y, SUBUNIT A5 (NF-YA5)
				NUCLEAR FACTOR Y A5 (NFYA5)
AT1G73220	Encodes Organic Cation Transporter 1 (OCT1), likely to be involved in polyamine transport.	protein_coding	ORGANIC CATION/CARNITINE TRANSPORTER1 (OCT1)	ORGANIC CATION/CARNITINE TRANSPORTER1 (OCT1)
				ORGANIC CATION/CARNITINE TRANSPORTER1 (AtOCT1)
AT5G06720	Encodes a peroxidase with diverse roles in the wound response, flower development, and syncytium formation.	protein_coding	PEROXIDASE 2 (PA2)	PEROXIDASE 2 (ATPA2)
				PEROXIDASE 2 (PA2)
				PEROXIDASE 53 (PRX53)
				(ATPRX53)
AT5G39050	Encodes a malonyltransferase that may play a role in phenolic xenobiotic detoxification.	protein_coding	PHENOLIC GLUCOSIDE MALONYLTRANSFERASE 1 (PMAT1)	PHENOLIC GLUCOSIDE MALONYLTRANSFERASE 1 (PMAT1)
AT3G29670	Encodes a malonyltransferase that may play a role in phenolic xenobiotic detoxification. The mRNA is cell-to-cell mobile.	protein_coding	PHENOLIC GLUCOSIDE MALONYLTRANSFERASE 2 (PMAT2)	PHENOLIC GLUCOSIDE MALONYLTRANSFERASE 2 (PMAT2)
AT1G73010	Encodes PPsPase1, a pyrophosphate-specific phosphatase catalyzing the specific cleavage of pyrophosphate (Km 38.8 uM) with an alkaline catalytic pH optimum. Expression is upregulated in the shoot of cax1/cax3 mutant.	protein_coding	PHOSPHATE STARVATION-INDUCED GENE 2 (PS2)	PHOSPHATE STARVATION-INDUCED GENE 2 (ATPS2)
				PYROPHOSPHATE-SPECIFIC PHOSPHATASE1 (AtPPsPase1)
				PYROPHOSPHATE-SPECIFIC PHOSPHATASE1 (PPsPase1)
				PHOSPHATE STARVATION-INDUCED GENE 2 (PS2)
AT2G38940	Encodes Pht1;4, a member of the Pht1 family of phosphate transporters which include: Pht1;1/At5g43350, Pht1;2/At5g43370, Pht1;3/At5g43360, Pht1;4/At2g38940, Pht1;5/At2g32830, Pht1;6/At5g43340, Pht1;7/At3g54700, Pht1;8/At1g20860, Pht1;9/At1g76430 (Plant Journal 2002, 31:341). Expression is upregulated in the shoot of cax1/cax3 mutant and is responsive to phosphate (Pi) and not phosphite (Phi) in r…	protein_coding	PHOSPHATE TRANSPORTER 1;4 (PHT1;4)	ARABIDOPSIS THALIANA PHOSPHATE TRANSPORTER 2 (ATPT2)
				PHOSPHATE TRANSPORTER 1
				4 (PHT1
				4)
AT1G35140	EXL1 is involved in the C-starvation response. Phenotypic changes of an exl1 loss of function mutant became evident only under corresponding experimental conditions. For example, the mutant showed diminished biomass production in a short-day/low light growth regime, impaired survival during extended night, and impaired survival of anoxia stress.	protein_coding	PHOSPHATE-INDUCED 1 (PHI-1)	PHOSPHATE-INDUCED 1 (PHI-1)
				HYPOXIA RESPONSE UNKNOWN PROTEIN 46 (HUP46)
				EXORDIUM LIKE 7 (EXL7)
				EXORDIUM LIKE 1 (EXL1)
AT4G26270	phosphofructokinase 3;(source:Araport11)	protein_coding	PHOSPHOFRUCTOKINASE 3 (PFK3)	PHOSPHOFRUCTOKINASE 3 (PFK3)
AT3G05630	Encodes a member of the PXPH-PLD subfamily of phospholipase D proteins. Regulates vesicle trafficking. Required for auxin transport and distribution and hence auxin responses. This subfamily is novel structurally different from the majority of plant PLDs by having phox homology (PX) and pleckstrin homology (PH) domains. Involved regulating root development in response to nutrient limitation. Play…	protein_coding	PHOSPHOLIPASE D P2 (PLDP2)	PHOSPHOLIPASE D ZETA 2 (PLDZETA2)
				PHOSPHOLIPASE D ZETA 2 (PDLZ2)
				PHOSPHOLIPASE D P2 (PLDP2)
AT3G26830	Mutations in pad3 are defective in biosynthesis of the indole derived phytoalexin camalexin. Encodes a cytochrome P450 enzyme that catalyzes the conversion of dihydrocamalexic acid to camalexin. The mRNA is cell-to-cell mobile.	protein_coding	PHYTOALEXIN DEFICIENT 3 (PAD3)	PHYTOALEXIN DEFICIENT 3 (PAD3)
				(CYP71B15)
AT3G26840	Encodes a protein with phytyl ester synthesis and diacylglycerol acyltransferase activities that is involved in the deposition of free phytol and free fatty acids in the form of phytyl esters in chloroplasts, a process involved in maintaining the integrity of the photosynthetic membrane during abiotic stress and senescence.	protein_coding	PHYTYL ESTER SYNTHASE 2 (PES2)	PHYTYL ESTER SYNTHASE 2 (PES2)
AT2G28830	Encodes a U-box E3 ubiquitin ligase involved in ubiquitination of pattern recognition receptor FLS2.pub12/pub13 double mutants enhanced chitin-induced ROS production and callose deposition suggesting they function redundantly to negatively regulate immune response to fungal elicitor.	protein_coding	PLANT U-BOX 12 (PUB12)	(AtPUB12)
				PLANT U-BOX 12 (PUB12)
AT4G37290	Encoding a precursor protein of a secreted peptide that is responsive to flg22 stimulus.	protein_coding	PRECURSOR OF PAMP-INDUCED PEPTIDE 2 (PREPIP2)	PAMP-INDUCED SECRETED PEPTIDE 2 (PIP2)
				PRECURSOR OF PAMP-INDUCED PEPTIDE 2 (PREPIP2)
AT3G17790	Expression is upregulated in the shoot of cax1/cax3 mutant and is responsive to phosphate (Pi) and not phosphite (Phi) in roots and shoots.	protein_coding	PURPLE ACID PHOSPHATASE 17 (PAP17)	(ATACP5)
				PURPLE ACID PHOSPHATASE 17 (PAP17)
				(ATPAP17)
AT3G08860	Encodes a protein that is predicted to have beta-alanine aminotransferase activity.	protein_coding	PYRIMIDINE 4 (PYD4)	PYRIMIDINE 4 (PYD4)
AT3G53620	Encodes a soluble protein with inorganic pyrophosphatase activity that is highly specific for Mg-inorganic pyrophosphate. The mRNA is cell-to-cell mobile.	protein_coding	PYROPHOSPHORYLASE 4 (PPa4)	PYROPHOSPHORYLASE 4 (PPa4)
				PYROPHOSPHORYLASE 4 (AtPPa4)
AT4G33070	Thiamine pyrophosphate dependent pyruvate decarboxylase family protein;(source:Araport11)	protein_coding	PYRUVATE DECARBOXYLASE 1 (PDC1)	PYRUVATE DECARBOXYLASE 1 (PDC1)
				(ATPDC1)
AT5G45970	Encodes a Rac-like protein ARAC2. A member of ROP GTPase gene family.	protein_coding	RAC-LIKE 2 (RAC2)	ARABIDOPSIS THALIANA RAC 2 (ATRAC2)
				RHO-RELATED PROTEIN FROM PLANTS 7 (ATROP7)
				(ROP7)
				ARABIDOPSIS RAC-LIKE 2 (ARAC2)
				RAC-LIKE 2 (RAC2)
AT1G09950	RESPONSE TO ABA AND SALT 1;(source:Araport11)	protein_coding	RESPONSE TO ABA AND SALT 1 (RAS1)	RESPONSE TO ABA AND SALT 1 (RAS1)
AT3G49580	response to low sulfur 1;(source:Araport11)	protein_coding	RESPONSE TO LOW SULFUR 1 (LSU1)	RESPONSE TO LOW SULFUR 1 (LSU1)
AT5G24660	response to low sulfur 2;(source:Araport11)	protein_coding	RESPONSE TO LOW SULFUR 2 (LSU2)	RESPONSE TO LOW SULFUR 2 (LSU2)
AT3G49570	response to low sulfur 3;(source:Araport11)	protein_coding	RESPONSE TO LOW SULFUR 3 (LSU3)	RESPONSE TO LOW SULFUR 3 (LSU3)
AT5G24655	response to low sulfur 4;(source:Araport11)	protein_coding	RESPONSE TO LOW SULFUR 4 (LSU4)	RESPONSE TO LOW SULFUR 4 (LSU4)
AT4G13395	ROTUNDIFOLIA like 12;(source:Araport11)	protein_coding	ROTUNDIFOLIA LIKE 12 (RTFL12)	DEVIL 10 (DVL10)
				ROTUNDIFOLIA LIKE 12 (RTFL12)
AT1G17020	Encodes a novel member of the Fe(II)/ascorbate oxidase gene family; senescence-related gene.	protein_coding	SENESCENCE-RELATED GENE 1 (SRG1)	SENESCENCE-RELATED GENE 1 (ATSRG1)
				SENESCENCE-RELATED GENE 1 (SRG1)
AT3G02040	Encodes a member of the glycerophosphodiester phosphodiesterase (GDPD) family. Has glycerophosphodiester phosphodiesterase activity. Functions in maintaining cellular phosphate homeostasis under phosphate starvation. The mRNA is cell-to-cell mobile.	protein_coding	SENESCENCE-RELATED GENE 3 (SRG3)	SENESCENCE-RELATED GENE 3 (SRG3)
				GLYCEROPHOSPHODIESTER PHOSPHODIESTERASE 1 (GDPD1)
				(AtGDPD1)
AT3G56710	Sig1 binding protein; interacts with Sig1R4. As well as Sig1, SibI is imported into chloroplasts and its expression is light-dependent in mature chloroplasts.	protein_coding	SIGMA FACTOR BINDING PROTEIN 1 (SIB1)	SIGMA FACTOR BINDING PROTEIN 1 (SIB1)
AT2G41180	VQ motif-containing protein;(source:Araport11)	protein_coding	SIGMA FACTOR BINDING PROTEIN 2 (SIB2)	SIGMA FACTOR BINDING PROTEIN 2 (SIB2)
AT1G70440	Encodes a protein with similarity to RCD1 but without the WWE domain. The protein does have a PARP signature upstream of the C-terminal protein interaction domain. The PARP signature may bind NAD+ and attach the ADP-ribose-moiety from NAD+ to the target molecule. Its presence suggests a role for the protein in ADP ribosylation.	protein_coding	SIMILAR TO RCD ONE 3 (SRO3)	SIMILAR TO RCD ONE 3 (SRO3)
AT4G38420	SKU5 similar 9;(source:Araport11)	protein_coding	SKU5 SIMILAR 9 (sks9)	SKU5 SIMILAR 9 (sks9)
AT3G46110	DUF966 domain containing protein, expressed during embryogenesis.	protein_coding	SOSEKI4 (SOK4)	(AUXRP3)
				SOSEKI4 (SOK4)
AT4G23496	Belongs to a six-member gene family in Arabidopsis; all members share high sequence similarity in amino- and carboxy-terminal regions. Regulates cortical microtubule organization. Mutant plants exhibit altered patterns of root, leaf and petal growth as a result of defective anisotropic cell expansion.	protein_coding	SPIRAL1-LIKE5 (SP1L5)	SPIRAL1-LIKE5 (SP1L5)
AT5G20150	Expression is upregulated in the shoot of cax1/cax3 mutant. Additionally, its expression is responsive to both phosphate (Pi) and phosphite (Phi) in both roots and shoots. The mRNA is cell-to-cell mobile.	protein_coding	SPX DOMAIN GENE 1 (SPX1)	SPX DOMAIN GENE 1 (SPX1)
				ARABIDOPSIS THALIANA SPX DOMAIN GENE 1 (ATSPX1)
AT5G54100	SPFH/Band 7/PHB domain-containing membrane-associated protein family;(source:Araport11)	protein_coding	STOMATIN-LIKE PROTEIN 2 (SLP2)	(ATSLP2)
				STOMATIN-LIKE PROTEIN 2 (SLP2)
AT4G10120	Encodes a sucrose-phosphate synthase.	protein_coding	SUCROSE PHOSPHATE SYNTHASE 4F (SPS4F)	(ATSPS4F)
				(ATSPSC)
				SUCROSE PHOSPHATE SYNTHASE C (SPSC)
				SUCROSE PHOSPHATE SYNTHASE 4F (SPS4F)
AT3G43190	Encodes a protein with sucrose synthase activity (SUS4).	protein_coding	SUCROSE SYNTHASE 4 (SUS4)	ARABIDOPSIS THALIANA SUCROSE SYNTHASE 4 (ATSUS4)
				SUCROSE SYNTHASE 4 (SUS4)
AT3G52340	sucrose-phosphatase (SPP2)	protein_coding	SUCROSE-6F-PHOSPHATE PHOSPHOHYDROLASE 2 (SPP2)	SUCROSE-PHOSPHATASE 2 (ATSPP2)
				SUCROSE-6F-PHOSPHATE PHOSPHOHYDROLASE 2 (SPP2)
AT1G22150	sulfate transporter Sultr1;3	protein_coding	SULFATE TRANSPORTER 1;3 (SULTR1;3)	SULFATE TRANSPORTER 1
				3 (SULTR1
				3)
AT5G10180	Encodes a low-affinity sulfate transporter expressed in the root cap and central cylinder, where it is induced by sulfur starvation. Expression in the shoot vascular system is not induced by sulfur starvation.	protein_coding	SULFATE TRANSPORTER 2;1 (SULTR2;1)	SULFATE TRANSPORTER 2
				1 (SULTR2
				1)
				ARABIDOPSIS SULFATE TRANSPORTER 68 (AST68)
AT4G33030	involved in sulfolipid biosynthesis The mRNA is cell-to-cell mobile.	protein_coding	SULFOQUINOVOSYLDIACYLGLYCEROL 1 (SQD1)	SULFOQUINOVOSYLDIACYLGLYCEROL 1 (SQD1)
AT5G01220	Encodes a UDP-sulfoquinovose:DAG sulfoquinovosyltransferase that is involved in sulfolipid biosynthesis and whose expression is responsive to both phosphate (Pi) and phosphite (Phi) in both roots and shoots.	protein_coding	SULFOQUINOVOSYLDIACYLGLYCEROL 2 (SQD2)	SULFOQUINOVOSYLDIACYLGLYCEROL 2 (SQD2)
AT1G04770	SDI2 is a member of a small family of TPR proteins in Arabidopsis. Like SDI1 it is induced by low sulfer and appears to play a role in negative regulation of glucosinolate biosynthesis.	protein_coding	SULFUR DEFICIENCY INDUCED 2 (SDI2)	SULFUR DEFICIENCY INDUCED 2 (SDI2)
AT2G03760	Encodes a brassinosteroid sulfotransferase. In vitro experiements show that this enzyme has a preference for 24-epibrassinosteroids, particularly 24-epicathasterone, but does not act on castasterone and brassinolide. It also shows sulfating activity toward flavonoids. It is differentially expressed during development, being more abundant in young seedlings and actively growing cell cultures. Expr…	protein_coding	SULPHOTRANSFERASE 12 (SOT12)	(ST)
				ARABIDOPSIS THALIANA SULFOTRANSFERASE 1 (ATST1)
				(RAR047)
				SULFOTRANSFERASE 1 (ST1)
				(ATSULT202A1)
				(AtSOT1)
				SULPHOTRANSFERASE 12 (AtSOT12)
				SULPHOTRANSFERASE 12 (SOT12)
				SULFOTRANSFERASE 202A1 (SULT202A1)
				SULPHOTRANSFERASE 1 (SOT1)
AT1G69880	thioredoxin H-type 8;(source:Araport11)	protein_coding	THIOREDOXIN H-TYPE 8 (TH8)	THIOREDOXIN H-TYPE 8 (TH8)
				THIOREDOXIN H-TYPE 8 (ATH8)
AT5G57560	Encodes a cell wall-modifying enzyme, rapidly upregulated in response to environmental stimuli.	protein_coding	TOUCH 4 (TCH4)	XYLOGLUCAN ENDOTRANSGLUCOSYLASE/HYDROLASE 22 (XTH22)
				TOUCH 4 (TCH4)
				(ATXTH22)
AT1G52410	Contains a novel calcium-binding repeat sequence. Binds TSK in vitro. Localizes to small cytoplasmic vesicles in interphase cells. In cells synchronized for cell division, TSA1 and TSK relocalize to ends of spindle microtubules that are ahead of separating chromatids during metaphase and anaphase of mitosis. May be involved in mitosis together with TSK. Expressed preferentially in the flower and …	protein_coding	TSK-ASSOCIATING PROTEIN 1 (TSA1)	(ATTSA1)
				TSK-ASSOCIATING PROTEIN 1 (TSA1)
AT5G64510	Encodes Tunicamycin Induced 1(TIN1), a plant-speci_x001E_c ER stress-inducible protein. TIN1 mutation affects pollen surface morphology. Transcriptionally induced by treatment with the N-linked glyclsylation inhibitor tunicamycin.	protein_coding	TUNICAMYCIN INDUCED 1 (TIN1)	TUNICAMYCIN INDUCED 1 (TIN1)
AT3G56040	UDP-glucose pyrophosphorylase 3;(source:Araport11)	protein_coding	UDP-GLUCOSE PYROPHOSPHORYLASE 3 (UGP3)	UDP-GLUCOSE PYROPHOSPHORYLASE 3 (UGP3)
AT3G21560	Encodes a protein with sinapic acid:UDP-glucose glucosyltransferase activity. Mutants defective in this gene are hyper-fluorescent (which accumulate in their trichomes a compound that is likely to be 3',5'-dimethoxynaringenin chalcone or sinapoyltriacetic acid lactone, potential products of the concerted action of 4-coumarate CoA ligase and chalcone synthase on sinapic acid). Also shown to be req…	protein_coding	UDP-GLUCOSYL TRANSFERASE 84A2 (UGT84A2)	BRIGHT TRICHOMES 1 (BRT1)
				(BRT1)
				UDP-GLUCOSYL TRANSFERASE 84A2 (UGT84A2)
AT1G73880	UDP-glucosyl transferase 89B1;(source:Araport11)	protein_coding	UDP-GLUCOSYL TRANSFERASE 89B1 (UGT89B1)	UDP-GLUCOSYL TRANSFERASE 89B1 (UGT89B1)
AT1G05680	Encodes a UDP-glucosyltransferase, UGT74E2, that acts on IBA (indole-3-butyric acid) and affects auxin homeostasis. The transcript and protein levels of this enzyme are strongly induced by H2O2 and may allow integration of ROS (reactive oxygen species) and auxin signaling. This enzyme can also transfer glycosyl groups to several compounds related to the explosive TNT when this synthetic compound …	protein_coding	URIDINE DIPHOSPHATE GLYCOSYLTRANSFERASE 74E2 (UGT74E2)	URIDINE DIPHOSPHATE GLYCOSYLTRANSFERASE 74E2 (UGT74E2)
AT3G56620	nodulin MtN21-like transporter family protein	protein_coding	USUALLY MULTIPLE ACIDS MOVE IN AND OUT TRANSPORTERS 10 (UMAMIT10)	USUALLY MULTIPLE ACIDS MOVE IN AND OUT TRANSPORTERS 10 (UMAMIT10)
AT2G39510	Encodes a plasma membrane-localized amino acid transporter likely involved in amino acid export in the developing seed.	protein_coding	USUALLY MULTIPLE ACIDS MOVE IN AND OUT TRANSPORTERS 14 (UMAMIT14)	USUALLY MULTIPLE ACIDS MOVE IN AND OUT TRANSPORTERS 14 (UMAMIT14)
AT5G24770	Has acid phosphatase activity dependent on the presence of divalent cations (Mg2+, Co2+, Zn2+, Mn2+) and anti-insect activity. Insects fed with the protein show a retarded development. Induced in response to abscisic acid, jasmonic acid, salt, water deficiency and wounding.	protein_coding	VEGETATIVE STORAGE PROTEIN 2 (VSP2)	(ATVSP2)
				VEGETATIVE STORAGE PROTEIN 2 (VSP2)
AT4G33560	Member of the wound-induced polypeptide (WIP) family.	protein_coding	WOUND-INDUCED POLYPEPTIDE 5 (WIP5)	WOUND-INDUCED POLYPEPTIDE 5 (WIP5)
AT4G31800	Pathogen-induced transcription factor. Binds W-box sequences in vitro. Forms protein complexes with itself and with WRKY40 and WRKY60. Constitutive expression of WRKY18 enhanced resistance to P. syringae, but its coexpression with WRKY40 or WRKY60 made plants more susceptible to both P. syringae and B. cinerea. WRKY18, WRKY40, and WRKY60 have partially redundant roles in response to the hemibiotr…	protein_coding	WRKY DNA-BINDING PROTEIN 18 (WRKY18)	WRKY DNA-BINDING PROTEIN 18 (WRKY18)
				ARABIDOPSIS THALIANA WRKY DNA-BINDING PROTEIN 18 (ATWRKY18)
AT5G01900	member of WRKY Transcription Factor; Group III	protein_coding	WRKY DNA-BINDING PROTEIN 62 (WRKY62)	ARABIDOPSIS THALIANA WRKY DNA-BINDING PROTEIN 62 (ATWRKY62)
				WRKY DNA-BINDING PROTEIN 62 (WRKY62)
AT1G29860	member of WRKY Transcription Factor; Group II-c	protein_coding	WRKY DNA-BINDING PROTEIN 71 (WRKY71)	WRKY DNA-BINDING PROTEIN 71 (WRKY71)
				EXCESSIVE BRANCHES1 (EXB1)
				WRKY DNA-BINDING PROTEIN 71 (ATWRKY71)
AT1G46480	Encodes WOX4, a WUSCHEL-related homeobox gene family member with 65 amino acids in its homeodomain. Proteins in this family contain a sequence of eight residues (TLPLFPMH) downstream of the homeodomain called the WUS box. This protein also contains an acidic domain approximately 10 residues upstream of the WUS box. Part of the TDIF-TDR-WOX4 signaling pathway that plays a crucial role in the maint…	protein_coding	WUSCHEL RELATED HOMEOBOX 4 (WOX4)	WUSCHEL RELATED HOMEOBOX 4 (WOX4)
AT4G37800	xyloglucan endotransglucosylase/hydrolase 7;(source:Araport11)	protein_coding	XYLOGLUCAN ENDOTRANSGLUCOSYLASE/HYDROLASE 7 (XTH7)	XYLOGLUCAN ENDOTRANSGLUCOSYLASE/HYDROLASE 7 (XTH7)
AT4G25810	xyloglucan endotransglycosylase-related protein (XTR6)	protein_coding	XYLOGLUCAN ENDOTRANSGLYCOSYLASE 6 (XTR6)	XYLOGLUCAN ENDOTRANSGLUCOSYLASE/HYDROLASE 23 (XTH23)
				XYLOGLUCAN ENDOTRANSGLYCOSYLASE 6 (XTR6)
