# Supplementary material for: A fungal sesquiterpene biosynthesis gene cluster critical for mutualist-pathogen transition in Colletotrichum tofieldiae
Source: Nat Commun. 2023 Sep 6;14:5288. doi: 10.1038/s41467-023-40867-w (PMC10482981; doi:10.1038/s41467-023-40867-w)
Supplement: Supplementary file 15 — Supplementary Data 12 [file 41467_2023_40867_MOESM15_ESM.xlsx]

## Sheet: Supplementary Data 12
Supplementary Data 12: 375 A. thaliana genes were significantly suppressed by root colonization with Ct3WT compared to those with Ct3Δaba2, Ct3Δaba3, Ct3Δbot5, and Ct4 (log2FC <1, q (FDR) < 0.05).
Locus Identifier	Gene Description	Gene Model Type	Primary Gene Symbol	All Gene Symbols
AT2G29320	NAD(P)-binding Rossmann-fold superfamily protein;(source:Araport11)	protein_coding
AT1G64210	Leucine-rich repeat protein kinase family protein;(source:Araport11)	protein_coding
AT3G01175	transmembrane protein;(source:Araport11)	protein_coding
AT5G16410	HXXXD-type acyl-transferase family protein;(source:Araport11)	protein_coding
AT1G70860	Polyketide cyclase/dehydrase and lipid transport superfamily protein;(source:Araport11)	protein_coding
AT1G70880	Polyketide cyclase/dehydrase and lipid transport superfamily protein;(source:Araport11)	protein_coding
AT4G12500	Bifunctional inhibitor/lipid-transfer protein/seed storage 2S albumin superfamily protein;(source:Araport11)	protein_coding
AT4G06534	transmembrane protein;(source:Araport11)	protein_coding
AT4G22640	LTPG protein	protein_coding
AT3G14185	other_RNA;(source:Araport11)	other_rna
AT3G18450	PLAC8 family protein;(source:Araport11)	protein_coding
AT4G09420	Disease resistance protein (TIR-NBS class);(source:Araport11)	protein_coding
AT2G42060	Cysteine/Histidine-rich C1 domain family protein;(source:Araport11)	protein_coding
AT5G38100	SABATH family methyltransferase.	protein_coding
AT1G05650	Pectin lyase-like superfamily protein;(source:Araport11)	protein_coding
AT3G14260	LURP-one-like protein (DUF567);(source:Araport11)	protein_coding
AT1G63580	Encodes a plasma membrane-localized protein with two DUF26 domains and a GPI anchor domain.	protein_coding
AT5G10210	nitric oxide synthase-interacting protein;(source:Araport11)	protein_coding
AT4G40065	other_RNA;(source:Araport11)	other_rna
AT1G51790	Leucine-rich repeat protein kinase family protein;(source:Araport11)	protein_coding
AT1G61480	S-locus lectin protein kinase family protein;(source:Araport11)	protein_coding
AT1G51270	vesicle-associated protein 1-4;(source:Araport11)	protein_coding
AT3G03670	Peroxidase superfamily protein;(source:Araport11)	protein_coding
AT4G00910	aluminum activated malate transporter family protein;(source:Araport11)	protein_coding
AT2G05160	CCCH-type zinc fingerfamily protein with RNA-binding domain-containing protein;(source:Araport11)	protein_coding
AT3G49790	Carbohydrate-binding protein;(source:Araport11)	protein_coding
AT3G23510	Cyclopropane-fatty-acyl-phospholipid synthase;(source:Araport11)	protein_coding
AT4G31875	hypothetical protein;(source:Araport11)	protein_coding
AT3G21352	transmembrane protein;(source:Araport11)	protein_coding
AT5G02090	hypothetical protein;(source:Araport11)	protein_coding
AT3G07310	phosphoserine aminotransferase, putative (DUF760);(source:Araport11)	protein_coding
AT5G54300	cotton fiber-like protein (DUF761);(source:Araport11)	protein_coding
AT2G40230	HXXXD-type acyl-transferase family protein;(source:Araport11)	protein_coding
AT5G06570	alpha/beta-Hydrolases superfamily protein;(source:Araport11)	protein_coding
AT1G07700	Thioredoxin superfamily protein;(source:Araport11)	protein_coding
AT3G43890	Cysteine/Histidine-rich C1 domain family protein;(source:Araport11)	protein_coding
AT2G29060	GRAS family transcription factor;(source:Araport11)	protein_coding
AT2G28990	Leucine-rich repeat protein kinase family protein;(source:Araport11)	protein_coding
AT5G56100	glycine-rich protein / oleosin;(source:Araport11)	protein_coding
AT1G62510	Expressed in the root cortex.	protein_coding
AT3G16560	Protein phosphatase 2C family protein;(source:Araport11)	protein_coding
AT1G52060	Mannose-binding lectin superfamily protein;(source:Araport11)	protein_coding
AT1G44020	Cysteine/Histidine-rich C1 domain family protein;(source:Araport11)	protein_coding
AT4G13620	encodes a member of the DREB subfamily A-6 of ERF/AP2 transcription factor family. The protein contains one AP2 domain. There are 8 members in this subfamily including RAP2.4. The mRNA is cell-to-cell mobile.	protein_coding
AT5G06800	myb-like HTH transcriptional regulator family protein;(source:Araport11)	protein_coding
AT4G15990	hypothetical protein;(source:Araport11)	protein_coding
AT1G21680	DPP6 N-terminal domain-like protein;(source:Araport11)	protein_coding
AT4G34930	PLC-like phosphodiesterases superfamily protein;(source:Araport11)	protein_coding
AT5G43520	Cysteine/Histidine-rich C1 domain family protein;(source:Araport11)	protein_coding
AT1G52050	Mannose-binding lectin superfamily protein;(source:Araport11)	protein_coding
AT2G14510	Leucine-rich repeat protein kinase family protein;(source:Araport11)	protein_coding
AT4G15740	Calcium-dependent lipid-binding (CaLB domain) family protein;(source:Araport11)	protein_coding
AT2G38600	HAD superfamily, subfamily IIIB acid phosphatase;(source:Araport11)	protein_coding
AT4G22212	Encodes a defensin-like (DEFL) family protein.	protein_coding
AT4G12545	Bifunctional inhibitor/lipid-transfer protein/seed storage 2S albumin superfamily protein;(source:Araport11)	protein_coding
AT3G18560	hypothetical protein;(source:Araport11)	protein_coding
AT5G07650	Actin-binding FH2 protein;(source:Araport11)	protein_coding
AT4G07820	CAP (Cysteine-rich secretory proteins, Antigen 5, and Pathogenesis-related 1 protein) superfamily protein;(source:Araport11)	protein_coding
AT3G03500	TatD related DNase;(source:Araport11)	protein_coding
AT2G44370	Cysteine/Histidine-rich C1 domain family protein;(source:Araport11)	protein_coding
AT5G07080	HXXXD-type acyl-transferase family protein;(source:Araport11)	protein_coding
AT1G05700	Leucine-rich repeat transmembrane protein kinase protein;(source:Araport11)	protein_coding
AT5G22560	transmembrane protein, putative (DUF247);(source:Araport11)	protein_coding
AT1G73885	AT-rich interactive domain protein;(source:Araport11)	protein_coding
AT4G25170	Uncharacterized conserved protein (UCP012943);(source:Araport11)	protein_coding
AT4G00780	TRAF-like family protein;(source:Araport11)	protein_coding
AT1G49310	transmembrane protein;(source:Araport11)	protein_coding
AT4G18940	RNA ligase/cyclic nucleotide phosphodiesterase family protein;(source:Araport11)	protein_coding
AT4G27700	Rhodanese/Cell cycle control phosphatase superfamily protein;(source:Araport11)	protein_coding
AT2G28270	Cysteine/Histidine-rich C1 domain family protein;(source:Araport11)	protein_coding
AT5G19970	GRAS family transcription factor family protein;(source:Araport11)	protein_coding
AT5G22555	transmembrane protein;(source:Araport11)	protein_coding
AT2G21020	pseudogene of NOD26-like intrinsic protein 3;(source:Araport11)	pseudogene
AT5G52790	CBS domain protein with a domain protein (DUF21);(source:Araport11)	protein_coding
AT3G47040	Glycosyl hydrolase family protein;(source:Araport11)	protein_coding
AT1G51860	Leucine-rich repeat protein kinase family protein;(source:Araport11)	protein_coding
AT1G52200	PLAC8 family protein;(source:Araport11)	protein_coding
AT4G30450	glycine-rich protein;(source:Araport11)	protein_coding
AT2G28780	P-hydroxybenzoic acid efflux pump subunit;(source:Araport11)	protein_coding
AT1G07175	alternative NAD(P)H dehydrogenase;(source:Araport11)	protein_coding
AT3G52480	transmembrane protein;(source:Araport11)	protein_coding
AT4G14780	Protein kinase superfamily protein;(source:Araport11)	protein_coding
AT1G77145	transmembrane protein, putative (DUF506);(source:Araport11)	protein_coding
AT2G22122	hypothetical protein;(source:Araport11)	protein_coding
AT4G39780	encodes a member of the DREB subfamily A-6 of ERF/AP2 transcription factor family. The protein contains one AP2 domain. There are 8 members in this subfamily including RAP2.4.	protein_coding
AT5G59680	Leucine-rich repeat protein kinase family protein;(source:Araport11)	protein_coding
AT5G43180	transmembrane protein, putative (Protein of unknown function, DUF599);(source:Araport11)	protein_coding
AT3G20380	TRAF-like family protein;(source:Araport11)	protein_coding
AT5G05400	LRR and NB-ARC domains-containing disease resistance protein;(source:Araport11)	protein_coding
AT3G16530	Lectin like protein whose expression is induced upon treatment with chitin oligomers.	protein_coding
AT5G14120	Major facilitator superfamily protein;(source:Araport11)	protein_coding
AT4G25835	P-loop containing nucleoside triphosphate hydrolases superfamily protein;(source:Araport11)	protein_coding
AT5G54585	hypothetical protein;(source:Araport11)	protein_coding
AT4G29905	hypothetical protein;(source:Araport11)	protein_coding
AT5G35940	Mannose-binding lectin superfamily protein;(source:Araport11)	protein_coding
AT3G46190	TRAF-like family protein;(source:Araport11)	protein_coding
AT1G50050	CAP (Cysteine-rich secretory proteins, Antigen 5, and Pathogenesis-related 1 protein) superfamily protein;(source:Araport11)	protein_coding
AT2G13910	pseudogene of Cysteine/Histidine-rich C1 domain family protein;(source:Araport11)	pseudogene
AT1G65845	transmembrane protein;(source:Araport11)	protein_coding
AT2G37820	Cysteine/Histidine-rich C1 domain family protein;(source:Araport11)	protein_coding
AT3G01260	Galactose mutarotase-like superfamily protein;(source:Araport11)	protein_coding
AT2G28960	Leucine-rich repeat protein kinase family protein;(source:Araport11)	protein_coding
AT5G49770	Leucine rich receptor kinase.	protein_coding
AT2G17060	Disease resistance protein (TIR-NBS-LRR class) family;(source:Araport11)	protein_coding
AT2G19060	SGNH hydrolase-type esterase superfamily protein;(source:Araport11)	protein_coding
AT4G16870	transposable_element_gene;(source:Araport11);copia-like retrotransposon family, has a 0. P-value blast match to dbj|BAA78426.1| polyprotein (AtRE2-1) (Arabidopsis thaliana) (Ty1_Copia-element);(source:TAIR10)	transposable_element_gene
AT3G15450	aluminum induced protein with YGL and LRDR motifs;(source:Araport11)	protein_coding
AT1G10340	Ankyrin repeat family protein;(source:Araport11)	protein_coding
AT5G44585	hypothetical protein;(source:Araport11)	protein_coding
AT3G04900	Heavy metal transport/detoxification superfamily protein;(source:Araport11)	protein_coding
AT5G51390	hypothetical protein;(source:Araport11)	protein_coding
AT1G61740	Sulfite exporter TauE/SafE family protein;(source:Araport11)	protein_coding
AT3G54040	PAR1 protein;(source:Araport11)	protein_coding
AT1G45015	MD-2-related lipid recognition domain-containing protein;(source:Araport11)	protein_coding
AT3G13840	GRAS family transcription factor;(source:Araport11)	protein_coding
AT2G44380	Cysteine/Histidine-rich C1 domain family protein;(source:Araport11)	protein_coding
AT3G20360	TRAF-like family protein;(source:Araport11)	protein_coding
AT1G23205	Plant invertase/pectin methylesterase inhibitor superfamily protein;(source:Araport11)	protein_coding
AT3G60700	hypothetical protein (DUF1163);(source:Araport11)	protein_coding
AT3G14060	hypothetical protein;(source:Araport11)	protein_coding
AT3G19430	late embryogenesis abundant protein-related / LEA protein-like protein;(source:Araport11)	protein_coding
AT1G55410	pseudogene of Cysteine/Histidine-rich C1 domain family protein;(source:Araport11)	pseudogene
AT1G02610	RING/FYVE/PHD zinc finger superfamily protein;(source:Araport11)	protein_coding
AT4G39675	hypothetical protein;(source:Araport11)	protein_coding
AT5G24490	30S ribosomal protein;(source:Araport11)	protein_coding
AT5G49780	Leucine-rich repeat protein kinase family protein;(source:Araport11)	protein_coding
AT2G16380	Sec14p-like phosphatidylinositol transfer family protein;(source:Araport11)	protein_coding
AT2G43600	Chitinase family protein;(source:Araport11)	protein_coding
AT3G47050	Glycosyl hydrolase family protein;(source:Araport11)	protein_coding
AT3G23190	HR-like lesion-inducing protein-like protein;(source:Araport11)	protein_coding
AT4G16000	hypothetical protein;(source:Araport11)	protein_coding
AT5G65925	hypothetical protein;(source:Araport11)	protein_coding
AT4G26555	FKBP-like peptidyl-prolyl cis-trans isomerase family protein;(source:Araport11)	protein_coding
AT5G16980	Zinc-binding dehydrogenase family protein;(source:Araport11)	protein_coding
AT3G46400	Leucine-rich repeat protein kinase family protein;(source:Araport11)	protein_coding
AT1G22430	GroES-like zinc-binding dehydrogenase family protein;(source:Araport11)	protein_coding
AT1G44050	Cysteine/Histidine-rich C1 domain family protein;(source:Araport11)	protein_coding
AT5G48430	Eukaryotic aspartyl protease family protein;(source:Araport11)	protein_coding
AT3G51330	Eukaryotic aspartyl protease family protein;(source:Araport11)	protein_coding
AT2G17050	disease resistance protein (TIR-NBS-LRR class);(source:Araport11)	protein_coding
AT2G27660	Cysteine/Histidine-rich C1 domain family protein;(source:Araport11)	protein_coding
AT5G42010	Transducin/WD40 repeat-like superfamily protein;(source:Araport11)	protein_coding
AT1G07560	Leucine-rich repeat protein kinase family protein;(source:Araport11)	protein_coding
AT1G53950	ubiquitin-40S ribosomal S27a-like protein;(source:Araport11)	protein_coding
AT3G60270	Cupredoxin superfamily protein;(source:Araport11)	protein_coding
AT4G04630	senescence regulator (Protein of unknown function, DUF584);(source:Araport11)	protein_coding
AT4G09770	TRAF-like family protein;(source:Araport11)	protein_coding
AT1G52070	Mannose-binding lectin superfamily protein;(source:Araport11)	protein_coding
AT5G60530	late embryogenesis abundant protein-related / LEA protein-like protein;(source:Araport11)	protein_coding
AT5G65207	hypothetical protein;(source:Araport11)	protein_coding
AT1G15890	Disease resistance protein (CC-NBS-LRR class) family;(source:Araport11)	protein_coding
AT4G27400	Late embryogenesis abundant (LEA) protein-like protein;(source:Araport11)	protein_coding
AT5G44020	HAD superfamily, subfamily IIIB acid phosphatase;(source:Araport11)	protein_coding
AT4G32950	Protein phosphatase 2C family protein;(source:Araport11)	protein_coding
AT5G59080	hypothetical protein;(source:Araport11)	protein_coding
AT3G51350	Eukaryotic aspartyl protease family protein;(source:Araport11)	protein_coding
AT1G53635	hypothetical protein;(source:Araport11)	protein_coding
AT1G63560	Receptor-like protein kinase-related family protein; CONTAINS InterPro DOMAIN/s: Protein of unknown function DUF26 (InterPro:IPR002902); BEST Arabidopsis thaliana protein match is: Receptor-like protein kinase-related family protein (TAIR:AT1G63600.1)	protein_coding
AT5G24230	Lipase class 3-related protein;(source:Araport11)	protein_coding
AT3G51340	Eukaryotic aspartyl protease family protein;(source:Araport11)	protein_coding
AT5G54370	Late embryogenesis abundant (LEA) protein-like protein;(source:Araport11)	protein_coding
AT1G30260	galactosyltransferase family protein;(source:Araport11)	protein_coding		AGAMOUS-LIKE 79 (AGL79)
AT2G44000	Late embryogenesis abundant (LEA) hydroxyproline-rich glycoprotein family;(source:Araport11)	protein_coding
AT5G43780	sulfate adenylyltransferase, ATP sulfurylase	protein_coding	(APS4)	(ATPS4)
				(APS4)
AT1G30720	FAD-binding Berberine family protein;(source:Araport11)	protein_coding	(ATBBE10)	(ATBBE10)
AT4G20820	FAD-binding Berberine family protein;(source:Araport11)	protein_coding	(ATBBE18)	(ATBBE18)
AT4G33720	CAP (Cysteine-rich secretory proteins, Antigen 5, and Pathogenesis-related 1 protein) superfamily protein;(source:Araport11)	protein_coding	(ATCAPE3)	(ATCAPE3)
AT2G25900	Encodes a protein with two tandem-arrayed CCCH-type zinc fingers that binds RNA and is involved in RNA turnover. The mRNA is cell-to-cell mobile.	protein_coding	(ATCTH)	(ATCTH)
				TANDEM ZINC FINGER 1 (TZF1)
				A. THALIANA TANDEM ZINC FINGER PROTEIN 1 (ATTZF1)
AT5G62720	Integral membrane HPP family protein. Putative nitrate transporter.	protein_coding	(ATNITR2;1)	(ATNITR2
				1)
AT4G04640	One of two genes (with ATPC2) encoding the gamma subunit of Arabidopsis chloroplast ATP synthase.	protein_coding	(ATPC1)	(ATPC1)
AT4G12490	Encodes a member of the AZI family of lipid transfer proteins. Contains a PRR domain that appears to be required for localization to the chloroplast.	protein_coding	(AZI3)	(AZI3)
AT4G37390	Encodes an IAA-amido synthase that conjugates Asp and other amino acids to auxin in vitro. Lines carrying insertions in this gene are hypersensitive to auxin. May function as a negative component in auxin signaling by regulating auxin activity.	protein_coding	(BRU6)	(GH3.2)
				(BRU6)
				(GH3-2)
				AUXIN UPREGULATED 3 (AUR3)
				YADOKARI 1 (YDK1)
AT5G28770	BASIC LEUCINE ZIPPER protein which regulates the circadian oscillator gene PSEUDO RESPONSE REGULATOR7 (PRR7) to change the circadian phase in response to sugars. It upregulates PRR7 in response to low energy. bZIP63 and PRR7 are required for correct oscillator phase under light/dark cycles. bZIP protein BZO2H3 mRNA, partial cds	protein_coding	(BZO2H3)	(BZO2H3)
AT1G76590	PLATZ transcription factor family protein;(source:Araport11)	protein_coding	(PLATZ2)	(PLATZ2)
AT3G61390	Plant U-box type E3 ubiquitin ligase (PUB).	protein_coding	(PUB36)	(PUB36)
AT5G14070	Encodes a member of the CC-type glutaredoxin (ROXY) family that has been shown to interact with the transcription factor TGA2 and suppress ORA59 promoter activity. ROXY2, together with ROXY1 (AT3G02000), controls anther development. roxy1 roxy2 double mutants are sterile and do not produce pollen.	protein_coding	(ROXY2)	(ROXY2)
AT1G65486	Secreted peptide which functions in plant growth and pathogen defense.	protein_coding	(STMP4)	(STMP4)
AT1G58340	Encodes a plant MATE (multidrug and toxic compound extrusion) transporter that is localized to the Golgi complex and small organelles and is involved in determining the rate of organ initiation. It is also involved in iron homeostasis when plants are under osmotic stress.	protein_coding	(ZF14)	ARABIDOPSIS ABNORMAL SHOOT4 (ABS4)
				BUSH-AND-CHLOROTIC-DWARF 1 (BCD1)
				(ZF14)
				ZRIZI (ZRZ)
AT4G33020	member of Fe(II) transporter isolog family	protein_coding	(ZIP9)	(ATZIP9)
				(ZIP9)
AT4G15330	cytochrome P450, family 705, subfamily A, polypeptide 1;(source:Araport11)	protein_coding	"CYTOCHROME P450, FAMILY 705, SUBFAMILY A, POLYPEPTIDE 1" (CYP705A1)	"CYTOCHROME P450, FAMILY 705, SUBFAMILY A, POLYPEPTIDE 1" (CYP705A1)
AT2G05180	member of CYP705A	protein_coding	"CYTOCHROME P450, FAMILY 705, SUBFAMILY A, POLYPEPTIDE 6" (CYP705A6)	"CYTOCHROME P450, FAMILY 705, SUBFAMILY A, POLYPEPTIDE 6" (CYP705A6)
AT4G12330	member of CYP706A	protein_coding	"CYTOCHROME P450, FAMILY 706, SUBFAMILY A, POLYPEPTIDE 7" (CYP706A7)	"CYTOCHROME P450, FAMILY 706, SUBFAMILY A, POLYPEPTIDE 7" (CYP706A7)
AT4G27710	member of CYP709B The mRNA is cell-to-cell mobile.	protein_coding	"CYTOCHROME P450, FAMILY 709, SUBFAMILY B, POLYPEPTIDE 3" (CYP709B3)	"CYTOCHROME P450, FAMILY 709, SUBFAMILY B, POLYPEPTIDE 3" (CYP709B3)
AT5G25140	putative cytochrome P450	protein_coding	"CYTOCHROME P450, FAMILY 71, SUBFAMILY B, POLYPEPTIDE 13" (CYP71B13)	"CYTOCHROME P450, FAMILY 71, SUBFAMILY B, POLYPEPTIDE 13" (CYP71B13)
AT1G13080	cytochrome P450 monooxygenase	protein_coding	"CYTOCHROME P450, FAMILY 71, SUBFAMILY B, POLYPEPTIDE 2" (CYP71B2)	"CYTOCHROME P450, FAMILY 71, SUBFAMILY B, POLYPEPTIDE 2" (CYP71B2)
AT3G26290	putative cytochrome P450	protein_coding	"CYTOCHROME P450, FAMILY 71, SUBFAMILY B, POLYPEPTIDE 26" (CYP71B26)	"CYTOCHROME P450, FAMILY 71, SUBFAMILY B, POLYPEPTIDE 26" (CYP71B26)
AT3G26220	cytochrome P450 monooxygenase	protein_coding	"CYTOCHROME P450, FAMILY 71, SUBFAMILY B, POLYPEPTIDE 3" (CYP71B3)	"CYTOCHROME P450, FAMILY 71, SUBFAMILY B, POLYPEPTIDE 3" (CYP71B3)
AT1G13710	Encodes the cytochrome P450 CYP78A5 monooxygenase. Contributes to the generation of a growth-stimulating signal distinct from the classical phytohormones that prevents proliferation arrest, promoting organ growth. In ovules it is required for megagametogenesis, maternal control of seed size and restricting megaspore mother cell fate to a single cell.	protein_coding	"CYTOCHROME P450, FAMILY 78, SUBFAMILY A, POLYPEPTIDE 5" (CYP78A5)	KLUH (KLU)
				"CYTOCHROME P450, FAMILY 78, SUBFAMILY A, POLYPEPTIDE 5" (CYP78A5)
AT2G22330	Encodes a cytochrome P450. Involved in tryptophan metabolism. Converts Trp to indole-3-acetaldoxime (IAOx), a precursor to IAA and indole glucosinolates. The mRNA is cell-to-cell mobile.	protein_coding	"CYTOCHROME P450, FAMILY 79, SUBFAMILY B, POLYPEPTIDE 3" (CYP79B3)	"CYTOCHROME P450, FAMILY 79, SUBFAMILY B, POLYPEPTIDE 3" (CYP79B3)
AT5G24410	Encodes a cytosolic 6-phosphogluconolactonase (PGL) thought to be involved in the oxidative pentose-phosphate pathway (OPPP).	protein_coding	6-PHOSPHOGLUCONOLACTONASE 4 (PGL4)	6-PHOSPHOGLUCONOLACTONASE 4 (PGL4)
AT4G25050	encodes an acyl carrier protein predominantly expressed in leaves. Gene expression is upregulated by light.	protein_coding	ACYL CARRIER PROTEIN 4 (ACP4)	ACYL CARRIER PROTEIN 4 (ACP4)
				(ATACP4)
AT1G06120	Membrane bound acyl-lipid desaturases which can perform Δ9 desaturation.	protein_coding	ACYL-LIPID DESATURASE1.4 (ADS1.4)	ACYL-LIPID DESATURASE1.4 (ADS1.4)
AT1G80050	Encodes an adenosine phosphoribosyl transferase(E.C:2.4.2.7), a constitutively expressed enzyme involved in the one-step salvage of adenine to AMP. This isozyme has high affinity for cytokinins and is likely to be localized to the cytosol.	protein_coding	ADENINE PHOSPHORIBOSYL TRANSFERASE 2 (APT2)	ADENINE PHOSPHORIBOSYL TRANSFERASE 2 (APT2)
				(PHT1.1)
				(ATAPT2)
AT2G13810	ALD1 is a L-lysine alpha-aminotransferase. It is part of the pipecolic acid biosynthetic pathway, where it catalyzes the biochemical conversion of lysine to epsilon-amino-alpha-ketocaproic acid (KAC) which is subject to subsequent transamination, cyclization and isomerization to form 2,3-dehydropipecolic acid.	protein_coding	AGD2-LIKE DEFENSE RESPONSE PROTEIN 1 (ALD1)	AGD2-LIKE DEFENSE RESPONSE PROTEIN 1 (ALD1)
				(ATALD1)
				EDS TWO SUPPRESSOR 5 (EDTS5)
AT2G13360	Encodes a peroxisomal photorespiratory enzyme that catalyzes transamination reactions with multiple substrates. It is involved in photorespiration.	protein_coding	ALANINE:GLYOXYLATE AMINOTRANSFERASE (AGT)	ALANINE:GLYOXYLATE AMINOTRANSFERASE (AGT)
				L-SERINE:GLYOXYLATE AMINOTRANSFERASE (SGAT)
				ALANINE:GLYOXYLATE AMINOTRANSFERASE 1 (AGT1)
AT1G08980	Encodes an enzyme with similarity to bacterial acylamidohydrolases and exhibits indole-3-acetamide amidohydrolase activity in vitro. This enzyme may be involved in the in vivo biosynthesis of indole-acetic acid from indole-3-acetamide, a native metabolite of A. thaliana. It appears to exist as a monomer.	protein_coding	AMIDASE 1 (AMI1)	AMIDASE-LIKE PROTEIN 1 (ATAMI1)
				AMIDASE 1 (AMI1)
				ARABIDOPSIS THALIANA TRANSLOCON AT THE OUTER MEMBRANE OF CHLOROPLASTS 64-I (ATTOC64-I)
				TRANSLOCON AT THE OUTER MEMBRANE OF CHLOROPLASTS 64-I (TOC64-I)
AT1G72200	RING/U-box superfamily protein;(source:Araport11)	protein_coding	ARABIDOPSIS T??XICOS EN LEVADURA 11 (ATL11)	ARABIDOPSIS T??XICOS EN LEVADURA 11 (ATL11)
AT5G46650	RING/U-box superfamily protein;(source:Araport11)	protein_coding	ARABIDOPSIS T??XICOS EN LEVADURA 30 (ATL30)	ARABIDOPSIS T??XICOS EN LEVADURA 30 (ATL30)
AT4G40070	RING/U-box superfamily protein;(source:Araport11)	protein_coding	ARABIDOPSIS T??XICOS EN LEVADURA 32 (ATL32)	ARABIDOPSIS T??XICOS EN LEVADURA 32 (ATL32)
AT2G47560	RING/U-box superfamily protein;(source:Araport11)	protein_coding	ARABIDOPSIS T??XICOS EN LEVADURA 64 (ATL64)	ARABIDOPSIS T??XICOS EN LEVADURA 64 (ATL64)
AT1G49200	RING/U-box superfamily protein;(source:Araport11)	protein_coding	ARABIDOPSIS T??XICOS EN LEVADURA 75 (ATL75)	ARABIDOPSIS T??XICOS EN LEVADURA 75 (ATL75)
AT3G18773	RING/U-box superfamily protein;(source:Araport11)	protein_coding	ARABIDOPSIS T??XICOS EN LEVADURA 77 (ATL77)	ARABIDOPSIS T??XICOS EN LEVADURA 77 (ATL77)
AT4G24015	RING/U-box superfamily protein;(source:Araport11)	protein_coding	ARABIDOPSIS T??XICOS EN LEVADURA 82 (ATL82)	ARABIDOPSIS T??XICOS EN LEVADURA 82 (ATL82)
AT5G53110	RING/U-box superfamily protein;(source:Araport11)	protein_coding	ARABIDOPSIS T??XICOS EN LEVADURA 96 (ATL96)	ARABIDOPSIS T??XICOS EN LEVADURA 96 (ATL96)
AT2G34000	RING/U-box superfamily protein;(source:Araport11)	protein_coding	ARABIDOPSIS T??XICOS EN LEVADURA 99 (ATL99)	ARABIDOPSIS T??XICOS EN LEVADURA 99 (ATL99)
AT1G22500	Gene encodes a putative C3HC4-type RING zinc finger factor. it is induced in response to light and ascorbate stimulus.	protein_coding	ARABIDOPSIS TOXICOS EN LEVADURA 15 (ATL15)	ARABIDOPSIS TOXICOS EN LEVADURA 15 (ATL15)
				ARABIDOPSIS THALIANA ARABIDOPSIS TOXICOS EN LEVADURA 15 (AtATL15)
AT2G33790	pollen Ole e 1 allergen protein containing 14.6% proline residues, similar to arabinogalactan protein (Daucus carota) GI:11322245, SP:Q03211 Pistil-specific extensin-like protein precursor (PELP) {Nicotiana tabacum}; contains Pfam profile PF01190: Pollen proteins Ole e I family	protein_coding	ARABINOGALACTAN PROTEIN 30 (AGP30)	(ATAGP30)
				ARABINOGALACTAN PROTEIN 30 (AGP30)
AT3G28345	Encodes an ATP-binding cassette (ABC) transporter. Expressed in the vascular tissue of primary stem.	protein_coding	ATP-BINDING CASSETTE B15 (ABCB15)	MULTI-DRUG RESISTANCE 13 (MDR13)
				ATP-BINDING CASSETTE B15 (ABCB15)
AT4G12550	isolated from differential screening of a cDNA library from auxin-treated root culture. encodes a protein that is related to a large family of proteins that consist of a proline-rich or glycine-rich N-terminus and a hydrophobic, possibly membrane spanning C-terminus.	protein_coding	AUXIN-INDUCED IN ROOT CULTURES 1 (AIR1)	AUXIN-INDUCED IN ROOT CULTURES 1 (AIR1)
AT3G56980	Encodes a member of the basic helix-loop-helix transcription factor protein.	protein_coding	BASIC HELIX-LOOP-HELIX 39 (BHLH39)	(BHLH039)
				BASIC HELIX-LOOP-HELIX 39 (BHLH39)
				OBP3-RESPONSIVE GENE 3 (ORG3)
AT5G49450	Encodes a transcription activator is a positive regulator of plant tolerance to salt, osmotic and drought stresses.	protein_coding	BASIC LEUCINE-ZIPPER 1 (bZIP1)	BASIC LEUCINE-ZIPPER 1 (bZIP1)
				BASIC LEUCINE-ZIPPER 1 (AtbZIP1)
AT3G52060	Encodes a plasmodesmal glycosyltransferase-like protein. Mutation results in defects in seed germination and delayed plant growth.	protein_coding	BETA-1,6-N-ACETYLGLUCOSAMINYL TRANSFERASE-LIKE (GNTL)	(ATGNTL)
				BETA-1,6-N-ACETYLGLUCOSAMINYL TRANSFERASE-LIKE (GNTL)
AT3G52840	beta-galactosidase 2;(source:Araport11)	protein_coding	BETA-GALACTOSIDASE 2 (BGAL2)	BETA-GALACTOSIDASE 2 (BGAL2)
AT5G56870	beta-galactosidase 4;(source:Araport11)	protein_coding	BETA-GALACTOSIDASE 4 (BGAL4)	BETA-GALACTOSIDASE 4 (BGAL4)
AT1G02640	encodes a protein similar to a beta-xylosidase located in the extracellular matrix. This is a member of glycosyl hydrolase family 3 and has six other closely related members.	protein_coding	BETA-XYLOSIDASE 2 (BXL2)	BETA-XYLOSIDASE 2 (ATBXL2)
				BETA-XYLOSIDASE 2 (BXL2)
AT4G15400	Encodes BIA1, a member of the BAHD acyltransferase family. Plays a role in controlling brassinosteroids levels, particularly in the root and hypocotyl in darkness.	protein_coding	BRASSINOSTEROID INACTIVATOR1 (BIA1)	ABNORMAL SHOOT 1 (ABS1)
				BRASSINOSTEROID INACTIVATOR1 (BIA1)
AT3G09240	kinase with tetratricopeptide repeat domain-containing protein;(source:Araport11)	protein_coding	BRASSINOSTEROID-SIGNALING KINASE 9 (BSK9)	BRASSINOSTEROID-SIGNALING KINASE 9 (BSK9)
AT5G63160	BTB and TAZ domain protein. Short-lived nuclear-cytoplasmic protein targeted for degradation by the 26S proteosome pathway. Acts redundantly with BT2 and BT3 during female gametophyte development.	protein_coding	BTB AND TAZ DOMAIN PROTEIN 1 (bt1)	BTB AND TAZ DOMAIN PROTEIN 1 (bt1)
AT3G48360	Encodes a protein (BT2) that is an essential component of the TAC1-mediated telomerase activation pathway. Acts redundantly with BT3 and BT1 during female gametophyte development and with BT3 during male gametophyte development. BT2 also mediates multiple responses to nutrients, stresses, and hormones.	protein_coding	BTB AND TAZ DOMAIN PROTEIN 2 (bt2)	BTB AND TAZ DOMAIN PROTEIN 2 (bt2)
				(ATBT2)
AT1G11530	Encodes a monocysteinic thioredoxin, thioredoxin in which the second cysteine of the redox site is replaced by a serine, with low disulfide reductase but efficient disulfide isomerase activity. The mRNA is cell-to-cell mobile.	protein_coding	C-TERMINAL CYSTEINE RESIDUE IS CHANGED TO A SERINE 1 (CXXS1)	C-TERMINAL CYSTEINE RESIDUE IS CHANGED TO A SERINE 1 (CXXS1)
				C-TERMINAL CYSTEINE RESIDUE IS CHANGED TO A SERINE 1 (ATCXXS1)
AT3G06390	Uncharacterized protein family (UPF0497);(source:Araport11)	protein_coding	CASP-LIKE PROTEIN 1D2 (CASPL1D2)	CASP-LIKE PROTEIN 1D2 (CASPL1D2)
AT2G39518	Uncharacterized protein family (UPF0497);(source:Araport11)	protein_coding	CASP-LIKE PROTEIN 4D2 (CASPL4D2)	CASP-LIKE PROTEIN 4D2 (CASPL4D2)
AT4G23700	member of Putative Na+/H+ antiporter family	protein_coding	CATION/H+ EXCHANGER 17 (CHX17)	CATION/H+ EXCHANGER 17 (ATCHX17)
				CATION/H+ EXCHANGER 17 (CHX17)
AT2G25090	Encodes a member of the SNF1-related kinase (SnRK) gene family (SnRK3.18), which has also been reported as a member of the CBL-interacting protein kinases (CIPK16) and is involved in salinity tolerance.	protein_coding	CBL-INTERACTING PROTEIN KINASE 16 (CIPK16)	CBL-INTERACTING PROTEIN KINASE 16 (CIPK16)
				(ATCIPK16)
				SNF1-RELATED PROTEIN KINASE 3.18 (SnRK3.18)
AT3G26740	transcripts are differentially regulated at the level of mRNA stability at different times of day controlled by the circadian clock. mRNAs are targets of the mRNA degradation pathway mediated by the downstream (DST) instability determinant.	protein_coding	CCR-LIKE (CCL)	CCR-LIKE (CCL)
AT4G35440	Enclodes a choride channel protein that is localized to the thlakoid membrane.	protein_coding	CHLORIDE CHANNEL E (CLC-E)	CHLORIDE CHANNEL E (CLC-E)
AT5G57180	Transcription regulator responsible for specific upregulation of the translocon genes atToc33 and atToc75 in leaves. Involved in protein import into chloroplast.	protein_coding	CHLOROPLAST IMPORT APPARATUS 2 (CIA2)	CHLOROPLAST IMPORT APPARATUS 2 (CIA2)
AT2G31081	Member of a large family of putative ligands homologous to the Clavata3 gene. Consists of a single exon.	protein_coding	CLAVATA3/ESR-RELATED 4 (CLE4)	CLAVATA3/ESR-RELATED 4 (CLE4)
AT2G31083	Member of a large family of putative ligands homologous to the Clavata3 gene. Consists of a single exon.	protein_coding	CLAVATA3/ESR-RELATED 5 (CLE5)	CLAVATA3/ESR-RELATED 5 (CLE5)
				(AtCLE5)
AT2G26975	Ctr copper transporter family;(source:Araport11)	protein_coding	COPPER TRANSPORTER 6 (COPT6)	COPPER TRANSPORTER 6 (COPT6)
AT2G47400	CP12-1 encodes a small peptide found in the chloroplast stroma. It belongs to the CP12 gene family thought to be involved in the formation of a supramolecular complex with glyceraldehyde-3-phosphate dehydrogenase (GAPDH) and phosphoribulokinase (PRK) embedded in the Calvin cycle. The mRNA is cell-to-cell mobile.	protein_coding	CP12 DOMAIN-CONTAINING PROTEIN 1 (CP12-1)	CP12 DOMAIN-CONTAINING PROTEIN 1 (CP12-1)
				CP12 DOMAIN-CONTAINING PROTEIN 1 (CP12)
AT1G30820	Cytidine triphosphate synthase.	protein_coding	CTP SYNTHASE 1 (CTPS1)	CTP SYNTHASE 1 (CTPS1)
AT4G30140	Member of the GDSL lipase/esterase family of proteins that functions as cutinase. Expressed in pollen and at the zone of lateral root emergence.	protein_coding	CUTICLE DESTRUCTING FACTOR 1 (CDEF1)	CUTICLE DESTRUCTING FACTOR 1 (CDEF1)
AT1G67110	cytochrome P450, family 735, subfamily A, polypeptide 2;(source:Araport11)	protein_coding	CYTOCHROME P450, FAMILY 735, SUBFAMILY A, POLYPEPTIDE 2 (CYP735A2)	CYTOCHROME P450, FAMILY 735, SUBFAMILY A, POLYPEPTIDE 2 (CYP735A2)
AT2G46660	Encodes a member of CYP78A cytochrome P450 monooxygenase protein family that is required in the sporophytic tissue of the mother plant to promote seed growth.	protein_coding	CYTOCHROME P450, FAMILY 78, SUBFAMILY A, POLYPEPTIDE 6 (CYP78A6)	ENHANCER OF DA1-1 (EOD3)
				CYTOCHROME P450, FAMILY 78, SUBFAMILY A, POLYPEPTIDE 6 (CYP78A6)
AT2G19500	It encodes a protein whose sequence is similar to cytokinin oxidase/dehydrogenase, which catalyzes the degradation of cytokinins.	protein_coding	CYTOKININ OXIDASE 2 (CKX2)	(ATCKX2)
				CYTOKININ OXIDASE 2 (CKX2)
AT4G29740	It encodes a protein whose sequence is similar to cytokinin oxidase/dehydrogenase, which catalyzes the degradation of cytokinins.	protein_coding	CYTOKININ OXIDASE 4 (CKX4)	(ATCKX4)
				CYTOKININ OXIDASE 4 (CKX4)
AT5G20250	encodes a member of glycosyl hydrolase family 36. Expression is induced within 3 hours of dark treatment, in senescing leaves and treatment with exogenous photosynthesis inhibitor. Induction of gene expression was suppressed in excised leaves supplied with sugar. The authors suggest that the gene's expression pattern is responding to the level of sugar in the cell. The mRNA is cell-to-cell mobile.	protein_coding	DARK INDUCIBLE 10 (DIN10)	DARK INDUCIBLE 10 (DIN10)
				RAFFINOSE SYNTHASE 6 (RS6)
AT5G61590	Encodes an AP2/ERF-type transcription factor that is preferentially expressed in the epidermis and induced by darkness and negatively regulates cuticular wax biosynthesis.	protein_coding	DECREASE WAX BIOSYNTHESIS (DEWAX)	(ERF107)
				DECREASE WAX BIOSYNTHESIS (DEWAX)
AT2G33830	Negative regulator of local and systemic acquired resistance; target of FLD for activation of SAR.	protein_coding	DORMANCY ASSOCIATED GENE 2 (DRM2)	DORMANCY ASSOCIATED GENE 2 (DRM2)
				(ATDRM2)
				DORMANCY/AUXIN ASSOCIATED FAMILY PROTEIN 2( (DAP2)
AT1G28330	dormancy-associated protein (DRM1)	protein_coding	DORMANCY-ASSOCIATED PROTEIN-LIKE 1 (DYL1)	DORMANCY-ASSOCIATED PROTEIN 1 (DRM1)
				(ATDRM1)
				DORMANCY-ASSOCIATED PROTEIN-LIKE 1 (DYL1)
AT3G02430	transmembrane protein, putative (DUF679);(source:Araport11)	protein_coding	DUF679 DOMAIN MEMBRANE PROTEIN 5 (DMP5)	DUF679 DOMAIN MEMBRANE PROTEIN 5 (DMP5)
AT4G33790	Encodes an alcohol-forming fatty acyl-CoA reductase, involved in cuticular wax biosynthesis. Lines carrying recessive mutations are deficient in primary alcohol and have glossy stem surfaces.	protein_coding	ECERIFERUM 4 (CER4)	ECERIFERUM 4 (CER4)
				FATTY ACID REDUCTASE 3 (FAR3)
				(G7)
AT3G55150	A member of EXO70 gene family, putative exocyst subunits, conserved in land plants. Arabidopsis thaliana contains 23 putative EXO70 genes, which can be classified into eight clusters on the phylogenetic tree.	protein_coding	EXOCYST SUBUNIT EXO70 FAMILY PROTEIN H1 (EXO70H1)	EXOCYST SUBUNIT EXO70 FAMILY PROTEIN H1 (EXO70H1)
				EXOCYST SUBUNIT EXO70 FAMILY PROTEIN H1 (ATEXO70H1)
AT2G39380	A member of EXO70 gene family, putative exocyst subunits, conserved in land plants. Arabidopsis thaliana contains 23 putative EXO70 genes, which can be classified into eight clusters on the phylogenetic tree.	protein_coding	EXOCYST SUBUNIT EXO70 FAMILY PROTEIN H2 (EXO70H2)	EXOCYST SUBUNIT EXO70 FAMILY PROTEIN H2 (EXO70H2)
				EXOCYST SUBUNIT EXO70 FAMILY PROTEIN H2 (ATEXO70H2)
AT1G26250	Proline-rich extensin-like family protein;(source:Araport11)	protein_coding	EXTENSIN 18 (EXT18)	EXTENSIN 18 (EXT18)
AT2G28160	Encodes a putative transcription factor that regulates iron uptake responses. mRNA is detected in the outer cell layers of the root and accumulates in response to iron deficiency. The expression of many iron-regulated genes is dependent on FIT1. It specifically regulates FRO2 at the level of mRNA accumulation and IRT1 at the level of protein accumulation.Similar to FER in tomato and is a regulato…	protein_coding	FER-LIKE IRON DEFICIENCY INDUCED TRANSCRIPTION FACTOR (FIT)	FE-DEFICIENCY INDUCED TRANSCRIPTION FACTOR 1 (FIT1)
				BASIC HELIX-LOOP-HELIX PROTEIN 29 (ATBHLH029)
				FER-LIKE REGULATOR OF IRON UPTAKE (FRU)
				FER-LIKE IRON DEFICIENCY INDUCED TRANSCRIPTION FACTOR (FIT)
				BASIC HELIX-LOOP-HELIX PROTEIN 29 (ATBHLH29)
				ARABIDOPSIS FE-DEFICIENCY INDUCED TRANSCRIPTION FACTOR 1 (ATFIT1)
				BASIC HELIX-LOOP-HELIX PROTEIN 29 (BHLH029)
AT5G23980	Encodes a ferric chelate reductase that is expressed at low levels in roots,shoots and cotyledons, but not flowers. Its transcription is regulated by FIT1.	protein_coding	FERRIC REDUCTION OXIDASE 4 (FRO4)	FERRIC REDUCTION OXIDASE 4 (FRO4)
				(ATFRO4)
AT5G23990	Encodes a ferric chelate reductase that is expressed at low levels in roots,shoots and flowers, but not cotyledons.	protein_coding	FERRIC REDUCTION OXIDASE 5 (FRO5)	FERRIC REDUCTION OXIDASE 5 (FRO5)
				FERRIC REDUCTION OXIDASE 5 (ATFRO5)
AT5G63600	encodes a protein whose sequence is similar to flavonol synthase	protein_coding	FLAVONOL SYNTHASE 5 (FLS5)	(ATFLS5)
				FLAVONOL SYNTHASE 5 (FLS5)
AT5G10140	MADS-box protein encoded by FLOWERING LOCUS C - transcription factor that functions as a repressor of floral transition and contributes to temperature compensation of the circadian clock. Expression is downregulated during cold treatment. Vernalization, FRI and the autonomous pathway all influence the state of FLC chromatin. Both maternal and paternal alleles are reset by vernalization, but their…	protein_coding	FLOWERING LOCUS C (FLC)	FLOWERING LOCUS C (FLC)
				REDUCED STEM BRANCHING 6 (RSB6)
				AGAMOUS-LIKE 25 (AGL25)
				FLOWERING LOCUS F (FLF)
AT2G15350	member of Glycosyltransferase Family- 37	protein_coding	FUCOSYLTRANSFERASE 10 (FUT10)	(ATFUT10)
				FUCOSYLTRANSFERASE 10 (FUT10)
AT2G36830	Encodes a tonoplast intrinsic protein, which functions as water channel. It has also been shown to be able to facilitate the transport of urea and hydrogen peroxide. Highly expressed in vascular tissues of the root, stem, cauline leaves and flowers but not in the apical meristems. The mRNA is cell-to-cell mobile.	protein_coding	GAMMA TONOPLAST INTRINSIC PROTEIN (GAMMA-TIP)	GAMMA TONOPLAST INTRINSIC PROTEIN (GAMMA-TIP)
				GAMMA TONOPLAST INTRINSIC PROTEIN 1 (GAMMA-TIP1)
				TONOPLAST INTRINSIC PROTEIN 1
				1 (TIP1
				1)
AT2G36690	Protein belonging to the Fe-dependent 2-oxoglutarate dioxygenase superfamily, catalyzes the stereospecific hydration of GA12 to produce DHGA12, negatively regulates ABA sensitivity during germination, phototrophic establishment and seedling development.	protein_coding	GERMINATION INSENSITIVE TO ABA MUTANT 2 (GIM2)	GAIN-OF-FUNCTION IN ABA-MODULATED SEED GERMINATION 2 (GAS2)
				GERMINATION INSENSITIVE TO ABA MUTANT 2 (GIM2)
AT3G04110	putative glutamate receptor (GLR1.1). Contains a functional cation - permeable pore domain. Involved in cellular cation homeostasis.	protein_coding	GLUTAMATE RECEPTOR 1.1 (GLR1.1)	GLUTAMATE RECEPTOR 1 (GLR1)
				(ATGLR1.1)
				GLUTAMATE RECEPTOR 1.1 (GLR1.1)
AT2G24720	member of Putative ligand-gated ion channel subunit family	protein_coding	GLUTAMATE RECEPTOR 2.2 (GLR2.2)	GLUTAMATE RECEPTOR 2.2 (ATGLR2.2)
				GLUTAMATE RECEPTOR 2.2 (GLR2.2)
AT4G31710	member of Putative ligand-gated ion channel subunit family	protein_coding	GLUTAMATE RECEPTOR 2.4 (GLR2.4)	ARABIDOPSIS THALIANA GLUTAMATE RECEPTOR 2.4 (ATGLR2.4)
				AUGMIN SUBUNIT 8 (AUG8)
				GLUTAMATE RECEPTOR 2.4 (GLR2.4)
AT5G24920	Encodes a member of the GDU (glutamine dumper) family proteins involved in amino acid export: At4g31730 (GDU1), At4g25760 (GDU2), At5g57685 (GDU3), At2g24762 (GDU4), At5g24920 (GDU5), At3g30725 (GDU6) and At5g38770 (GDU7).	protein_coding	GLUTAMINE DUMPER 5 (GDU5)	GLUTAMINE DUMPER 5 (GDU5)
				GLUTAMINE DUMPER 5 (AtGDU5)
AT1G66200	encodes a cytosolic glutamate synthetase, this enzyme has low affinity with substrate ammonium	protein_coding	GLUTAMINE SYNTHASE CLONE F11 (GSR2)	GLUTAMINE SYNTHETASE 1
				2 (GLN1
				2)
				GLUTAMINE SYNTHASE CLONE F11 (GSR2)
AT1G49860	Encodes glutathione transferase belonging to the phi class of GSTs. Naming convention according to Wagner et al. (2002). The mRNA is cell-to-cell mobile.	protein_coding	GLUTATHIONE S-TRANSFERASE (CLASS PHI) 14 (GSTF14)	GLUTATHIONE S-TRANSFERASE (CLASS PHI) 14 (GSTF14)
				GLUTATHIONE S-TRANSFERASE (CLASS PHI) 14 (ATGSTF14)
AT3G14415	Encodes a glycolate oxidase that modulates reactive oxygen species-mediated signal transduction during nonhost resistance. The mRNA is cell-to-cell mobile.	protein_coding	GLYCOLATE OXIDASE 2 (GOX2)	GLYCOLATE OXIDASE 2 (GOX2)
AT1G21360	glycolipid transfer protein 2;(source:Araport11)	protein_coding	GLYCOLIPID TRANSFER PROTEIN 2 (GLTP2)	GLYCOLIPID TRANSFER PROTEIN 2 (GLTP2)
AT3G21260	Glycolipid transfer protein (GLTP) family protein;(source:Araport11)	protein_coding	GLYCOLIPID TRANSFER PROTEIN 3 (GLTP3)	GLYCOLIPID TRANSFER PROTEIN 3 (GLTP3)
AT1G15380	Glyoxalase which affects ABA?JA crosstalk.	protein_coding	GLYOXYLASE I 4 (GLYI4)	GLYOXYLASE I 4 (GLYI4)
AT3G51910	member of Heat Stress Transcription Factor (Hsf) family The mRNA is cell-to-cell mobile.	protein_coding	HEAT SHOCK TRANSCRIPTION FACTOR A7A (HSFA7A)	HEAT SHOCK TRANSCRIPTION FACTOR A7A (HSFA7A)
				ARABIDOPSIS THALIANA HEAT SHOCK TRANSCRIPTION FACTOR A7A (AT-HSFA7A)
AT2G21045	Arsenate reductase. Contributes to QTL for arsenate tolerance. Col is resistant and Kas-1 represents sensitive strain.	protein_coding	HIGH ARSENIC CONTENT 1 (HAC1)	HIGH ARSENIC CONTENT 1 (HAC1)
				ARSENATE REDUCTASE QTL1 (ARQ1)
AT2G17820	Encodes a member of the histidine kinase family.	protein_coding	HISTIDINE KINASE 1 (HK1)	HISTIDINE KINASE 1 (ATHK1)
				HISTIDINE KINASE 1 (HK1)
				(AHK1)
AT2G01430	ATHB17 is a member of the HD-Zip transcription factor family. It is expressed most strongly in roots at different stages of development and induced by ABA, paraquat, drought, and NaCl treatments. Loss of function mutants are more sensitive to salt and drought stress.The protein is nuclear localized and has been shown to bind to the promoter of SIG5 and other genes.	protein_coding	HOMEOBOX-LEUCINE ZIPPER PROTEIN 17 (HB17)	ARABIDOPSIS THALIANA HOMEOBOX-LEUCINE ZIPPER PROTEIN 17 (ATHB-17)
				HOMEOBOX-LEUCINE ZIPPER PROTEIN 17 (ATHB17)
				HOMEOBOX-LEUCINE ZIPPER PROTEIN 17 (HB17)
AT3G10020	plant/protein;(source:Araport11)	protein_coding	HYPOXIA RESPONSE UNKNOWN PROTEIN 26 (HUP26)	HYPOXIA RESPONSE UNKNOWN PROTEIN 26 (HUP26)
AT5G55250	Encodes an enzyme which specifically converts IAA to its methyl ester form MelIAA. This gene belongs to the family of carboxyl methyltransferases whose members catalyze the transfer of the methyl group from S-adenosyl-L-methionine to carboxylic acid-containing substrates to form small molecule methyl esters. Expression of TCP genes is downregulated in mutant iamt1-D. SABATH methyltransferase.	protein_coding	IAA CARBOXYLMETHYLTRANSFERASE 1 (IAMT1)	(AtIAMT1)
				IAA CARBOXYLMETHYLTRANSFERASE 1 (IAMT1)
AT1G21100	O-methyltransferase family protein;(source:Araport11)	protein_coding	INDOLE GLUCOSINOLATE O-METHYLTRANSFERASE 1 (IGMT1)	INDOLE GLUCOSINOLATE O-METHYLTRANSFERASE 1 (IGMT1)
AT2G26410	Member of IQ67 (CaM binding) domain containing family.	protein_coding	IQ-DOMAIN 4 (Iqd4)	IQ-DOMAIN 4 (Iqd4)
AT2G38460	Encodes IRON REGULATED1 (IREG1/FPN1), one of the Arabidopsis orthologs (AT2G38460/IREG1/FPN1 and AT5G03570/IREG2/FPN2) the iron efflux transporter ferroportin (FPN) identified in animals.	protein_coding	IRON REGULATED 1 (IREG1)	ARABIDOPSIS THALIANA IRON-REGULATED PROTEIN 1 (ATIREG1)
				FERROPORTIN 1 (FPN1)
				IRON REGULATED 1 (IREG1)
AT3G63110	Encodes cytokinin synthase involved in cytokinin biosynthesis. IPT3 subcellular localization is modulated by farnesylation- when farnesylated it is localized to the nucleus, otherwise to the chloroplast.	protein_coding	ISOPENTENYLTRANSFERASE 3 (IPT3)	ISOPENTENYLTRANSFERASE 3 (ATIPT3)
				ISOPENTENYLTRANSFERASE 3 (IPT3)
AT1G60160	Member of the KT/KUP/HAK family of proton-coupled potassium transporters which have potential effect on cellular expansion.	protein_coding	K TRANSPORTER12 (KT12)	K TRANSPORTER12 (KT12)
AT1G80440	Encodes a member of a family of F-box proteins, called the KISS ME DEADLY (KMD) family, that targets type-B ARR proteins for degradation and is involved in the negative regulation of the cytokinin response. Also named as KFB20, a member of a group of Kelch repeat F-box proteins that negatively regulate phenylpropanoid biosynthesis by targeting the phenypropanoid biosynthesis enzyme phenylalanine …	protein_coding	KISS ME DEADLY 1 (KMD1)	KELCH REPEAT F-BOX 20 (KFB20)
				KISS ME DEADLY 1 (KMD1)
AT2G44130	Encodes a member of a family of F-box proteins, called the KISS ME DEADLY (KMD) family. Component of SCF ubiquitin protein ligase, interacts with phenylalanine ammonia-lyase. AtKFB39 is a homolog of previously identified AtKFB50 (At3g59940) and specifically interacts with Arabidopsis PAL3 and PAL4 in vitro. In planta, together with AtKFB01, KFB20 and KFB50, it regulates PAL protein stability thus…	protein_coding	KISS ME DEADLY 3 (KMD3)	KELCH-DOMAIN-CONTAINING F-BOX PROTEIN 39 (KFB39)
				KISS ME DEADLY 3 (KMD3)
AT3G59940	Encodes a member of a family of F-box proteins, called the KISS ME DEADLY (KMD) family, that targets type-B ARR proteins for degradation and is involved in the negative regulation of the cytokinin response. Also named as KFB50, a member of a group of Kelch repeat F-box proteins that negatively regulate phenylpropanoid biosynthesis by targeting the phenypropanoid biosynthesis enzyme phenylalanine …	protein_coding	KISS ME DEADLY 4 (KMD4)	KISS ME DEADLY 4 (KMD4)
				(ATKFB50)
				KELCH REPEAT F-BOX 50 (KFB50)
AT2G46750	Encodes a homolog of rat L-gulono-1,4-lactone (L-GulL) oxidase that is involved in the biosynthesis of L-ascorbic acid.	protein_coding	L -GULONO-1,4-LACTONE ( L -GULL) OXIDASE 2 (GULLO2)	(ATGULLO2)
				L -GULONO-1,4-LACTONE ( L -GULL) OXIDASE 2 (GULLO2)
AT3G45390	LOW protein: L-type lectin-domain receptor kinase-like protein;(source:Araport11)	protein_coding	L-TYPE LECTIN RECEPTOR KINASE I.2 (LECRK-I.2)	L-TYPE LECTIN RECEPTOR KINASE I.2 (LECRK-I.2)
AT3G45440	Concanavalin A-like lectin protein kinase family protein;(source:Araport11)	protein_coding	L-TYPE LECTIN RECEPTOR KINASE I.6 (LECRK-I.6)	L-TYPE LECTIN RECEPTOR KINASE I.6 (LECRK-I.6)
AT3G09220	putative laccase, a member of laccase family of genes (17 members in Arabidopsis).	protein_coding	LACCASE 7 (LAC7)	LACCASE 7 (LAC7)
AT1G55580	Encodes a member of the GRAS family of putative transcriptional regulators. It is involved in the initiation of axillary meristems during both the vegetative and reproductive growth phases and functions upstream of REV and AXR1 in the regulation of shoot branching.	protein_coding	LATERAL SUPPRESSOR (LAS)	SCARECROW-LIKE 18 (SCL18)
				LATERAL SUPPRESSOR (LAS)
AT2G15880	Pollen expressed protein required for pollen tube growth.Along with other members of the LRX family, itnteracts with RALF4 to control pollen tube growth and integrity. Loss of function results in premature pollen tube rupture and reduced fertility.	protein_coding	LEUCINE-RICH REPEAT/EXTENSIN 10 (LRX10)	LEUCINE-RICH REPEAT/EXTENSIN 10 (LRX10)
AT4G25080	Encodes a protein with methyltransferase activity responsible for the methylation of magnesium protoporphyrin IX. Mutants defective in this gene are affected in chlorophyll biosynthesis and show a reduction in the accumulation of a number of major thylakoid-associated proteins including components of PSI (LHCI), PSII (LHCII, D1, CP43) and the cytochrome b6f complex (Cytf). By contrast, no signifi…	protein_coding	MAGNESIUM-PROTOPORPHYRIN IX METHYLTRANSFERASE (CHLM)	MAGNESIUM-PROTOPORPHYRIN IX METHYLTRANSFERASE (CHLM)
AT5G45840	Encodes a leucine-rich-repeat RLK that is localized to the plasma membrane of pollen tubes and functions with MIK1/2 as the male receptor of the pollen tube chemo-attractant LURE1.MDIS1 forms a complex with MIK1/2 and binds LURE1.	protein_coding	MALE DISCOVERER1 (MDIS1)	MALE DISCOVERER1 (MDIS1)
AT1G80180	Encodes a substrate of the MAPK kinases. Phenotypic analyses of Arabidopsis expressing phosphorylation site mutant forms of At1g80180.1 showed clustered stomata and higher stomatal index in cotyledons expressing the phosphomimetic form of At1g80180.1. Tightly connected with MAPK signaling to fine-tune stomatal production and patterning.	protein_coding	MAPK SUBSTRATES IN THE STOMATAL LINEAGE 1 (MASS1)	MAPK SUBSTRATES IN THE STOMATAL LINEAGE 1 (MASS1)
AT2G15890	Encodes CBP1, a regulator of transcription initiation in central cell-mediated pollen tube guidance.	protein_coding	MATERNAL EFFECT EMBRYO ARREST 14 (MEE14)	CCG-BINDING PROTEIN 1 (CBP1)
				MATERNAL EFFECT EMBRYO ARREST 14 (MEE14)
AT2G21650	RSM1 is a member of a small sub-family of single MYB transcription factors. Analysis of overexpressin lines indicate its involvement during early morphogenesis.	protein_coding	MATERNAL EFFECT EMBRYO ARREST 3 (MEE3)	MATERNAL EFFECT EMBRYO ARREST 3 (MEE3)
				RADIALIS-LIKE SANT/MYB 1 (RSM1)
				ARABIDOPSIS RAD-LIKE 2 (ATRL2)
AT3G14810	mechanosensitive channel of small conductance-like 5;(source:Araport11)	protein_coding	MECHANOSENSITIVE CHANNEL OF SMALL CONDUCTANCE-LIKE 5 (MSL5)	MECHANOSENSITIVE CHANNEL OF SMALL CONDUCTANCE-LIKE 5 (MSL5)
AT1G07610	one of the five metallothioneins (MTs) genes identified in Arabidopsis. MTs are cysteine-rich proteins required for heavy metal tolerance. The mRNA is cell-to-cell mobile.	protein_coding	METALLOTHIONEIN 1C (MT1C)	METALLOTHIONEIN 1C (MT1C)
AT2G39200	A member of a large family of seven-transmembrane domain proteins specific to plants, homologs of the barley mildew resistance locus o (MLO) protein. The Arabidopsis genome contains 15 genes encoding MLO proteins, with localization in plasma membrane. Phylogenetic analysis revealed four clades of closely-related AtMLO genes. ATMLO6 belongs to the clade IV, with AtMLO2, AtMLO3 and AtMLO12. The gen…	protein_coding	MILDEW RESISTANCE LOCUS O 12 (MLO12)	MILDEW RESISTANCE LOCUS O 12 (MLO12)
				MILDEW RESISTANCE LOCUS O 12 (ATMLO12)
AT1G70890	MLP-like protein 43;(source:Araport11)	protein_coding	MLP-LIKE PROTEIN 43 (MLP43)	MLP-LIKE PROTEIN 43 (MLP43)
				MAJOR LATEX PROTEIN LIKE 43 (MLP43)
AT2G25680	Encodes a high-affinity molybdate transporter. Mutant has reduced concentrations of molybdate in roots and shoots, and reduced shoot and root length when growing on Mo-limited medium.	protein_coding	MOLYBDATE TRANSPORTER 1 (MOT1)	MOLYBDATE TRANSPORTER 1 (MOT1)
AT3G61300	C2 calcium/lipid-binding plant phosphoribosyltransferase family protein;(source:Araport11)	protein_coding	MULTIPLE C2 DOMAIN AND TRANSMEMBRANE REGION PROTEIN 1 (MCTP8)	MULTIPLE C2 DOMAIN AND TRANSMEMBRANE REGION PROTEIN 1 (MCTP8)
AT1G71030	Encodes a putative myb family transcription factor. In contrast to most other myb-like proteins its myb domain consists of a single repeat. A proline-rich region potentially involved in transactivation is found in the C-terminal part of the protein. Its transcript accumulates mainly in leaves.	protein_coding	MYB-LIKE 2 (MYBL2)	ARABIDOPSIS MYB-LIKE 2 (ATMYBL2)
				MYB-LIKE 2 (MYBL2)
AT5G07680	NAC domain containing protein 80;(source:Araport11)	protein_coding	NAC DOMAIN CONTAINING PROTEIN 80 (NAC080)	(ATNAC4)
				NAC DOMAIN CONTAINING PROTEIN 80 (NAC080)
				(NAC4)
				ARABIDOPSIS NAC DOMAIN CONTAINING PROTEIN 79 (ANAC079)
				NAC DOMAIN CONTAINING PROTEIN 80 (ANAC080)
AT3G12977	NAC transcription regulator. Regulates endosperm cell expansion during germination.	protein_coding	NAC1 LIKE (NAC1L)	NAC1 LIKE (NAC1L)
AT1G80830	Thought to be involved in iron homeostasis. Induced in leaves in response to iron deficiency. Transgenic plants accumulate toxic levels of iron. Gene complements yeast iron uptake mutants.	protein_coding	NATURAL RESISTANCE-ASSOCIATED MACROPHAGE PROTEIN 1 (NRAMP1)	NATURAL RESISTANCE-ASSOCIATED MACROPHAGE PROTEIN 1 (NRAMP1)
				(ATNRAMP1)
				(PMIT1)
AT5G04950	Encodes a nicotianamide synthase.	protein_coding	NICOTIANAMINE SYNTHASE 1 (NAS1)	ARABIDOPSIS THALIANA NICOTIANAMINE SYNTHASE 1 (ATNAS1)
				NICOTIANAMINE SYNTHASE 1 (NAS1)
AT1G08090	High-affinity nitrate transporter. Up-regulated by nitrate. Functions as a repressor of lateral root initiation independently of nitrate uptake.	protein_coding	NITRATE TRANSPORTER 2:1 (NRT2:1)	NITRATE TRANSPORTER 2.1 (NRT2.1)
				NITRATE TRANSPORTER 2:1 (NRT2:1)
				NITRATE TRANSPORTER 2:1 (ATNRT2:1)
				NITRATE TRANSPORTER 2.1 (ATNRT2.1)
				(NRT2
				1AT)
				(ACH1)
				LATERAL ROOT INITIATION 1 (LIN1)
				NITRATE TRANSPORTER 2 (NRT2)
AT1G31885	NOD26-like intrinsic protein 3;(source:Araport11)	protein_coding	NOD26-LIKE INTRINSIC PROTEIN 3;1 (NIP3;1)	NOD26-LIKE INTRINSIC PROTEIN 3
				1 (NIP3
				1)
AT1G32450	Transmembrane nitrate transporter. Involved in xylem transport of nitrate from root to shoot. Induced in response to high and low concentrations of nitrate. Not involved in nitrate uptake. Expressed in root pericycle cells under the control of MYB59. Also functions as a proton-coupled H+/K+ antiporter for K+ loading into the xylem.	protein_coding	NRT1/ PTR FAMILY 7.3 (NPF7.3)	NITRATE TRANSPORTER 1.5 (NRT1.5)
				(ATNPF7.3)
				NRT1/ PTR FAMILY 7.3 (NPF7.3)
AT5G47240	nudix hydrolase homolog 8;(source:Araport11)	protein_coding	NUDIX HYDROLASE HOMOLOG 8 (NUDT8)	NUDIX HYDROLASE HOMOLOG 8 (NUDT8)
				NUDIX HYDROLASE HOMOLOG 8 (NUDX8)
				NUDIX HYDROLASE HOMOLOG 8 (atnudt8)
AT1G06160	encodes a member of the ERF (ethylene response factor) subfamily B-3 of ERF/AP2 transcription factor family. The protein contains one AP2 domain. There are 18 members in this subfamily including ATERF-1, ATERF-2, AND ATERF-5.	protein_coding	OCTADECANOID-RESPONSIVE ARABIDOPSIS AP2/ERF 59 (ORA59)	ETHYLENE RESPONSIVE FACTOR 59 (ERF59)
				OCTADECANOID-RESPONSIVE ARABIDOPSIS AP2/ERF 59 (ORA59)
AT5G58360	ovate family protein 3;(source:Araport11)	protein_coding	OVATE FAMILY PROTEIN 3 (OFP3)	ARABIDOPSIS THALIANA OVATE FAMILY PROTEIN 3 (ATOFP3)
				OVATE FAMILY PROTEIN 3 (OFP3)
AT2G02710	Encodes a putative blue light receptor protein.	protein_coding	PAS/LOV PROTEIN B (PLPB)	PAS/LOV PROTEIN (PLP)
				PAS/LOV PROTEIN B (PLPB)
AT4G37060	Patatin-related phospholipase A. Expressed weakly in roots, cotyledons, and leaves but is transcriptionally induced by auxin. Phosphorylation by calcium-dependent protein kinases in vitro enhances its activity.	protein_coding	PATATIN-LIKE PROTEIN 5 (PLP5)	PATATIN-LIKE PROTEIN 5 (PLP5)
AT2G21610	pectinesterase 11;(source:Araport11)	protein_coding	PECTINESTERASE 11 (PE11)	A. THALIANA PECTINESTERASE 11 (ATPE11)
				PECTINESTERASE 11 (PE11)
AT4G15340	Encodes a protein that catalyzes the production of the tricyclic triterpene arabidiol when expressed in yeast.	protein_coding	PENTACYCLIC TRITERPENE SYNTHASE 1 (PEN1)	PENTACYCLIC TRITERPENE SYNTHASE 1 (ATPEN1)
				PENTACYCLIC TRITERPENE SYNTHASE 1 (PEN1)
				(04C11)
AT1G60740	Thioredoxin superfamily protein;(source:Araport11)	protein_coding	PEROXIREDOXIN IID (PRXIID)	PEROXIREDOXIN IID (PRXIID)
AT2G26820	phloem protein 2-A3;(source:Araport11)	protein_coding	PHLOEM PROTEIN 2-A3 (PP2-A3)	PHLOEM PROTEIN 2-A3 (ATPP2-A3)
				IMMUNE ASSOCIATED NUCLEOTIDE BINDING 10 (IAN10)
				PHLOEM PROTEIN 2-A3 (PP2-A3)
AT5G45080	phloem protein 2-A6;(source:Araport11)	protein_coding	PHLOEM PROTEIN 2-A6 (PP2-A6)	PHLOEM PROTEIN 2-A6 (PP2-A6)
				PHLOEM PROTEIN 2-A6 (AtPP2-A6)
AT5G45090	phloem protein 2-A7;(source:Araport11)	protein_coding	PHLOEM PROTEIN 2-A7 (PP2-A7)	PHLOEM PROTEIN 2-A7 (PP2-A7)
				PHLOEM PROTEIN 2-A7 (AtPP2-A7)
AT5G43350	Encodes an inorganic phosphate transporter Pht1;1. Mutants display enhanced arsenic accumulation. Members of the Pht1 family of phosphate transporters include: Pht1;1/At5g43350, Pht1;2/At5g43370, Pht1;3/At5g43360, Pht1;4/At2g38940, Pht1;5/At2g32830, Pht1;6/At5g43340, Pht1;7/At3g54700, Pht1;8/At1g20860, Pht1;9/At1g76430 (Plant Journal 2002, 31:341).	protein_coding	PHOSPHATE TRANSPORTER 1;1 (PHT1;1)	ARABIDOPSIS THALIANA PHOSPHATE TRANSPORTER 1 (ATPT1)
				(PT1)
				PHOSPHATE TRANSPORTER 1
				1 (PHT1
				1)
AT5G65690	Encodes a putative phosphoenolpyruvate carboxykinase (ATP-dependent). The mRNA is cell-to-cell mobile.	protein_coding	PHOSPHOENOLPYRUVATE CARBOXYKINASE 2 (PCK2)	PHOSPHOENOLPYRUVATE CARBOXYKINASE (PEPCK)
				PHOSPHOENOLPYRUVATE CARBOXYKINASE 2 (PCK2)
AT2G34420	Photosystem II type I chlorophyll a/b-binding protein	protein_coding	PHOTOSYSTEM II LIGHT HARVESTING COMPLEX GENE B1B2 (LHB1B2)	PHOTOSYSTEM II LIGHT HARVESTING COMPLEX GENE 1.5 (LHCB1.5)
				PHOTOSYSTEM II LIGHT HARVESTING COMPLEX GENE B1B2 (LHB1B2)
AT3G50820	Encodes a protein which is an extrinsic subunit of photosystem II and which has been proposed to play a central role in stabilization of the catalytic manganese cluster. In Arabidopsis thaliana the PsbO proteins are encoded by two genes: psbO1 and psbO2. PsbO2 is the minor isoform in the wild-type. Mutants defective in this gene have been shown to be affected in the dephosphorylation of the D1 pr…	protein_coding	PHOTOSYSTEM II SUBUNIT O-2 (PSBO2)	PHOTOSYSTEM II SUBUNIT O-2 (PSBO2)
				OXYGEN EVOLVING COMPLEX SUBUNIT 33 KDA (OEC33)
				PHOTOSYSTEM II SUBUNIT O-2 (PSBO-2)
AT1G79040	Encodes for the 10 kDa PsbR subunit of photosystem II (PSII). This subunit appears to be involved in the stable assembly of PSII, particularly that of the oxygen-evolving complex subunit PsbP. Mutants defective in this gene have reduced amounts of subunits PsbP and PsbQ in PSII. In turn, assembly of PsbR is dependent on the presence of PsbJ.	protein_coding	PHOTOSYSTEM II SUBUNIT R (PSBR)	PHOTOSYSTEM II SUBUNIT R (PSBR)
AT2G20180	Encodes a novel Myc-related bHLH transcription factor that has transcriptional activation activity in the dark. It is a key negative regulator of phytochrome-mediated seed germination and acts by inhibiting chlorophyll biosynthesis, light-mediated suppression of hypocotyl elongation and far-red light-mediated suppression of seed germination, and promoting negative gravitropism in hypocotyls. Ligh…	protein_coding	PHYTOCHROME INTERACTING FACTOR 3-LIKE 5 (PIL5)	PHYTOCHROME INTERACTING FACTOR 3-LIKE 5 (PIL5)
AT5G65980	Auxin efflux carrier family protein;(source:Araport11)	protein_coding	PIN-LIKES 7 (PILS7)	PIN-LIKES 7 (PILS7)
AT3G61430	a member of the plasma membrane intrinsic protein subfamily PIP1. localizes to the plasma membrane and exhibits water transport activity in Xenopus oocyte. expressed ubiquitously and protein level decreases slightly during leaf development. The mRNA is cell-to-cell mobile.	protein_coding	PLASMA MEMBRANE INTRINSIC PROTEIN 1A (PIP1A)	PLASMA MEMBRANE INTRINSIC PROTEIN 1A (PIP1A)
				PLASMA MEMBRANE INTRINSIC PROTEIN 1
				1 (PIP1
				1)
				PLASMA MEMBRANE INTRINSIC PROTEIN 1 (PIP1)
				ARABIDOPSIS THALIANA PLASMA MEMBRANE INTRINSIC PROTEIN 1 (ATPIP1)
AT3G53420	a member of the plasma membrane intrinsic protein subfamily PIP2. localizes to the plasma membrane and exhibits water transport activity in Xenopus oocyte. expressed specifically in the vascular bundles and protein level increases slightly during leaf dev. When expressed in yeast cells can conduct hydrogen peroxide into those cells.	protein_coding	PLASMA MEMBRANE INTRINSIC PROTEIN 2A (PIP2A)	PLASMA MEMBRANE INTRINSIC PROTEIN 2A (PIP2A)
				PLASMA MEMBRANE INTRINSIC PROTEIN 2 (PIP2)
				PLASMA MEMBRANE INTRINSIC PROTEIN 2
				1 (PIP2
				1)
				(ATPIP2
				1)
AT3G15840	Encodes a chloroplast-targeted protein localized in the stroma that is a novel component essential for NDH-mediated non-photochemical reduction of the plastoquinone pool in chlororespiratory electron transport.	protein_coding	POST-ILLUMINATION CHLOROPHYLL FLUORESCENCE INCREASE (PIFI)	POST-ILLUMINATION CHLOROPHYLL FLUORESCENCE INCREASE (PIFI)
AT3G29780	Member of a diversely expressed predicted peptide family showing sequence similarity to tobacco Rapid Alkalinization Factor (RALF), and is believed to play an essential role in the physiology of Arabidopsis. Consists of a single exon and is characterized by a conserved C-terminal motif and N-terminal signal peptide.	protein_coding	RALF-LIKE 27 (RALFL27)	RALF-LIKE 27 (RALFL27)
AT2G32660	receptor like protein 22;(source:Araport11)	protein_coding	RECEPTOR LIKE PROTEIN 22 (RLP22)	RECEPTOR LIKE PROTEIN 22 (RLP22)
				RECEPTOR LIKE PROTEIN 22 (AtRLP22)
AT4G16950	Contains a putative nucleotide binding site and leucine-rich repeats. Similar to the plant resistance genes N and L6, and to the toll and interleukin-1 receptors. Confers resistance to Peronospora parasitica.Redundant function together with SIKIC1 and 3 in SNC1-mediated autoimmunity. Protein levels controlled by MUSE1 and MUSE2.	protein_coding	RECOGNITION OF PERONOSPORA PARASITICA 5 (RPP5)	RECOGNITION OF PERONOSPORA PARASITICA 5 (RPP5)
				SIDEKICK SNC1 2 (SIKIC2)
AT2G37180	a member of the plasma membrane intrinsic protein PIP2. functions as aquaporin and is involved in desiccation.	protein_coding	RESPONSIVE TO DESICCATION 28 (RD28)	RESPONSIVE TO DESICCATION 28 (RD28)
				PLASMA MEMBRANE INTRINSIC PROTEIN 2C (PIP2C)
				PLASMA MEMBRANE INTRINSIC PROTEIN 2
				3 (PIP2
				3)
AT4G28270	Encodes a RING finger E3 ubiquitin ligase. Binds and ubiquitinates ABP1 in vivo and in vitro.	protein_coding	RING MEMBRANE-ANCHOR 2 (RMA2)	RING MEMBRANE-ANCHOR 2 (RMA2)
				(ATRMA2)
AT5G22920	Encodes a protein with sequence similarity to RING, zinc finger proteins. Loss of function mutations show reduced (15%) stomatal aperture under non stress conditions.	protein_coding	RING ZINC-FINGER PROTEIN 34 (RZPF34)	RING ZINC-FINGER PROTEIN 34 (RZPF34)
				CHY ZINC-FINGER AND RING PROTEIN 1 (CHYR1)
				(ATRZPF34)
AT4G15417	RNAse II-like 1;(source:Araport11)	protein_coding	RNASE II-LIKE 1 (RTL1)	RNASE II-LIKE 1 (RTL1)
				RNASE II-LIKE 1 (ATRTL1)
AT1G80650	RNAse THREE-like protein 1;(source:Araport11)	protein_coding	RNASE THREE-LIKE PROTEIN 1 (RTL1)	RNASE THREE-LIKE PROTEIN 1 (RTL1)
AT1G65570	Encodes a glycosyl hydrolase 28 (GH28) family polygalacturonase (PG) protein. Involved in root cap development.	protein_coding	ROOT CAP POLYGALACTURONASE (RCPG)	ROOT CAP POLYGALACTURONASE (RCPG)
AT4G38390	root hair specific 17;(source:Araport11)	protein_coding	ROOT HAIR SPECIFIC 17 (RHS17)	ROOT HAIR SPECIFIC 17 (RHS17)
AT1G19900	RUBY encodes a secreted galactose oxidase involved in cell wall modification.	protein_coding	RUBY PARTICLES IN MUCILAGE (RUBY)	RUBY PARTICLES IN MUCILAGE (RUBY)
AT3G23800	selenium-binding protein 3;(source:Araport11)	protein_coding	SELENIUM-BINDING PROTEIN 3 (SBP3)	SELENIUM-BINDING PROTEIN 3 (SBP3)
AT3G12240	serine carboxypeptidase-like 15;(source:Araport11)	protein_coding	SERINE CARBOXYPEPTIDASE-LIKE 15 (SCPL15)	SERINE CARBOXYPEPTIDASE-LIKE 15 (SCPL15)
AT1G11080	serine carboxypeptidase-like 31;(source:Araport11)	protein_coding	SERINE CARBOXYPEPTIDASE-LIKE 31 (scpl31)	SERINE CARBOXYPEPTIDASE-LIKE 31 (scpl31)
AT1G73270	serine carboxypeptidase-like 6;(source:Araport11)	protein_coding	SERINE CARBOXYPEPTIDASE-LIKE 6 (scpl6)	SERINE CARBOXYPEPTIDASE-LIKE 6 (scpl6)
AT4G38470	Serine/threonine kinase that phosphorylate transit peptides of chloroplast and mitochondria targeted pre-proteins.	protein_coding	SERINE/THREONINE/TYROSINE KINASE 46 (STY46)	SERINE/THREONINE/TYROSINE KINASE 46 (STY46)
AT1G62280	Encodes a protein with ten predicted transmembrane helices. The SLAH1 protein has similarity to the SLAC1 protein involved in ion homeostasis in guard cells. Although it is not expressed in guard cells, it can complement a slac1-2 mutant suggesting that it performs a similar function. SLAH1:GFP localizes to the plasma membrane.	protein_coding	SLAC1 HOMOLOGUE 1 (SLAH1)	SLAC1 HOMOLOGUE 1 (SLAH1)
AT5G50760	SAUR-like auxin-responsive protein family;(source:Araport11)	protein_coding	SMALL AUXIN UPREGULATED RNA 55 (SAUR55)	SMALL AUXIN UPREGULATED RNA 55 (SAUR55)
AT1G78290	encodes a member of SNF1-related protein kinase (SnRK2) family whose activity is activated by ionic (salt) and non-ionic (mannitol) osmotic stress and dehydration.	protein_coding	SNF1-RELATED PROTEIN KINASE 2-8 (SNRK2-8)	SNF1-RELATED PROTEIN KINASE 2-8 (SNRK2-8)
				SNF1-RELATED PROTEIN KINASE 2C (SRK2C)
				SNF1-RELATED PROTEIN KINASE 2.8 (SNRK2.8)
AT3G02850	Encodes SKOR, a member of Shaker family potassium ion (K+) channel. This family includes five groups based on phylogenetic analysis (FEBS Letters (2007) 581: 2357): I (inward rectifying channel): AKT1 (AT2G26650), AKT5 (AT4G32500) and SPIK (also known as AKT6, AT2G25600); II (inward rectifying channel): KAT1 (AT5G46240) and KAT2 (AT4G18290); III (weakly inward rectifying channel): AKT2 (AT4G22200…	protein_coding	STELAR K+ OUTWARD RECTIFIER (SKOR)	STELAR K+ OUTWARD RECTIFIER (SKOR)
AT5G59090	subtilase 4.12;(source:Araport11)	protein_coding	SUBTILASE 4.12 (SBT4.12)	SUBTILASE 4.12 (SBT4.12)
				SUBTILASE 4.12 (ATSBT4.12)
AT1G78000	Encodes a sulfate transporter that can restore sulfate uptake capacity of a yeast mutant lacking sulfate transporter genes.	protein_coding	SULFATE TRANSPORTER 1;2 (SULTR1;2)	SULFATE TRANSPORTER 1
				2 (SULTR1
				2)
				SELENATE RESISTANT 1 (SEL1)
AT4G24180	Root-specific expression activated in response to rhizobacteria and ACC. Role in induced systemic resistance.	protein_coding	THAUMATIN-LIKE PROTEIN 1 (TLP1)	THAUMATIN-LIKE PROTEIN 1 (TLP1)
				(ATTLP1)
AT1G75030	encodes a PR5-like protein	protein_coding	THAUMATIN-LIKE PROTEIN 3 (TLP-3)	THAUMATIN-LIKE PROTEIN 3 (TLP-3)
				THAUMATIN-LIKE PROTEIN 3 (ATLP-3)
AT5G51850	hypothetical protein;(source:Araport11)	protein_coding	TON1 RECRUITING MOTIF 24 (TRM24)	TON1 RECRUITING MOTIF 24 (TRM24)
AT5G47560	Encodes a tonoplast malate/fumarate transporter.	protein_coding	TONOPLAST DICARBOXYLATE TRANSPORTER (TDT)	(ATSDAT)
				TONOPLAST DICARBOXYLATE TRANSPORTER (TDT)
				TONOPLAST DICARBOXYLATE TRANSPORTER (ATTDT)
AT4G17340	tonoplast intrinsic protein 2;(source:Araport11)	protein_coding	TONOPLAST INTRINSIC PROTEIN 2;2 (TIP2;2)	(DELTA-TIP2)
				TONOPLAST INTRINSIC PROTEIN 2
				2 (TIP2
				2)
AT5G47450	Tonoplast intrinsic protein, transports ammonium (NH3) and methylammonium across the tonoplast membrane, gene expression shows diurnal regulation and is upregulated by ammonium (NH3).	protein_coding	TONOPLAST INTRINSIC PROTEIN 2;3 (TIP2;3)	ARABIDOPSIS THALIANA TONOPLAST INTRINSIC PROTEIN 2
				3 (ATTIP2
				3)
				DELTA-TONOPLAST INTRINSIC PROTEIN 3 (DELTA-TIP3)
				TONOPLAST INTRINSIC PROTEIN 2
				3 (TIP2
				3)
AT1G20840	The protein encoded by this gene is found in the tonoplast (vacuole membrane) of Arabidopsis cells. The gene is expressed at highest levels in juvenile (sink) and adult (source) leaves, followed by flower tissues.	protein_coding	TONOPLAST MONOSACCHARIDE TRANSPORTER1 (TMT1)	(AtTMT1)
				TONOPLAST MONOSACCHARIDE TRANSPORTER1 (TMT1)
AT1G60140	Encodes an enzyme putatively involved in trehalose biosynthesis. The protein has a trehalose synthase (TPS)-like domain that may or may not be active as well as a trehalose phosphatase (TPP)-like domain.	protein_coding	TREHALOSE PHOSPHATE SYNTHASE (TPS10)	TREHALOSE PHOSPHATE SYNTHASE 10 (TPS10)
				TREHALOSE PHOSPHATE SYNTHASE (TPS10)
				TREHALOSE PHOSPHATE SYNTHASE (ATTPS10)
AT1G78090	homologous to the C-terminal part of microbial trehalose-6-phosphate phosphatases	protein_coding	TREHALOSE-6-PHOSPHATE PHOSPHATASE B (TPPB)	ARABIDOPSIS THALIANA TREHALOSE-6-PHOSPHATE PHOSPHATASE B (ATTPPB)
				TREHALOSE-6-PHOSPHATE PHOSPHATASE B (TPPB)
AT4G39770	Haloacid dehalogenase-like hydrolase (HAD) superfamily protein;(source:Araport11)	protein_coding	TREHALOSE-6-PHOSPHATE PHOSPHATASE H (TPPH)	TREHALOSE-6-PHOSPHATE PHOSPHATASE H (TPPH)
AT1G23870	Encodes an enzyme putatively involved in trehalose biosynthesis. The protein has a trehalose synthase (TPS)-like domain that may or may not be active as well as a trehalose phosphatase (TPP)-like domain. The mRNA is cell-to-cell mobile.	protein_coding	TREHALOSE-PHOSPHATASE/SYNTHASE 9 (TPS9)	TREHALOSE -6-PHOSPHATASE SYNTHASE S9 (TPS9)
				TREHALOSE-PHOSPHATASE/SYNTHASE 9 (TPS9)
				TREHALOSE-PHOSPHATASE/SYNTHASE 9 (ATTPS9)
AT1G12780	Encodes a UDP-glucose epimerase that catalyzes the interconversion of the sugar nucleotides UDP-glucose UDP-galactose via a UDP-4-keto-hexose intermediate. Responsive to stress.	protein_coding	UDP-D-GLUCOSE/UDP-D-GALACTOSE 4-EPIMERASE 1 (UGE1)	A. THALIANA UDP-GLC 4-EPIMERASE 1 (ATUGE1)
				UDP-D-GLUCOSE/UDP-D-GALACTOSE 4-EPIMERASE 1 (UGE1)
AT1G63180	Encodes a protein with UDP-D-glucose 4-epimerase activity. Involved in pollen development.	protein_coding	UDP-D-GLUCOSE/UDP-D-GALACTOSE 4-EPIMERASE 3 (UGE3)	UDP-D-GLUCOSE/UDP-D-GALACTOSE 4-EPIMERASE 3 (UGE3)
AT3G50740	UGT72E1 is an UDPG:coniferyl alcohol glucosyltransferase which specifically glucosylates sinapyl- and coniferyl aldehydes. The enzyme is thought to be involved in lignin metabolism.	protein_coding	UDP-GLUCOSYL TRANSFERASE 72E1 (UGT72E1)	UDP-GLUCOSYL TRANSFERASE 72E1 (UGT72E1)
AT4G34138	UDP-glucosyl transferase 73B1;(source:Araport11)	protein_coding	UDP-GLUCOSYL TRANSFERASE 73B1 (UGT73B1)	UDP-GLUCOSYL TRANSFERASE 73B1 (UGT73B1)
AT1G49320	Encodes USPL1, a BURP domain protein targeted to the protein storage vacuoles. Overexpression of USPL1 affects seed development, protein storage vacuoles and lipid vesicles morphology and function.	protein_coding	UNKNOWN SEED PROTEIN LIKE 1 (USPL1)	UNKNOWN SEED PROTEIN LIKE 1 (USPL1)
				UNKNOWN SEED PROTEIN LIKE 1 (ATUSPL1)
AT5G43580	Predicted to encode a PR (pathogenesis-related) peptide that belongs to the PR-6 proteinase inhibitor family. Functions in resistance to necrotrophic fungi and insect herbivory. Six putative PR-6-type protein encoding genes are found in Arabidopsis: At2g38900, At2g38870, At5g43570, At5g43580, At3g50020 and At3g46860.	protein_coding	UNUSUAL SERINE PROTEASE INHIBITOR (UPI)	UNUSUAL SERINE PROTEASE INHIBITOR (UPI)
AT4G08300	nodulin MtN21-like transporter family protein	protein_coding	USUALLY MULTIPLE ACIDS MOVE IN AND OUT TRANSPORTERS 17 (UMAMIT17)	USUALLY MULTIPLE ACIDS MOVE IN AND OUT TRANSPORTERS 17 (UMAMIT17)
AT4G08290	nodulin MtN21-like transporter family protein	protein_coding	USUALLY MULTIPLE ACIDS MOVE IN AND OUT TRANSPORTERS 20 (UMAMIT20)	USUALLY MULTIPLE ACIDS MOVE IN AND OUT TRANSPORTERS 20 (UMAMIT20)
AT4G01430	Encodes a plasma membrane-localized amino acid transporter likely involved in amino acid export in the developing seed.	protein_coding	USUALLY MULTIPLE ACIDS MOVE IN AND OUT TRANSPORTERS 29 (UMAMIT29)	USUALLY MULTIPLE ACIDS MOVE IN AND OUT TRANSPORTERS 29 (UMAMIT29)
AT3G25190	The gene encodes nodulin-like21 whose transcript abundance was repressed under conditions of Fe-deficient growth.	protein_coding	VACUOLAR IRON TRANSPORTER-LIKE 5 (VTL5)	(ATVTL5)
				VACUOLAR IRON TRANSPORTER-LIKE 5 (VTL5)
AT2G44340	VQ18 is an ABA responsive gene and interacts with the ABI5 transcription factor. Along with its paralog VQ26, it is involved in negative regulation of ABA responses during early seedling development.	protein_coding	VQ PROTEIN 18 (VQ18)	VQ PROTEIN 18 (VQ18)
AT1G16150	Encodes a WAK-like receptor-like kinase with a cytoplasmic Ser/Thr protein kinase domain and an extracellular domain with EGF-like repeats. Likely involved in Arabidopsis root mineral responses to Zn2+, Cu2+, K+, Na+ and Ni+. The mRNA is cell-to-cell mobile.	protein_coding	WALL ASSOCIATED KINASE-LIKE 4 (WAKL4)	WALL ASSOCIATED KINASE-LIKE 4 (WAKL4)
AT1G16110	Encodes a WAK-like receptor-like kinase with a cytoplasmic Ser/Thr protein kinase domain and an extracellular domain with EGF-like repeats. It has been shown to be localized to the cell wall.	protein_coding	WALL ASSOCIATED KINASE-LIKE 6 (WAKL6)	WALL ASSOCIATED KINASE-LIKE 6 (WAKL6)
AT4G05070	Member of the wound-induced polypeptide (WIP) family. Positively regulates plant resistance against Pst DC3000 by enhancing PTI responses.	protein_coding	WOUND-INDUCED POLYPEPTIDE 2 (WIP2)	WOUND-INDUCED POLYPEPTIDE 2 (WIP2)
AT5G50200	Wound-responsive gene 3 (WR3). Encodes a high-affinity nitrate transporter. Up-regulated by nitrate. Involved in jasmonic acid-independent wound signal transduction.	protein_coding	WOUND-RESPONSIVE 3 (WR3)	WOUND-RESPONSIVE 3 (WR3)
AT5G52830	Encodes a WRKY transcription factor WRKY27. Mutation in Arabidopsis WRKY27 results in delayed symptom development in response to the bacterial wilt pathogen Ralstonia solanacearum.	protein_coding	WRKY DNA-BINDING PROTEIN 27 (WRKY27)	ARABIDOPSIS THALIANA WRKY DNA-BINDING PROTEIN 27 (ATWRKY27)
				WRKY DNA-BINDING PROTEIN 27 (WRKY27)
AT3G01080	member of WRKY Transcription Factor; Group I	protein_coding	WRKY DNA-BINDING PROTEIN 58 (WRKY58)	WRKY DNA-BINDING PROTEIN 58 (WRKY58)
				WRKY DNA-BINDING PROTEIN 58 (ATWRKY58)
AT2G32270	A member of Zrt- and Irt-related protein (ZIP) family. transcript is induced in response to zinc deficiency in the root. also response to iron deficiency.	protein_coding	ZINC TRANSPORTER 3 PRECURSOR (ZIP3)	ZINC TRANSPORTER 3 PRECURSOR (ZIP3)
