# Supplementary material for: A fungal sesquiterpene biosynthesis gene cluster critical for mutualist-pathogen transition in Colletotrichum tofieldiae
Source: Nat Commun. 2023 Sep 6;14:5288. doi: 10.1038/s41467-023-40867-w (PMC10482981; doi:10.1038/s41467-023-40867-w)
Supplement: Supplementary file 19 — Source Data [file 41467_2023_40867_MOESM19_ESM.xlsx]

## Sheet: Figure 1
	Fig.1b	SFW (g)		Boxplot					Fig.1c	chloropyll a and b					chloropyll a and b
	M	Ct61	Ct49	Ct127	Ct130	Ct4	Ct3			Ct3					Ct4
1	0.0102	0.0133	0.0058	0.008	0.011	0.0092	0.0059			Mock	Ct3	Mock	Ct3		Mock	Ct4	Mock	Ct4
2	0.0113	0.015	0.016	0.0087	0.0067	0.0115	0.0074			563.513	372.653	841.568	892.321		438.99	407.478	914.006	785.137
3	0.0045	0.0101	0.0098	0.0081	0.009	0.0082	0.0045			588.203	355.945	774.706	856.883		410.075	418.833	880.771	825.665
4	0.0113	0.0101	0.0074	0.0176	0.014	0.0116	0.0081			585.265	398.586	809.845	992.671		442.6	443.009	1034.13	841.3
5	0.0077	0.012	0.0067	0.0102	0.0098	0.0068	0.0039			607.451	388.673	785.845			481.293	437.217	1025.99	872.498
6	0.0091	0.0119	0.0094	0.0085	0.0104	0.0055	0.0068		AV	586.108	378.964	802.991	913.958		441.323	479.64	1035.9	886.881
7	0.0094	0.0106	0.007	0.0132	0.011	0.0076	0.0069		SD	17.992	18.6992	29.6042	70.4329		442.856	437.235	978.16	842.296	AV
8	0.0102	0.0149	0.0154	0.0108	0.0078	0.0092	0.0076								25.3443	27.6387	74.7577	40.1396	SD
9	0.0082	0.011	0.0154	0.0145	0.0088	0.0114	0.0088			Mock vs Ct3
10	0.0085	0.0136	0.0077	0.0082	0.0068	0.0101	0.0074			p < 0.0001
11	0.012	0.0117	0.0155	0.0106	0.0113	0.0129	0.0054			T-test Two-tailed
12	0.0065	0.0114	0.0093	0.0131	0.0087	0.0089	0.0069
13	0.0086	0.0239	0.0111	0.0224	0.0099	0.0152	0.0118
14	0.0115	0.014	0.0065	0.0243	0.0105	0.0111	0.01
15	0.0069	0.0116	0.0245	0.0076	0.0078	0.0101	0.008
16	0.0096	0.0162	0.0175	0.0072	0.023	0.0083	0.0124
17	0.0119	0.0247	0.0148	0.0169	0.0165	0.0221	0.0046
18	0.0204	0.0209	0.0135	0.0096	0.0164	0.0192	0.0053
19	0.0179	0.0283	0.011	0.0093	0.0158	0.0125	0.0073
20	0.0161	0.0104	0.0184	0.0175	0.0238	0.0217	0.0118
21	0.0181	0.0178	0.0155	0.0301	0.0178	0.0162	0.0053
22	0.0084	0.0073	0.0114	0.0136	0.013	0.038	0.0073
23	0.0144	0.0119	0.0146	0.0098	0.0147	0.0159	0.0147
24	0.0105	0.0091	0.0165	0.0191	0.0129	0.0201	0.0103
25	0.0107	0.0201	0.0239	0.0068	0.0079	0.0252	0.014
26	0.0034	0.0134	0.0107	0.0078	0.0131	0.0175	0.0134
27	0.0118	0.0072	0.0139	0.0125	0.0104	0.0062	0.0095
28	0.0066	0.0123	0.0142	0.0131	0.0135	0.005	0.0071
29	0.0103	0.0163	0.0118	0.0166	0.0144	0.017	0.0103
30	0.0171	0.0183	0.0142	0.0228	0.011	0.0136	0.0091
31	0.0108	0.013	0.0137	0.014	0.0143	0.0152	0.0076
32	0.0125	0.0092	0.0136	0.0255	0.0161	0.0193	0.0114
33	0.0119	0.0146	0.0107	0.0109	0.0169	0.0111	0.0081
34	0.0182	0.0101	0.0111	0.0195	0.0203	0.018	0.0065
35	0.0117	0.0226	0.0088	0.0116	0.0074	0.0167	0.0139
36	0.009	0.0159	0.0184	0.0126	0.0151	0.0121	0.008
37	0.0143	0.0234	0.0171	0.0052	0.0128	0.0159	0.0154
38	0.0113	0.009	0.0086	0.0116	0.0156	0.0141	0.0074
39	0.0116	0.0237	0.0186	0.0076	0.0109	0.0187	0.0093
40	0.0104	0.0156	0.0139		0.0101	0.0152	0.0122
41	0.0107	0.0136	0.0109		0.0113	0.0161	0.0118
42	0.0118	0.0109	0.0148		0.0114	0.0146
43	0.0083		0.0091		0.0164	0.0139
44	0.0135				0.0133	0.0203
45	0.0125
46	0.0122
47	0.0089
48	0.0131
49	0.0062
50	0.0106
51	0.0113
P value
Mock vs Ct		0.000184	0.017486	0.028292	0.031782	0.001509	0.001729
Two-tailed

## Sheet: Figure 3
Fig.3d	qRTPCR	ATRD29A				Fig.3g	SFW (g)
							Col-0		abi1-1c		aba1		aba2		pyr1 pyl1 2 4 5
	Mock	Ct3	Ct4				M	Ct3	M	Ct3	M	Ct3	M	Ct3	M	Ct3
1	0.00200803	0.0321286	0.00393342			1	0.0038	0.0024	0.0034	0.0043	0.0031	0.0035	0.0046	0.0047	0.0069	0.0035
2	0.00364466	0.0953911	0.00458139			2	0.0038	0.003	0.0047	0.0054	0.004	0.004	0.0042	0.0035	0.007	0.0053
3	0.00276214	0.0830429	0.00387927			3	0.0048	0.0036	0.0057	0.0045	0.0049	0.0031	0.0052	0.0028	0.0084	0.0044
	0.00280494	0.0701875	0.00413136	AVERAGE		4	0.0056	0.0024	0.0075	0.0031	0.0047	0.0026	0.0056	0.0034	0.0065	0.0053
	0.000819152	0.0335333	0.000390673	SD		5	0.0049	0.0014	0.005	0.0024	0.0033	0.0028	0.006	0.0023	0.0082	0.0043
Mock vs Ct3		p= 0.025352	Two-tailed T-test			6	0.0059	0.0055	0.0049	0.0031	0.006	0.0035	0.0038	0.0037	0.0073	0.0046
						7	0.0052	0.0034	0.0048	0.0036	0.0031	0.0015	0.005	0.0034	0.0054	0.0047
Fig.3e	qRTPCR	ATMAPKKK18				8	0.0069	0.0028	0.0065	0.0039	0.0049	0.0034	0.005	0.0023	0.0054	0.0052
						9	0.006	0.0036	0.005	0.0041	0.0039	0.0031	0.0068	0.0048	0.008	0.0052
	Mock	Ct3	Ct4			10	0.004	0.0033	0.0053	0.0033	0.0043	0.0024	0.0062	0.0031	0.0049	0.0042
1	0.00207885	0.00684848	0.00192624			11	0.0061	0.0022	0.0033	0.0023	0.0029	0.0033	0.0039	0.0025	0.0058	0.0052
2	0.0024551	0.00575886	0.00126206			12	0.0047	0.0016	0.0056	0.0034	0.0065	0.0032	0.0042	0.0043	0.0065	0.0049
3	0.00230663	0.00634572	0.00145981			13	0.0059	0.0016	0.0062	0.0028	0.0048	0.0026	0.0033	0.0039	0.0034	0.005
	0.00228019	0.00631769	0.00154937	AVERAGE		14	0.0058	0.002	0.0033	0.0052	0.004	0.003	0.0048	0.0055	0.0064	0.0046
	0.000189516	0.00054535	0.000341023	SD		15	0.0071	0.0045	0.0058	0.0047	0.004		0.0046	0.0036	0.0056	0.0035
Mock vs Ct3		p= 0.000267	Two-tailed T-test			16	0.005	0.0028	0.0057	0.0027	0.0042		0.0023	0.0041	0.0069	0.0034
Fig.3d-e						17	0.0043	0.0044	0.0061	0.0064			0.0023	0.004	0.0052	0.0042
	ACT_CT value	MAPKKK_CT value				18							0.0029		0.0064	0.0022
Mock 1	20.91	29.82					0.00528235	0.00297059	0.00522353	0.00383529	0.0042875	0.003	0.00448333	0.00364118	0.00634444	0.00442778	AVERAGE
Mock 2	20.8	29.47
Mock 3	21.11	29.87
Ct3 1	21.28	28.47
Ct3 2	21.3	28.74
Ct3 3	21.58	28.88
Ct4 1	20.78	29.8
Ct4 2	20.88	30.51
Ct4 3	21.2	30.62
Fig.3f		ABA pg/mg DW
	Mock	Ct3	Ct4
1	60	94.9	88.7
2	55	123.4	64.2
3	36.8	95.9	48
4	50.7
	50.625	104.733	66.9667	AVERAGE
	9.96941	16.1735	20.4906	SD
	Mcok vs Ct3	p=0.002651	Two-tailed T-test

## Sheet: Figure 5_left column
Standard 9 (m/z 164)		Ct3 wild type (Mathur's medium) (m/z 164)		Ct3 wild type (MPY medium) (m/z 164)		Ct3 wild type (rice medium) (m/z 164)		Ct3Deltaaba2 (rice medium) (m/z 164)		Ct3Deltaaba3(rice medium) (m/z 164)		Ct3Deltabot5 (rice medium) (m/z 164)		Ct4 wild type(rice medium) (m/z 164)
Ret.Time	Absolute Intensity	Ret.Time Absolute Intensity Relative Intensity		Ret.Time	Absolute Intensity	Ret.Time	Absolute Intensity	Ret.Time	Absolute Intensity	Ret.Time	Absolute Intensity	Ret.Time	Absolute Intensity	Ret.Time	Absolute Intensity
3	38	3	-2	3	17	3	44	3	14	3	69	3	42	3	49
3.005	81	3.005	-3	3.005	12	3.005	48	3.005	20	3.005	68	3.005	46	3.005	57
3.01	21	3.01	-3	3.01	10	3.01	54	3.01	26	3.01	64	3.01	53	3.01	65
3.015	-5	3.015	0	3.015	11	3.015	60	3.015	32	3.015	57	3.015	63	3.015	71
3.02	38	3.02	8	3.02	15	3.02	64	3.02	39	3.02	48	3.02	73	3.02	75
3.025	60	3.025	18	3.025	23	3.025	64	3.025	48	3.025	42	3.025	81	3.025	77
3.03	73	3.03	28	3.03	30	3.03	62	3.03	58	3.03	41	3.03	83	3.03	78
3.035	11	3.035	33	3.035	33	3.035	57	3.035	67	3.035	44	3.035	81	3.035	76
3.04	49	3.04	33	3.04	30	3.04	50	3.04	71	3.04	51	3.04	75	3.04	71
3.045	36	3.045	30	3.045	24	3.045	44	3.045	69	3.045	57	3.045	67	3.045	64
3.05	6	3.05	27	3.05	17	3.05	39	3.05	62	3.05	60	3.05	58	3.05	58
3.055	24	3.055	26	3.055	13	3.055	37	3.055	52	3.055	59	3.055	49	3.055	55
3.06	36	3.06	28	3.06	16	3.06	36	3.06	43	3.06	56	3.06	42	3.06	53
3.065	66	3.065	29	3.065	23	3.065	37	3.065	35	3.065	52	3.065	37	3.065	53
3.07	41	3.07	28	3.07	30	3.07	39	3.07	30	3.07	49	3.07	38	3.07	53
3.075	5	3.075	24	3.075	34	3.075	42	3.075	30	3.075	48	3.075	41	3.075	51
3.08	5	3.08	19	3.08	33	3.08	43	3.08	34	3.08	49	3.08	45	3.08	48
3.085	19	3.085	15	3.085	26	3.085	43	3.085	42	3.085	48	3.085	47	3.085	44
3.09	33	3.09	15	3.09	18	3.09	41	3.09	51	3.09	48	3.09	47	3.09	41
3.095	71	3.095	19	3.095	12	3.095	40	3.095	58	3.095	48	3.095	47	3.095	41
3.1	52	3.1	24	3.1	10	3.1	40	3.1	64	3.1	51	3.1	48	3.1	45
3.105	36	3.105	27	3.105	12	3.105	42	3.105	68	3.105	53	3.105	50	3.105	50
3.11	33	3.11	28	3.11	19	3.11	44	3.11	70	3.11	54	3.11	54	3.11	55
3.115	50	3.115	26	3.115	26	3.115	45	3.115	71	3.115	52	3.115	56	3.115	57
3.12	29	3.12	23	3.12	32	3.12	44	3.12	69	3.12	48	3.12	55	3.12	56
3.125	19	3.125	22	3.125	34	3.125	41	3.125	64	3.125	44	3.125	52	3.125	53
3.13	34	3.13	21	3.13	34	3.13	36	3.13	59	3.13	43	3.13	48	3.13	50
3.135	74	3.135	22	3.135	34	3.135	32	3.135	53	3.135	46	3.135	45	3.135	48
3.14	16	3.14	23	3.14	35	3.14	32	3.14	48	3.14	51	3.14	43	3.14	48
3.145	70	3.145	23	3.145	38	3.145	39	3.145	43	3.145	55	3.145	41	3.145	53
3.15	41	3.15	22	3.15	40	3.15	52	3.15	37	3.15	55	3.15	40	3.15	62
3.155	50	3.155	20	3.155	40	3.155	67	3.155	33	3.155	52	3.155	40	3.155	72
3.16	-10	3.16	16	3.16	36	3.16	79	3.16	31	3.16	47	3.16	43	3.16	79
3.165	11	3.165	13	3.165	29	3.165	84	3.165	32	3.165	44	3.165	51	3.165	80
3.17	14	3.17	11	3.17	21	3.17	82	3.17	37	3.17	45	3.17	62	3.17	75
3.175	29	3.175	13	3.175	14	3.175	74	3.175	44	3.175	48	3.175	72	3.175	68
3.18	31	3.18	18	3.18	9	3.18	63	3.18	51	3.18	53	3.18	79	3.18	62
3.185	57	3.185	24	3.185	7	3.185	51	3.185	55	3.185	57	3.185	80	3.185	58
3.19	49	3.19	29	3.19	9	3.19	38	3.19	57	3.19	60	3.19	74	3.19	59
3.195	19	3.195	30	3.195	11	3.195	27	3.195	55	3.195	60	3.195	64	3.195	63
3.2	50	3.2	27	3.2	13	3.2	19	3.2	52	3.2	58	3.2	54	3.2	70
3.205	36	3.205	20	3.205	12	3.205	15	3.205	49	3.205	55	3.205	46	3.205	77
3.21	29	3.21	11	3.21	10	3.21	17	3.21	48	3.21	53	3.21	42	3.21	83
3.215	27	3.215	4	3.215	7	3.215	23	3.215	49	3.215	54	3.215	42	3.215	85
3.22	86	3.22	0	3.22	6	3.22	30	3.22	55	3.22	59	3.22	44	3.22	85
3.225	42	3.225	0	3.225	6	3.225	37	3.225	64	3.225	64	3.225	48	3.225	84
3.23	54	3.23	0	3.23	6	3.23	41	3.23	75	3.23	69	3.23	50	3.23	81
3.235	57	3.235	0	3.235	6	3.235	43	3.235	84	3.235	71	3.235	50	3.235	77
3.24	31	3.24	0	3.24	6	3.24	43	3.24	88	3.24	69	3.24	47	3.24	73
3.245	55	3.245	0	3.245	6	3.245	44	3.245	87	3.245	65	3.245	42	3.245	69
3.25	44	3.25	0	3.25	6	3.25	47	3.25	82	3.25	59	3.25	37	3.25	66
3.255	21	3.255	2	3.255	5	3.255	49	3.255	74	3.255	54	3.255	36	3.255	64
3.26	62	3.26	5	3.26	4	3.26	50	3.26	66	3.26	50	3.26	38	3.26	63
3.265	44	3.265	10	3.265	3	3.265	49	3.265	60	3.265	47	3.265	44	3.265	61
3.27	86	3.27	14	3.27	3	3.27	47	3.27	59	3.27	47	3.27	48	3.27	58
3.275	121	3.275	17	3.275	6	3.275	49	3.275	62	3.275	48	3.275	50	3.275	55
3.28	44	3.28	19	3.28	11	3.28	53	3.28	68	3.28	50	3.28	47	3.28	54
3.285	-2	3.285	20	3.285	15	3.285	58	3.285	72	3.285	50	3.285	43	3.285	55
3.29	24	3.29	21	3.29	18	3.29	61	3.29	72	3.29	49	3.29	39	3.29	56
3.295	-22	3.295	20	3.295	17	3.295	60	3.295	66	3.295	47	3.295	37	3.295	56
3.3	11	3.3	20	3.3	14	3.3	53	3.3	58	3.3	45	3.3	37	3.3	53
3.305	63	3.305	21	3.305	11	3.305	45	3.305	52	3.305	45	3.305	38	3.305	49
3.31	27	3.31	23	3.31	8	3.31	36	3.31	49	3.31	45	3.31	38	3.31	44
3.315	71	3.315	26	3.315	6	3.315	30	3.315	47	3.315	46	3.315	38	3.315	42
3.32	50	3.32	27	3.32	5	3.32	27	3.32	44	3.32	46	3.32	39	3.32	43
3.325	41	3.325	25	3.325	6	3.325	27	3.325	39	3.325	44	3.325	40	3.325	48
3.33	14	3.33	19	3.33	9	3.33	30	3.33	35	3.33	43	3.33	40	3.33	57
3.335	16	3.335	12	3.335	12	3.335	33	3.335	35	3.335	42	3.335	36	3.335	68
3.34	30	3.34	6	3.34	13	3.34	36	3.34	39	3.34	43	3.34	30	3.34	79
3.345	8	3.345	3	3.345	14	3.345	37	3.345	46	3.345	46	3.345	24	3.345	88
3.35	36	3.35	4	3.35	13	3.35	36	3.35	53	3.35	48	3.35	24	3.35	93
3.355	31	3.355	9	3.355	14	3.355	33	3.355	59	3.355	50	3.355	29	3.355	94
3.36	52	3.36	15	3.36	17	3.36	31	3.36	62	3.36	53	3.36	37	3.36	92
3.365	-13	3.365	21	3.365	20	3.365	30	3.365	64	3.365	56	3.365	43	3.365	89
3.37	24	3.37	24	3.37	22	3.37	31	3.37	64	3.37	59	3.37	45	3.37	85
3.375	18	3.375	24	3.375	22	3.375	36	3.375	62	3.375	61	3.375	43	3.375	83
3.38	8	3.38	20	3.38	19	3.38	41	3.38	60	3.38	60	3.38	40	3.38	81
3.385	-2	3.385	14	3.385	12	3.385	43	3.385	57	3.385	57	3.385	37	3.385	82
3.39	34	3.39	9	3.39	4	3.39	42	3.39	55	3.39	53	3.39	37	3.39	85
3.395	68	3.395	7	3.395	-3	3.395	38	3.395	54	3.395	49	3.395	38	3.395	90
3.4	30	3.4	9	3.4	-6	3.4	33	3.4	53	3.4	46	3.4	41	3.4	93
3.405	24	3.405	15	3.405	-4	3.405	29	3.405	54	3.405	45	3.405	44	3.405	92
3.41	36	3.41	22	3.41	1	3.41	26	3.41	56	3.41	44	3.41	44	3.41	85
3.415	47	3.415	28	3.415	7	3.415	24	3.415	60	3.415	41	3.415	42	3.415	75
3.42	29	3.42	29	3.42	12	3.42	25	3.42	62	3.42	38	3.42	38	3.42	63
3.425	29	3.425	29	3.425	14	3.425	28	3.425	60	3.425	36	3.425	35	3.425	55
3.43	39	3.43	29	3.43	13	3.43	32	3.43	54	3.43	33	3.43	34	3.43	52
3.435	29	3.435	31	3.435	12	3.435	39	3.435	47	3.435	32	3.435	35	3.435	54
3.44	41	3.44	35	3.44	11	3.44	44	3.44	41	3.44	31	3.44	37	3.44	60
3.445	62	3.445	40	3.445	12	3.445	48	3.445	41	3.445	31	3.445	40	3.445	67
3.45	29	3.45	42	3.45	13	3.45	49	3.45	44	3.45	32	3.45	41	3.45	72
3.455	97	3.455	40	3.455	14	3.455	49	3.455	50	3.455	33	3.455	42	3.455	74
3.46	18	3.46	34	3.46	14	3.46	50	3.46	53	3.46	35	3.46	41	3.46	72
3.465	31	3.465	25	3.465	13	3.465	53	3.465	53	3.465	38	3.465	40	3.465	70
3.47	33	3.47	15	3.47	10	3.47	57	3.47	49	3.47	42	3.47	37	3.47	67
3.475	14	3.475	6	3.475	5	3.475	59	3.475	43	3.475	46	3.475	31	3.475	64
3.48	92	3.48	0	3.48	1	3.48	56	3.48	39	3.48	50	3.48	24	3.48	60
3.485	18	3.485	-2	3.485	0	3.485	48	3.485	38	3.485	51	3.485	18	3.485	56
3.49	79	3.49	0	3.49	1	3.49	35	3.49	41	3.49	49	3.49	16	3.49	52
3.495	50	3.495	8	3.495	8	3.495	22	3.495	46	3.495	46	3.495	18	3.495	51
3.5	34	3.5	17	3.5	17	3.5	12	3.5	49	3.5	44	3.5	25	3.5	52
3.505	31	3.505	25	3.505	25	3.505	8	3.505	50	3.505	44	3.505	35	3.505	55
3.51	47	3.51	30	3.51	28	3.51	12	3.51	49	3.51	45	3.51	44	3.51	59
3.515	36	3.515	29	3.515	26	3.515	19	3.515	47	3.515	47	3.515	50	3.515	64
3.52	46	3.52	26	3.52	19	3.52	26	3.52	47	3.52	49	3.52	51	3.52	68
3.525	84	3.525	24	3.525	12	3.525	30	3.525	49	3.525	49	3.525	47	3.525	70
3.53	60	3.53	26	3.53	6	3.53	28	3.53	53	3.53	49	3.53	42	3.53	68
3.535	68	3.535	30	3.535	5	3.535	25	3.535	55	3.535	49	3.535	36	3.535	64
3.54	60	3.54	34	3.54	10	3.54	21	3.54	57	3.54	49	3.54	32	3.54	59
3.545	8	3.545	35	3.545	16	3.545	20	3.545	56	3.545	51	3.545	31	3.545	53
3.55	62	3.55	34	3.55	22	3.55	23	3.55	55	3.55	54	3.55	34	3.55	49
3.555	36	3.555	31	3.555	24	3.555	28	3.555	55	3.555	58	3.555	38	3.555	48
3.56	10	3.56	29	3.56	21	3.56	35	3.56	56	3.56	61	3.56	41	3.56	49
3.565	58	3.565	28	3.565	17	3.565	41	3.565	58	3.565	62	3.565	43	3.565	52
3.57	70	3.57	27	3.57	13	3.57	45	3.57	61	3.57	60	3.57	42	3.57	54
3.575	11	3.575	26	3.575	13	3.575	48	3.575	63	3.575	58	3.575	40	3.575	54
3.58	0	3.58	25	3.58	17	3.58	49	3.58	64	3.58	58	3.58	40	3.58	53
3.585	76	3.585	23	3.585	24	3.585	51	3.585	62	3.585	59	3.585	43	3.585	51
3.59	39	3.59	19	3.59	30	3.59	54	3.59	59	3.59	61	3.59	49	3.59	50
3.595	-24	3.595	16	3.595	33	3.595	56	3.595	53	3.595	60	3.595	54	3.595	52
3.6	-6	3.6	14	3.6	32	3.6	56	3.6	48	3.6	55	3.6	57	3.6	55
3.605	29	3.605	15	3.605	28	3.605	54	3.605	44	3.605	49	3.605	55	3.605	59
3.61	63	3.61	19	3.61	26	3.61	51	3.61	42	3.61	42	3.61	50	3.61	61
3.615	50	3.615	25	3.615	24	3.615	49	3.615	42	3.615	38	3.615	43	3.615	61
3.62	46	3.62	29	3.62	23	3.62	49	3.62	45	3.62	37	3.62	40	3.62	58
3.625	38	3.625	28	3.625	21	3.625	49	3.625	51	3.625	40	3.625	42	3.625	53
3.63	33	3.63	22	3.63	18	3.63	48	3.63	57	3.63	45	3.63	48	3.63	48
3.635	60	3.635	13	3.635	14	3.635	46	3.635	64	3.635	52	3.635	55	3.635	44
3.64	-10	3.64	5	3.64	10	3.64	44	3.64	69	3.64	58	3.64	61	3.64	43
3.645	54	3.645	0	3.645	6	3.645	44	3.645	71	3.645	61	3.645	64	3.645	48
3.65	39	3.65	-1	3.65	3	3.65	46	3.65	68	3.65	62	3.65	62	3.65	56
3.655	62	3.655	0	3.655	0	3.655	48	3.655	60	3.655	60	3.655	58	3.655	66
3.66	47	3.66	3	3.66	1	3.66	49	3.66	49	3.66	57	3.66	51	3.66	75
3.665	66	3.665	8	3.665	5	3.665	47	3.665	37	3.665	53	3.665	46	3.665	81
3.67	14	3.67	13	3.67	11	3.67	44	3.67	29	3.67	50	3.67	42	3.67	83
3.675	70	3.675	17	3.675	20	3.675	40	3.675	26	3.675	50	3.675	42	3.675	80
3.68	47	3.68	18	3.68	27	3.68	38	3.68	30	3.68	52	3.68	44	3.68	76
3.685	22	3.685	17	3.685	32	3.685	39	3.685	37	3.685	55	3.685	47	3.685	71
3.69	52	3.69	16	3.69	33	3.69	40	3.69	46	3.69	57	3.69	49	3.69	68
3.695	38	3.695	16	3.695	31	3.695	42	3.695	53	3.695	55	3.695	48	3.695	68
3.7	47	3.7	17	3.7	28	3.7	41	3.7	58	3.7	51	3.7	44	3.7	70
3.705	60	3.705	19	3.705	25	3.705	38	3.705	59	3.705	46	3.705	36	3.705	73
3.71	105	3.71	20	3.71	24	3.71	35	3.71	58	3.71	44	3.71	29	3.71	77
3.715	36	3.715	21	3.715	25	3.715	34	3.715	57	3.715	44	3.715	26	3.715	82
3.72	31	3.72	19	3.72	25	3.72	34	3.72	56	3.72	46	3.72	26	3.72	87
3.725	34	3.725	16	3.725	24	3.725	36	3.725	56	3.725	48	3.725	30	3.725	91
3.73	33	3.73	13	3.73	20	3.73	38	3.73	56	3.73	49	3.73	35	3.73	91
3.735	63	3.735	9	3.735	15	3.735	41	3.735	56	3.735	49	3.735	39	3.735	86
3.74	66	3.74	8	3.74	10	3.74	43	3.74	54	3.74	48	3.74	42	3.74	77
3.745	71	3.745	10	3.745	7	3.745	47	3.745	52	3.745	48	3.745	43	3.745	67
3.75	89	3.75	15	3.75	7	3.75	52	3.75	50	3.75	48	3.75	43	3.75	58
3.755	34	3.755	23	3.755	9	3.755	54	3.755	50	3.755	50	3.755	41	3.755	52
3.76	13	3.76	31	3.76	12	3.76	53	3.76	50	3.76	54	3.76	40	3.76	51
3.765	24	3.765	37	3.765	14	3.765	48	3.765	51	3.765	59	3.765	41	3.765	52
3.77	39	3.77	39	3.77	13	3.77	41	3.77	52	3.77	64	3.77	42	3.77	54
3.775	21	3.775	37	3.775	8	3.775	35	3.775	55	3.775	68	3.775	44	3.775	57
3.78	16	3.78	33	3.78	2	3.78	32	3.78	59	3.78	69	3.78	43	3.78	59
3.785	41	3.785	30	3.785	-2	3.785	32	3.785	64	3.785	65	3.785	39	3.785	60
3.79	19	3.79	27	3.79	-2	3.79	34	3.79	68	3.79	58	3.79	33	3.79	60
3.795	38	3.795	26	3.795	3	3.795	37	3.795	71	3.795	51	3.795	27	3.795	60
3.8	36	3.8	24	3.8	12	3.8	39	3.8	70	3.8	45	3.8	21	3.8	59
3.805	14	3.805	22	3.805	21	3.805	40	3.805	69	3.805	43	3.805	18	3.805	58
3.81	46	3.81	19	3.81	26	3.81	41	3.81	68	3.81	44	3.81	18	3.81	57
3.815	10	3.815	17	3.815	26	3.815	43	3.815	67	3.815	45	3.815	21	3.815	54
3.82	44	3.82	18	3.82	22	3.82	47	3.82	65	3.82	47	3.82	25	3.82	53
3.825	79	3.825	21	3.825	19	3.825	49	3.825	61	3.825	48	3.825	29	3.825	52
3.83	70	3.83	24	3.83	19	3.83	49	3.83	55	3.83	51	3.83	28	3.83	54
3.835	58	3.835	28	3.835	23	3.835	46	3.835	47	3.835	55	3.835	24	3.835	56
3.84	8	3.84	30	3.84	29	3.84	42	3.84	40	3.84	58	3.84	19	3.84	58
3.845	49	3.845	29	3.845	34	3.845	39	3.845	34	3.845	61	3.845	15	3.845	58
3.85	11	3.85	25	3.85	36	3.85	39	3.85	30	3.85	62	3.85	14	3.85	57
3.855	19	3.855	20	3.855	34	3.855	42	3.855	29	3.855	63	3.855	17	3.855	58
3.86	39	3.86	15	3.86	29	3.86	46	3.86	32	3.86	64	3.86	23	3.86	60
3.865	49	3.865	12	3.865	22	3.865	49	3.865	39	3.865	65	3.865	29	3.865	66
3.87	16	3.87	13	3.87	17	3.87	49	3.87	45	3.87	65	3.87	33	3.87	71
3.875	29	3.875	16	3.875	16	3.875	45	3.875	49	3.875	62	3.875	33	3.875	77
3.88	73	3.88	18	3.88	20	3.88	40	3.88	49	3.88	57	3.88	29	3.88	80
3.885	63	3.885	20	3.885	26	3.885	36	3.885	46	3.885	51	3.885	24	3.885	82
3.89	27	3.89	21	3.89	32	3.89	35	3.89	43	3.89	47	3.89	20	3.89	84
3.895	-42	3.895	21	3.895	34	3.895	39	3.895	43	3.895	47	3.895	21	3.895	84
3.9	68	3.9	22	3.9	32	3.9	46	3.9	47	3.9	52	3.9	26	3.9	82
3.905	57	3.905	24	3.905	30	3.905	54	3.905	54	3.905	60	3.905	34	3.905	77
3.91	26	3.91	26	3.91	27	3.91	60	3.91	60	3.91	69	3.91	41	3.91	70
3.915	66	3.915	28	3.915	26	3.915	65	3.915	63	3.915	73	3.915	46	3.915	63
3.92	30	3.92	31	3.92	26	3.92	66	3.92	62	3.92	73	3.92	47	3.92	61
3.925	46	3.925	35	3.925	26	3.925	65	3.925	58	3.925	68	3.925	44	3.925	64
3.93	11	3.93	36	3.93	25	3.93	59	3.93	54	3.93	63	3.93	36	3.93	73
3.935	27	3.935	32	3.935	23	3.935	51	3.935	52	3.935	63	3.935	25	3.935	82
3.94	34	3.94	24	3.94	19	3.94	43	3.94	52	3.94	67	3.94	16	3.94	88
3.945	24	3.945	14	3.945	13	3.945	37	3.945	55	3.945	74	3.945	11	3.945	88
3.95	18	3.95	7	3.95	9	3.95	32	3.95	58	3.95	78	3.95	11	3.95	83
3.955	46	3.955	6	3.955	7	3.955	29	3.955	61	3.955	78	3.955	17	3.955	74
3.96	47	3.96	11	3.96	9	3.96	30	3.96	63	3.96	72	3.96	24	3.96	65
3.965	87	3.965	21	3.965	15	3.965	35	3.965	62	3.965	63	3.965	30	3.965	59
3.97	71	3.97	30	3.97	21	3.97	45	3.97	60	3.97	54	3.97	34	3.97	58
3.975	39	3.975	35	3.975	26	3.975	57	3.975	58	3.975	48	3.975	35	3.975	61
3.98	14	3.98	33	3.98	26	3.98	67	3.98	55	3.98	46	3.98	35	3.98	66
3.985	49	3.985	27	3.985	22	3.985	72	3.985	52	3.985	46	3.985	33	3.985	67
3.99	33	3.99	19	3.99	16	3.99	69	3.99	50	3.99	47	3.99	33	3.99	64
3.995	24	3.995	13	3.995	11	3.995	63	3.995	51	3.995	47	3.995	36	3.995	57
4	58	4	11	4	8	4	55	4	56	4	44	4	43	4	50
4.005	49	4.005	11	4.005	7	4.005	50	4.005	64	4.005	40	4.005	52	4.005	45
4.01	41	4.01	13	4.01	9	4.01	48	4.01	72	4.01	37	4.01	61	4.01	43
4.015	10	4.015	16	4.015	12	4.015	47	4.015	79	4.015	36	4.015	67	4.015	44
4.02	2	4.02	20	4.02	13	4.02	45	4.02	82	4.02	38	4.02	68	4.02	48
4.025	13	4.025	24	4.025	12	4.025	40	4.025	81	4.025	43	4.025	64	4.025	53
4.03	52	4.03	26	4.03	9	4.03	32	4.03	75	4.03	51	4.03	56	4.03	57
4.035	22	4.035	28	4.035	7	4.035	25	4.035	66	4.035	60	4.035	47	4.035	57
4.04	-2	4.04	29	4.04	5	4.04	22	4.04	58	4.04	69	4.04	40	4.04	52
4.045	63	4.045	30	4.045	6	4.045	23	4.045	53	4.045	76	4.045	38	4.045	45
4.05	70	4.05	30	4.05	9	4.05	31	4.05	53	4.05	78	4.05	41	4.05	37
4.055	24	4.055	30	4.055	14	4.055	40	4.055	57	4.055	77	4.055	47	4.055	33
4.06	-24	4.06	28	4.06	18	4.06	48	4.06	64	4.06	72	4.06	52	4.06	34
4.065	36	4.065	26	4.065	22	4.065	51	4.065	71	4.065	65	4.065	54	4.065	38
4.07	63	4.07	23	4.07	26	4.07	50	4.07	74	4.07	57	4.07	51	4.07	46
4.075	8	4.075	21	4.075	28	4.075	47	4.075	74	4.075	53	4.075	45	4.075	54
4.08	-3	4.08	21	4.08	28	4.08	44	4.08	71	4.08	52	4.08	39	4.08	58
4.085	49	4.085	23	4.085	27	4.085	44	4.085	67	4.085	53	4.085	35	4.085	60
4.09	66	4.09	27	4.09	26	4.09	47	4.09	62	4.09	56	4.09	34	4.09	59
4.095	70	4.095	29	4.095	26	4.095	53	4.095	59	4.095	58	4.095	37	4.095	56
4.1	70	4.1	29	4.1	29	4.1	60	4.1	57	4.1	58	4.1	42	4.1	53
4.105	10	4.105	27	4.105	33	4.105	64	4.105	54	4.105	56	4.105	49	4.105	50
4.11	24	4.11	23	4.11	35	4.11	64	4.11	52	4.11	54	4.11	54	4.11	50
4.115	33	4.115	18	4.115	33	4.115	61	4.115	50	4.115	51	4.115	57	4.115	50
4.12	31	4.12	14	4.12	27	4.12	56	4.12	49	4.12	50	4.12	56	4.12	51
4.125	62	4.125	12	4.125	21	4.125	50	4.125	49	4.125	49	4.125	54	4.125	50
4.13	50	4.13	13	4.13	19	4.13	46	4.13	52	4.13	51	4.13	51	4.13	48
4.135	26	4.135	17	4.135	22	4.135	45	4.135	57	4.135	52	4.135	48	4.135	44
4.14	58	4.14	22	4.14	29	4.14	46	4.14	62	4.14	51	4.14	46	4.14	42
4.145	21	4.145	25	4.145	35	4.145	48	4.145	65	4.145	47	4.145	44	4.145	43
4.15	36	4.15	26	4.15	38	4.15	50	4.15	65	4.15	43	4.15	41	4.15	47
4.155	-3	4.155	24	4.155	35	4.155	50	4.155	62	4.155	38	4.155	37	4.155	53
4.16	39	4.16	20	4.16	30	4.16	49	4.16	57	4.16	36	4.16	34	4.16	62
4.165	13	4.165	17	4.165	24	4.165	48	4.165	50	4.165	36	4.165	31	4.165	70
4.17	18	4.17	17	4.17	22	4.17	49	4.17	45	4.17	39	4.17	29	4.17	78
4.175	21	4.175	19	4.175	23	4.175	52	4.175	43	4.175	44	4.175	29	4.175	83
4.18	44	4.18	21	4.18	26	4.18	54	4.18	44	4.18	48	4.18	30	4.18	85
4.185	54	4.185	23	4.185	30	4.185	56	4.185	50	4.185	50	4.185	32	4.185	83
4.19	2	4.19	23	4.19	33	4.19	58	4.19	58	4.19	51	4.19	37	4.19	79
4.195	-16	4.195	23	4.195	34	4.195	60	4.195	65	4.195	51	4.195	43	4.195	73
4.2	18	4.2	23	4.2	33	4.2	61	4.2	69	4.2	51	4.2	49	4.2	70
4.205	63	4.205	24	4.205	28	4.205	60	4.205	69	4.205	51	4.205	52	4.205	70
4.21	55	4.21	26	4.21	22	4.21	55	4.21	68	4.21	51	4.21	51	4.21	71
4.215	3	4.215	29	4.215	15	4.215	49	4.215	68	4.215	51	4.215	46	4.215	73
4.22	71	4.22	33	4.22	10	4.22	44	4.22	69	4.22	52	4.22	40	4.22	71
4.225	27	4.225	36	4.225	8	4.225	43	4.225	68	4.225	56	4.225	35	4.225	66
4.23	66	4.23	36	4.23	11	4.23	47	4.23	66	4.23	59	4.23	34	4.23	57
4.235	27	4.235	35	4.235	16	4.235	55	4.235	59	4.235	61	4.235	35	4.235	47
4.24	47	4.24	33	4.24	21	4.24	65	4.24	50	4.24	60	4.24	37	4.24	39
4.245	46	4.245	30	4.245	24	4.245	72	4.245	40	4.245	57	4.245	41	4.245	37
4.25	54	4.25	26	4.25	25	4.25	73	4.25	34	4.25	53	4.25	43	4.25	41
4.255	68	4.255	23	4.255	25	4.255	70	4.255	35	4.255	48	4.255	45	4.255	48
4.26	66	4.26	21	4.26	25	4.26	62	4.26	41	4.26	45	4.26	48	4.26	56
4.265	55	4.265	21	4.265	24	4.265	56	4.265	49	4.265	43	4.265	52	4.265	59
4.27	-2	4.27	24	4.27	24	4.27	53	4.27	57	4.27	45	4.27	56	4.27	56
4.275	-42	4.275	26	4.275	21	4.275	55	4.275	61	4.275	48	4.275	59	4.275	50
4.28	14	4.28	25	4.28	17	4.28	61	4.28	62	4.28	51	4.28	60	4.28	42
4.285	-27	4.285	20	4.285	11	4.285	67	4.285	60	4.285	53	4.285	57	4.285	37
4.29	22	4.29	14	4.29	6	4.29	70	4.29	57	4.29	53	4.29	52	4.29	36
4.295	30	4.295	9	4.295	3	4.295	70	4.295	51	4.295	51	4.295	46	4.295	39
4.3	14	4.3	7	4.3	3	4.3	67	4.3	45	4.3	48	4.3	39	4.3	43
4.305	71	4.305	9	4.305	7	4.305	64	4.305	41	4.305	46	4.305	35	4.305	46
4.31	58	4.31	11	4.31	14	4.31	60	4.31	39	4.31	47	4.31	32	4.31	49
4.315	49	4.315	14	4.315	21	4.315	59	4.315	40	4.315	52	4.315	33	4.315	49
4.32	41	4.32	16	4.32	25	4.32	57	4.32	41	4.32	59	4.32	35	4.32	49
4.325	29	4.325	17	4.325	23	4.325	56	4.325	43	4.325	65	4.325	39	4.325	50
4.33	14	4.33	17	4.33	16	4.33	55	4.33	43	4.33	69	4.33	43	4.33	53
4.335	47	4.335	17	4.335	6	4.335	53	4.335	44	4.335	69	4.335	45	4.335	60
4.34	65	4.34	18	4.34	-1	4.34	52	4.34	47	4.34	68	4.34	46	4.34	67
4.345	66	4.345	19	4.345	-4	4.345	52	4.345	53	4.345	68	4.345	46	4.345	72
4.35	70	4.35	23	4.35	-1	4.35	52	4.35	60	4.35	71	4.35	46	4.35	74
4.355	39	4.355	26	4.355	5	4.355	52	4.355	66	4.355	78	4.355	45	4.355	70
4.36	31	4.36	26	4.36	15	4.36	50	4.36	68	4.36	82	4.36	44	4.36	62
4.365	5	4.365	20	4.365	23	4.365	46	4.365	66	4.365	82	4.365	43	4.365	55
4.37	6	4.37	10	4.37	27	4.37	40	4.37	61	4.37	78	4.37	42	4.37	51
4.375	52	4.375	1	4.375	26	4.375	34	4.375	54	4.375	72	4.375	42	4.375	50
4.38	54	4.38	-3	4.38	22	4.38	29	4.38	46	4.38	69	4.38	43	4.38	52
4.385	49	4.385	-1	4.385	16	4.385	26	4.385	38	4.385	68	4.385	46	4.385	55
4.39	100	4.39	4	4.39	14	4.39	25	4.39	31	4.39	70	4.39	48	4.39	56
4.395	81	4.395	11	4.395	15	4.395	24	4.395	29	4.395	72	4.395	49	4.395	56
4.4	68	4.4	16	4.4	20	4.4	26	4.4	32	4.4	72	4.4	49	4.4	53
4.405	70	4.405	16	4.405	27	4.405	30	4.405	41	4.405	70	4.405	45	4.405	49
4.41	8	4.41	13	4.41	32	4.41	36	4.41	52	4.41	67	4.41	40	4.41	43
4.415	10	4.415	10	4.415	33	4.415	43	4.415	59	4.415	64	4.415	36	4.415	40
4.42	-3	4.42	10	4.42	28	4.42	48	4.42	62	4.42	60	4.42	33	4.42	39
4.425	81	4.425	14	4.425	20	4.425	51	4.425	60	4.425	56	4.425	34	4.425	43
4.43	31	4.43	20	4.43	11	4.43	51	4.43	54	4.43	54	4.43	36	4.43	53
4.435	38	4.435	27	4.435	4	4.435	51	4.435	49	4.435	54	4.435	39	4.435	67
4.44	65	4.44	31	4.44	3	4.44	51	4.44	47	4.44	55	4.44	40	4.44	81
4.445	-2	4.445	31	4.445	5	4.445	49	4.445	51	4.445	58	4.445	40	4.445	90
4.45	-8	4.45	28	4.45	9	4.45	48	4.45	58	4.45	63	4.45	40	4.45	91
4.455	3	4.455	24	4.455	11	4.455	46	4.455	67	4.455	72	4.455	40	4.455	85
4.46	-16	4.46	22	4.46	10	4.46	43	4.46	73	4.46	84	4.46	43	4.46	74
4.465	73	4.465	21	4.465	6	4.465	41	4.465	72	4.465	94	4.465	46	4.465	62
4.47	47	4.47	22	4.47	0	4.47	38	4.47	65	4.47	100	4.47	50	4.47	53
4.475	21	4.475	24	4.475	-3	4.475	35	4.475	55	4.475	98	4.475	52	4.475	49
4.48	36	4.48	24	4.48	-4	4.48	33	4.48	46	4.48	88	4.48	53	4.48	50
4.485	38	4.485	22	4.485	-3	4.485	33	4.485	43	4.485	77	4.485	54	4.485	57
4.49	33	4.49	19	4.49	0	4.49	34	4.49	46	4.49	66	4.49	55	4.49	65
4.495	39	4.495	15	4.495	4	4.495	35	4.495	53	4.495	60	4.495	55	4.495	72
4.5	81	4.5	11	4.5	8	4.5	37	4.5	61	4.5	57	4.5	55	4.5	73
4.505	0	4.505	8	4.505	11	4.505	40	4.505	65	4.505	54	4.505	53	4.505	66
4.51	24	4.51	9	4.51	11	4.51	44	4.51	65	4.51	51	4.51	48	4.51	56
4.515	46	4.515	12	4.515	9	4.515	45	4.515	63	4.515	47	4.515	43	4.515	50
4.52	21	4.52	19	4.52	7	4.52	46	4.52	61	4.52	46	4.52	39	4.52	51
4.525	5	4.525	26	4.525	7	4.525	46	4.525	61	4.525	48	4.525	37	4.525	58
4.53	11	4.53	32	4.53	10	4.53	45	4.53	61	4.53	52	4.53	36	4.53	66
4.535	13	4.535	33	4.535	15	4.535	46	4.535	60	4.535	57	4.535	38	4.535	69
4.54	87	4.54	30	4.54	19	4.54	47	4.54	58	4.54	60	4.54	41	4.54	68
4.545	46	4.545	24	4.545	20	4.545	49	4.545	54	4.545	59	4.545	44	4.545	64
4.55	30	4.55	18	4.55	18	4.55	50	4.55	51	4.55	55	4.55	48	4.55	58
4.555	57	4.555	13	4.555	15	4.555	51	4.555	50	4.555	49	4.555	49	4.555	53
4.56	22	4.56	11	4.56	12	4.56	50	4.56	52	4.56	42	4.56	49	4.56	48
4.565	50	4.565	12	4.565	11	4.565	50	4.565	58	4.565	38	4.565	46	4.565	45
4.57	60	4.57	13	4.57	12	4.57	50	4.57	65	4.57	38	4.57	43	4.57	45
4.575	50	4.575	14	4.575	14	4.575	53	4.575	72	4.575	45	4.575	41	4.575	48
4.58	-30	4.58	12	4.58	14	4.58	56	4.58	76	4.58	56	4.58	42	4.58	51
4.585	-3	4.585	8	4.585	12	4.585	58	4.585	75	4.585	66	4.585	43	4.585	54
4.59	-16	4.59	4	4.59	8	4.59	56	4.59	69	4.59	73	4.59	43	4.59	59
4.595	19	4.595	3	4.595	3	4.595	53	4.595	60	4.595	75	4.595	42	4.595	63
4.6	63	4.6	6	4.6	0	4.6	49	4.6	50	4.6	72	4.6	40	4.6	67
4.605	89	4.605	11	4.605	0	4.605	47	4.605	42	4.605	69	4.605	39	4.605	68
4.61	2	4.61	16	4.61	3	4.61	48	4.61	39	4.61	66	4.61	39	4.61	65
4.615	18	4.615	20	4.615	7	4.615	51	4.615	42	4.615	66	4.615	39	4.615	60
4.62	13	4.62	20	4.62	11	4.62	55	4.62	51	4.62	66	4.62	38	4.62	56
4.625	39	4.625	18	4.625	14	4.625	58	4.625	62	4.625	66	4.625	37	4.625	54
4.63	68	4.63	15	4.63	16	4.63	60	4.63	71	4.63	65	4.63	35	4.63	53
4.635	39	4.635	14	4.635	17	4.635	60	4.635	73	4.635	63	4.635	33	4.635	52
4.64	57	4.64	15	4.64	18	4.64	58	4.64	68	4.64	61	4.64	33	4.64	49
4.645	8	4.645	19	4.645	19	4.645	54	4.645	57	4.645	56	4.645	34	4.645	46
4.65	111	4.65	23	4.65	21	4.65	50	4.65	45	4.65	51	4.65	37	4.65	46
4.655	42	4.655	25	4.655	23	4.655	47	4.655	35	4.655	45	4.655	42	4.655	49
4.66	29	4.66	24	4.66	26	4.66	45	4.66	30	4.66	40	4.66	46	4.66	54
4.665	-50	4.665	20	4.665	28	4.665	44	4.665	31	4.665	37	4.665	49	4.665	60
4.67	-21	4.67	15	4.67	27	4.67	44	4.67	36	4.67	34	4.67	48	4.67	65
4.675	13	4.675	12	4.675	25	4.675	46	4.675	42	4.675	35	4.675	47	4.675	68
4.68	-3	4.68	11	4.68	20	4.68	49	4.68	47	4.68	37	4.68	45	4.68	68
4.685	62	4.685	13	4.685	16	4.685	53	4.685	49	4.685	43	4.685	44	4.685	67
4.69	68	4.69	16	4.69	12	4.69	54	4.69	49	4.69	49	4.69	42	4.69	65
4.695	82	4.695	21	4.695	13	4.695	52	4.695	48	4.695	54	4.695	40	4.695	63
4.7	19	4.7	25	4.7	16	4.7	47	4.7	47	4.7	55	4.7	41	4.7	63
4.705	31	4.705	26	4.705	20	4.705	41	4.705	47	4.705	55	4.705	45	4.705	65
4.71	19	4.71	24	4.71	24	4.71	38	4.71	47	4.71	55	4.71	52	4.71	69
4.715	-6	4.715	22	4.715	26	4.715	38	4.715	47	4.715	57	4.715	59	4.715	74
4.72	24	4.72	20	4.72	27	4.72	40	4.72	48	4.72	61	4.72	64	4.72	78
4.725	78	4.725	21	4.725	26	4.725	43	4.725	51	4.725	65	4.725	63	4.725	79
4.73	70	4.73	25	4.73	25	4.73	47	4.73	53	4.73	68	4.73	59	4.73	77
4.735	42	4.735	31	4.735	23	4.735	51	4.735	53	4.735	69	4.735	54	4.735	73
4.74	33	4.74	37	4.74	22	4.74	56	4.74	50	4.74	66	4.74	49	4.74	67
4.745	10	4.745	41	4.745	22	4.745	61	4.745	45	4.745	62	4.745	47	4.745	63
4.75	5	4.75	40	4.75	23	4.75	62	4.75	40	4.75	58	4.75	47	4.75	60
4.755	21	4.755	36	4.755	24	4.755	59	4.755	39	4.755	54	4.755	50	4.755	60
4.76	-13	4.76	29	4.76	23	4.76	53	4.76	40	4.76	51	4.76	54	4.76	62
4.765	16	4.765	23	4.765	22	4.765	47	4.765	44	4.765	49	4.765	59	4.765	63
4.77	24	4.77	20	4.77	20	4.77	43	4.77	49	4.77	49	4.77	62	4.77	64
4.775	50	4.775	20	4.775	18	4.775	43	4.775	51	4.775	54	4.775	63	4.775	62
4.78	41	4.78	22	4.78	18	4.78	45	4.78	48	4.78	62	4.78	63	4.78	60
4.785	62	4.785	22	4.785	18	4.785	48	4.785	42	4.785	71	4.785	62	4.785	59
4.79	14	4.79	20	4.79	20	4.79	50	4.79	36	4.79	74	4.79	62	4.79	61
4.795	22	4.795	14	4.795	21	4.795	48	4.795	35	4.795	74	4.795	63	4.795	67
4.8	5	4.8	5	4.8	23	4.8	45	4.8	39	4.8	70	4.8	65	4.8	75
4.805	26	4.805	-4	4.805	24	4.805	42	4.805	46	4.805	67	4.805	64	4.805	80
4.81	-11	4.81	-10	4.81	26	4.81	41	4.81	54	4.81	64	4.81	59	4.81	80
4.815	62	4.815	-10	4.815	27	4.815	43	4.815	63	4.815	62	4.815	50	4.815	76
4.82	36	4.82	-3	4.82	27	4.82	48	4.82	72	4.82	60	4.82	40	4.82	70
4.825	3	4.825	7	4.825	27	4.825	55	4.825	82	4.825	59	4.825	33	4.825	64
4.83	-11	4.83	18	4.83	25	4.83	62	4.83	90	4.83	58	4.83	31	4.83	59
4.835	33	4.835	25	4.835	23	4.835	68	4.835	96	4.835	58	4.835	35	4.835	56
4.84	-16	4.84	27	4.84	18	4.84	70	4.84	98	4.84	59	4.84	40	4.84	56
4.845	-6	4.845	24	4.845	12	4.845	70	4.845	102	4.845	59	4.845	45	4.845	57
4.85	38	4.85	18	4.85	6	4.85	66	4.85	106	4.85	60	4.85	48	4.85	58
4.855	47	4.855	15	4.855	1	4.855	60	4.855	109	4.855	60	4.855	48	4.855	58
4.86	19	4.86	16	4.86	0	4.86	53	4.86	108	4.86	58	4.86	48	4.86	55
4.865	58	4.865	20	4.865	1	4.865	49	4.865	99	4.865	55	4.865	47	4.865	48
4.87	78	4.87	25	4.87	6	4.87	48	4.87	84	4.87	52	4.87	47	4.87	40
4.875	33	4.875	29	4.875	14	4.875	51	4.875	69	4.875	50	4.875	49	4.875	32
4.88	13	4.88	30	4.88	22	4.88	57	4.88	57	4.88	49	4.88	52	4.88	26
4.885	46	4.885	29	4.885	29	4.885	63	4.885	53	4.885	49	4.885	54	4.885	23
4.89	16	4.89	27	4.89	34	4.89	69	4.89	53	4.89	50	4.89	54	4.89	26
4.895	30	4.895	25	4.895	34	4.895	72	4.895	56	4.895	52	4.895	52	4.895	33
4.9	41	4.9	23	4.9	31	4.9	72	4.9	58	4.9	56	4.9	49	4.9	41
4.905	14	4.905	21	4.905	26	4.905	71	4.905	55	4.905	60	4.905	46	4.905	49
4.91	42	4.91	18	4.91	20	4.91	70	4.91	50	4.91	64	4.91	43	4.91	53
4.915	49	4.915	15	4.915	14	4.915	68	4.915	43	4.915	64	4.915	42	4.915	54
4.92	22	4.92	11	4.92	9	4.92	67	4.92	38	4.92	59	4.92	42	4.92	52
4.925	8	4.925	5	4.925	6	4.925	68	4.925	35	4.925	50	4.925	43	4.925	48
4.93	14	4.93	-2	4.93	6	4.93	68	4.93	34	4.93	41	4.93	44	4.93	47
4.935	27	4.935	-10	4.935	9	4.935	69	4.935	36	4.935	36	4.935	43	4.935	49
4.94	2	4.94	-15	4.94	13	4.94	70	4.94	40	4.94	37	4.94	42	4.94	55
4.945	-43	4.945	-15	4.945	18	4.945	72	4.945	46	4.945	43	4.945	40	4.945	62
4.95	46	4.95	-8	4.95	22	4.95	75	4.95	53	4.95	54	4.95	37	4.95	68
4.955	24	4.955	0	4.955	26	4.955	78	4.955	59	4.955	66	4.955	35	4.955	70
4.96	41	4.96	8	4.96	30	4.96	80	4.96	64	4.96	74	4.96	33	4.96	71
4.965	-3	4.965	14	4.965	32	4.965	78	4.965	69	4.965	76	4.965	33	4.965	72
4.97	34	4.97	16	4.97	33	4.97	74	4.97	75	4.97	69	4.97	36	4.97	76
4.975	87	4.975	15	4.975	32	4.975	68	4.975	83	4.975	57	4.975	39	4.975	81
4.98	42	4.98	14	4.98	30	4.98	61	4.98	92	4.98	46	4.98	45	4.98	86
4.985	44	4.985	14	4.985	29	4.985	55	4.985	99	4.985	40	4.985	50	4.985	89
4.99	65	4.99	14	4.99	29	4.99	49	4.99	100	4.99	44	4.99	56	4.99	89
4.995	63	4.995	16	4.995	29	4.995	47	4.995	94	4.995	53	4.995	59	4.995	87
5	44	5	17	5	29	5	48	5	84	5	63	5	59	5	84
5.005	8	5.005	17	5.005	28	5.005	51	5.005	74	5.005	69	5.005	54	5.005	81
5.01	29	5.01	17	5.01	25	5.01	53	5.01	66	5.01	70	5.01	47	5.01	77
5.015	-19	5.015	17	5.015	21	5.015	52	5.015	63	5.015	66	5.015	41	5.015	73
5.02	26	5.02	18	5.02	16	5.02	49	5.02	63	5.02	61	5.02	38	5.02	68
5.025	52	5.025	18	5.025	14	5.025	47	5.025	67	5.025	58	5.025	40	5.025	63
5.03	94	5.03	17	5.03	14	5.03	48	5.03	71	5.03	60	5.03	43	5.03	59
5.035	57	5.035	17	5.035	18	5.035	54	5.035	75	5.035	66	5.035	45	5.035	57
5.04	27	5.04	18	5.04	22	5.04	62	5.04	75	5.04	72	5.04	45	5.04	57
5.045	-5	5.045	19	5.045	26	5.045	70	5.045	73	5.045	77	5.045	41	5.045	59
5.05	57	5.05	19	5.05	27	5.05	76	5.05	70	5.05	77	5.05	37	5.05	61
5.055	-32	5.055	18	5.055	26	5.055	77	5.055	69	5.055	73	5.055	34	5.055	63
5.06	13	5.06	16	5.06	23	5.06	73	5.06	69	5.06	67	5.06	33	5.06	63
5.065	65	5.065	14	5.065	19	5.065	66	5.065	69	5.065	63	5.065	34	5.065	59
5.07	44	5.07	13	5.07	14	5.07	59	5.07	70	5.07	62	5.07	38	5.07	54
5.075	41	5.075	15	5.075	10	5.075	54	5.075	69	5.075	64	5.075	45	5.075	52
5.08	63	5.08	19	5.08	7	5.08	52	5.08	67	5.08	68	5.08	52	5.08	54
5.085	27	5.085	22	5.085	7	5.085	51	5.085	65	5.085	72	5.085	59	5.085	61
5.09	44	5.09	24	5.09	10	5.09	49	5.09	64	5.09	74	5.09	61	5.09	69
5.095	-2	5.095	23	5.095	16	5.095	44	5.095	63	5.095	73	5.095	59	5.095	76
5.1	14	5.1	21	5.1	22	5.1	38	5.1	63	5.1	70	5.1	55	5.1	80
5.105	11	5.105	17	5.105	25	5.105	33	5.105	64	5.105	64	5.105	52	5.105	82
5.11	24	5.11	14	5.11	23	5.11	32	5.11	66	5.11	59	5.11	50	5.11	82
5.115	41	5.115	13	5.115	18	5.115	35	5.115	68	5.115	55	5.115	49	5.115	83
5.12	39	5.12	15	5.12	14	5.12	40	5.12	70	5.12	54	5.12	47	5.12	82
5.125	36	5.125	20	5.125	13	5.125	45	5.125	73	5.125	56	5.125	44	5.125	80
5.13	21	5.13	24	5.13	16	5.13	49	5.13	76	5.13	59	5.13	40	5.13	76
5.135	18	5.135	25	5.135	23	5.135	52	5.135	78	5.135	60	5.135	37	5.135	73
5.14	-14	5.14	21	5.14	29	5.14	54	5.14	77	5.14	59	5.14	36	5.14	72
5.145	30	5.145	13	5.145	31	5.145	55	5.145	74	5.145	56	5.145	35	5.145	73
5.15	42	5.15	5	5.15	29	5.15	56	5.15	67	5.15	54	5.15	35	5.15	74
5.155	14	5.155	2	5.155	22	5.155	54	5.155	62	5.155	52	5.155	34	5.155	74
5.16	63	5.16	6	5.16	12	5.16	50	5.16	60	5.16	50	5.16	35	5.16	71
5.165	36	5.165	14	5.165	4	5.165	47	5.165	61	5.165	49	5.165	37	5.165	66
5.17	47	5.17	24	5.17	0	5.17	47	5.17	64	5.17	49	5.17	41	5.17	63
5.175	10	5.175	32	5.175	0	5.175	50	5.175	66	5.175	52	5.175	46	5.175	64
5.18	52	5.18	36	5.18	4	5.18	55	5.18	68	5.18	56	5.18	50	5.18	68
5.185	57	5.185	37	5.185	11	5.185	60	5.185	71	5.185	59	5.185	51	5.185	71
5.19	49	5.19	36	5.19	19	5.19	64	5.19	75	5.19	59	5.19	51	5.19	71
5.195	3	5.195	35	5.195	27	5.195	66	5.195	79	5.195	55	5.195	47	5.195	67
5.2	87	5.2	36	5.2	32	5.2	67	5.2	83	5.2	49	5.2	42	5.2	62
5.205	39	5.205	38	5.205	37	5.205	66	5.205	85	5.205	44	5.205	37	5.205	59
5.21	47	5.21	40	5.21	41	5.21	62	5.21	85	5.21	42	5.21	34	5.21	62
5.215	36	5.215	40	5.215	44	5.215	61	5.215	82	5.215	44	5.215	33	5.215	69
5.22	-11	5.22	37	5.22	47	5.22	64	5.22	76	5.22	50	5.22	34	5.22	78
5.225	24	5.225	29	5.225	48	5.225	74	5.225	68	5.225	58	5.225	37	5.225	85
5.23	29	5.23	20	5.23	45	5.23	88	5.23	58	5.23	65	5.23	41	5.23	89
5.235	-5	5.235	12	5.235	39	5.235	102	5.235	49	5.235	68	5.235	48	5.235	91
5.24	39	5.24	7	5.24	31	5.24	111	5.24	43	5.24	67	5.24	56	5.24	90
5.245	47	5.245	7	5.245	25	5.245	110	5.245	42	5.245	63	5.245	65	5.245	86
5.25	11	5.25	11	5.25	21	5.25	102	5.25	43	5.25	59	5.25	71	5.25	79
5.255	114	5.255	17	5.255	20	5.255	91	5.255	46	5.255	57	5.255	73	5.255	70
5.26	41	5.26	21	5.26	21	5.26	81	5.26	49	5.26	56	5.26	73	5.26	62
5.265	24	5.265	21	5.265	22	5.265	74	5.265	51	5.265	57	5.265	71	5.265	59
5.27	30	5.27	19	5.27	22	5.27	70	5.27	52	5.27	58	5.27	69	5.27	61
5.275	52	5.275	16	5.275	22	5.275	64	5.275	53	5.275	59	5.275	66	5.275	67
5.28	52	5.28	14	5.28	21	5.28	58	5.28	56	5.28	60	5.28	60	5.28	74
5.285	46	5.285	14	5.285	18	5.285	54	5.285	61	5.285	62	5.285	52	5.285	79
5.29	60	5.29	15	5.29	15	5.29	53	5.29	67	5.29	62	5.29	44	5.29	78
5.295	57	5.295	16	5.295	13	5.295	56	5.295	75	5.295	62	5.295	38	5.295	74
5.3	41	5.3	16	5.3	13	5.3	60	5.3	81	5.3	59	5.3	36	5.3	70
5.305	34	5.305	15	5.305	17	5.305	64	5.305	87	5.305	56	5.305	38	5.305	67
5.31	33	5.31	15	5.31	22	5.31	67	5.31	92	5.31	55	5.31	44	5.31	66
5.315	47	5.315	15	5.315	27	5.315	69	5.315	96	5.315	55	5.315	51	5.315	65
5.32	10	5.32	15	5.32	30	5.32	69	5.32	98	5.32	57	5.32	56	5.32	62
5.325	49	5.325	16	5.325	31	5.325	68	5.325	97	5.325	60	5.325	57	5.325	58
5.33	58	5.33	18	5.33	32	5.33	67	5.33	93	5.33	63	5.33	54	5.33	55
5.335	16	5.335	23	5.335	32	5.335	66	5.335	88	5.335	66	5.335	51	5.335	54
5.34	41	5.34	28	5.34	31	5.34	67	5.34	82	5.34	68	5.34	48	5.34	56
5.345	44	5.345	31	5.345	30	5.345	68	5.345	80	5.345	70	5.345	48	5.345	61
5.35	19	5.35	30	5.35	30	5.35	69	5.35	78	5.35	72	5.35	49	5.35	68
5.355	10	5.355	26	5.355	30	5.355	71	5.355	75	5.355	76	5.355	50	5.355	74
5.36	42	5.36	20	5.36	29	5.36	72	5.36	72	5.36	78	5.36	49	5.36	78
5.365	44	5.365	13	5.365	27	5.365	71	5.365	69	5.365	80	5.365	45	5.365	80
5.37	-19	5.37	9	5.37	26	5.37	69	5.37	67	5.37	79	5.37	42	5.37	81
5.375	82	5.375	9	5.375	24	5.375	66	5.375	69	5.375	78	5.375	42	5.375	81
5.38	42	5.38	11	5.38	24	5.38	63	5.38	72	5.38	77	5.38	46	5.38	80
5.385	22	5.385	14	5.385	26	5.385	62	5.385	76	5.385	78	5.385	52	5.385	76
5.39	11	5.39	17	5.39	28	5.39	63	5.39	79	5.39	78	5.39	58	5.39	69
5.395	42	5.395	20	5.395	31	5.395	65	5.395	82	5.395	77	5.395	62	5.395	61
5.4	-21	5.4	23	5.4	33	5.4	65	5.4	84	5.4	76	5.4	62	5.4	54
5.405	54	5.405	28	5.405	35	5.405	65	5.405	86	5.405	73	5.405	60	5.405	48
5.41	27	5.41	33	5.41	34	5.41	64	5.41	86	5.41	71	5.41	58	5.41	47
5.415	-10	5.415	37	5.415	32	5.415	63	5.415	84	5.415	68	5.415	59	5.415	50
5.42	36	5.42	39	5.42	29	5.42	61	5.42	80	5.42	64	5.42	65	5.42	57
5.425	11	5.425	38	5.425	28	5.425	58	5.425	77	5.425	60	5.425	73	5.425	66
5.43	41	5.43	36	5.43	28	5.43	54	5.43	76	5.43	57	5.43	79	5.43	75
5.435	-69	5.435	31	5.435	30	5.435	51	5.435	77	5.435	57	5.435	81	5.435	82
5.44	42	5.44	25	5.44	33	5.44	49	5.44	80	5.44	58	5.44	77	5.44	88
5.445	-5	5.445	18	5.445	33	5.445	50	5.445	85	5.445	61	5.445	71	5.445	94
5.45	118	5.45	14	5.45	31	5.45	53	5.45	90	5.45	66	5.45	63	5.45	99
5.455	65	5.455	13	5.455	26	5.455	58	5.455	93	5.455	70	5.455	57	5.455	104
5.46	-24	5.46	15	5.46	19	5.46	62	5.46	93	5.46	74	5.46	53	5.46	105
5.465	38	5.465	19	5.465	14	5.465	65	5.465	89	5.465	74	5.465	53	5.465	100
5.47	47	5.47	21	5.47	12	5.47	64	5.47	84	5.47	69	5.47	56	5.47	92
5.475	29	5.475	21	5.475	12	5.475	60	5.475	81	5.475	58	5.475	62	5.475	84
5.48	13	5.48	18	5.48	15	5.48	57	5.48	83	5.48	46	5.48	70	5.48	80
5.485	29	5.485	14	5.485	19	5.485	54	5.485	88	5.485	36	5.485	77	5.485	81
5.49	-6	5.49	12	5.49	22	5.49	54	5.49	94	5.49	33	5.49	82	5.49	86
5.495	84	5.495	13	5.495	23	5.495	55	5.495	94	5.495	37	5.495	83	5.495	92
5.5	44	5.5	16	5.5	21	5.5	58	5.5	87	5.5	47	5.5	80	5.5	95
5.505	19	5.505	20	5.505	18	5.505	60	5.505	73	5.505	57	5.505	72	5.505	94
5.51	46	5.51	25	5.51	15	5.51	61	5.51	58	5.51	64	5.51	62	5.51	88
5.515	39	5.515	30	5.515	16	5.515	59	5.515	48	5.515	68	5.515	54	5.515	82
5.52	11	5.52	33	5.52	20	5.52	57	5.52	46	5.52	67	5.52	51	5.52	77
5.525	-5	5.525	34	5.525	26	5.525	57	5.525	53	5.525	64	5.525	54	5.525	77
5.53	29	5.53	31	5.53	31	5.53	58	5.53	68	5.53	60	5.53	59	5.53	81
5.535	10	5.535	27	5.535	32	5.535	61	5.535	86	5.535	57	5.535	65	5.535	89
5.54	50	5.54	23	5.54	29	5.54	64	5.54	102	5.54	54	5.54	71	5.54	97
5.545	50	5.545	21	5.545	21	5.545	67	5.545	113	5.545	52	5.545	74	5.545	102
5.55	26	5.55	23	5.55	14	5.55	70	5.55	115	5.55	52	5.55	77	5.55	102
5.555	36	5.555	27	5.555	10	5.555	72	5.555	107	5.555	52	5.555	79	5.555	98
5.56	65	5.56	31	5.56	9	5.56	74	5.56	93	5.56	52	5.56	79	5.56	90
5.565	68	5.565	33	5.565	12	5.565	74	5.565	79	5.565	52	5.565	77	5.565	84
5.57	58	5.57	32	5.57	15	5.57	74	5.57	70	5.57	56	5.57	72	5.57	80
5.575	52	5.575	29	5.575	17	5.575	74	5.575	66	5.575	64	5.575	67	5.575	79
5.58	33	5.58	26	5.58	18	5.58	78	5.58	66	5.58	75	5.58	64	5.58	81
5.585	19	5.585	24	5.585	18	5.585	86	5.585	69	5.585	87	5.585	65	5.585	82
5.59	47	5.59	26	5.59	19	5.59	98	5.59	71	5.59	96	5.59	67	5.59	81
5.595	57	5.595	30	5.595	20	5.595	109	5.595	72	5.595	101	5.595	69	5.595	78
5.6	24	5.6	33	5.6	23	5.6	116	5.6	71	5.6	103	5.6	69	5.6	75
5.605	18	5.605	33	5.605	28	5.605	118	5.605	70	5.605	104	5.605	69	5.605	73
5.61	19	5.61	29	5.61	32	5.61	112	5.61	70	5.61	104	5.61	69	5.61	73
5.615	78	5.615	23	5.615	37	5.615	104	5.615	70	5.615	102	5.615	72	5.615	77
5.62	11	5.62	17	5.62	39	5.62	95	5.62	73	5.62	98	5.62	76	5.62	82
5.625	73	5.625	14	5.625	38	5.625	90	5.625	77	5.625	92	5.625	81	5.625	87
5.63	21	5.63	15	5.63	34	5.63	87	5.63	80	5.63	86	5.63	82	5.63	88
5.635	87	5.635	21	5.635	29	5.635	84	5.635	81	5.635	83	5.635	79	5.635	87
5.64	111	5.64	28	5.64	25	5.64	81	5.64	79	5.64	83	5.64	73	5.64	83
5.645	6	5.645	32	5.645	23	5.645	77	5.645	74	5.645	85	5.645	68	5.645	79
5.65	68	5.65	31	5.65	24	5.65	75	5.65	68	5.65	88	5.65	66	5.65	75
5.655	74	5.655	26	5.655	25	5.655	76	5.655	62	5.655	90	5.655	69	5.655	71
5.66	27	5.66	19	5.66	25	5.66	81	5.66	60	5.66	91	5.66	74	5.66	67
5.665	74	5.665	13	5.665	24	5.665	88	5.665	63	5.665	93	5.665	78	5.665	66
5.67	97	5.67	8	5.67	23	5.67	94	5.67	68	5.67	94	5.67	80	5.67	69
5.675	41	5.675	6	5.675	26	5.675	96	5.675	77	5.675	96	5.675	80	5.675	75
5.68	57	5.68	5	5.68	32	5.68	95	5.68	86	5.68	98	5.68	81	5.68	81
5.685	19	5.685	6	5.685	41	5.685	92	5.685	94	5.685	100	5.685	84	5.685	86
5.69	78	5.69	6	5.69	47	5.69	91	5.69	97	5.69	102	5.69	89	5.69	90
5.695	22	5.695	6	5.695	48	5.695	94	5.695	93	5.695	103	5.695	95	5.695	93
5.7	8	5.7	6	5.7	44	5.7	98	5.7	85	5.7	103	5.7	99	5.7	97
5.705	46	5.705	5	5.705	39	5.705	100	5.705	78	5.705	101	5.705	96	5.705	101
5.71	29	5.71	4	5.71	35	5.71	98	5.71	76	5.71	99	5.71	88	5.71	107
5.715	44	5.715	4	5.715	33	5.715	94	5.715	78	5.715	97	5.715	77	5.715	112
5.72	44	5.72	5	5.72	32	5.72	88	5.72	85	5.72	97	5.72	66	5.72	119
5.725	60	5.725	6	5.725	32	5.725	80	5.725	91	5.725	98	5.725	59	5.725	127
5.73	34	5.73	7	5.73	32	5.73	71	5.73	98	5.73	99	5.73	56	5.73	134
5.735	18	5.735	8	5.735	33	5.735	61	5.735	101	5.735	100	5.735	56	5.735	139
5.74	-21	5.74	9	5.74	32	5.74	54	5.74	102	5.74	100	5.74	55	5.74	138
5.745	8	5.745	10	5.745	31	5.745	53	5.745	99	5.745	100	5.745	56	5.745	134
5.75	70	5.75	11	5.75	30	5.75	59	5.75	97	5.75	102	5.75	57	5.75	130
5.755	22	5.755	11	5.755	27	5.755	68	5.755	98	5.755	104	5.755	58	5.755	128
5.76	29	5.76	12	5.76	25	5.76	78	5.76	104	5.76	106	5.76	60	5.76	129
5.765	89	5.765	14	5.765	23	5.765	83	5.765	112	5.765	106	5.765	62	5.765	128
5.77	74	5.77	15	5.77	23	5.77	82	5.77	117	5.77	103	5.77	63	5.77	124
5.775	16	5.775	15	5.775	23	5.775	79	5.775	117	5.775	98	5.775	62	5.775	113
5.78	0	5.78	13	5.78	24	5.78	75	5.78	116	5.78	92	5.78	60	5.78	98
5.785	70	5.785	8	5.785	23	5.785	72	5.785	115	5.785	87	5.785	55	5.785	83
5.79	16	5.79	3	5.79	22	5.79	72	5.79	119	5.79	84	5.79	50	5.79	71
5.795	79	5.795	1	5.795	19	5.795	75	5.795	127	5.795	83	5.795	49	5.795	65
5.8	62	5.8	4	5.8	17	5.8	79	5.8	134	5.8	85	5.8	51	5.8	66
5.805	27	5.805	12	5.805	17	5.805	83	5.805	137	5.805	87	5.805	57	5.805	70
5.81	54	5.81	23	5.81	18	5.81	84	5.81	133	5.81	91	5.81	61	5.81	78
5.815	79	5.815	32	5.815	22	5.815	82	5.815	124	5.815	95	5.815	62	5.815	88
5.82	26	5.82	35	5.82	27	5.82	78	5.82	113	5.82	99	5.82	59	5.82	96
5.825	18	5.825	33	5.825	31	5.825	74	5.825	103	5.825	102	5.825	54	5.825	103
5.83	27	5.83	28	5.83	35	5.83	71	5.83	97	5.83	100	5.83	49	5.83	109
5.835	22	5.835	23	5.835	35	5.835	69	5.835	96	5.835	91	5.835	49	5.835	116
5.84	52	5.84	21	5.84	34	5.84	69	5.84	97	5.84	77	5.84	54	5.84	123
5.845	3	5.845	20	5.845	30	5.845	69	5.845	100	5.845	63	5.845	65	5.845	131
5.85	102	5.85	21	5.85	27	5.85	71	5.85	102	5.85	54	5.85	77	5.85	135
5.855	54	5.855	22	5.855	26	5.855	73	5.855	104	5.855	54	5.855	88	5.855	136
5.86	63	5.86	23	5.86	28	5.86	75	5.86	105	5.86	63	5.86	92	5.86	135
5.865	13	5.865	21	5.865	32	5.865	77	5.865	105	5.865	79	5.865	90	5.865	134
5.87	5	5.87	18	5.87	35	5.87	79	5.87	105	5.87	96	5.87	83	5.87	134
5.875	34	5.875	15	5.875	34	5.875	83	5.875	106	5.875	111	5.875	73	5.875	133
5.88	-37	5.88	14	5.88	27	5.88	88	5.88	107	5.88	119	5.88	62	5.88	132
5.885	60	5.885	18	5.885	18	5.885	95	5.885	109	5.885	122	5.885	54	5.885	129
5.89	21	5.89	25	5.89	8	5.89	99	5.89	109	5.89	120	5.89	50	5.89	123
5.895	27	5.895	34	5.895	2	5.895	101	5.895	108	5.895	114	5.895	49	5.895	112
5.9	16	5.9	41	5.9	2	5.9	101	5.9	105	5.9	105	5.9	52	5.9	99
5.905	16	5.905	42	5.905	7	5.905	102	5.905	102	5.905	93	5.905	56	5.905	89
5.91	42	5.91	38	5.91	15	5.91	105	5.91	100	5.91	81	5.91	61	5.91	83
5.915	-14	5.915	32	5.915	23	5.915	108	5.915	100	5.915	71	5.915	64	5.915	84
5.92	55	5.92	26	5.92	27	5.92	110	5.92	100	5.92	63	5.92	66	5.92	89
5.925	63	5.925	23	5.925	25	5.925	112	5.925	99	5.925	57	5.925	64	5.925	95
5.93	5	5.93	23	5.93	18	5.93	115	5.93	99	5.93	53	5.93	60	5.93	98
5.935	78	5.935	27	5.935	8	5.935	121	5.935	101	5.935	52	5.935	54	5.935	99
5.94	63	5.94	31	5.94	1	5.94	129	5.94	104	5.94	55	5.94	47	5.94	100
5.945	33	5.945	34	5.945	-1	5.945	134	5.945	107	5.945	62	5.945	42	5.945	103
5.95	19	5.95	33	5.95	1	5.95	133	5.95	106	5.95	71	5.95	41	5.95	107
5.955	13	5.955	29	5.955	7	5.955	124	5.955	102	5.955	80	5.955	42	5.955	111
5.96	22	5.96	24	5.96	12	5.96	112	5.96	97	5.96	88	5.96	47	5.96	114
5.965	39	5.965	20	5.965	14	5.965	99	5.965	95	5.965	95	5.965	54	5.965	115
5.97	11	5.97	19	5.97	11	5.97	89	5.97	100	5.97	98	5.97	62	5.97	113
5.975	11	5.975	22	5.975	6	5.975	82	5.975	108	5.975	99	5.975	68	5.975	111
5.98	68	5.98	26	5.98	2	5.98	77	5.98	115	5.98	97	5.98	71	5.98	109
5.985	81	5.985	29	5.985	1	5.985	74	5.985	119	5.985	93	5.985	72	5.985	109
5.99	-6	5.99	29	5.99	2	5.99	74	5.99	116	5.99	89	5.99	70	5.99	111
5.995	29	5.995	28	5.995	5	5.995	77	5.995	111	5.995	84	5.995	68	5.995	114
6	11	6	25	6	7	6	82	6	103	6	80	6	65	6	118
6.005	44	6.005	22	6.005	8	6.005	85	6.005	97	6.005	77	6.005	62	6.005	121
6.01	10	6.01	22	6.01	7	6.01	85	6.01	92	6.01	78	6.01	60	6.01	122
6.015	71	6.015	22	6.015	5	6.015	84	6.015	89	6.015	82	6.015	57	6.015	119
6.02	84	6.02	23	6.02	3	6.02	85	6.02	87	6.02	89	6.02	56	6.02	112
6.025	44	6.025	23	6.025	3	6.025	91	6.025	88	6.025	95	6.025	55	6.025	104
6.03	57	6.03	20	6.03	5	6.03	100	6.03	91	6.03	96	6.03	55	6.03	97
6.035	55	6.035	16	6.035	9	6.035	110	6.035	96	6.035	92	6.035	57	6.035	94
6.04	38	6.04	13	6.04	14	6.04	113	6.04	105	6.04	83	6.04	60	6.04	93
6.045	-14	6.045	13	6.045	17	6.045	109	6.045	115	6.045	75	6.045	62	6.045	95
6.05	65	6.05	15	6.05	17	6.05	99	6.05	128	6.05	71	6.05	62	6.05	98
6.055	-11	6.055	17	6.055	16	6.055	88	6.055	140	6.055	71	6.055	62	6.055	100
6.06	-2	6.06	18	6.06	15	6.06	80	6.06	146	6.06	74	6.06	62	6.06	101
6.065	66	6.065	18	6.065	14	6.065	76	6.065	145	6.065	77	6.065	63	6.065	98
6.07	49	6.07	17	6.07	15	6.07	75	6.07	138	6.07	79	6.07	65	6.07	92
6.075	47	6.075	15	6.075	17	6.075	76	6.075	128	6.075	80	6.075	66	6.075	85
6.08	31	6.08	14	6.08	20	6.08	75	6.08	119	6.08	82	6.08	66	6.08	78
6.085	60	6.085	14	6.085	25	6.085	72	6.085	111	6.085	86	6.085	67	6.085	77
6.09	29	6.09	15	6.09	28	6.09	68	6.09	106	6.09	93	6.09	69	6.09	82
6.095	108	6.095	18	6.095	28	6.095	67	6.095	100	6.095	101	6.095	74	6.095	94
6.1	49	6.1	23	6.1	24	6.1	70	6.1	97	6.1	107	6.1	79	6.1	107
6.105	60	6.105	28	6.105	19	6.105	77	6.105	96	6.105	105	6.105	83	6.105	119
6.11	82	6.11	34	6.11	14	6.11	86	6.11	98	6.11	95	6.11	86	6.11	126
6.115	90	6.115	37	6.115	12	6.115	93	6.115	102	6.115	80	6.115	87	6.115	126
6.12	14	6.12	37	6.12	14	6.12	96	6.12	105	6.12	67	6.12	88	6.12	123
6.125	47	6.125	35	6.125	18	6.125	93	6.125	105	6.125	60	6.125	85	6.125	119
6.13	36	6.13	31	6.13	22	6.13	87	6.13	101	6.13	60	6.13	77	6.13	112
6.135	16	6.135	29	6.135	24	6.135	78	6.135	94	6.135	65	6.135	65	6.135	106
6.14	38	6.14	28	6.14	21	6.14	73	6.14	88	6.14	72	6.14	51	6.14	99
6.145	47	6.145	30	6.145	16	6.145	74	6.145	84	6.145	80	6.145	41	6.145	92
6.15	47	6.15	33	6.15	10	6.15	80	6.15	83	6.15	85	6.15	37	6.15	86
6.155	70	6.155	34	6.155	6	6.155	88	6.155	86	6.155	87	6.155	39	6.155	81
6.16	34	6.16	31	6.16	4	6.16	91	6.16	94	6.16	86	6.16	45	6.16	77
6.165	22	6.165	27	6.165	6	6.165	90	6.165	106	6.165	83	6.165	52	6.165	75
6.17	44	6.17	21	6.17	12	6.17	86	6.17	117	6.17	82	6.17	57	6.17	76
6.175	95	6.175	16	6.175	19	6.175	83	6.175	124	6.175	83	6.175	60	6.175	78
6.18	65	6.18	16	6.18	25	6.18	85	6.18	123	6.18	84	6.18	60	6.18	79
6.185	78	6.185	18	6.185	28	6.185	89	6.185	118	6.185	83	6.185	59	6.185	77
6.19	78	6.19	23	6.19	27	6.19	93	6.19	114	6.19	79	6.19	58	6.19	74
6.195	84	6.195	28	6.195	22	6.195	96	6.195	115	6.195	71	6.195	56	6.195	75
6.2	71	6.2	32	6.2	16	6.2	96	6.2	122	6.2	63	6.2	56	6.2	81
6.205	-3	6.205	34	6.205	13	6.205	95	6.205	130	6.205	56	6.205	56	6.205	92
6.21	95	6.21	32	6.21	14	6.21	94	6.21	134	6.21	54	6.21	58	6.21	103
6.215	22	6.215	27	6.215	17	6.215	94	6.215	134	6.215	56	6.215	61	6.215	108
6.22	49	6.22	22	6.22	20	6.22	94	6.22	127	6.22	61	6.22	66	6.22	108
6.225	24	6.225	20	6.225	20	6.225	95	6.225	117	6.225	66	6.225	72	6.225	105
6.23	71	6.23	23	6.23	18	6.23	99	6.23	108	6.23	71	6.23	81	6.23	102
6.235	63	6.235	30	6.235	15	6.235	105	6.235	101	6.235	74	6.235	89	6.235	101
6.24	31	6.24	38	6.24	11	6.24	111	6.24	98	6.24	75	6.24	94	6.24	102
6.245	54	6.245	46	6.245	11	6.245	116	6.245	97	6.245	74	6.245	94	6.245	101
6.25	26	6.25	50	6.25	12	6.25	117	6.25	95	6.25	73	6.25	90	6.25	97
6.255	41	6.255	50	6.255	15	6.255	113	6.255	90	6.255	76	6.255	87	6.255	92
6.26	54	6.26	46	6.26	17	6.26	106	6.26	84	6.26	82	6.26	86	6.26	89
6.265	47	6.265	41	6.265	16	6.265	101	6.265	80	6.265	93	6.265	90	6.265	89
6.27	74	6.27	35	6.27	12	6.27	98	6.27	82	6.27	103	6.27	96	6.27	92
6.275	71	6.275	31	6.275	6	6.275	97	6.275	89	6.275	111	6.275	99	6.275	93
6.28	29	6.28	29	6.28	1	6.28	96	6.28	101	6.28	114	6.28	98	6.28	90
6.285	62	6.285	29	6.285	0	6.285	94	6.285	115	6.285	115	6.285	94	6.285	85
6.29	29	6.29	29	6.29	0	6.29	92	6.29	129	6.29	115	6.29	91	6.29	81
6.295	10	6.295	30	6.295	3	6.295	91	6.295	139	6.295	116	6.295	93	6.295	78
6.3	-6	6.3	29	6.3	8	6.3	92	6.3	140	6.3	120	6.3	97	6.3	78
6.305	10	6.305	28	6.305	12	6.305	94	6.305	133	6.305	124	6.305	104	6.305	80
6.31	16	6.31	26	6.31	14	6.31	95	6.31	120	6.31	127	6.31	109	6.31	83
6.315	49	6.315	26	6.315	14	6.315	96	6.315	107	6.315	128	6.315	109	6.315	86
6.32	137	6.32	28	6.32	13	6.32	99	6.32	97	6.32	127	6.32	102	6.32	88
6.325	55	6.325	32	6.325	13	6.325	104	6.325	92	6.325	123	6.325	90	6.325	89
6.33	21	6.33	37	6.33	12	6.33	108	6.33	90	6.33	115	6.33	78	6.33	88
6.335	41	6.335	42	6.335	11	6.335	109	6.335	92	6.335	103	6.335	69	6.335	88
6.34	18	6.34	46	6.34	9	6.34	104	6.34	96	6.34	91	6.34	66	6.34	88
6.345	10	6.345	48	6.345	6	6.345	97	6.345	104	6.345	83	6.345	67	6.345	89
6.35	79	6.35	48	6.35	2	6.35	91	6.35	115	6.35	81	6.35	71	6.35	93
6.355	89	6.355	46	6.355	0	6.355	89	6.355	127	6.355	87	6.355	76	6.355	98
6.36	81	6.36	43	6.36	-2	6.36	92	6.36	138	6.36	97	6.36	82	6.36	104
6.365	27	6.365	41	6.365	-2	6.365	98	6.365	144	6.365	108	6.365	84	6.365	112
6.37	68	6.37	41	6.37	-1	6.37	107	6.37	141	6.37	116	6.37	80	6.37	120
6.375	31	6.375	41	6.375	0	6.375	115	6.375	130	6.375	118	6.375	71	6.375	126
6.38	41	6.38	39	6.38	4	6.38	120	6.38	117	6.38	114	6.38	62	6.38	129
6.385	14	6.385	35	6.385	9	6.385	120	6.385	110	6.385	104	6.385	55	6.385	129
6.39	26	6.39	28	6.39	15	6.39	114	6.39	113	6.39	92	6.39	53	6.39	126
6.395	50	6.395	21	6.395	21	6.395	108	6.395	124	6.395	82	6.395	56	6.395	120
6.4	89	6.4	17	6.4	24	6.4	106	6.4	136	6.4	78	6.4	61	6.4	114
6.405	66	6.405	15	6.405	24	6.405	108	6.405	145	6.405	79	6.405	68	6.405	106
6.41	22	6.41	16	6.41	23	6.41	116	6.41	147	6.41	87	6.41	75	6.41	99
6.415	58	6.415	18	6.415	21	6.415	124	6.415	142	6.415	98	6.415	80	6.415	93
6.42	-42	6.42	19	6.42	19	6.42	129	6.42	133	6.42	110	6.42	82	6.42	90
6.425	16	6.425	19	6.425	20	6.425	130	6.425	120	6.425	120	6.425	80	6.425	92
6.43	-22	6.43	19	6.43	22	6.43	128	6.43	104	6.43	126	6.43	75	6.43	99
6.435	21	6.435	18	6.435	25	6.435	127	6.435	88	6.435	128	6.435	68	6.435	110
6.44	55	6.44	17	6.44	29	6.44	127	6.44	77	6.44	130	6.44	61	6.44	122
6.445	46	6.445	17	6.445	33	6.445	128	6.445	76	6.445	130	6.445	56	6.445	133
6.45	30	6.45	16	6.45	34	6.45	128	6.45	85	6.45	129	6.45	55	6.45	139
6.455	54	6.455	16	6.455	34	6.455	127	6.455	100	6.455	125	6.455	55	6.455	138
6.46	92	6.46	18	6.46	32	6.46	125	6.46	116	6.46	118	6.46	55	6.46	132
6.465	33	6.465	21	6.465	31	6.465	124	6.465	130	6.465	109	6.465	56	6.465	123
6.47	11	6.47	24	6.47	30	6.47	124	6.47	141	6.47	100	6.47	59	6.47	115
6.475	29	6.475	25	6.475	31	6.475	127	6.475	147	6.475	93	6.475	63	6.475	113
6.48	62	6.48	24	6.48	33	6.48	133	6.48	149	6.48	90	6.48	70	6.48	115
6.485	55	6.485	20	6.485	35	6.485	141	6.485	146	6.485	91	6.485	77	6.485	120
6.49	52	6.49	16	6.49	36	6.49	148	6.49	140	6.49	95	6.49	82	6.49	125
6.495	58	6.495	13	6.495	34	6.495	152	6.495	133	6.495	98	6.495	85	6.495	130
6.5	-18	6.5	12	6.5	30	6.5	152	6.5	127	6.5	99	6.5	86	6.5	135
6.505	18	6.505	13	6.505	25	6.505	148	6.505	122	6.505	98	6.505	83	6.505	139
6.51	5	6.51	16	6.51	22	6.51	140	6.51	118	6.51	95	6.51	81	6.51	142
6.515	21	6.515	19	6.515	22	6.515	131	6.515	113	6.515	92	6.515	81	6.515	140
6.52	122	6.52	21	6.52	25	6.52	126	6.52	107	6.52	91	6.52	85	6.52	133
6.525	76	6.525	24	6.525	27	6.525	126	6.525	99	6.525	94	6.525	93	6.525	124
6.53	39	6.53	30	6.53	24	6.53	129	6.53	93	6.53	102	6.53	102	6.53	116
6.535	87	6.535	39	6.535	17	6.535	129	6.535	90	6.535	113	6.535	113	6.535	112
6.54	-3	6.54	47	6.54	9	6.54	123	6.54	91	6.54	126	6.54	123	6.54	113
6.545	71	6.545	54	6.545	6	6.545	113	6.545	96	6.545	134	6.545	129	6.545	117
6.55	26	6.55	56	6.55	10	6.55	103	6.55	103	6.55	135	6.55	128	6.55	123
6.555	-5	6.555	54	6.555	21	6.555	97	6.555	113	6.555	128	6.555	119	6.555	127
6.56	29	6.56	51	6.56	34	6.56	97	6.56	126	6.56	116	6.56	104	6.56	127
6.565	55	6.565	48	6.565	47	6.565	103	6.565	138	6.565	104	6.565	88	6.565	123
6.57	50	6.57	48	6.57	54	6.57	113	6.57	148	6.57	95	6.57	73	6.57	119
6.575	76	6.575	50	6.575	56	6.575	123	6.575	152	6.575	91	6.575	62	6.575	119
6.58	81	6.58	55	6.58	54	6.58	130	6.58	149	6.58	90	6.58	57	6.58	125
6.585	46	6.585	60	6.585	50	6.585	128	6.585	142	6.585	91	6.585	55	6.585	135
6.59	38	6.59	63	6.59	46	6.59	119	6.59	134	6.59	91	6.59	59	6.59	144
6.595	62	6.595	62	6.595	45	6.595	109	6.595	126	6.595	91	6.595	64	6.595	149
6.6	34	6.6	55	6.6	46	6.6	104	6.6	120	6.6	92	6.6	72	6.6	146
6.605	6	6.605	47	6.605	50	6.605	105	6.605	118	6.605	95	6.605	79	6.605	139
6.61	46	6.61	40	6.61	55	6.61	112	6.61	121	6.61	102	6.61	85	6.61	131
6.615	57	6.615	37	6.615	59	6.615	120	6.615	127	6.615	111	6.615	88	6.615	124
6.62	36	6.62	40	6.62	61	6.62	125	6.62	133	6.62	120	6.62	89	6.62	120
6.625	68	6.625	46	6.625	59	6.625	124	6.625	136	6.625	125	6.625	89	6.625	120
6.63	39	6.63	51	6.63	57	6.63	119	6.63	133	6.63	126	6.63	87	6.63	124
6.635	-22	6.635	54	6.635	56	6.635	110	6.635	128	6.635	124	6.635	87	6.635	131
6.64	27	6.64	54	6.64	56	6.64	102	6.64	123	6.64	119	6.64	88	6.64	140
6.645	27	6.645	51	6.645	56	6.645	100	6.645	123	6.645	113	6.645	90	6.645	145
6.65	0	6.65	49	6.65	56	6.65	104	6.65	129	6.65	106	6.65	90	6.65	144
6.655	38	6.655	49	6.655	56	6.655	112	6.655	139	6.655	100	6.655	88	6.655	136
6.66	34	6.66	51	6.66	55	6.66	120	6.66	151	6.66	100	6.66	85	6.66	125
6.665	68	6.665	55	6.665	54	6.665	126	6.665	159	6.665	105	6.665	83	6.665	117
6.67	22	6.67	58	6.67	52	6.67	128	6.67	162	6.67	114	6.67	83	6.67	114
6.675	30	6.675	60	6.675	51	6.675	126	6.675	159	6.675	124	6.675	89	6.675	119
6.68	36	6.68	58	6.68	52	6.68	119	6.68	156	6.68	130	6.68	97	6.68	127
6.685	22	6.685	52	6.685	56	6.685	110	6.685	150	6.685	131	6.685	106	6.685	134
6.69	-3	6.69	44	6.69	60	6.69	103	6.69	146	6.69	126	6.69	112	6.69	138
6.695	33	6.695	38	6.695	62	6.695	102	6.695	141	6.695	116	6.695	112	6.695	139
6.7	39	6.7	34	6.7	61	6.7	108	6.7	139	6.7	103	6.7	108	6.7	136
6.705	49	6.705	32	6.705	55	6.705	120	6.705	141	6.705	90	6.705	103	6.705	133
6.71	62	6.71	28	6.71	49	6.71	131	6.71	145	6.71	81	6.71	99	6.71	133
6.715	39	6.715	24	6.715	41	6.715	139	6.715	150	6.715	80	6.715	100	6.715	136
6.72	16	6.72	18	6.72	36	6.72	141	6.72	150	6.72	87	6.72	103	6.72	143
6.725	27	6.725	14	6.725	32	6.725	138	6.725	143	6.725	101	6.725	105	6.725	152
6.73	49	6.73	11	6.73	32	6.73	135	6.73	130	6.73	119	6.73	104	6.73	159
6.735	-11	6.735	10	6.735	33	6.735	134	6.735	114	6.735	139	6.735	99	6.735	165
6.74	58	6.74	13	6.74	36	6.74	137	6.74	102	6.74	155	6.74	91	6.74	163
6.745	44	6.745	18	6.745	37	6.745	139	6.745	98	6.745	164	6.745	83	6.745	156
6.75	52	6.75	26	6.75	36	6.75	141	6.75	101	6.75	163	6.75	76	6.75	145
6.755	21	6.755	36	6.755	31	6.755	142	6.755	111	6.755	154	6.755	72	6.755	133
6.76	34	6.76	43	6.76	24	6.76	142	6.76	122	6.76	140	6.76	72	6.76	126
6.765	22	6.765	45	6.765	17	6.765	144	6.765	132	6.765	125	6.765	76	6.765	123
6.77	27	6.77	42	6.77	13	6.77	147	6.77	139	6.77	112	6.77	83	6.77	123
6.775	44	6.775	36	6.775	13	6.775	153	6.775	143	6.775	103	6.775	88	6.775	124
6.78	5	6.78	31	6.78	18	6.78	161	6.78	145	6.78	99	6.78	91	6.78	125
6.785	47	6.785	28	6.785	23	6.785	172	6.785	146	6.785	95	6.785	90	6.785	125
6.79	58	6.79	27	6.79	26	6.79	179	6.79	147	6.79	91	6.79	87	6.79	125
6.795	66	6.795	27	6.795	26	6.795	178	6.795	147	6.795	84	6.795	84	6.795	127
6.8	76	6.8	26	6.8	22	6.8	168	6.8	148	6.8	77	6.8	84	6.8	130
6.805	24	6.805	23	6.805	18	6.805	153	6.805	148	6.805	70	6.805	88	6.805	133
6.81	47	6.81	19	6.81	15	6.81	141	6.81	148	6.81	67	6.81	93	6.81	137
6.815	14	6.815	15	6.815	15	6.815	137	6.815	145	6.815	69	6.815	100	6.815	142
6.82	13	6.82	13	6.82	18	6.82	141	6.82	140	6.82	75	6.82	105	6.82	146
6.825	38	6.825	12	6.825	21	6.825	149	6.825	131	6.825	84	6.825	107	6.825	149
6.83	31	6.83	14	6.83	23	6.83	156	6.83	124	6.83	92	6.83	106	6.83	152
6.835	79	6.835	17	6.835	24	6.835	159	6.835	119	6.835	101	6.835	103	6.835	156
6.84	82	6.84	19	6.84	23	6.84	157	6.84	118	6.84	109	6.84	101	6.84	158
6.845	100	6.845	20	6.845	20	6.845	149	6.845	121	6.845	118	6.845	99	6.845	156
6.85	55	6.85	17	6.85	17	6.85	138	6.85	124	6.85	123	6.85	98	6.85	148
6.855	76	6.855	11	6.855	15	6.855	129	6.855	125	6.855	122	6.855	98	6.855	135
6.86	76	6.86	5	6.86	16	6.86	127	6.86	125	6.86	114	6.86	100	6.86	125
6.865	63	6.865	1	6.865	20	6.865	133	6.865	124	6.865	106	6.865	106	6.865	119
6.87	47	6.87	1	6.87	23	6.87	143	6.87	124	6.87	100	6.87	114	6.87	119
6.875	78	6.875	5	6.875	24	6.875	153	6.875	126	6.875	99	6.875	120	6.875	121
6.88	76	6.88	10	6.88	21	6.88	160	6.88	128	6.88	101	6.88	121	6.88	121
6.885	87	6.885	13	6.885	18	6.885	165	6.885	130	6.885	105	6.885	113	6.885	117
6.89	49	6.89	14	6.89	15	6.89	170	6.89	132	6.89	109	6.89	102	6.89	111
6.895	76	6.895	14	6.895	16	6.895	176	6.895	131	6.895	114	6.895	92	6.895	107
6.9	29	6.9	14	6.9	20	6.9	179	6.9	128	6.9	120	6.9	87	6.9	105
6.905	90	6.905	17	6.905	27	6.905	176	6.905	125	6.905	129	6.905	86	6.905	109
6.91	66	6.91	20	6.91	32	6.91	166	6.91	125	6.91	140	6.91	86	6.91	117
6.915	58	6.915	23	6.915	31	6.915	153	6.915	130	6.915	151	6.915	86	6.915	127
6.92	63	6.92	26	6.92	25	6.92	143	6.92	139	6.92	159	6.92	85	6.92	139
6.925	49	6.925	28	6.925	18	6.925	139	6.925	151	6.925	160	6.925	82	6.925	151
6.93	60	6.93	28	6.93	14	6.93	143	6.93	163	6.93	157	6.93	80	6.93	166
6.935	42	6.935	26	6.935	15	6.935	152	6.935	174	6.935	153	6.935	77	6.935	180
6.94	71	6.94	24	6.94	21	6.94	163	6.94	183	6.94	151	6.94	74	6.94	191
6.945	-6	6.945	21	6.945	30	6.945	172	6.945	189	6.945	150	6.945	71	6.945	198
6.95	47	6.95	19	6.95	38	6.95	181	6.95	191	6.95	149	6.95	69	6.95	203
6.955	30	6.955	18	6.955	42	6.955	188	6.955	190	6.955	146	6.955	70	6.955	207
6.96	41	6.96	18	6.96	39	6.96	193	6.96	186	6.96	138	6.96	76	6.96	213
6.965	30	6.965	21	6.965	30	6.965	198	6.965	181	6.965	130	6.965	84	6.965	219
6.97	90	6.97	26	6.97	18	6.97	205	6.97	176	6.97	124	6.97	93	6.97	223
6.975	-16	6.975	33	6.975	8	6.975	214	6.975	174	6.975	126	6.975	100	6.975	227
6.98	39	6.98	38	6.98	3	6.98	226	6.98	174	6.98	139	6.98	104	6.98	232
6.985	-34	6.985	39	6.985	5	6.985	238	6.985	177	6.985	161	6.985	106	6.985	237
6.99	36	6.99	35	6.99	12	6.99	247	6.99	182	6.99	188	6.99	107	6.99	241
6.995	3	6.995	29	6.995	19	6.995	250	6.995	189	6.995	214	6.995	110	6.995	239
7	54	7	25	7	24	7	250	7	193	7	233	7	115	7	232
7.005	16	7.005	24	7.005	25	7.005	248	7.005	195	7.005	243	7.005	121	7.005	223
7.01	46	7.01	26	7.01	22	7.01	248	7.01	195	7.01	245	7.01	126	7.01	215
7.015	58	7.015	28	7.015	19	7.015	250	7.015	195	7.015	240	7.015	127	7.015	210
7.02	24	7.02	29	7.02	16	7.02	254	7.02	200	7.02	233	7.02	123	7.02	208
7.025	-19	7.025	28	7.025	17	7.025	257	7.025	209	7.025	226	7.025	116	7.025	209
7.03	49	7.03	28	7.03	20	7.03	259	7.03	222	7.03	221	7.03	107	7.03	212
7.035	92	7.035	29	7.035	23	7.035	258	7.035	234	7.035	218	7.035	100	7.035	216
7.04	42	7.04	31	7.04	26	7.04	255	7.04	243	7.04	219	7.04	96	7.04	218
7.045	55	7.045	32	7.045	27	7.045	249	7.045	246	7.045	225	7.045	96	7.045	216
7.05	19	7.05	32	7.05	25	7.05	242	7.05	244	7.05	238	7.05	99	7.05	212
7.055	66	7.055	31	7.055	23	7.055	235	7.055	239	7.055	251	7.055	104	7.055	208
7.06	66	7.06	31	7.06	22	7.06	229	7.06	231	7.06	258	7.06	108	7.06	208
7.065	6	7.065	33	7.065	25	7.065	222	7.065	219	7.065	255	7.065	110	7.065	209
7.07	29	7.07	34	7.07	34	7.07	213	7.07	204	7.07	242	7.07	111	7.07	207
7.075	6	7.075	33	7.075	45	7.075	200	7.075	189	7.075	226	7.075	109	7.075	198
7.08	50	7.08	28	7.08	54	7.08	185	7.08	176	7.08	212	7.08	107	7.08	183
7.085	78	7.085	22	7.085	55	7.085	170	7.085	167	7.085	206	7.085	105	7.085	168
7.09	47	7.09	16	7.09	49	7.09	160	7.09	158	7.09	206	7.09	104	7.09	159
7.095	46	7.095	13	7.095	39	7.095	157	7.095	150	7.095	209	7.095	102	7.095	156
7.1	26	7.1	11	7.1	30	7.1	161	7.1	147	7.1	210	7.1	100	7.1	155
7.105	102	7.105	11	7.105	25	7.105	171	7.105	149	7.105	205	7.105	96	7.105	153
7.11	55	7.11	11	7.11	23	7.11	182	7.11	157	7.11	192	7.11	91	7.11	152
7.115	14	7.115	11	7.115	23	7.115	188	7.115	166	7.115	177	7.115	85	7.115	155
7.12	50	7.12	9	7.12	23	7.12	189	7.12	171	7.12	163	7.12	79	7.12	164
7.125	30	7.125	7	7.125	23	7.125	187	7.125	169	7.125	156	7.125	74	7.125	177
7.13	65	7.13	3	7.13	22	7.13	188	7.13	159	7.13	154	7.13	73	7.13	188
7.135	57	7.135	1	7.135	20	7.135	194	7.135	147	7.135	156	7.135	76	7.135	191
7.14	24	7.14	1	7.14	17	7.14	202	7.14	137	7.14	159	7.14	82	7.14	186
7.145	81	7.145	3	7.145	13	7.145	210	7.145	134	7.145	167	7.145	89	7.145	178
7.15	54	7.15	6	7.15	9	7.15	220	7.15	142	7.15	181	7.15	96	7.15	169
7.155	24	7.155	9	7.155	7	7.155	237	7.155	161	7.155	206	7.155	102	7.155	162
7.16	21	7.16	10	7.16	8	7.16	268	7.16	191	7.16	240	7.16	109	7.16	157
7.165	34	7.165	11	7.165	10	7.165	311	7.165	229	7.165	275	7.165	118	7.165	155
7.17	114	7.17	13	7.17	13	7.17	357	7.17	269	7.17	304	7.17	128	7.17	156
7.175	60	7.175	16	7.175	14	7.175	387	7.175	303	7.175	321	7.175	137	7.175	162
7.18	50	7.18	20	7.18	13	7.18	389	7.18	325	7.18	328	7.18	144	7.18	174
7.185	78	7.185	25	7.185	11	7.185	366	7.185	333	7.185	329	7.185	152	7.185	192
7.19	84	7.19	29	7.19	11	7.19	335	7.19	332	7.19	328	7.19	162	7.19	214
7.195	33	7.195	32	7.195	13	7.195	312	7.195	330	7.195	326	7.195	174	7.195	239
7.2	41	7.2	34	7.2	18	7.2	308	7.2	330	7.2	326	7.2	186	7.2	264
7.205	21	7.205	35	7.205	24	7.205	318	7.205	328	7.205	329	7.205	193	7.205	285
7.21	13	7.21	34	7.21	28	7.21	330	7.21	322	7.21	339	7.21	195	7.21	300
7.215	33	7.215	31	7.215	29	7.215	339	7.215	312	7.215	356	7.215	189	7.215	308
7.22	66	7.22	28	7.22	26	7.22	344	7.22	301	7.22	376	7.22	179	7.22	308
7.225	71	7.225	25	7.225	21	7.225	353	7.225	297	7.225	393	7.225	166	7.225	299
7.23	58	7.23	23	7.23	15	7.23	367	7.23	302	7.23	402	7.23	151	7.23	281
7.235	21	7.235	21	7.235	12	7.235	386	7.235	309	7.235	399	7.235	138	7.235	258
7.24	36	7.24	18	7.24	12	7.24	402	7.24	314	7.24	385	7.24	130	7.24	238
7.245	2	7.245	14	7.245	15	7.245	407	7.245	312	7.245	362	7.245	127	7.245	227
7.25	-5	7.25	11	7.25	21	7.25	398	7.25	305	7.25	335	7.25	127	7.25	226
7.255	-2	7.255	9	7.255	26	7.255	377	7.255	296	7.255	309	7.255	125	7.255	232
7.26	49	7.26	10	7.26	30	7.26	352	7.26	288	7.26	288	7.26	119	7.26	237
7.265	29	7.265	13	7.265	30	7.265	326	7.265	281	7.265	274	7.265	113	7.265	239
7.27	94	7.27	18	7.27	25	7.27	304	7.27	274	7.27	265	7.27	110	7.27	238
7.275	18	7.275	22	7.275	18	7.275	288	7.275	265	7.275	262	7.275	112	7.275	234
7.28	63	7.28	24	7.28	12	7.28	277	7.28	253	7.28	258	7.28	117	7.28	228
7.285	-18	7.285	23	7.285	8	7.285	274	7.285	241	7.285	253	7.285	121	7.285	222
7.29	11	7.29	20	7.29	8	7.29	276	7.29	233	7.29	247	7.29	121	7.29	216
7.295	47	7.295	16	7.295	11	7.295	280	7.295	231	7.295	239	7.295	115	7.295	210
7.3	66	7.3	14	7.3	15	7.3	282	7.3	237	7.3	230	7.3	108	7.3	206
7.305	49	7.305	15	7.305	19	7.305	279	7.305	244	7.305	219	7.305	106	7.305	204
7.31	65	7.31	19	7.31	23	7.31	273	7.31	249	7.31	209	7.31	112	7.31	200
7.315	60	7.315	23	7.315	26	7.315	265	7.315	244	7.315	202	7.315	126	7.315	193
7.32	63	7.32	25	7.32	29	7.32	256	7.32	230	7.32	196	7.32	143	7.32	182
7.325	52	7.325	23	7.325	32	7.325	245	7.325	211	7.325	190	7.325	156	7.325	171
7.33	38	7.33	19	7.33	34	7.33	232	7.33	192	7.33	179	7.33	159	7.33	163
7.335	-3	7.335	15	7.335	36	7.335	219	7.335	181	7.335	166	7.335	153	7.335	162
7.34	11	7.34	14	7.34	35	7.34	209	7.34	180	7.34	157	7.34	140	7.34	168
7.345	55	7.345	17	7.345	33	7.345	205	7.345	189	7.345	156	7.345	125	7.345	178
7.35	105	7.35	22	7.35	29	7.35	207	7.35	204	7.35	164	7.35	114	7.35	189
7.355	42	7.355	27	7.355	25	7.355	215	7.355	217	7.355	177	7.355	107	7.355	198
7.36	47	7.36	29	7.36	24	7.36	225	7.36	224	7.36	188	7.36	107	7.36	205
7.365	31	7.365	28	7.365	26	7.365	231	7.365	225	7.365	193	7.365	111	7.365	210
7.37	34	7.37	24	7.37	32	7.37	230	7.37	226	7.37	192	7.37	118	7.37	211
7.375	79	7.375	18	7.375	40	7.375	220	7.375	233	7.375	189	7.375	127	7.375	208
7.38	38	7.38	14	7.38	48	7.38	204	7.38	245	7.38	185	7.38	136	7.38	202
7.385	49	7.385	13	7.385	51	7.385	187	7.385	256	7.385	180	7.385	142	7.385	196
7.39	49	7.39	16	7.39	46	7.39	173	7.39	257	7.39	173	7.39	142	7.39	190
7.395	44	7.395	23	7.395	34	7.395	164	7.395	244	7.395	165	7.395	134	7.395	189
7.4	70	7.4	29	7.4	21	7.4	164	7.4	219	7.4	159	7.4	121	7.4	189
7.405	39	7.405	33	7.405	11	7.405	176	7.405	194	7.405	157	7.405	107	7.405	189
7.41	16	7.41	34	7.41	7	7.41	201	7.41	178	7.41	162	7.41	99	7.41	188
7.415	8	7.415	33	7.415	11	7.415	238	7.415	181	7.415	174	7.415	98	7.415	186
7.42	49	7.42	32	7.42	18	7.42	282	7.42	207	7.42	193	7.42	105	7.42	189
7.425	55	7.425	35	7.425	25	7.425	332	7.425	252	7.425	221	7.425	116	7.425	199
7.43	10	7.43	41	7.43	29	7.43	385	7.43	312	7.43	261	7.43	127	7.43	218
7.435	63	7.435	48	7.435	29	7.435	440	7.435	375	7.435	314	7.435	134	7.435	242
7.44	29	7.44	54	7.44	27	7.44	490	7.44	431	7.44	374	7.44	135	7.44	265
7.445	74	7.445	56	7.445	22	7.445	527	7.445	470	7.445	432	7.445	133	7.445	283
7.45	34	7.45	50	7.45	18	7.45	539	7.45	486	7.45	477	7.45	131	7.45	291
7.455	-11	7.455	39	7.455	17	7.455	524	7.455	481	7.455	502	7.455	131	7.455	291
7.46	31	7.46	26	7.46	18	7.46	494	7.46	459	7.46	504	7.46	133	7.46	291
7.465	16	7.465	16	7.465	24	7.465	464	7.465	432	7.465	493	7.465	135	7.465	296
7.47	24	7.47	13	7.47	32	7.47	453	7.47	413	7.47	486	7.47	137	7.47	310
7.475	6	7.475	16	7.475	39	7.475	472	7.475	411	7.475	503	7.475	141	7.475	331
7.48	81	7.48	23	7.48	42	7.48	522	7.48	435	7.48	556	7.48	151	7.48	355
7.485	65	7.485	30	7.485	42	7.485	596	7.485	481	7.485	644	7.485	166	7.485	374
7.49	8	7.49	32	7.49	38	7.49	678	7.49	542	7.49	750	7.49	184	7.49	389
7.495	31	7.495	31	7.495	34	7.495	751	7.495	605	7.495	843	7.495	201	7.495	398
7.5	11	7.5	28	7.5	31	7.5	799	7.5	654	7.5	896	7.5	213	7.5	404
7.505	55	7.505	24	7.505	30	7.505	814	7.505	681	7.505	895	7.505	219	7.505	407
7.51	49	7.51	22	7.51	31	7.51	799	7.51	680	7.51	845	7.51	215	7.51	406
7.515	74	7.515	23	7.515	31	7.515	764	7.515	657	7.515	767	7.515	204	7.515	403
7.52	47	7.52	27	7.52	28	7.52	718	7.52	618	7.52	684	7.52	184	7.52	398
7.525	60	7.525	32	7.525	22	7.525	669	7.525	574	7.525	611	7.525	160	7.525	392
7.53	89	7.53	37	7.53	14	7.53	616	7.53	529	7.53	553	7.53	137	7.53	385
7.535	38	7.535	39	7.535	7	7.535	560	7.535	487	7.535	511	7.535	117	7.535	376
7.54	-2	7.54	39	7.54	5	7.54	502	7.54	451	7.54	482	7.54	103	7.54	367
7.545	-2	7.545	36	7.545	8	7.545	451	7.545	427	7.545	463	7.545	94	7.545	358
7.55	22	7.55	31	7.55	15	7.55	414	7.55	417	7.55	450	7.55	91	7.55	349
7.555	42	7.555	25	7.555	24	7.555	394	7.555	416	7.555	438	7.555	92	7.555	343
7.56	42	7.56	19	7.56	30	7.56	384	7.56	414	7.56	421	7.56	97	7.56	340
7.565	108	7.565	15	7.565	32	7.565	376	7.565	405	7.565	399	7.565	103	7.565	336
7.57	34	7.57	14	7.57	30	7.57	364	7.57	387	7.57	374	7.57	106	7.57	330
7.575	50	7.575	16	7.575	26	7.575	347	7.575	367	7.575	352	7.575	110	7.575	320
7.58	68	7.58	19	7.58	22	7.58	329	7.58	350	7.58	334	7.58	112	7.58	306
7.585	24	7.585	22	7.585	19	7.585	313	7.585	337	7.585	317	7.585	115	7.585	295
7.59	50	7.59	26	7.59	20	7.59	301	7.59	325	7.59	296	7.59	117	7.59	290
7.595	26	7.595	30	7.595	24	7.595	295	7.595	312	7.595	271	7.595	116	7.595	290
7.6	50	7.6	36	7.6	30	7.6	292	7.6	298	7.6	244	7.6	114	7.6	292
7.605	5	7.605	42	7.605	34	7.605	293	7.605	284	7.605	221	7.605	110	7.605	290
7.61	63	7.61	45	7.61	34	7.61	292	7.61	270	7.61	207	7.61	108	7.61	281
7.615	46	7.615	45	7.615	30	7.615	287	7.615	255	7.615	200	7.615	109	7.615	268
7.62	6	7.62	42	7.62	26	7.62	279	7.62	238	7.62	195	7.62	112	7.62	254
7.625	24	7.625	36	7.625	22	7.625	271	7.625	219	7.625	190	7.625	115	7.625	244
7.63	54	7.63	30	7.63	22	7.63	267	7.63	202	7.63	184	7.63	115	7.63	242
7.635	60	7.635	24	7.635	24	7.635	271	7.635	189	7.635	178	7.635	114	7.635	247
7.64	100	7.64	18	7.64	28	7.64	280	7.64	181	7.64	174	7.64	116	7.64	260
7.645	86	7.645	13	7.645	32	7.645	287	7.645	177	7.645	171	7.645	123	7.645	279
7.65	44	7.65	10	7.65	36	7.65	289	7.65	177	7.65	175	7.65	137	7.65	304
7.655	39	7.655	10	7.655	39	7.655	289	7.655	185	7.655	189	7.655	155	7.655	331
7.66	58	7.66	11	7.66	41	7.66	297	7.66	203	7.66	218	7.66	172	7.66	355
7.665	29	7.665	14	7.665	42	7.665	321	7.665	234	7.665	262	7.665	186	7.665	368
7.67	58	7.67	17	7.67	41	7.67	363	7.67	276	7.67	315	7.67	194	7.67	366
7.675	92	7.675	21	7.675	38	7.675	419	7.675	325	7.675	369	7.675	196	7.675	356
7.68	46	7.68	24	7.68	33	7.68	478	7.68	373	7.68	417	7.68	190	7.68	345
7.685	49	7.685	29	7.685	28	7.685	530	7.685	416	7.685	459	7.685	177	7.685	343
7.69	84	7.69	35	7.69	24	7.69	566	7.69	446	7.69	492	7.69	162	7.69	350
7.695	76	7.695	39	7.695	21	7.695	580	7.695	460	7.695	513	7.695	149	7.695	358
7.7	46	7.7	41	7.7	19	7.7	575	7.7	461	7.7	521	7.7	141	7.7	360
7.705	30	7.705	39	7.705	18	7.705	555	7.705	452	7.705	517	7.705	136	7.705	352
7.71	44	7.71	33	7.71	17	7.71	531	7.71	438	7.71	508	7.71	131	7.71	342
7.715	-10	7.715	24	7.715	16	7.715	512	7.715	425	7.715	504	7.715	127	7.715	337
7.72	3	7.72	15	7.72	18	7.72	503	7.72	417	7.72	507	7.72	124	7.72	340
7.725	22	7.725	9	7.725	22	7.725	501	7.725	417	7.725	517	7.725	127	7.725	350
7.73	57	7.73	7	7.73	26	7.73	500	7.73	425	7.73	526	7.73	134	7.73	358
7.735	5	7.735	9	7.735	30	7.735	495	7.735	437	7.735	530	7.735	144	7.735	363
7.74	66	7.74	14	7.74	30	7.74	482	7.74	447	7.74	529	7.74	154	7.74	366
7.745	21	7.745	20	7.745	25	7.745	465	7.745	451	7.745	521	7.745	161	7.745	365
7.75	22	7.75	22	7.75	20	7.75	448	7.75	448	7.75	506	7.75	167	7.75	361
7.755	-2	7.755	21	7.755	14	7.755	434	7.755	437	7.755	482	7.755	171	7.755	351
7.76	3	7.76	15	7.76	13	7.76	420	7.76	425	7.76	451	7.76	171	7.76	332
7.765	-11	7.765	8	7.765	15	7.765	405	7.765	412	7.765	416	7.765	168	7.765	311
7.77	33	7.77	4	7.77	20	7.77	391	7.77	399	7.77	380	7.77	164	7.77	291
7.775	52	7.775	5	7.775	26	7.775	381	7.775	382	7.775	347	7.775	160	7.775	281
7.78	46	7.78	12	7.78	31	7.78	375	7.78	361	7.78	317	7.78	158	7.78	282
7.785	22	7.785	21	7.785	32	7.785	368	7.785	342	7.785	294	7.785	157	7.785	291
7.79	62	7.79	27	7.79	31	7.79	357	7.79	329	7.79	280	7.79	157	7.79	299
7.795	13	7.795	29	7.795	31	7.795	341	7.795	324	7.795	275	7.795	156	7.795	299
7.8	3	7.8	24	7.8	32	7.8	325	7.8	325	7.8	275	7.8	155	7.8	289
7.805	19	7.805	18	7.805	34	7.805	317	7.805	324	7.805	276	7.805	150	7.805	275
7.81	46	7.81	13	7.81	35	7.81	321	7.81	320	7.81	272	7.81	142	7.81	262
7.815	79	7.815	12	7.815	33	7.815	335	7.815	310	7.815	264	7.815	132	7.815	254
7.82	42	7.82	16	7.82	30	7.82	352	7.82	297	7.82	252	7.82	123	7.82	254
7.825	74	7.825	21	7.825	26	7.825	359	7.825	280	7.825	242	7.825	121	7.825	259
7.83	44	7.83	26	7.83	22	7.83	354	7.83	264	7.83	233	7.83	127	7.83	267
7.835	16	7.835	26	7.835	17	7.835	341	7.835	253	7.835	227	7.835	140	7.835	275
7.84	21	7.84	23	7.84	13	7.84	327	7.84	249	7.84	221	7.84	156	7.84	280
7.845	33	7.845	18	7.845	12	7.845	320	7.845	250	7.845	216	7.845	170	7.845	282
7.85	14	7.85	12	7.85	16	7.85	318	7.85	251	7.85	211	7.85	177	7.85	279
7.855	89	7.855	8	7.855	22	7.855	319	7.855	250	7.855	205	7.855	173	7.855	270
7.86	50	7.86	8	7.86	26	7.86	318	7.86	246	7.86	199	7.86	158	7.86	258
7.865	58	7.865	11	7.865	25	7.865	317	7.865	242	7.865	194	7.865	137	7.865	247
7.87	10	7.87	15	7.87	21	7.87	320	7.87	242	7.87	192	7.87	119	7.87	241
7.875	34	7.875	20	7.875	14	7.875	330	7.875	248	7.875	192	7.875	108	7.875	240
7.88	33	7.88	23	7.88	10	7.88	347	7.88	257	7.88	197	7.88	107	7.88	244
7.885	-5	7.885	25	7.885	10	7.885	368	7.885	269	7.885	210	7.885	111	7.885	248
7.89	10	7.89	25	7.89	15	7.89	389	7.89	285	7.89	229	7.89	120	7.89	254
7.895	55	7.895	22	7.895	22	7.895	408	7.895	304	7.895	256	7.895	132	7.895	261
7.9	84	7.9	19	7.9	29	7.9	424	7.9	328	7.9	286	7.9	144	7.9	270
7.905	63	7.905	16	7.905	35	7.905	436	7.905	352	7.905	317	7.905	159	7.905	281
7.91	79	7.91	15	7.91	38	7.91	441	7.91	374	7.91	348	7.91	173	7.91	295
7.915	60	7.915	15	7.915	40	7.915	446	7.915	389	7.915	374	7.915	186	7.915	312
7.92	19	7.92	15	7.92	41	7.92	456	7.92	397	7.92	395	7.92	196	7.92	329
7.925	42	7.925	15	7.925	42	7.925	471	7.925	400	7.925	412	7.925	202	7.925	344
7.93	46	7.93	14	7.93	42	7.93	491	7.93	403	7.93	428	7.93	202	7.93	352
7.935	11	7.935	9	7.935	43	7.935	505	7.935	405	7.935	441	7.935	197	7.935	353
7.94	3	7.94	4	7.94	43	7.94	514	7.94	406	7.94	448	7.94	190	7.94	350
7.945	52	7.945	3	7.945	43	7.945	518	7.945	404	7.945	444	7.945	182	7.945	344
7.95	39	7.95	6	7.95	40	7.95	519	7.95	401	7.95	430	7.95	174	7.95	338
7.955	79	7.955	12	7.955	36	7.955	518	7.955	400	7.955	410	7.955	166	7.955	329
7.96	50	7.96	20	7.96	29	7.96	510	7.96	401	7.96	392	7.96	157	7.96	319
7.965	54	7.965	25	7.965	21	7.965	496	7.965	403	7.965	380	7.965	148	7.965	313
7.97	62	7.97	28	7.97	14	7.97	477	7.97	409	7.97	376	7.97	143	7.97	313
7.975	-8	7.975	29	7.975	8	7.975	456	7.975	412	7.975	381	7.975	144	7.975	320
7.98	33	7.98	28	7.98	5	7.98	443	7.98	413	7.98	396	7.98	154	7.98	330
7.985	39	7.985	27	7.985	5	7.985	442	7.985	410	7.985	419	7.985	168	7.985	339
7.99	41	7.99	26	7.99	8	7.99	460	7.99	400	7.99	447	7.99	178	7.99	344
7.995	19	7.995	25	7.995	13	7.995	490	7.995	388	7.995	471	7.995	178	7.995	346
8	73	8	24	8	18	8	522	8	376	8	485	8	170	8	349
8.005	62	8.005	25	8.005	22	8.005	546	8.005	369	8.005	482	8.005	159	8.005	354
8.01	11	8.01	26	8.01	24	8.01	552	8.01	369	8.01	464	8.01	151	8.01	359
8.015	49	8.015	26	8.015	25	8.015	541	8.015	375	8.015	437	8.015	151	8.015	365
8.02	111	8.02	26	8.02	26	8.02	519	8.02	386	8.02	413	8.02	155	8.02	370
8.025	68	8.025	26	8.025	27	8.025	492	8.025	396	8.025	398	8.025	161	8.025	376
8.03	33	8.03	27	8.03	29	8.03	468	8.03	401	8.03	394	8.03	163	8.03	378
8.035	50	8.035	29	8.035	29	8.035	451	8.035	396	8.035	396	8.035	162	8.035	375
8.04	95	8.04	32	8.04	26	8.04	440	8.04	382	8.04	396	8.04	158	8.04	367
8.045	42	8.045	35	8.045	22	8.045	434	8.045	360	8.045	394	8.045	153	8.045	359
8.05	46	8.05	36	8.05	19	8.05	429	8.05	337	8.05	387	8.05	153	8.05	356
8.055	33	8.055	35	8.055	20	8.055	423	8.055	320	8.055	374	8.055	156	8.055	355
8.06	58	8.06	32	8.06	25	8.06	410	8.06	314	8.06	354	8.06	161	8.06	355
8.065	29	8.065	29	8.065	33	8.065	389	8.065	319	8.065	326	8.065	160	8.065	348
8.07	-8	8.07	29	8.07	40	8.07	359	8.07	330	8.07	293	8.07	152	8.07	334
8.075	42	8.075	32	8.075	43	8.075	326	8.075	340	8.075	262	8.075	139	8.075	316
8.08	65	8.08	38	8.08	43	8.08	303	8.08	347	8.08	240	8.08	125	8.08	300
8.085	44	8.085	47	8.085	39	8.085	294	8.085	349	8.085	229	8.085	117	8.085	292
8.09	105	8.09	53	8.09	34	8.09	303	8.09	349	8.09	226	8.09	118	8.09	291
8.095	18	8.095	57	8.095	30	8.095	321	8.095	347	8.095	225	8.095	128	8.095	297
8.1	58	8.1	58	8.1	27	8.1	339	8.1	342	8.1	220	8.1	141	8.1	307
8.105	66	8.105	56	8.105	25	8.105	349	8.105	332	8.105	213	8.105	151	8.105	319
8.11	22	8.11	52	8.11	25	8.11	349	8.11	318	8.11	205	8.11	155	8.11	333
8.115	5	8.115	49	8.115	26	8.115	342	8.115	303	8.115	198	8.115	153	8.115	341
8.12	44	8.12	45	8.12	28	8.12	332	8.12	290	8.12	195	8.12	147	8.12	338
8.125	49	8.125	43	8.125	29	8.125	327	8.125	281	8.125	196	8.125	141	8.125	321
8.13	24	8.13	42	8.13	30	8.13	328	8.13	274	8.13	203	8.13	135	8.13	300
8.135	5	8.135	40	8.135	31	8.135	336	8.135	270	8.135	210	8.135	129	8.135	284
8.14	44	8.14	36	8.14	34	8.14	348	8.14	266	8.14	214	8.14	125	8.14	278
8.145	13	8.145	29	8.145	39	8.145	355	8.145	262	8.145	210	8.145	122	8.145	282
8.15	6	8.15	22	8.15	45	8.15	356	8.15	258	8.15	199	8.15	122	8.15	288
8.155	89	8.155	19	8.155	52	8.155	348	8.155	253	8.155	183	8.155	126	8.155	292
8.16	14	8.16	22	8.16	57	8.16	335	8.16	250	8.16	168	8.16	137	8.16	292
8.165	31	8.165	29	8.165	58	8.165	320	8.165	253	8.165	159	8.165	155	8.165	292
8.17	34	8.17	34	8.17	54	8.17	305	8.17	260	8.17	158	8.17	181	8.17	292
8.175	13	8.175	35	8.175	47	8.175	293	8.175	268	8.175	165	8.175	213	8.175	293
8.18	70	8.18	31	8.18	38	8.18	284	8.18	274	8.18	177	8.18	244	8.18	296
8.185	11	8.185	23	8.185	31	8.185	282	8.185	283	8.185	189	8.185	267	8.185	299
8.19	30	8.19	16	8.19	28	8.19	289	8.19	298	8.19	194	8.19	279	8.19	301
8.195	52	8.195	11	8.195	28	8.195	302	8.195	320	8.195	192	8.195	274	8.195	302
8.2	57	8.2	10	8.2	31	8.2	319	8.2	344	8.2	187	8.2	256	8.2	299
8.205	110	8.205	12	8.205	33	8.205	334	8.205	361	8.205	181	8.205	231	8.205	291
8.21	65	8.21	15	8.21	32	8.21	343	8.21	363	8.21	179	8.21	206	8.21	277
8.215	65	8.215	19	8.215	30	8.215	343	8.215	349	8.215	184	8.215	191	8.215	259
8.22	42	8.22	22	8.22	26	8.22	334	8.22	326	8.22	195	8.22	184	8.22	244
8.225	13	8.225	21	8.225	24	8.225	316	8.225	298	8.225	209	8.225	181	8.225	237
8.23	30	8.23	18	8.23	25	8.23	293	8.23	279	8.23	226	8.23	175	8.23	242
8.235	6	8.235	13	8.235	29	8.235	268	8.235	277	8.235	243	8.235	164	8.235	254
8.24	58	8.24	9	8.24	34	8.24	246	8.24	295	8.24	257	8.24	149	8.24	265
8.245	65	8.245	8	8.245	36	8.245	232	8.245	327	8.245	269	8.245	137	8.245	272
8.25	30	8.25	10	8.25	36	8.25	226	8.25	359	8.25	279	8.25	131	8.25	272
8.255	66	8.255	16	8.255	34	8.255	228	8.255	376	8.255	287	8.255	130	8.255	270
8.26	44	8.26	20	8.26	31	8.26	237	8.26	375	8.26	293	8.26	134	8.26	271
8.265	52	8.265	22	8.265	31	8.265	253	8.265	358	8.265	296	8.265	140	8.265	275
8.27	29	8.27	20	8.27	33	8.27	274	8.27	337	8.27	292	8.27	146	8.27	287
8.275	27	8.275	16	8.275	38	8.275	291	8.275	320	8.275	282	8.275	151	8.275	304
8.28	47	8.28	14	8.28	43	8.28	296	8.28	311	8.28	269	8.28	154	8.28	322
8.285	30	8.285	14	8.285	45	8.285	285	8.285	312	8.285	257	8.285	154	8.285	337
8.29	82	8.29	18	8.29	42	8.29	260	8.29	318	8.29	245	8.29	154	8.29	344
8.295	73	8.295	23	8.295	35	8.295	235	8.295	324	8.295	237	8.295	153	8.295	345
8.3	60	8.3	29	8.3	28	8.3	221	8.3	329	8.3	232	8.3	151	8.3	345
8.305	14	8.305	33	8.305	22	8.305	223	8.305	332	8.305	232	8.305	149	8.305	350
8.31	39	8.31	33	8.31	20	8.31	237	8.31	331	8.31	234	8.31	145	8.31	354
8.315	34	8.315	29	8.315	21	8.315	256	8.315	325	8.315	236	8.315	141	8.315	354
8.32	55	8.32	23	8.32	24	8.32	271	8.32	315	8.32	235	8.32	137	8.32	345
8.325	29	8.325	17	8.325	29	8.325	280	8.325	301	8.325	231	8.325	134	8.325	331
8.33	31	8.33	13	8.33	33	8.33	285	8.33	287	8.33	225	8.33	133	8.33	318
8.335	6	8.335	14	8.335	36	8.335	287	8.335	276	8.335	220	8.335	135	8.335	314
8.34	41	8.34	16	8.34	35	8.34	287	8.34	270	8.34	217	8.34	140	8.34	321
8.345	38	8.345	19	8.345	33	8.345	286	8.345	269	8.345	216	8.345	143	8.345	333
8.35	49	8.35	19	8.35	30	8.35	284	8.35	274	8.35	217	8.35	145	8.35	347
8.355	46	8.355	18	8.355	30	8.355	285	8.355	283	8.355	217	8.355	145	8.355	359
8.36	-11	8.36	17	8.36	31	8.36	289	8.36	295	8.36	214	8.36	145	8.36	362
8.365	-21	8.365	16	8.365	35	8.365	295	8.365	306	8.365	207	8.365	148	8.365	356
8.37	42	8.37	16	8.37	41	8.37	298	8.37	314	8.37	199	8.37	154	8.37	340
8.375	60	8.375	17	8.375	48	8.375	294	8.375	317	8.375	195	8.375	166	8.375	320
8.38	6	8.38	19	8.38	54	8.38	284	8.38	314	8.38	195	8.38	187	8.38	302
8.385	55	8.385	22	8.385	58	8.385	270	8.385	308	8.385	200	8.385	214	8.385	288
8.39	21	8.39	27	8.39	58	8.39	258	8.39	306	8.39	210	8.39	243	8.39	276
8.395	6	8.395	30	8.395	55	8.395	252	8.395	307	8.395	223	8.395	267	8.395	266
8.4	-5	8.4	31	8.4	51	8.4	259	8.4	311	8.4	244	8.4	279	8.4	260
8.405	41	8.405	27	8.405	50	8.405	279	8.405	315	8.405	273	8.405	280	8.405	257
8.41	44	8.41	20	8.41	53	8.41	307	8.41	319	8.41	307	8.41	272	8.41	257
8.415	26	8.415	14	8.415	58	8.415	335	8.415	328	8.415	338	8.415	261	8.415	262
8.42	82	8.42	13	8.42	64	8.42	356	8.42	340	8.42	358	8.42	250	8.42	274
8.425	49	8.425	17	8.425	66	8.425	363	8.425	355	8.425	365	8.425	239	8.425	295
8.43	65	8.43	24	8.43	63	8.43	357	8.43	369	8.43	365	8.43	228	8.43	319
8.435	92	8.435	30	8.435	56	8.435	346	8.435	377	8.435	365	8.435	218	8.435	341
8.44	34	8.44	32	8.44	48	8.44	342	8.44	381	8.44	376	8.44	209	8.44	355
8.445	42	8.445	27	8.445	46	8.445	355	8.445	382	8.445	398	8.445	204	8.445	364
8.45	42	8.45	21	8.45	53	8.45	395	8.45	392	8.45	430	8.45	202	8.45	369
8.455	2	8.455	17	8.455	67	8.455	458	8.455	415	8.455	466	8.455	203	8.455	371
8.46	41	8.46	17	8.46	82	8.46	532	8.46	453	8.46	499	8.46	207	8.46	365
8.465	78	8.465	22	8.465	90	8.465	600	8.465	496	8.465	527	8.465	213	8.465	350
8.47	36	8.47	28	8.47	87	8.47	643	8.47	526	8.47	540	8.47	219	8.47	328
8.475	95	8.475	35	8.475	76	8.475	654	8.475	535	8.475	539	8.475	223	8.475	306
8.48	42	8.48	41	8.48	62	8.48	638	8.48	520	8.48	517	8.48	222	8.48	287
8.485	38	8.485	46	8.485	50	8.485	603	8.485	491	8.485	480	8.485	217	8.485	274
8.49	-8	8.49	48	8.49	41	8.49	560	8.49	459	8.49	433	8.49	208	8.49	264
8.495	71	8.495	47	8.495	35	8.495	514	8.495	431	8.495	384	8.495	198	8.495	258
8.5	57	8.5	44	8.5	32	8.5	470	8.5	406	8.5	339	8.5	184	8.5	253
8.505	41	8.505	40	8.505	30	8.505	432	8.505	381	8.505	302	8.505	168	8.505	248
8.51	31	8.51	38	8.51	30	8.51	403	8.51	356	8.51	274	8.51	151	8.51	244
8.515	87	8.515	37	8.515	30	8.515	383	8.515	336	8.515	253	8.515	136	8.515	242
8.52	-21	8.52	36	8.52	30	8.52	374	8.52	328	8.52	237	8.52	129	8.52	247
8.525	19	8.525	34	8.525	31	8.525	370	8.525	335	8.525	225	8.525	127	8.525	259
8.53	19	8.53	29	8.53	34	8.53	369	8.53	353	8.53	222	8.53	133	8.53	276
8.535	70	8.535	23	8.535	38	8.535	369	8.535	376	8.535	230	8.535	140	8.535	298
8.54	29	8.54	17	8.54	43	8.54	370	8.54	397	8.54	245	8.54	146	8.54	319
8.545	44	8.545	13	8.545	47	8.545	375	8.545	410	8.545	263	8.545	146	8.545	336
8.55	57	8.55	12	8.55	47	8.55	385	8.55	415	8.55	276	8.55	142	8.55	349
8.555	74	8.555	13	8.555	44	8.555	399	8.555	415	8.555	280	8.555	137	8.555	354
8.56	52	8.56	17	8.56	41	8.56	414	8.56	412	8.56	278	8.56	134	8.56	353
8.565	6	8.565	22	8.565	40	8.565	425	8.565	409	8.565	271	8.565	136	8.565	346
8.57	31	8.57	25	8.57	41	8.57	427	8.57	410	8.57	267	8.57	143	8.57	337
8.575	21	8.575	28	8.575	45	8.575	419	8.575	417	8.575	268	8.575	152	8.575	331
8.58	79	8.58	31	8.58	50	8.58	400	8.58	425	8.58	276	8.58	161	8.58	329
8.585	98	8.585	34	8.585	56	8.585	379	8.585	432	8.585	287	8.585	170	8.585	335
8.59	27	8.59	37	8.59	63	8.59	360	8.59	434	8.59	294	8.59	178	8.59	344
8.595	39	8.595	41	8.595	69	8.595	348	8.595	429	8.595	294	8.595	184	8.595	353
8.6	127	8.6	45	8.6	70	8.6	345	8.6	417	8.6	289	8.6	189	8.6	359
8.605	132	8.605	46	8.605	67	8.605	351	8.605	400	8.605	282	8.605	193	8.605	359
8.61	14	8.61	45	8.61	60	8.61	361	8.61	380	8.61	277	8.61	196	8.61	353
8.615	46	8.615	41	8.615	53	8.615	365	8.615	364	8.615	272	8.615	196	8.615	344
8.62	19	8.62	35	8.62	48	8.62	360	8.62	353	8.62	264	8.62	191	8.62	335
8.625	41	8.625	30	8.625	47	8.625	344	8.625	351	8.625	249	8.625	186	8.625	330
8.63	94	8.63	26	8.63	47	8.63	322	8.63	357	8.63	230	8.63	186	8.63	330
8.635	26	8.635	22	8.635	45	8.635	302	8.635	363	8.635	211	8.635	203	8.635	336
8.64	65	8.64	18	8.64	40	8.64	288	8.64	366	8.64	197	8.64	243	8.64	346
8.645	44	8.645	14	8.645	33	8.645	282	8.645	362	8.645	190	8.645	306	8.645	355
8.65	58	8.65	11	8.65	26	8.65	281	8.65	351	8.65	194	8.65	380	8.65	358
8.655	6	8.655	9	8.655	22	8.655	285	8.655	336	8.655	205	8.655	450	8.655	353
8.66	22	8.66	10	8.66	23	8.66	292	8.66	323	8.66	220	8.66	491	8.66	342
8.665	30	8.665	13	8.665	27	8.665	304	8.665	315	8.665	233	8.665	493	8.665	333
8.67	36	8.67	17	8.67	33	8.67	317	8.67	312	8.67	240	8.67	456	8.67	327
8.675	42	8.675	22	8.675	38	8.675	324	8.675	309	8.675	241	8.675	394	8.675	325
8.68	135	8.68	27	8.68	41	8.68	322	8.68	307	8.68	239	8.68	329	8.68	322
8.685	97	8.685	31	8.685	42	8.685	313	8.685	304	8.685	241	8.685	276	8.685	319
8.69	70	8.69	35	8.69	42	8.69	308	8.69	307	8.69	250	8.69	243	8.69	319
8.695	11	8.695	37	8.695	41	8.695	317	8.695	318	8.695	273	8.695	229	8.695	326
8.7	30	8.7	37	8.7	43	8.7	346	8.7	336	8.7	312	8.7	225	8.7	345
8.705	18	8.705	35	8.705	46	8.705	392	8.705	360	8.705	364	8.705	224	8.705	373
8.71	70	8.71	30	8.71	51	8.71	444	8.71	383	8.71	421	8.71	220	8.71	402
8.715	90	8.715	25	8.715	55	8.715	494	8.715	403	8.715	469	8.715	212	8.715	422
8.72	63	8.72	20	8.72	55	8.72	532	8.72	415	8.72	496	8.72	202	8.72	423
8.725	63	8.725	18	8.725	50	8.725	552	8.725	419	8.725	501	8.725	191	8.725	402
8.73	62	8.73	18	8.73	41	8.73	553	8.73	421	8.73	495	8.73	182	8.73	366
8.735	44	8.735	20	8.735	31	8.735	536	8.735	425	8.735	485	8.735	173	8.735	326
8.74	36	8.74	20	8.74	24	8.74	505	8.74	432	8.74	480	8.74	165	8.74	295
8.745	33	8.745	20	8.745	21	8.745	469	8.745	444	8.745	476	8.745	158	8.745	280
8.75	47	8.75	17	8.75	23	8.75	436	8.75	456	8.75	469	8.75	152	8.75	283
8.755	-22	8.755	15	8.755	29	8.755	414	8.755	467	8.755	455	8.755	148	8.755	299
8.76	102	8.76	14	8.76	35	8.76	403	8.76	471	8.76	430	8.76	147	8.76	316
8.765	34	8.765	16	8.765	40	8.765	400	8.765	464	8.765	397	8.765	149	8.765	327
8.77	92	8.77	20	8.77	40	8.77	397	8.77	444	8.77	357	8.77	153	8.77	329
8.775	2	8.775	24	8.775	35	8.775	385	8.775	412	8.775	317	8.775	159	8.775	322
8.78	73	8.78	28	8.78	26	8.78	365	8.78	379	8.78	283	8.78	163	8.78	310
8.785	27	8.785	30	8.785	19	8.785	342	8.785	350	8.785	257	8.785	168	8.785	299
8.79	41	8.79	30	8.79	18	8.79	325	8.79	332	8.79	242	8.79	173	8.79	290
8.795	34	8.795	30	8.795	24	8.795	321	8.795	326	8.795	234	8.795	178	8.795	288
8.8	114	8.8	29	8.8	36	8.8	329	8.8	328	8.8	232	8.8	182	8.8	295
8.805	52	8.805	29	8.805	47	8.805	343	8.805	333	8.805	234	8.805	184	8.805	307
8.81	63	8.81	29	8.81	54	8.81	355	8.81	336	8.81	237	8.81	184	8.81	316
8.815	36	8.815	28	8.815	54	8.815	360	8.815	335	8.815	240	8.815	184	8.815	316
8.82	18	8.82	28	8.82	48	8.82	359	8.82	334	8.82	244	8.82	187	8.82	304
8.825	42	8.825	29	8.825	41	8.825	355	8.825	336	8.825	249	8.825	190	8.825	289
8.83	58	8.83	32	8.83	36	8.83	349	8.83	343	8.83	254	8.83	195	8.83	282
8.835	42	8.835	34	8.835	36	8.835	344	8.835	353	8.835	258	8.835	197	8.835	291
8.84	49	8.84	33	8.84	40	8.84	339	8.84	364	8.84	260	8.84	197	8.84	316
8.845	42	8.845	27	8.845	46	8.845	338	8.845	376	8.845	263	8.845	192	8.845	350
8.85	113	8.85	19	8.85	51	8.85	344	8.85	388	8.85	265	8.85	180	8.85	383
8.855	97	8.855	14	8.855	52	8.855	361	8.855	400	8.855	265	8.855	165	8.855	407
8.86	102	8.86	13	8.86	47	8.86	385	8.86	405	8.86	260	8.86	154	8.86	420
8.865	62	8.865	15	8.865	39	8.865	410	8.865	402	8.865	253	8.865	151	8.865	423
8.87	18	8.87	17	8.87	31	8.87	428	8.87	392	8.87	251	8.87	157	8.87	420
8.875	-18	8.875	17	8.875	28	8.875	438	8.875	384	8.875	262	8.875	169	8.875	414
8.88	30	8.88	14	8.88	31	8.88	443	8.88	383	8.88	287	8.88	179	8.88	406
8.885	42	8.885	10	8.885	40	8.885	445	8.885	391	8.885	318	8.885	182	8.885	400
8.89	66	8.89	7	8.89	50	8.89	442	8.89	400	8.89	340	8.89	176	8.89	394
8.895	19	8.895	7	8.895	55	8.895	433	8.895	403	8.895	343	8.895	166	8.895	386
8.9	60	8.9	11	8.9	54	8.9	415	8.9	395	8.9	327	8.9	156	8.9	376
8.905	34	8.905	18	8.905	46	8.905	395	8.905	380	8.905	304	8.905	151	8.905	365
8.91	89	8.91	24	8.91	35	8.91	376	8.91	364	8.91	286	8.91	151	8.91	364
8.915	49	8.915	28	8.915	26	8.915	360	8.915	354	8.915	276	8.915	157	8.915	375
8.92	38	8.92	28	8.92	19	8.92	349	8.92	353	8.92	273	8.92	169	8.92	400
8.925	58	8.925	25	8.925	16	8.925	344	8.925	360	8.925	274	8.925	186	8.925	434
8.93	79	8.93	21	8.93	14	8.93	346	8.93	373	8.93	277	8.93	206	8.93	470
8.935	70	8.935	18	8.935	15	8.935	358	8.935	383	8.935	283	8.935	223	8.935	501
8.94	98	8.94	17	8.94	17	8.94	378	8.94	385	8.94	294	8.94	233	8.94	517
8.945	52	8.945	15	8.945	22	8.945	404	8.945	380	8.945	314	8.945	232	8.945	513
8.95	74	8.95	12	8.95	28	8.95	430	8.95	373	8.95	341	8.95	224	8.95	489
8.955	13	8.955	7	8.955	34	8.955	452	8.955	374	8.955	372	8.955	214	8.955	456
8.96	33	8.96	2	8.96	39	8.96	465	8.96	390	8.96	398	8.96	205	8.96	431
8.965	22	8.965	-1	8.965	45	8.965	467	8.965	421	8.965	413	8.965	201	8.965	422
8.97	74	8.97	-2	8.97	52	8.97	465	8.97	455	8.97	414	8.97	204	8.97	429
8.975	66	8.975	0	8.975	61	8.975	466	8.975	479	8.975	408	8.975	213	8.975	443
8.98	73	8.98	2	8.98	68	8.98	471	8.98	484	8.98	398	8.98	225	8.98	455
8.985	46	8.985	7	8.985	69	8.985	477	8.985	469	8.985	388	8.985	235	8.985	459
8.99	86	8.99	14	8.99	63	8.99	479	8.99	444	8.99	379	8.99	244	8.99	452
8.995	26	8.995	20	8.995	54	8.995	475	8.995	426	8.995	372	8.995	255	8.995	437
9	58	9	24	9	45	9	472	9	424	9	371	9	274	9	420
9.005	34	9.005	23	9.005	40	9.005	473	9.005	438	9.005	378	9.005	303	9.005	407
9.01	8	9.01	20	9.01	39	9.01	477	9.01	460	9.01	390	9.01	337	9.01	402
9.015	65	9.015	17	9.015	39	9.015	480	9.015	481	9.015	401	9.015	367	9.015	401
9.02	94	9.02	19	9.02	40	9.02	477	9.02	496	9.02	408	9.02	382	9.02	399
9.025	47	9.025	27	9.025	38	9.025	475	9.025	503	9.025	412	9.025	382	9.025	393
9.03	42	9.03	37	9.03	34	9.03	478	9.03	505	9.03	413	9.03	373	9.03	384
9.035	87	9.035	44	9.035	25	9.035	496	9.035	501	9.035	414	9.035	366	9.035	379
9.04	73	9.04	46	9.04	16	9.04	531	9.04	490	9.04	415	9.04	368	9.04	384
9.045	74	9.045	42	9.045	9	9.045	572	9.045	473	9.045	415	9.045	379	9.045	399
9.05	38	9.05	33	9.05	8	9.05	604	9.05	456	9.05	414	9.05	392	9.05	418
9.055	55	9.055	25	9.055	11	9.055	609	9.055	446	9.055	410	9.055	402	9.055	434
9.06	94	9.06	18	9.06	20	9.06	585	9.06	448	9.06	401	9.06	405	9.06	442
9.065	87	9.065	14	9.065	30	9.065	544	9.065	460	9.065	389	9.065	398	9.065	444
9.07	89	9.07	13	9.07	39	9.07	504	9.07	476	9.07	378	9.07	382	9.07	440
9.075	60	9.075	15	9.075	46	9.075	478	9.075	488	9.075	373	9.075	358	9.075	433
9.08	30	9.08	17	9.08	49	9.08	469	9.08	491	9.08	378	9.08	332	9.08	429
9.085	63	9.085	18	9.085	52	9.085	471	9.085	487	9.085	388	9.085	310	9.085	430
9.09	-10	9.09	18	9.09	54	9.09	478	9.09	482	9.09	398	9.09	291	9.09	439
9.095	49	9.095	18	9.095	56	9.095	487	9.095	474	9.095	399	9.095	274	9.095	453
9.1	13	9.1	20	9.1	55	9.1	498	9.1	465	9.1	387	9.1	256	9.1	467
9.105	81	9.105	23	9.105	52	9.105	512	9.105	455	9.105	362	9.105	238	9.105	475
9.11	84	9.11	27	9.11	46	9.11	527	9.11	448	9.11	331	9.11	224	9.11	475
9.115	55	9.115	30	9.115	38	9.115	540	9.115	452	9.115	304	9.115	216	9.115	466
9.12	42	9.12	31	9.12	31	9.12	547	9.12	465	9.12	287	9.12	211	9.12	452
9.125	68	9.125	28	9.125	27	9.125	545	9.125	481	9.125	288	9.125	207	9.125	438
9.13	18	9.13	25	9.13	25	9.13	536	9.13	490	9.13	302	9.13	204	9.13	427
9.135	47	9.135	24	9.135	25	9.135	520	9.135	484	9.135	324	9.135	201	9.135	420
9.14	42	9.14	25	9.14	25	9.14	501	9.14	463	9.14	349	9.14	201	9.14	415
9.145	52	9.145	29	9.145	25	9.145	479	9.145	434	9.145	369	9.145	206	9.145	408
9.15	70	9.15	31	9.15	24	9.15	454	9.15	409	9.15	381	9.15	214	9.15	399
9.155	21	9.155	32	9.155	22	9.155	429	9.155	393	9.155	385	9.155	224	9.155	392
9.16	33	9.16	30	9.16	18	9.16	406	9.16	386	9.16	382	9.16	233	9.16	387
9.165	39	9.165	25	9.165	13	9.165	391	9.165	384	9.165	376	9.165	238	9.165	387
9.17	52	9.17	19	9.17	8	9.17	387	9.17	383	9.17	367	9.17	239	9.17	391
9.175	55	9.175	11	9.175	5	9.175	392	9.175	384	9.175	359	9.175	234	9.175	403
9.18	22	9.18	3	9.18	6	9.18	401	9.18	392	9.18	354	9.18	223	9.18	422
9.185	65	9.185	0	9.185	11	9.185	409	9.185	410	9.185	355	9.185	211	9.185	445
9.19	54	9.19	-1	9.19	20	9.19	417	9.19	436	9.19	357	9.19	201	9.19	463
9.195	70	9.195	0	9.195	29	9.195	424	9.195	464	9.195	357	9.195	198	9.195	471
9.2	74	9.2	4	9.2	36	9.2	430	9.2	490	9.2	355	9.2	202	9.2	468
9.205	24	9.205	8	9.205	37	9.205	436	9.205	507	9.205	353	9.205	216	9.205	463
9.21	33	9.21	11	9.21	35	9.21	441	9.21	514	9.21	359	9.21	238	9.21	462
9.215	50	9.215	11	9.215	33	9.215	456	9.215	515	9.215	381	9.215	268	9.215	467
9.22	21	9.22	10	9.22	32	9.22	495	9.22	523	9.22	435	9.22	312	9.22	482
9.225	50	9.225	8	9.225	34	9.225	588	9.225	561	9.225	551	9.225	406	9.225	505
9.23	50	9.23	7	9.23	38	9.23	780	9.23	671	9.23	780	9.23	650	9.23	550
9.235	44	9.235	10	9.235	42	9.235	1129	9.235	898	9.235	1182	9.235	1267	9.235	627
9.24	39	9.24	15	9.24	45	9.24	1685	9.24	1271	9.24	1797	9.24	2634	9.24	745
9.245	94	9.245	20	9.245	45	9.245	2443	9.245	1782	9.245	2606	9.245	5245	9.245	901
9.25	38	9.25	25	9.25	43	9.25	3318	9.25	2360	9.25	3509	9.25	9511	9.25	1073
9.255	57	9.255	28	9.255	41	9.255	4146	9.255	2889	9.255	4333	9.255	15411	9.255	1231
9.26	47	9.26	28	9.26	40	9.26	4734	9.26	3241	9.26	4886	9.26	22190	9.26	1343
9.265	116	9.265	26	9.265	40	9.265	4946	9.265	3332	9.265	5031	9.265	28386	9.265	1392
9.27	41	9.27	23	9.27	39	9.27	4752	9.27	3161	9.27	4751	9.27	32321	9.27	1379
9.275	70	9.275	22	9.275	35	9.275	4235	9.275	2800	9.275	4155	9.275	32909	9.275	1318
9.28	46	9.28	22	9.28	30	9.28	3559	9.28	2362	9.28	3420	9.28	30116	9.28	1228
9.285	26	9.285	25	9.285	25	9.285	2877	9.285	1947	9.285	2722	9.285	25018	9.285	1122
9.29	10	9.29	29	9.29	24	9.29	2305	9.29	1610	9.29	2163	9.29	19107	9.29	1012
9.295	60	9.295	31	9.295	26	9.295	1879	9.295	1366	9.295	1767	9.295	13698	9.295	911
9.3	-5	9.3	29	9.3	30	9.3	1584	9.3	1202	9.3	1510	9.3	9497	9.3	832
9.305	-2	9.305	22	9.305	34	9.305	1395	9.305	1115	9.305	1362	9.305	6595	9.305	793
9.31	106	9.31	12	9.31	36	9.31	1317	9.31	1131	9.31	1336	9.31	4743	9.31	810
9.315	86	9.315	2	9.315	38	9.315	1403	9.315	1302	9.315	1482	9.315	3606	9.315	906
9.32	92	9.32	-4	9.32	41	9.32	1724	9.32	1675	9.32	1871	9.32	2922	9.32	1100
9.325	57	9.325	-5	9.325	47	9.325	2314	9.325	2249	9.325	2534	9.325	2541	9.325	1392
9.33	58	9.33	-1	9.33	52	9.33	3114	9.33	2946	9.33	3402	9.33	2355	9.33	1744
9.335	27	9.335	5	9.335	56	9.335	3969	9.335	3609	9.335	4302	9.335	2265	9.335	2081
9.34	34	9.34	10	9.34	56	9.34	4657	9.34	4075	9.34	4997	9.34	2171	9.34	2310
9.345	70	9.345	13	9.345	55	9.345	4983	9.345	4224	9.345	5293	9.345	2002	9.345	2365
9.35	49	9.35	13	9.35	54	9.35	4868	9.35	4034	9.35	5121	9.35	1749	9.35	2239
9.355	57	9.355	13	9.355	52	9.355	4361	9.355	3579	9.355	4565	9.355	1451	9.355	1987
9.36	60	9.36	14	9.36	51	9.36	3632	9.36	2985	9.36	3793	9.36	1171	9.36	1689
9.365	57	9.365	18	9.365	47	9.365	2869	9.365	2385	9.365	2989	9.365	950	9.365	1412
9.37	30	9.37	23	9.37	41	9.37	2214	9.37	1877	9.37	2284	9.37	793	9.37	1189
9.375	49	9.375	28	9.375	33	9.375	1721	9.375	1501	9.375	1727	9.375	686	9.375	1019
9.38	84	9.38	31	9.38	24	9.38	1378	9.38	1242	9.38	1320	9.38	610	9.38	887
9.385	8	9.385	32	9.385	17	9.385	1141	9.385	1058	9.385	1027	9.385	558	9.385	783
9.39	52	9.39	30	9.39	12	9.39	973	9.39	913	9.39	815	9.39	531	9.39	700
9.395	105	9.395	29	9.395	12	9.395	851	9.395	788	9.395	659	9.395	530	9.395	632
9.4	21	9.4	27	9.4	14	9.4	760	9.4	681	9.4	544	9.4	548	9.4	572
9.405	60	9.405	27	9.405	17	9.405	691	9.405	598	9.405	464	9.405	572	9.405	516
9.41	63	9.41	27	9.41	20	9.41	637	9.41	537	9.41	413	9.41	592	9.41	469
9.415	34	9.415	24	9.415	21	9.415	595	9.415	493	9.415	389	9.415	601	9.415	442
9.42	27	9.42	19	9.42	20	9.42	565	9.42	464	9.42	386	9.42	604	9.42	444
9.425	47	9.425	11	9.425	18	9.425	549	9.425	450	9.425	400	9.425	612	9.425	470
9.43	68	9.43	3	9.43	16	9.43	554	9.43	451	9.43	426	9.43	631	9.43	508
9.435	19	9.435	-1	9.435	16	9.435	580	9.435	467	9.435	453	9.435	658	9.435	541
9.44	70	9.44	-3	9.44	19	9.44	625	9.44	493	9.44	479	9.44	683	9.44	560
9.445	70	9.445	-1	9.445	25	9.445	679	9.445	525	9.445	499	9.445	696	9.445	563
9.45	29	9.45	1	9.45	31	9.45	726	9.45	552	9.45	516	9.45	698	9.45	552
9.455	65	9.455	5	9.455	37	9.455	753	9.455	571	9.455	528	9.455	694	9.455	535
9.46	42	9.46	11	9.46	39	9.46	754	9.46	579	9.46	534	9.46	697	9.46	518
9.465	30	9.465	19	9.465	38	9.465	733	9.465	582	9.465	535	9.465	712	9.465	510
9.47	33	9.47	29	9.47	35	9.47	698	9.47	585	9.47	532	9.47	736	9.47	513
9.475	42	9.475	37	9.475	33	9.475	664	9.475	587	9.475	530	9.475	768	9.475	527
9.48	2	9.48	42	9.48	33	9.48	638	9.48	588	9.48	530	9.48	810	9.48	542
9.485	78	9.485	43	9.485	35	9.485	626	9.485	583	9.485	530	9.485	877	9.485	551
9.49	71	9.49	44	9.49	36	9.49	627	9.49	577	9.49	527	9.49	993	9.49	547
9.495	55	9.495	45	9.495	35	9.495	641	9.495	574	9.495	526	9.495	1180	9.495	535
9.5	73	9.5	46	9.5	33	9.5	676	9.5	583	9.5	541	9.5	1453	9.5	531
9.505	62	9.505	46	9.505	29	9.505	748	9.505	623	9.505	601	9.505	1807	9.505	562
9.51	79	9.51	43	9.51	24	9.51	887	9.51	718	9.51	740	9.51	2212	9.51	653
9.515	27	9.515	38	9.515	19	9.515	1121	9.515	890	9.515	986	9.515	2601	9.515	823
9.52	38	9.52	32	9.52	15	9.52	1460	9.52	1142	9.52	1346	9.52	2892	9.52	1066
9.525	84	9.525	26	9.525	15	9.525	1880	9.525	1439	9.525	1778	9.525	3016	9.525	1351
9.53	60	9.53	19	9.53	19	9.53	2303	9.53	1712	9.53	2200	9.53	2948	9.53	1617
9.535	63	9.535	12	9.535	27	9.535	2628	9.535	1884	9.535	2500	9.535	2729	9.535	1797
9.54	74	9.54	7	9.54	36	9.54	2764	9.54	1907	9.54	2600	9.54	2428	9.54	1847
9.545	55	9.545	6	9.545	45	9.545	2678	9.545	1791	9.545	2480	9.545	2121	9.545	1765
9.55	46	9.55	10	9.55	50	9.55	2412	9.55	1586	9.55	2196	9.55	1852	9.55	1595
9.555	73	9.555	17	9.555	51	9.555	2050	9.555	1362	9.555	1834	9.555	1631	9.555	1396
9.56	30	9.56	25	9.56	50	9.56	1686	9.56	1168	9.56	1477	9.56	1456	9.56	1212
9.565	26	9.565	31	9.565	47	9.565	1379	9.565	1025	9.565	1174	9.565	1319	9.565	1054
9.57	79	9.57	35	9.57	44	9.57	1147	9.57	923	9.57	939	9.57	1221	9.57	917
9.575	2	9.575	36	9.575	43	9.575	984	9.575	846	9.575	774	9.575	1164	9.575	793
9.58	36	9.58	36	9.58	42	9.58	870	9.58	782	9.58	664	9.58	1142	9.58	686
9.585	74	9.585	34	9.585	42	9.585	790	9.585	726	9.585	596	9.585	1142	9.585	605
9.59	84	9.59	32	9.59	40	9.59	736	9.59	683	9.59	554	9.59	1151	9.59	552
9.595	3	9.595	29	9.595	36	9.595	700	9.595	648	9.595	520	9.595	1161	9.595	522
9.6	41	9.6	25	9.6	31	9.6	680	9.6	620	9.6	493	9.6	1191	9.6	504
9.605	38	9.605	21	9.605	26	9.605	673	9.605	598	9.605	483	9.605	1305	9.605	489
9.61	36	9.61	19	9.61	23	9.61	691	9.61	593	9.61	524	9.61	1655	9.61	478
9.615	57	9.615	20	9.615	24	9.615	769	9.615	623	9.615	673	9.615	2550	9.615	484
9.62	31	9.62	24	9.62	29	9.62	976	9.62	715	9.62	1022	9.62	4439	9.62	529
9.625	14	9.625	27	9.625	37	9.625	1414	9.625	892	9.625	1678	9.625	7797	9.625	632
9.63	29	9.63	30	9.63	43	9.63	2187	9.63	1173	9.63	2714	9.63	12827	9.63	798
9.635	58	9.635	30	9.635	48	9.635	3327	9.635	1547	9.635	4094	9.635	19103	9.635	1009
9.64	22	9.64	26	9.64	48	9.64	4726	9.64	1967	9.64	5621	9.64	25465	9.64	1226
9.645	29	9.645	22	9.645	45	9.645	6113	9.645	2344	9.645	6971	9.645	30292	9.645	1406
9.65	16	9.65	17	9.65	40	9.65	7129	9.65	2580	9.65	7810	9.65	32205	9.65	1516
9.655	41	9.655	14	9.655	36	9.655	7493	9.655	2618	9.655	7944	9.655	30707	9.655	1547
9.66	31	9.66	14	9.66	35	9.66	7139	9.66	2468	9.66	7392	9.66	26419	9.66	1509
9.665	84	9.665	15	9.665	37	9.665	6229	9.665	2201	9.665	6364	9.665	20720	9.665	1420
9.67	81	9.67	18	9.67	41	9.67	5085	9.67	1904	9.67	5142	9.67	15036	9.67	1299
9.675	36	9.675	22	9.675	45	9.675	3988	9.675	1637	9.675	3978	9.675	10346	9.675	1159
9.68	76	9.68	27	9.68	49	9.68	3103	9.68	1421	9.68	3009	9.68	6961	9.68	1017
9.685	5	9.685	29	9.685	54	9.685	2448	9.685	1252	9.685	2273	9.685	4754	9.685	884
9.69	27	9.69	31	9.69	57	9.69	1967	9.69	1117	9.69	1736	9.69	3400	9.69	771
9.695	52	9.695	30	9.695	60	9.695	1596	9.695	1005	9.695	1352	9.695	2586	9.695	680
9.7	24	9.7	28	9.7	61	9.7	1299	9.7	910	9.7	1075	9.7	2091	9.7	608
9.705	21	9.705	25	9.705	60	9.705	1067	9.705	826	9.705	876	9.705	1775	9.705	552
9.71	84	9.71	23	9.71	58	9.71	901	9.71	761	9.71	736	9.71	1569	9.71	509
9.715	42	9.715	22	9.715	53	9.715	801	9.715	720	9.715	644	9.715	1443	9.715	483
9.72	26	9.72	22	9.72	46	9.72	761	9.72	712	9.72	598	9.72	1387	9.72	480
9.725	50	9.725	23	9.725	40	9.725	771	9.725	731	9.725	597	9.725	1402	9.725	498
9.73	-6	9.73	24	9.73	35	9.73	815	9.73	765	9.73	640	9.73	1485	9.73	528
9.735	-10	9.735	26	9.735	32	9.735	881	9.735	802	9.735	717	9.735	1633	9.735	557
9.74	54	9.74	28	9.74	33	9.74	960	9.74	833	9.74	816	9.74	1833	9.74	581
9.745	36	9.745	33	9.745	34	9.745	1050	9.745	861	9.745	926	9.745	2054	9.745	597
9.75	2	9.75	39	9.75	38	9.75	1149	9.75	892	9.75	1038	9.75	2251	9.75	609
9.755	57	9.755	44	9.755	42	9.755	1244	9.755	932	9.755	1139	9.755	2369	9.755	620
9.76	33	9.76	46	9.76	44	9.76	1315	9.76	973	9.76	1215	9.76	2370	9.76	633
9.765	18	9.765	44	9.765	41	9.765	1344	9.765	1003	9.765	1255	9.765	2249	9.765	652
9.77	-6	9.77	38	9.77	33	9.77	1324	9.77	1009	9.77	1247	9.77	2043	9.77	678
9.775	30	9.775	30	9.775	22	9.775	1264	9.775	989	9.775	1195	9.775	1806	9.775	711
9.78	78	9.78	22	9.78	13	9.78	1184	9.78	949	9.78	1110	9.78	1583	9.78	742
9.785	-18	9.785	15	9.785	9	9.785	1105	9.785	898	9.785	1012	9.785	1404	9.785	760
9.79	42	9.79	10	9.79	14	9.79	1043	9.79	841	9.79	924	9.79	1275	9.79	759
9.795	92	9.795	7	9.795	24	9.795	1003	9.795	782	9.795	855	9.795	1191	9.795	741
9.8	10	9.8	8	9.8	38	9.8	983	9.8	728	9.8	805	9.8	1143	9.8	715
9.805	33	9.805	13	9.805	51	9.805	968	9.805	686	9.805	765	9.805	1115	9.805	688
9.81	47	9.81	20	9.81	59	9.81	946	9.81	665	9.81	731	9.81	1095	9.81	667
9.815	42	9.815	25	9.815	62	9.815	910	9.815	666	9.815	701	9.815	1074	9.815	651
9.82	44	9.82	27	9.82	60	9.82	863	9.82	683	9.82	682	9.82	1044	9.82	637
9.825	26	9.825	29	9.825	55	9.825	816	9.825	708	9.825	675	9.825	1011	9.825	625
9.83	55	9.83	31	9.83	50	9.83	775	9.83	731	9.83	679	9.83	986	9.83	612
9.835	57	9.835	36	9.835	47	9.835	749	9.835	748	9.835	688	9.835	984	9.835	600
9.84	39	9.84	41	9.84	47	9.84	746	9.84	758	9.84	698	9.84	1021	9.84	593
9.845	70	9.845	43	9.845	48	9.845	768	9.845	765	9.845	708	9.845	1099	9.845	592
9.85	58	9.85	41	9.85	49	9.85	808	9.85	775	9.85	725	9.85	1204	9.85	597
9.855	70	9.855	38	9.855	46	9.855	855	9.855	793	9.855	747	9.855	1306	9.855	604
9.86	86	9.86	36	9.86	43	9.86	895	9.86	820	9.86	778	9.86	1367	9.86	613
9.865	27	9.865	35	9.865	40	9.865	926	9.865	855	9.865	814	9.865	1363	9.865	632
9.87	60	9.87	35	9.87	39	9.87	954	9.87	893	9.87	854	9.87	1291	9.87	667
9.875	73	9.875	34	9.875	41	9.875	990	9.875	939	9.875	904	9.875	1179	9.875	728
9.88	60	9.88	32	9.88	43	9.88	1050	9.88	995	9.88	967	9.88	1068	9.88	816
9.885	66	9.885	31	9.885	45	9.885	1144	9.885	1063	9.885	1047	9.885	999	9.885	925
9.89	82	9.89	32	9.89	45	9.89	1269	9.89	1137	9.89	1134	9.89	991	9.89	1042
9.895	68	9.895	34	9.895	43	9.895	1404	9.895	1201	9.895	1209	9.895	1052	9.895	1148
9.9	95	9.9	36	9.9	40	9.9	1518	9.9	1242	9.9	1250	9.9	1166	9.9	1223
9.905	19	9.905	37	9.905	37	9.905	1572	9.905	1254	9.905	1247	9.905	1312	9.905	1250
9.91	78	9.91	38	9.91	35	9.91	1551	9.91	1237	9.91	1201	9.91	1450	9.91	1221
9.915	60	9.915	41	9.915	35	9.915	1462	9.915	1198	9.915	1127	9.915	1537	9.915	1142
9.92	39	9.92	45	9.92	36	9.92	1332	9.92	1139	9.92	1034	9.92	1543	9.92	1033
9.925	47	9.925	50	9.925	39	9.925	1195	9.925	1067	9.925	931	9.925	1464	9.925	926
9.93	41	9.93	53	9.93	42	9.93	1073	9.93	988	9.93	828	9.93	1328	9.93	841
9.935	108	9.935	52	9.935	42	9.935	976	9.935	911	9.935	734	9.935	1182	9.935	783
9.94	6	9.94	48	9.94	38	9.94	900	9.94	843	9.94	657	9.94	1068	9.94	741
9.945	41	9.945	42	9.945	34	9.945	841	9.945	792	9.945	602	9.945	1019	9.945	701
9.95	60	9.95	34	9.95	31	9.95	796	9.95	756	9.95	569	9.95	1056	9.95	660
9.955	86	9.955	28	9.955	32	9.955	765	9.955	735	9.955	559	9.955	1191	9.955	622
9.96	78	9.96	24	9.96	35	9.96	754	9.96	724	9.96	571	9.96	1418	9.96	593
9.965	62	9.965	26	9.965	39	9.965	764	9.965	722	9.965	597	9.965	1697	9.965	576
9.97	52	9.97	31	9.97	43	9.97	789	9.97	728	9.97	629	9.97	1956	9.97	563
9.975	71	9.975	36	9.975	45	9.975	821	9.975	739	9.975	653	9.975	2120	9.975	554
9.98	22	9.98	41	9.98	46	9.98	847	9.98	751	9.98	665	9.98	2136	9.98	550
9.985	46	9.985	43	9.985	43	9.985	861	9.985	760	9.985	668	9.985	2010	9.985	555
9.99	8	9.99	43	9.99	38	9.99	864	9.99	765	9.99	665	9.99	1787	9.99	571
9.995	5	9.995	40	9.995	33	9.995	862	9.995	767	9.995	663	9.995	1527	9.995	593
10	106	10	37	10	31	10	860	10	767	10	660	10	1289	10	610
10.005	13	10.005	33	10.005	32	10.005	864	10.005	767	10.005	657	10.005	1102	10.005	615
10.01	116	10.01	30	10.01	37	10.01	874	10.01	775	10.01	660	10.01	976	10.01	610
10.015	89	10.015	29	10.015	42	10.015	907	10.015	808	10.015	700	10.015	914	10.015	609
10.02	24	10.02	30	10.02	45	10.02	1020	10.02	913	10.02	874	10.02	919	10.02	639
10.025	31	10.025	32	10.025	45	10.025	1369	10.025	1190	10.025	1393	10.025	1022	10.025	742
10.03	11	10.03	33	10.03	43	10.03	2256	10.03	1818	10.03	2616	10.03	1283	10.03	981
10.035	-14	10.035	33	10.035	41	10.035	4130	10.035	3044	10.035	5006	10.035	1768	10.035	1418
10.04	50	10.04	32	10.04	39	10.04	7448	10.04	5079	10.04	8943	10.04	2518	10.04	2091
10.045	39	10.045	32	10.045	41	10.045	12390	10.045	7939	10.045	14427	10.045	3479	10.045	2956
10.05	54	10.05	33	10.05	45	10.05	18541	10.05	11302	10.05	20818	10.05	4491	10.05	3867
10.055	41	10.055	35	10.055	51	10.055	24774	10.055	14496	10.055	26831	10.055	5332	10.055	4610
10.06	-8	10.06	37	10.06	58	10.06	29567	10.06	16731	10.06	30944	10.06	5852	10.06	4987
10.065	62	10.065	38	10.065	63	10.065	31614	10.065	17420	10.065	32047	10.065	6141	10.065	4913
10.07	42	10.07	38	10.07	66	10.07	30421	10.07	16455	10.07	29953	10.07	6637	10.07	4449
10.075	82	10.075	37	10.075	64	10.075	26554	10.075	14215	10.075	25484	10.075	8091	10.075	3754
10.08	78	10.08	34	10.08	59	10.08	21236	10.08	11369	10.08	19970	10.08	11295	10.08	3009
10.085	89	10.085	32	10.085	51	10.085	15821	10.085	8551	10.085	14667	10.085	16640	10.085	2349
10.09	42	10.09	32	10.09	44	10.09	11224	10.09	6179	10.09	10321	10.09	23697	10.09	1835
10.095	33	10.095	34	10.095	40	10.095	7792	10.095	4403	10.095	7125	10.095	31068	10.095	1467
10.1	95	10.1	37	10.1	39	10.1	5428	10.1	3175	10.1	4940	10.1	36805	10.1	1219
10.105	84	10.105	41	10.105	39	10.105	3854	10.105	2369	10.105	3498	10.105	39237	10.105	1052
10.11	47	10.11	42	10.11	36	10.11	2808	10.11	1845	10.11	2556	10.11	37693	10.11	937
10.115	66	10.115	39	10.115	32	10.115	2105	10.115	1498	10.115	1934	10.115	32849	10.115	852
10.12	54	10.12	31	10.12	27	10.12	1640	10.12	1262	10.12	1508	10.12	26234	10.12	785
10.125	31	10.125	22	10.125	26	10.125	1343	10.125	1093	10.125	1206	10.125	19495	10.125	728
10.13	52	10.13	15	10.13	30	10.13	1158	10.13	969	10.13	993	10.13	13814	10.13	681
10.135	95	10.135	11	10.135	34	10.135	1045	10.135	877	10.135	855	10.135	9616	10.135	645
10.14	29	10.14	11	10.14	37	10.14	969	10.14	814	10.14	777	10.14	6821	10.14	623
10.145	27	10.145	13	10.145	36	10.145	909	10.145	784	10.145	747	10.145	5082	10.145	616
10.15	34	10.15	14	10.15	33	10.15	860	10.15	782	10.15	744	10.15	4055	10.15	621
10.155	21	10.155	14	10.155	31	10.155	822	10.155	799	10.155	755	10.155	3526	10.155	636
10.16	54	10.16	13	10.16	32	10.16	797	10.16	820	10.16	766	10.16	3408	10.16	653
10.165	70	10.165	14	10.165	38	10.165	788	10.165	835	10.165	778	10.165	3736	10.165	673
10.17	38	10.17	17	10.17	45	10.17	793	10.17	845	10.17	789	10.17	4576	10.17	703
10.175	62	10.175	21	10.175	50	10.175	808	10.175	850	10.175	798	10.175	5917	10.175	749
10.18	36	10.18	24	10.18	52	10.18	829	10.18	854	10.18	799	10.18	7583	10.18	808
10.185	62	10.185	26	10.185	49	10.185	846	10.185	856	10.185	787	10.185	9186	10.185	866
10.19	87	10.19	27	10.19	43	10.19	855	10.19	855	10.19	760	10.19	10268	10.19	901
10.195	24	10.195	25	10.195	35	10.195	857	10.195	849	10.195	727	10.195	10478	10.195	899
10.2	24	10.2	20	10.2	29	10.2	862	10.2	840	10.2	697	10.2	9767	10.2	860
10.205	22	10.205	15	10.205	23	10.205	877	10.205	831	10.205	674	10.205	8396	10.205	804
10.21	5	10.21	11	10.21	21	10.21	901	10.21	824	10.21	662	10.21	6782	10.21	748
10.215	52	10.215	10	10.215	22	10.215	921	10.215	818	10.215	658	10.215	5298	10.215	705
10.22	27	10.22	15	10.22	27	10.22	924	10.22	814	10.22	662	10.22	4153	10.22	681
10.225	39	10.225	22	10.225	34	10.225	905	10.225	806	10.225	670	10.225	3380	10.225	672
10.23	24	10.23	29	10.23	41	10.23	872	10.23	790	10.23	677	10.23	2926	10.23	674
10.235	19	10.235	33	10.235	46	10.235	841	10.235	767	10.235	680	10.235	2703	10.235	681
10.24	55	10.24	35	10.24	48	10.24	821	10.24	740	10.24	678	10.24	2642	10.24	689
10.245	-5	10.245	34	10.245	47	10.245	809	10.245	718	10.245	675	10.245	2684	10.245	695
10.25	26	10.25	32	10.25	44	10.25	794	10.25	708	10.25	673	10.25	2785	10.25	705
10.255	50	10.255	29	10.255	40	10.255	775	10.255	712	10.255	678	10.255	2911	10.255	718
10.26	49	10.26	25	10.26	38	10.26	753	10.26	723	10.26	688	10.26	3030	10.26	736
10.265	86	10.265	22	10.265	37	10.265	737	10.265	733	10.265	701	10.265	3120	10.265	756
10.27	58	10.27	21	10.27	38	10.27	731	10.27	738	10.27	713	10.27	3165	10.27	771
10.275	54	10.275	22	10.275	40	10.275	733	10.275	741	10.275	714	10.275	3168	10.275	782
10.28	-11	10.28	24	10.28	41	10.28	740	10.28	747	10.28	698	10.28	3137	10.28	786
10.285	74	10.285	26	10.285	40	10.285	751	10.285	760	10.285	669	10.285	3081	10.285	789
10.29	52	10.29	27	10.29	37	10.29	765	10.29	776	10.29	631	10.29	2996	10.29	793
10.295	39	10.295	28	10.295	33	10.295	780	10.295	790	10.295	595	10.295	2879	10.295	798
10.3	49	10.3	28	10.3	30	10.3	797	10.3	797	10.3	569	10.3	2742	10.3	804
10.305	8	10.305	28	10.305	33	10.305	812	10.305	795	10.305	560	10.305	2593	10.305	804
10.31	76	10.31	28	10.31	41	10.31	821	10.31	792	10.31	565	10.31	2458	10.31	796
10.315	38	10.315	27	10.315	54	10.315	824	10.315	792	10.315	578	10.315	2350	10.315	778
10.32	74	10.32	24	10.32	67	10.32	820	10.32	800	10.32	595	10.32	2274	10.32	748
10.325	11	10.325	21	10.325	75	10.325	817	10.325	815	10.325	613	10.325	2238	10.325	709
10.33	71	10.33	19	10.33	75	10.33	827	10.33	824	10.33	637	10.33	2235	10.33	671
10.335	18	10.335	18	10.335	70	10.335	852	10.335	822	10.335	666	10.335	2256	10.335	641
10.34	78	10.34	19	10.34	64	10.34	885	10.34	809	10.34	692	10.34	2285	10.34	633
10.345	36	10.345	21	10.345	62	10.345	914	10.345	791	10.345	708	10.345	2301	10.345	653
10.35	44	10.35	25	10.35	64	10.35	927	10.35	783	10.35	708	10.35	2291	10.35	699
10.355	84	10.355	30	10.355	69	10.355	930	10.355	791	10.355	700	10.355	2253	10.355	766
10.36	-22	10.36	34	10.36	74	10.36	935	10.36	814	10.36	691	10.36	2188	10.36	836
10.365	5	10.365	35	10.365	74	10.365	954	10.365	846	10.365	694	10.365	2117	10.365	893
10.37	36	10.37	34	10.37	70	10.37	989	10.37	879	10.37	711	10.37	2057	10.37	927
10.375	18	10.375	30	10.375	63	10.375	1030	10.375	908	10.375	743	10.375	2025	10.375	935
10.38	105	10.38	25	10.38	55	10.38	1060	10.38	928	10.38	781	10.38	2026	10.38	923
10.385	74	10.385	21	10.385	48	10.385	1071	10.385	933	10.385	817	10.385	2050	10.385	903
10.39	55	10.39	20	10.39	44	10.39	1059	10.39	921	10.39	839	10.39	2083	10.39	883
10.395	62	10.395	20	10.395	42	10.395	1033	10.395	901	10.395	841	10.395	2108	10.395	870
10.4	54	10.4	22	10.4	41	10.4	1006	10.4	888	10.4	829	10.4	2122	10.4	861
10.405	31	10.405	22	10.405	40	10.405	989	10.405	899	10.405	816	10.405	2129	10.405	845
10.41	6	10.41	21	10.41	40	10.41	989	10.41	937	10.41	814	10.41	2143	10.41	816
10.415	46	10.415	17	10.415	38	10.415	1004	10.415	988	10.415	830	10.415	2175	10.415	772
10.42	105	10.42	12	10.42	35	10.42	1024	10.42	1030	10.42	855	10.42	2227	10.42	726
10.425	16	10.425	8	10.425	32	10.425	1040	10.425	1042	10.425	879	10.425	2287	10.425	691
10.43	95	10.43	7	10.43	32	10.43	1045	10.43	1020	10.43	892	10.43	2338	10.43	682
10.435	41	10.435	9	10.435	37	10.435	1041	10.435	978	10.435	896	10.435	2363	10.435	698
10.44	71	10.44	14	10.44	45	10.44	1036	10.44	939	10.44	891	10.44	2359	10.44	730
10.445	26	10.445	19	10.445	54	10.445	1033	10.445	920	10.445	882	10.445	2344	10.445	764
10.45	63	10.45	23	10.45	59	10.45	1040	10.45	931	10.45	877	10.45	2338	10.45	794
10.455	34	10.455	25	10.455	60	10.455	1061	10.455	968	10.455	885	10.455	2361	10.455	820
10.46	11	10.46	25	10.46	56	10.46	1105	10.46	1024	10.46	922	10.46	2413	10.46	842
10.465	121	10.465	22	10.465	51	10.465	1175	10.465	1087	10.465	989	10.465	2481	10.465	858
10.47	39	10.47	19	10.47	48	10.47	1265	10.47	1153	10.47	1085	10.47	2553	10.47	865
10.475	60	10.475	18	10.475	47	10.475	1364	10.475	1222	10.475	1202	10.475	2613	10.475	864
10.48	55	10.48	20	10.48	48	10.48	1470	10.48	1310	10.48	1350	10.48	2662	10.48	866
10.485	76	10.485	25	10.485	50	10.485	1613	10.485	1443	10.485	1566	10.485	2706	10.485	886
10.49	27	10.49	30	10.49	53	10.49	1860	10.49	1658	10.49	1910	10.49	2770	10.49	937
10.495	-2	10.495	33	10.495	57	10.495	2289	10.495	1982	10.495	2432	10.495	2893	10.495	1024
10.5	11	10.5	32	10.5	59	10.5	2942	10.5	2406	10.5	3134	10.5	3108	10.5	1136
10.505	78	10.505	28	10.505	60	10.505	3756	10.505	2873	10.505	3925	10.505	3436	10.505	1251
10.51	41	10.51	23	10.51	60	10.51	4568	10.51	3281	10.51	4633	10.51	3841	10.51	1340
10.515	89	10.515	21	10.515	61	10.515	5159	10.515	3528	10.515	5069	10.515	4249	10.515	1386
10.52	65	10.52	22	10.52	64	10.52	5367	10.52	3557	10.52	5113	10.52	4549	10.52	1390
10.525	39	10.525	27	10.525	67	10.525	5165	10.525	3383	10.525	4779	10.525	4642	10.525	1363
10.53	54	10.53	35	10.53	69	10.53	4667	10.53	3071	10.53	4198	10.53	4496	10.53	1326
10.535	27	10.535	44	10.535	65	10.535	4042	10.535	2706	10.535	3540	10.535	4152	10.535	1289
10.54	70	10.54	51	10.54	58	10.54	3438	10.54	2342	10.54	2937	10.54	3709	10.54	1253
10.545	74	10.545	55	10.545	50	10.545	2935	10.545	2018	10.545	2453	10.545	3278	10.545	1212
10.55	19	10.55	54	10.55	44	10.55	2547	10.55	1751	10.55	2092	10.55	2930	10.55	1167
10.555	70	10.555	51	10.555	41	10.555	2265	10.555	1549	10.555	1838	10.555	2689	10.555	1121
10.56	132	10.56	48	10.56	41	10.56	2067	10.56	1418	10.56	1662	10.56	2538	10.56	1087
10.565	111	10.565	46	10.565	41	10.565	1926	10.565	1345	10.565	1535	10.565	2447	10.565	1070
10.57	63	10.57	46	10.57	41	10.57	1814	10.57	1313	10.57	1437	10.57	2390	10.57	1066
10.575	38	10.575	46	10.575	40	10.575	1701	10.575	1300	10.575	1351	10.575	2348	10.575	1066
10.58	2	10.58	42	10.58	41	10.58	1574	10.58	1295	10.58	1276	10.58	2309	10.58	1056
10.585	94	10.585	34	10.585	44	10.585	1439	10.585	1297	10.585	1211	10.585	2268	10.585	1038
10.59	30	10.59	25	10.59	48	10.59	1319	10.59	1307	10.59	1159	10.59	2230	10.59	1019
10.595	60	10.595	17	10.595	51	10.595	1237	10.595	1324	10.595	1125	10.595	2203	10.595	1020
10.6	21	10.6	13	10.6	54	10.6	1206	10.6	1339	10.6	1112	10.6	2195	10.6	1050
10.605	66	10.605	14	10.605	57	10.605	1222	10.605	1345	10.605	1125	10.605	2208	10.605	1106
10.61	39	10.61	20	10.61	62	10.61	1265	10.61	1332	10.61	1158	10.61	2239	10.61	1171
10.615	44	10.615	27	10.615	67	10.615	1300	10.615	1299	10.615	1193	10.615	2282	10.615	1221
10.62	90	10.62	33	10.62	70	10.62	1300	10.62	1247	10.62	1213	10.62	2329	10.62	1242
10.625	90	10.625	38	10.625	69	10.625	1253	10.625	1187	10.625	1206	10.625	2372	10.625	1229
10.63	31	10.63	39	10.63	63	10.63	1178	10.63	1122	10.63	1175	10.63	2406	10.63	1196
10.635	14	10.635	37	10.635	53	10.635	1108	10.635	1066	10.635	1134	10.635	2432	10.635	1155
10.64	16	10.64	35	10.64	42	10.64	1077	10.64	1028	10.64	1106	10.64	2464	10.64	1116
10.645	11	10.645	34	10.645	33	10.645	1106	10.645	1020	10.645	1110	10.645	2516	10.645	1083
10.65	74	10.65	36	10.65	31	10.65	1195	10.65	1044	10.65	1154	10.65	2592	10.65	1054
10.655	89	10.655	41	10.655	35	10.655	1320	10.655	1090	10.655	1226	10.655	2676	10.655	1030
10.66	68	10.66	45	10.66	43	10.66	1446	10.66	1139	10.66	1304	10.66	2744	10.66	1013
10.665	39	10.665	48	10.665	54	10.665	1532	10.665	1170	10.665	1356	10.665	2770	10.665	1009
10.67	47	10.67	49	10.67	62	10.67	1551	10.67	1173	10.67	1364	10.67	2745	10.67	1013
10.675	49	10.675	46	10.675	64	10.675	1502	10.675	1145	10.675	1321	10.675	2678	10.675	1015
10.68	31	10.68	42	10.68	57	10.68	1411	10.68	1094	10.68	1244	10.68	2589	10.68	1007
10.685	46	10.685	38	10.685	44	10.685	1315	10.685	1037	10.685	1161	10.685	2502	10.685	984
10.69	63	10.69	35	10.69	30	10.69	1243	10.69	986	10.69	1088	10.69	2427	10.69	958
10.695	114	10.695	34	10.695	21	10.695	1198	10.695	960	10.695	1032	10.695	2368	10.695	941
10.7	63	10.7	34	10.7	19	10.7	1172	10.7	961	10.7	988	10.7	2318	10.7	944
10.705	14	10.705	35	10.705	22	10.705	1152	10.705	986	10.705	954	10.705	2275	10.705	967
10.71	30	10.71	35	10.71	26	10.71	1131	10.71	1024	10.71	932	10.71	2248	10.71	1004
10.715	36	10.715	34	10.715	29	10.715	1113	10.715	1062	10.715	915	10.715	2243	10.715	1044
10.72	178	10.72	31	10.72	30	10.72	1096	10.72	1096	10.72	897	10.72	2270	10.72	1077
10.725	41	10.725	27	10.725	31	10.725	1082	10.725	1124	10.725	871	10.725	2316	10.725	1094
10.73	90	10.73	26	10.73	30	10.73	1072	10.73	1147	10.73	839	10.73	2359	10.73	1090
10.735	122	10.735	28	10.735	30	10.735	1073	10.735	1166	10.735	811	10.735	2382	10.735	1060
10.74	76	10.74	33	10.74	28	10.74	1089	10.74	1182	10.74	795	10.74	2378	10.74	1016
10.745	13	10.745	39	10.745	26	10.745	1119	10.745	1197	10.745	800	10.745	2362	10.745	981
10.75	-5	10.75	44	10.75	23	10.75	1158	10.75	1208	10.75	826	10.75	2359	10.75	970
10.755	30	10.755	44	10.755	18	10.755	1202	10.755	1211	10.755	873	10.755	2377	10.755	996
10.76	70	10.76	41	10.76	13	10.76	1257	10.76	1210	10.76	937	10.76	2416	10.76	1050
10.765	-56	10.765	39	10.765	9	10.765	1322	10.765	1208	10.765	1010	10.765	2457	10.765	1113
10.77	65	10.77	38	10.77	7	10.77	1391	10.77	1213	10.77	1077	10.77	2483	10.77	1170
10.775	90	10.775	42	10.775	11	10.775	1444	10.775	1221	10.775	1124	10.775	2492	10.775	1205
10.78	63	10.78	49	10.78	20	10.78	1470	10.78	1223	10.78	1141	10.78	2483	10.78	1214
10.785	26	10.785	56	10.785	33	10.785	1466	10.785	1210	10.785	1125	10.785	2463	10.785	1203
10.79	55	10.79	61	10.79	48	10.79	1441	10.79	1186	10.79	1084	10.79	2437	10.79	1177
10.795	16	10.795	61	10.795	61	10.795	1404	10.795	1166	10.795	1028	10.795	2417	10.795	1141
10.8	29	10.8	56	10.8	68	10.8	1363	10.8	1159	10.8	973	10.8	2420	10.8	1100
10.805	62	10.805	50	10.805	69	10.805	1320	10.805	1170	10.805	929	10.805	2458	10.805	1055
10.81	44	10.81	43	10.81	65	10.81	1282	10.81	1188	10.81	900	10.81	2536	10.81	1010
10.815	49	10.815	40	10.815	56	10.815	1251	10.815	1203	10.815	888	10.815	2633	10.815	973
10.82	66	10.82	40	10.82	48	10.82	1225	10.82	1207	10.82	889	10.82	2725	10.82	945
10.825	36	10.825	44	10.825	45	10.825	1194	10.825	1200	10.825	900	10.825	2784	10.825	931
10.83	6	10.83	49	10.83	48	10.83	1149	10.83	1186	10.83	914	10.83	2796	10.83	925
10.835	47	10.835	54	10.835	56	10.835	1094	10.835	1170	10.835	922	10.835	2763	10.835	922
10.84	44	10.84	57	10.84	65	10.84	1045	10.84	1155	10.84	921	10.84	2696	10.84	917
10.845	54	10.845	56	10.845	70	10.845	1012	10.845	1137	10.845	911	10.845	2616	10.845	913
10.85	44	10.85	54	10.85	70	10.85	998	10.85	1122	10.85	900	10.85	2543	10.85	914
10.855	49	10.855	53	10.855	66	10.855	995	10.855	1111	10.855	900	10.855	2497	10.855	925
10.86	54	10.86	52	10.86	59	10.86	992	10.86	1112	10.86	914	10.86	2488	10.86	941
10.865	54	10.865	52	10.865	53	10.865	991	10.865	1127	10.865	941	10.865	2513	10.865	954
10.87	78	10.87	53	10.87	49	10.87	1001	10.87	1145	10.87	969	10.87	2567	10.87	958
10.875	14	10.875	53	10.875	47	10.875	1032	10.875	1154	10.875	989	10.875	2632	10.875	953
10.88	38	10.88	53	10.88	45	10.88	1081	10.88	1150	10.88	997	10.88	2700	10.88	950
10.885	11	10.885	53	10.885	44	10.885	1129	10.885	1139	10.885	999	10.885	2759	10.885	953
10.89	62	10.89	51	10.89	41	10.89	1157	10.89	1131	10.89	1004	10.89	2805	10.89	962
10.895	-19	10.895	47	10.895	38	10.895	1155	10.895	1130	10.895	1010	10.895	2838	10.895	969
10.9	73	10.9	41	10.9	36	10.9	1134	10.9	1131	10.9	1007	10.9	2859	10.9	969
10.905	95	10.905	35	10.905	37	10.905	1113	10.905	1120	10.905	985	10.905	2871	10.905	958
10.91	74	10.91	31	10.91	41	10.91	1107	10.91	1099	10.91	946	10.91	2880	10.91	937
10.915	39	10.915	29	10.915	47	10.915	1122	10.915	1076	10.915	907	10.915	2888	10.915	907
10.92	29	10.92	29	10.92	54	10.92	1153	10.92	1073	10.92	894	10.92	2895	10.92	873
10.925	41	10.925	29	10.925	59	10.925	1189	10.925	1102	10.925	926	10.925	2902	10.925	838
10.93	8	10.93	27	10.93	62	10.93	1231	10.93	1159	10.93	1006	10.93	2905	10.93	804
10.935	42	10.935	23	10.935	61	10.935	1279	10.935	1230	10.935	1120	10.935	2906	10.935	773
10.94	106	10.94	20	10.94	57	10.94	1345	10.94	1293	10.94	1243	10.94	2912	10.94	746
10.945	76	10.945	20	10.945	53	10.945	1426	10.945	1335	10.945	1339	10.945	2921	10.945	728
10.95	71	10.95	24	10.95	50	10.95	1508	10.95	1350	10.95	1383	10.95	2931	10.95	720
10.955	47	10.955	31	10.955	47	10.955	1564	10.955	1342	10.955	1358	10.955	2924	10.955	724
10.96	16	10.96	39	10.96	43	10.96	1576	10.96	1322	10.96	1276	10.96	2886	10.96	734
10.965	16	10.965	44	10.965	38	10.965	1542	10.965	1300	10.965	1172	10.965	2815	10.965	746
10.97	62	10.97	44	10.97	34	10.97	1478	10.97	1283	10.97	1082	10.97	2729	10.97	756
10.975	34	10.975	40	10.975	34	10.975	1408	10.975	1275	10.975	1031	10.975	2655	10.975	761
10.98	44	10.98	34	10.98	40	10.98	1351	10.98	1281	10.98	1025	10.98	2612	10.98	767
10.985	42	10.985	28	10.985	48	10.985	1323	10.985	1297	10.985	1050	10.985	2606	10.985	775
10.99	46	10.99	24	10.99	56	10.99	1325	10.99	1325	10.99	1098	10.99	2633	10.99	785
10.995	6	10.995	25	10.995	60	10.995	1354	10.995	1359	10.995	1158	10.995	2685	10.995	794
11	82	11	29	11	61	11	1408	11	1398	11	1229	11	2753	11	798
11.005	31	11.005	34	11.005	58	11.005	1481	11.005	1443	11.005	1309	11.005	2829	11.005	806
11.01	81	11.01	37	11.01	54	11.01	1569	11.01	1492	11.01	1393	11.01	2897	11.01	831
11.015	84	11.015	37	11.015	49	11.015	1664	11.015	1548	11.015	1474	11.015	2944	11.015	884
11.02	105	11.02	34	11.02	43	11.02	1745	11.02	1599	11.02	1536	11.02	2967	11.02	956
11.025	68	11.025	30	11.025	38	11.025	1789	11.025	1631	11.025	1557	11.025	2967	11.025	1027
11.03	78	11.03	29	11.03	35	11.03	1781	11.03	1632	11.03	1523	11.03	2958	11.03	1074
11.035	21	11.035	32	11.035	35	11.035	1720	11.035	1600	11.035	1441	11.035	2948	11.035	1082
11.04	65	11.04	42	11.04	39	11.04	1629	11.04	1551	11.04	1339	11.04	2938	11.04	1063
11.045	42	11.045	53	11.045	45	11.045	1535	11.045	1496	11.045	1251	11.045	2933	11.045	1030
11.05	65	11.05	61	11.05	51	11.05	1463	11.05	1447	11.05	1199	11.05	2932	11.05	999
11.055	121	11.055	62	11.055	53	11.055	1418	11.055	1404	11.055	1178	11.055	2944	11.055	975
11.06	119	11.06	55	11.06	50	11.06	1393	11.06	1363	11.06	1168	11.06	2968	11.06	961
11.065	79	11.065	45	11.065	44	11.065	1373	11.065	1326	11.065	1148	11.065	2990	11.065	957
11.07	82	11.07	37	11.07	38	11.07	1351	11.07	1294	11.07	1109	11.07	2984	11.07	964
11.075	63	11.075	31	11.075	36	11.075	1327	11.075	1273	11.075	1060	11.075	2939	11.075	978
11.08	110	11.08	27	11.08	40	11.08	1304	11.08	1265	11.08	1015	11.08	2862	11.08	993
11.085	81	11.085	23	11.085	48	11.085	1282	11.085	1267	11.085	985	11.085	2778	11.085	1002
11.09	87	11.09	20	11.09	56	11.09	1257	11.09	1275	11.09	971	11.09	2715	11.09	998
11.095	22	11.095	19	11.095	62	11.095	1226	11.095	1278	11.095	964	11.095	2686	11.095	985
11.1	63	11.1	20	11.1	64	11.1	1188	11.1	1270	11.1	954	11.1	2696	11.1	966
11.105	66	11.105	24	11.105	62	11.105	1146	11.105	1251	11.105	932	11.105	2744	11.105	946
11.11	84	11.11	29	11.11	59	11.11	1103	11.11	1219	11.11	900	11.11	2822	11.11	925
11.115	46	11.115	36	11.115	54	11.115	1062	11.115	1177	11.115	865	11.115	2921	11.115	904
11.12	42	11.12	42	11.12	50	11.12	1032	11.12	1131	11.12	835	11.12	3032	11.12	886
11.125	81	11.125	48	11.125	48	11.125	1022	11.125	1092	11.125	825	11.125	3147	11.125	873
11.13	62	11.13	52	11.13	48	11.13	1042	11.13	1075	11.13	842	11.13	3259	11.13	865
11.135	-10	11.135	54	11.135	51	11.135	1100	11.135	1093	11.135	888	11.135	3359	11.135	864
11.14	-42	11.14	54	11.14	53	11.14	1185	11.14	1146	11.14	951	11.14	3442	11.14	866
11.145	26	11.145	52	11.145	52	11.145	1283	11.145	1217	11.145	1016	11.145	3506	11.145	867
11.15	65	11.15	49	11.15	50	11.15	1369	11.15	1280	11.15	1070	11.15	3549	11.15	865
11.155	66	11.155	48	11.155	45	11.155	1427	11.155	1309	11.155	1104	11.155	3564	11.155	852
11.16	57	11.16	49	11.16	41	11.16	1447	11.16	1300	11.16	1119	11.16	3543	11.16	833
11.165	89	11.165	54	11.165	38	11.165	1428	11.165	1266	11.165	1120	11.165	3489	11.165	814
11.17	30	11.17	61	11.17	37	11.17	1384	11.17	1224	11.17	1106	11.17	3413	11.17	807
11.175	22	11.175	68	11.175	39	11.175	1330	11.175	1192	11.175	1085	11.175	3331	11.175	820
11.18	47	11.18	74	11.18	44	11.18	1283	11.18	1171	11.18	1059	11.18	3253	11.18	848
11.185	58	11.185	75	11.185	51	11.185	1251	11.185	1160	11.185	1033	11.185	3190	11.185	882
11.19	46	11.19	72	11.19	58	11.19	1233	11.19	1155	11.19	1012	11.19	3145	11.19	912
11.195	44	11.195	66	11.195	64	11.195	1227	11.195	1156	11.195	995	11.195	3124	11.195	932
11.2	5	11.2	58	11.2	66	11.2	1228	11.2	1162	11.2	984	11.2	3121	11.2	942
11.205	63	11.205	52	11.205	64	11.205	1238	11.205	1173	11.205	976	11.205	3126	11.205	942
11.21	34	11.21	48	11.21	58	11.21	1254	11.21	1191	11.21	966	11.21	3135	11.21	932
11.215	92	11.215	48	11.215	51	11.215	1270	11.215	1206	11.215	952	11.215	3145	11.215	914
11.22	65	11.22	48	11.22	46	11.22	1277	11.22	1212	11.22	938	11.22	3155	11.22	892
11.225	66	11.225	47	11.225	46	11.225	1272	11.225	1200	11.225	930	11.225	3171	11.225	873
11.23	105	11.23	45	11.23	49	11.23	1258	11.23	1170	11.23	936	11.23	3195	11.23	863
11.235	24	11.235	42	11.235	56	11.235	1247	11.235	1133	11.235	957	11.235	3241	11.235	866
11.24	31	11.24	41	11.24	60	11.24	1262	11.24	1107	11.24	996	11.24	3306	11.24	882
11.245	52	11.245	44	11.245	62	11.245	1320	11.245	1109	11.245	1058	11.245	3384	11.245	909
11.25	60	11.25	50	11.25	63	11.25	1418	11.25	1152	11.25	1140	11.25	3464	11.25	938
11.255	73	11.255	56	11.255	65	11.255	1535	11.255	1230	11.255	1232	11.255	3533	11.255	963
11.26	52	11.26	61	11.26	70	11.26	1634	11.26	1322	11.26	1311	11.26	3582	11.26	980
11.265	46	11.265	64	11.265	77	11.265	1688	11.265	1396	11.265	1351	11.265	3608	11.265	984
11.27	8	11.27	66	11.27	82	11.27	1687	11.27	1431	11.27	1339	11.27	3611	11.27	976
11.275	44	11.275	66	11.275	82	11.275	1644	11.275	1422	11.275	1281	11.275	3600	11.275	958
11.28	60	11.28	66	11.28	79	11.28	1586	11.28	1385	11.28	1200	11.28	3586	11.28	935
11.285	90	11.285	63	11.285	75	11.285	1539	11.285	1341	11.285	1127	11.285	3564	11.285	919
11.29	66	11.29	59	11.29	72	11.29	1519	11.29	1306	11.29	1085	11.29	3537	11.29	916
11.295	41	11.295	56	11.295	70	11.295	1535	11.295	1285	11.295	1088	11.295	3496	11.295	930
11.3	50	11.3	57	11.3	69	11.3	1582	11.3	1283	11.3	1129	11.3	3444	11.3	957
11.305	50	11.305	62	11.305	68	11.305	1651	11.305	1299	11.305	1192	11.305	3388	11.305	986
11.31	71	11.31	66	11.31	68	11.31	1725	11.31	1335	11.31	1257	11.31	3337	11.31	1013
11.315	29	11.315	67	11.315	69	11.315	1777	11.315	1385	11.315	1312	11.315	3297	11.315	1037
11.32	60	11.32	62	11.32	69	11.32	1794	11.32	1438	11.32	1356	11.32	3272	11.32	1062
11.325	38	11.325	54	11.325	69	11.325	1790	11.325	1485	11.325	1397	11.325	3261	11.325	1097
11.33	95	11.33	48	11.33	68	11.33	1797	11.33	1528	11.33	1439	11.33	3257	11.33	1144
11.335	79	11.335	48	11.335	65	11.335	1854	11.335	1579	11.335	1489	11.335	3262	11.335	1205
11.34	121	11.34	53	11.34	61	11.34	1976	11.34	1666	11.34	1559	11.34	3274	11.34	1270
11.345	10	11.345	59	11.345	56	11.345	2166	11.345	1821	11.345	1687	11.345	3301	11.345	1322
11.35	94	11.35	61	11.35	52	11.35	2415	11.35	2072	11.35	1921	11.35	3341	11.35	1344
11.355	24	11.355	57	11.355	49	11.355	2718	11.355	2427	11.355	2296	11.355	3383	11.355	1331
11.36	49	11.36	49	11.36	51	11.36	3060	11.36	2847	11.36	2793	11.36	3413	11.36	1292
11.365	95	11.365	38	11.365	56	11.365	3399	11.365	3252	11.365	3311	11.365	3427	11.365	1246
11.37	39	11.37	30	11.37	60	11.37	3662	11.37	3531	11.37	3709	11.37	3431	11.37	1205
11.375	54	11.375	25	11.375	60	11.375	3772	11.375	3593	11.375	3860	11.375	3426	11.375	1171
11.38	71	11.38	26	11.38	58	11.38	3691	11.38	3418	11.38	3720	11.38	3410	11.38	1135
11.385	42	11.385	32	11.385	57	11.385	3433	11.385	3063	11.385	3351	11.385	3380	11.385	1089
11.39	50	11.39	40	11.39	58	11.39	3070	11.39	2639	11.39	2871	11.39	3346	11.39	1035
11.395	62	11.395	46	11.395	61	11.395	2680	11.395	2253	11.395	2400	11.395	3332	11.395	980
11.4	21	11.4	51	11.4	61	11.4	2331	11.4	1961	11.4	2016	11.4	3349	11.4	935
11.405	50	11.405	53	11.405	57	11.405	2056	11.405	1766	11.405	1743	11.405	3392	11.405	908
11.41	90	11.41	53	11.41	54	11.41	1874	11.41	1644	11.41	1577	11.41	3441	11.41	897
11.415	58	11.415	54	11.415	51	11.415	1788	11.415	1567	11.415	1498	11.415	3479	11.415	902
11.42	100	11.42	56	11.42	54	11.42	1791	11.42	1532	11.42	1487	11.42	3513	11.42	916
11.425	58	11.425	61	11.425	62	11.425	1864	11.425	1534	11.425	1520	11.425	3565	11.425	933
11.43	63	11.43	67	11.43	75	11.43	1983	11.43	1576	11.43	1574	11.43	3640	11.43	945
11.435	27	11.435	73	11.435	91	11.435	2115	11.435	1638	11.435	1616	11.435	3725	11.435	948
11.44	30	11.44	73	11.44	105	11.44	2229	11.44	1695	11.44	1627	11.44	3792	11.44	944
11.445	27	11.445	68	11.445	114	11.445	2292	11.445	1719	11.445	1593	11.445	3815	11.445	938
11.45	5	11.45	58	11.45	113	11.45	2285	11.45	1692	11.45	1522	11.45	3791	11.45	935
11.455	146	11.455	50	11.455	103	11.455	2207	11.455	1622	11.455	1428	11.455	3734	11.455	942
11.46	54	11.46	46	11.46	88	11.46	2078	11.46	1530	11.46	1327	11.46	3659	11.46	956
11.465	58	11.465	47	11.465	73	11.465	1931	11.465	1437	11.465	1233	11.465	3586	11.465	972
11.47	47	11.47	50	11.47	64	11.47	1800	11.47	1356	11.47	1162	11.47	3533	11.47	987
11.475	18	11.475	53	11.475	62	11.475	1708	11.475	1286	11.475	1127	11.475	3517	11.475	998
11.48	114	11.48	54	11.48	63	11.48	1661	11.48	1232	11.48	1132	11.48	3544	11.48	1009
11.485	86	11.485	53	11.485	64	11.485	1652	11.485	1200	11.485	1158	11.485	3604	11.485	1025
11.49	14	11.49	52	11.49	60	11.49	1665	11.49	1194	11.49	1182	11.49	3665	11.49	1044
11.495	66	11.495	49	11.495	53	11.495	1680	11.495	1217	11.495	1177	11.495	3708	11.495	1067
11.5	100	11.5	47	11.5	44	11.5	1693	11.5	1254	11.5	1144	11.5	3718	11.5	1086
11.505	90	11.505	46	11.505	37	11.505	1702	11.505	1297	11.505	1102	11.505	3703	11.505	1102
11.51	89	11.51	48	11.51	36	11.51	1718	11.51	1337	11.51	1080	11.51	3678	11.51	1119
11.515	86	11.515	54	11.515	40	11.515	1747	11.515	1372	11.515	1087	11.515	3651	11.515	1138
11.52	26	11.52	60	11.52	49	11.52	1789	11.52	1400	11.52	1115	11.52	3636	11.52	1161
11.525	137	11.525	65	11.525	57	11.525	1830	11.525	1419	11.525	1142	11.525	3642	11.525	1181
11.53	81	11.53	64	11.53	61	11.53	1860	11.53	1434	11.53	1157	11.53	3674	11.53	1199
11.535	62	11.535	58	11.535	60	11.535	1875	11.535	1460	11.535	1176	11.535	3735	11.535	1215
11.54	47	11.54	48	11.54	57	11.54	1899	11.54	1524	11.54	1231	11.54	3808	11.54	1233
11.545	127	11.545	40	11.545	55	11.545	1966	11.545	1647	11.545	1358	11.545	3871	11.545	1254
11.55	47	11.55	33	11.55	56	11.55	2109	11.55	1830	11.55	1573	11.55	3904	11.55	1280
11.555	86	11.555	29	11.555	58	11.555	2326	11.555	2049	11.555	1850	11.555	3893	11.555	1311
11.56	41	11.56	26	11.56	60	11.56	2572	11.56	2251	11.56	2128	11.56	3852	11.56	1340
11.565	2	11.565	24	11.565	60	11.565	2777	11.565	2388	11.565	2330	11.565	3797	11.565	1357
11.57	73	11.57	24	11.57	59	11.57	2880	11.57	2428	11.57	2396	11.57	3747	11.57	1351
11.575	26	11.575	26	11.575	55	11.575	2853	11.575	2369	11.575	2322	11.575	3711	11.575	1321
11.58	58	11.58	29	11.58	49	11.58	2722	11.58	2240	11.58	2143	11.58	3690	11.58	1272
11.585	98	11.585	32	11.585	43	11.585	2538	11.585	2073	11.585	1920	11.585	3687	11.585	1221
11.59	36	11.59	35	11.59	39	11.59	2360	11.59	1904	11.59	1705	11.59	3704	11.59	1180
11.595	38	11.595	40	11.595	39	11.595	2234	11.595	1766	11.595	1533	11.595	3740	11.595	1159
11.6	46	11.6	48	11.6	43	11.6	2179	11.6	1682	11.6	1421	11.6	3796	11.6	1156
11.605	18	11.605	56	11.605	50	11.605	2193	11.605	1662	11.605	1373	11.605	3859	11.605	1163
11.61	63	11.61	60	11.61	57	11.61	2253	11.61	1691	11.61	1374	11.61	3918	11.61	1170
11.615	6	11.615	58	11.615	65	11.615	2335	11.615	1740	11.615	1401	11.615	3955	11.615	1169
11.62	42	11.62	48	11.62	71	11.62	2419	11.62	1780	11.62	1428	11.62	3967	11.62	1161
11.625	92	11.625	36	11.625	75	11.625	2486	11.625	1791	11.625	1433	11.625	3951	11.625	1149
11.63	132	11.63	27	11.63	79	11.63	2519	11.63	1763	11.63	1414	11.63	3912	11.63	1137
11.635	105	11.635	23	11.635	83	11.635	2508	11.635	1707	11.635	1373	11.635	3855	11.635	1126
11.64	57	11.64	26	11.64	87	11.64	2456	11.64	1628	11.64	1318	11.64	3790	11.64	1114
11.645	63	11.645	31	11.645	91	11.645	2374	11.645	1542	11.645	1259	11.645	3734	11.645	1104
11.65	81	11.65	37	11.65	92	11.65	2277	11.65	1461	11.65	1205	11.65	3696	11.65	1097
11.655	54	11.655	42	11.655	89	11.655	2178	11.655	1397	11.655	1165	11.655	3669	11.655	1095
11.66	54	11.66	46	11.66	81	11.66	2085	11.66	1359	11.66	1141	11.66	3641	11.66	1096
11.665	34	11.665	49	11.665	70	11.665	2015	11.665	1351	11.665	1133	11.665	3610	11.665	1100
11.67	33	11.67	52	11.67	58	11.67	1978	11.67	1374	11.67	1141	11.67	3589	11.67	1105
11.675	74	11.675	52	11.675	50	11.675	1978	11.675	1415	11.675	1161	11.675	3604	11.675	1114
11.68	82	11.68	50	11.68	47	11.68	2002	11.68	1457	11.68	1194	11.68	3660	11.68	1131
11.685	62	11.685	48	11.685	52	11.685	2036	11.685	1493	11.685	1253	11.685	3744	11.685	1159
11.69	33	11.69	47	11.69	63	11.69	2099	11.69	1546	11.69	1377	11.69	3818	11.69	1201
11.695	27	11.695	48	11.695	76	11.695	2275	11.695	1678	11.695	1665	11.695	3865	11.695	1258
11.7	50	11.7	50	11.7	87	11.7	2714	11.7	1981	11.7	2268	11.7	3884	11.7	1340
11.705	24	11.705	53	11.705	90	11.705	3585	11.705	2538	11.705	3338	11.705	3904	11.705	1469
11.71	121	11.71	55	11.71	84	11.71	4976	11.71	3380	11.71	4929	11.71	3958	11.71	1661
11.715	111	11.715	58	11.715	73	11.715	6800	11.715	4449	11.715	6900	11.715	4062	11.715	1916
11.72	148	11.72	62	11.72	62	11.72	8752	11.72	5577	11.72	8888	11.72	4199	11.72	2197
11.725	60	11.725	65	11.725	56	11.725	10380	11.725	6529	11.725	10431	11.725	4329	11.725	2439
11.73	30	11.73	69	11.73	58	11.73	11266	11.73	7081	11.73	11133	11.73	4403	11.73	2573
11.735	24	11.735	70	11.735	65	11.735	11191	11.735	7114	11.735	10856	11.735	4396	11.735	2560
11.74	-8	11.74	68	11.74	75	11.74	10240	11.74	6660	11.74	9752	11.74	4330	11.74	2405
11.745	46	11.745	63	11.745	83	11.745	8729	11.745	5868	11.745	8176	11.745	4254	11.745	2155
11.75	126	11.75	56	11.75	90	11.75	7059	11.75	4947	11.75	6519	11.75	4243	11.75	1872
11.755	68	11.755	50	11.755	94	11.755	5564	11.755	4072	11.755	5074	11.755	4378	11.755	1606
11.76	95	11.76	46	11.76	95	11.76	4416	11.76	3348	11.76	3965	11.76	4757	11.76	1395
11.765	52	11.765	46	11.765	96	11.765	3641	11.765	2804	11.765	3181	11.765	5468	11.765	1248
11.77	33	11.77	48	11.77	96	11.77	3159	11.77	2412	11.77	2643	11.77	6544	11.77	1161
11.775	78	11.775	51	11.775	96	11.775	2862	11.775	2136	11.775	2267	11.775	7896	11.775	1117
11.78	33	11.78	54	11.78	96	11.78	2658	11.78	1938	11.78	1995	11.78	9290	11.78	1094
11.785	19	11.785	56	11.785	98	11.785	2498	11.785	1807	11.785	1801	11.785	10389	11.785	1077
11.79	78	11.79	59	11.79	99	11.79	2373	11.79	1731	11.79	1676	11.79	10896	11.79	1060
11.795	74	11.795	62	11.795	96	11.795	2291	11.795	1698	11.795	1610	11.795	10702	11.795	1046
11.8	103	11.8	64	11.8	89	11.8	2253	11.8	1696	11.8	1591	11.8	9928	11.8	1035
11.805	-2	11.805	66	11.805	80	11.805	2251	11.805	1710	11.805	1595	11.805	8874	11.805	1027
11.81	71	11.81	66	11.81	71	11.81	2267	11.81	1735	11.81	1600	11.81	7851	11.81	1018
11.815	47	11.815	66	11.815	67	11.815	2275	11.815	1757	11.815	1585	11.815	7060	11.815	1009
11.82	118	11.82	66	11.82	70	11.82	2259	11.82	1765	11.82	1543	11.82	6555	11.82	1002
11.825	92	11.825	63	11.825	77	11.825	2223	11.825	1746	11.825	1484	11.825	6283	11.825	999
11.83	55	11.83	56	11.83	88	11.83	2181	11.83	1702	11.83	1421	11.83	6162	11.83	996
11.835	86	11.835	45	11.835	98	11.835	2152	11.835	1642	11.835	1370	11.835	6141	11.835	990
11.84	84	11.84	34	11.84	105	11.84	2140	11.84	1585	11.84	1338	11.84	6224	11.84	982
11.845	49	11.845	25	11.845	107	11.845	2129	11.845	1538	11.845	1327	11.845	6456	11.845	972
11.85	57	11.85	20	11.85	105	11.85	2104	11.85	1505	11.85	1338	11.85	6908	11.85	965
11.855	70	11.855	20	11.855	98	11.855	2059	11.855	1488	11.855	1364	11.855	7638	11.855	964
11.86	47	11.86	25	11.86	92	11.86	2013	11.86	1495	11.86	1398	11.86	8655	11.86	973
11.865	14	11.865	33	11.865	88	11.865	1985	11.865	1528	11.865	1430	11.865	9869	11.865	996
11.87	62	11.87	41	11.87	89	11.87	1989	11.87	1581	11.87	1455	11.87	11059	11.87	1030
11.875	46	11.875	46	11.875	91	11.875	2021	11.875	1641	11.875	1476	11.875	11925	11.875	1066
11.88	54	11.88	49	11.88	93	11.88	2066	11.88	1689	11.88	1492	11.88	12201	11.88	1092
11.885	60	11.885	51	11.885	92	11.885	2116	11.885	1721	11.885	1510	11.885	11806	11.885	1100
11.89	116	11.89	53	11.89	88	11.89	2161	11.89	1736	11.89	1523	11.89	10870	11.89	1093
11.895	106	11.895	57	11.895	86	11.895	2197	11.895	1734	11.895	1524	11.895	9676	11.895	1077
11.9	84	11.9	60	11.9	87	11.9	2216	11.9	1719	11.9	1508	11.9	8512	11.9	1068
11.905	63	11.905	62	11.905	93	11.905	2207	11.905	1693	11.905	1465	11.905	7572	11.905	1068
11.91	24	11.91	62	11.91	100	11.91	2170	11.91	1658	11.91	1407	11.91	6907	11.91	1082
11.915	58	11.915	61	11.915	105	11.915	2109	11.915	1618	11.915	1340	11.915	6480	11.915	1099
11.92	71	11.92	58	11.92	106	11.92	2039	11.92	1574	11.92	1282	11.92	6228	11.92	1112
11.925	102	11.925	55	11.925	104	11.925	1976	11.925	1535	11.925	1246	11.925	6099	11.925	1118
11.93	90	11.93	54	11.93	100	11.93	1937	11.93	1506	11.93	1235	11.93	6066	11.93	1115
11.935	50	11.935	55	11.935	94	11.935	1929	11.935	1491	11.935	1248	11.935	6105	11.935	1111
11.94	114	11.94	58	11.94	87	11.94	1950	11.94	1488	11.94	1279	11.94	6204	11.94	1109
11.945	95	11.945	60	11.945	83	11.945	1982	11.945	1497	11.945	1318	11.945	6356	11.945	1110
11.95	114	11.95	60	11.95	81	11.95	2005	11.95	1520	11.95	1362	11.95	6583	11.95	1114
11.955	41	11.955	56	11.955	82	11.955	2013	11.955	1555	11.955	1414	11.955	6915	11.955	1118
11.96	29	11.96	50	11.96	84	11.96	2020	11.96	1607	11.96	1485	11.96	7360	11.96	1124
11.965	70	11.965	43	11.965	84	11.965	2063	11.965	1676	11.965	1593	11.965	7881	11.965	1134
11.97	127	11.97	36	11.97	84	11.97	2168	11.97	1768	11.97	1748	11.97	8378	11.97	1146
11.975	130	11.975	33	11.975	83	11.975	2348	11.975	1888	11.975	1950	11.975	8730	11.975	1159
11.98	66	11.98	35	11.98	84	11.98	2589	11.98	2026	11.98	2180	11.98	8851	11.98	1171
11.985	82	11.985	41	11.985	85	11.985	2849	11.985	2163	11.985	2406	11.985	8724	11.985	1183
11.99	8	11.99	49	11.99	87	11.99	3074	11.99	2267	11.99	2588	11.99	8416	11.99	1198
11.995	22	11.995	55	11.995	89	11.995	3218	11.995	2315	11.995	2691	11.995	8020	11.995	1218
12	46	12	56	12	89	12	3258	12	2303	12	2704	12	7625	12	1236
12.005	73	12.005	53	12.005	87	12.005	3220	12.005	2252	12.005	2645	12.005	7297	12.005	1246
12.01	78	12.01	50	12.01	83	12.01	3139	12.01	2201	12.01	2552	12.01	7067	12.01	1246
12.015	68	12.015	50	12.015	80	12.015	3054	12.015	2184	12.015	2468	12.015	6948	12.015	1243
12.02	110	12.02	54	12.02	78	12.02	2986	12.02	2215	12.02	2418	12.02	6925	12.02	1244
12.025	70	12.025	60	12.025	80	12.025	2937	12.025	2281	12.025	2403	12.025	6964	12.025	1251
12.03	57	12.03	66	12.03	84	12.03	2910	12.03	2357	12.03	2410	12.03	7026	12.03	1258
12.035	68	12.035	69	12.035	88	12.035	2894	12.035	2415	12.035	2425	12.035	7075	12.035	1256
12.04	86	12.04	71	12.04	91	12.04	2884	12.04	2450	12.04	2436	12.04	7084	12.04	1241
12.045	164	12.045	73	12.045	92	12.045	2872	12.045	2465	12.045	2441	12.045	7042	12.045	1216
12.05	19	12.05	73	12.05	91	12.05	2851	12.05	2466	12.05	2429	12.05	6954	12.05	1191
12.055	54	12.055	72	12.055	91	12.055	2815	12.055	2449	12.055	2383	12.055	6833	12.055	1172
12.06	76	12.06	70	12.06	93	12.06	2755	12.06	2404	12.06	2294	12.06	6715	12.06	1163
12.065	86	12.065	67	12.065	96	12.065	2662	12.065	2324	12.065	2157	12.065	6638	12.065	1158
12.07	57	12.07	67	12.07	100	12.07	2539	12.07	2221	12.07	1994	12.07	6656	12.07	1153
12.075	29	12.075	68	12.075	101	12.075	2403	12.075	2126	12.075	1836	12.075	6806	12.075	1146
12.08	38	12.08	71	12.08	98	12.08	2288	12.08	2077	12.08	1719	12.08	7073	12.08	1142
12.085	82	12.085	71	12.085	92	12.085	2226	12.085	2100	12.085	1676	12.085	7394	12.085	1147
12.09	159	12.09	65	12.09	85	12.09	2241	12.09	2200	12.09	1721	12.09	7654	12.09	1166
12.095	130	12.095	57	12.095	76	12.095	2337	12.095	2354	12.095	1851	12.095	7773	12.095	1195
12.1	134	12.1	49	12.1	70	12.1	2496	12.1	2525	12.1	2046	12.1	7715	12.1	1224
12.105	142	12.105	47	12.105	67	12.105	2693	12.105	2674	12.105	2277	12.105	7511	12.105	1240
12.11	65	12.11	50	12.11	68	12.11	2893	12.11	2780	12.11	2526	12.11	7244	12.11	1240
12.115	68	12.115	57	12.115	74	12.115	3077	12.115	2847	12.115	2800	12.115	6971	12.115	1229
12.12	81	12.12	62	12.12	81	12.12	3242	12.12	2895	12.12	3125	12.12	6753	12.12	1223
12.125	33	12.125	62	12.125	87	12.125	3400	12.125	2935	12.125	3509	12.125	6614	12.125	1230
12.13	74	12.13	58	12.13	89	12.13	3568	12.13	2965	12.13	3909	12.13	6562	12.13	1243
12.135	57	12.135	53	12.135	85	12.135	3735	12.135	2960	12.135	4232	12.135	6592	12.135	1249
12.14	156	12.14	49	12.14	78	12.14	3858	12.14	2901	12.14	4371	12.14	6653	12.14	1225
12.145	65	12.145	47	12.145	70	12.145	3878	12.145	2785	12.145	4265	12.145	6693	12.145	1172
12.15	65	12.15	48	12.15	63	12.15	3758	12.15	2628	12.15	3938	12.15	6667	12.15	1102
12.155	58	12.155	50	12.155	60	12.155	3509	12.155	2460	12.155	3480	12.155	6566	12.155	1041
12.16	84	12.16	53	12.16	60	12.16	3198	12.16	2309	12.16	3001	12.16	6426	12.16	1009
12.165	70	12.165	54	12.165	63	12.165	2909	12.165	2192	12.165	2587	12.165	6296	12.165	1012
12.17	158	12.17	52	12.17	66	12.17	2705	12.17	2116	12.17	2280	12.17	6222	12.17	1040
12.175	58	12.175	46	12.175	71	12.175	2604	12.175	2075	12.175	2092	12.175	6236	12.175	1077
12.18	79	12.18	36	12.18	75	12.18	2589	12.18	2061	12.18	2014	12.18	6341	12.18	1108
12.185	118	12.185	28	12.185	79	12.185	2619	12.185	2069	12.185	2027	12.185	6528	12.185	1123
12.19	47	12.19	22	12.19	81	12.19	2674	12.19	2105	12.19	2116	12.19	6781	12.19	1127
12.195	55	12.195	23	12.195	82	12.195	2759	12.195	2202	12.195	2280	12.195	7089	12.195	1131
12.2	54	12.2	28	12.2	84	12.2	2930	12.2	2431	12.2	2588	12.2	7481	12.2	1154
12.205	132	12.205	35	12.205	87	12.205	3306	12.205	2921	12.205	3175	12.205	8045	12.205	1218
12.21	44	12.21	43	12.21	90	12.21	4034	12.21	3829	12.21	4239	12.21	8904	12.21	1351
12.215	58	12.215	50	12.215	93	12.215	5275	12.215	5306	12.215	5955	12.215	10138	12.215	1593
12.22	84	12.22	57	12.22	93	12.22	7126	12.22	7412	12.22	8366	12.22	11697	12.22	1992
12.225	29	12.225	63	12.225	89	12.225	9551	12.225	10056	12.225	11327	12.225	13320	12.225	2581
12.23	114	12.23	68	12.23	87	12.23	12312	12.23	12947	12.23	14458	12.23	14617	12.23	3325
12.235	38	12.235	71	12.235	91	12.235	14975	12.235	15613	12.235	17233	12.235	15219	12.235	4107
12.24	65	12.24	72	12.24	101	12.24	16995	12.24	17500	12.24	19096	12.24	14979	12.24	4742
12.245	-18	12.245	73	12.245	114	12.245	17916	12.245	18143	12.245	19650	12.245	14066	12.245	5051
12.25	39	12.25	76	12.25	126	12.25	17546	12.25	17369	12.25	18790	12.25	12910	12.25	4954
12.255	6	12.255	81	12.255	135	12.255	16009	12.255	15382	12.255	16741	12.255	12065	12.255	4492
12.26	60	12.26	85	12.26	140	12.26	13690	12.26	12692	12.26	13974	12.26	12038	12.26	3821
12.265	92	12.265	88	12.265	141	12.265	11077	12.265	9905	12.265	11036	12.265	13133	12.265	3118
12.27	8	12.27	87	12.27	143	12.27	8594	12.27	7474	12.27	8381	12.27	15314	12.27	2521
12.275	97	12.275	84	12.275	144	12.275	6532	12.275	5621	12.275	6277	12.275	18124	12.275	2088
12.28	89	12.28	81	12.28	145	12.28	5002	12.28	4340	12.28	4784	12.28	20791	12.28	1816
12.285	57	12.285	78	12.285	146	12.285	3987	12.285	3514	12.285	3816	12.285	22455	12.285	1664
12.29	36	12.29	77	12.29	144	12.29	3397	12.29	3015	12.29	3223	12.29	22566	12.29	1583
12.295	5	12.295	75	12.295	138	12.295	3111	12.295	2741	12.295	2873	12.295	21109	12.295	1538
12.3	84	12.3	71	12.3	128	12.3	3026	12.3	2637	12.3	2695	12.3	18588	12.3	1506
12.305	50	12.305	67	12.305	116	12.305	3064	12.305	2675	12.305	2675	12.305	15744	12.305	1476
12.31	60	12.31	63	12.31	106	12.31	3182	12.31	2847	12.31	2822	12.31	13215	12.31	1452
12.315	57	12.315	61	12.315	100	12.315	3374	12.315	3138	12.315	3137	12.315	11329	12.315	1435
12.32	58	12.32	60	12.32	102	12.32	3628	12.32	3514	12.32	3583	12.32	10093	12.32	1432
12.325	41	12.325	61	12.325	110	12.325	3925	12.325	3918	12.325	4094	12.325	9325	12.325	1445
12.33	31	12.33	65	12.33	122	12.33	4213	12.33	4289	12.33	4579	12.33	8802	12.33	1473
12.335	66	12.335	69	12.335	134	12.335	4435	12.335	4575	12.335	4952	12.335	8366	12.335	1517
12.34	76	12.34	73	12.34	140	12.34	4562	12.34	4751	12.34	5160	12.34	7958	12.34	1581
12.345	111	12.345	76	12.345	135	12.345	4588	12.345	4808	12.345	5189	12.345	7585	12.345	1683
12.35	70	12.35	75	12.35	121	12.35	4545	12.35	4753	12.35	5070	12.35	7276	12.35	1855
12.355	105	12.355	74	12.355	103	12.355	4464	12.355	4602	12.355	4869	12.355	7044	12.355	2126
12.36	31	12.36	71	12.36	90	12.36	4388	12.36	4378	12.36	4651	12.36	6878	12.36	2500
12.365	137	12.365	68	12.365	86	12.365	4345	12.365	4120	12.365	4459	12.365	6754	12.365	2941
12.37	38	12.37	67	12.37	91	12.37	4351	12.37	3872	12.37	4309	12.37	6662	12.37	3356
12.375	42	12.375	66	12.375	99	12.375	4399	12.375	3665	12.375	4182	12.375	6603	12.375	3644
12.38	113	12.38	66	12.38	106	12.38	4455	12.38	3512	12.38	4052	12.38	6579	12.38	3730
12.385	70	12.385	67	12.385	111	12.385	4461	12.385	3390	12.385	3883	12.385	6579	12.385	3600
12.39	55	12.39	68	12.39	119	12.39	4372	12.39	3271	12.39	3657	12.39	6584	12.39	3304
12.395	140	12.395	69	12.395	127	12.395	4175	12.395	3147	12.395	3370	12.395	6579	12.395	2927
12.4	100	12.4	71	12.4	134	12.4	3909	12.4	3031	12.4	3056	12.4	6568	12.4	2550
12.405	140	12.405	76	12.405	135	12.405	3642	12.405	2961	12.405	2783	12.405	6556	12.405	2230
12.41	70	12.41	82	12.41	129	12.41	3443	12.41	2959	12.41	2611	12.41	6553	12.41	1984
12.415	26	12.415	89	12.415	120	12.415	3354	12.415	3033	12.415	2584	12.415	6552	12.415	1812
12.42	19	12.42	92	12.42	110	12.42	3372	12.42	3168	12.42	2685	12.42	6556	12.42	1692
12.425	86	12.425	92	12.425	104	12.425	3463	12.425	3335	12.425	2863	12.425	6571	12.425	1603
12.43	71	12.43	88	12.43	100	12.43	3586	12.43	3498	12.43	3055	12.43	6605	12.43	1524
12.435	71	12.435	82	12.435	98	12.435	3701	12.435	3626	12.435	3217	12.435	6674	12.435	1441
12.44	108	12.44	76	12.44	96	12.44	3781	12.44	3686	12.44	3334	12.44	6768	12.44	1347
12.445	70	12.445	69	12.445	94	12.445	3813	12.445	3668	12.445	3399	12.445	6867	12.445	1256
12.45	33	12.45	62	12.45	95	12.45	3780	12.45	3565	12.45	3398	12.45	6951	12.45	1187
12.455	65	12.455	55	12.455	98	12.455	3679	12.455	3380	12.455	3312	12.455	7020	12.455	1160
12.46	16	12.46	49	12.46	103	12.46	3516	12.46	3142	12.46	3133	12.46	7124	12.46	1173
12.465	57	12.465	46	12.465	108	12.465	3308	12.465	2887	12.465	2883	12.465	7331	12.465	1210
12.47	44	12.47	45	12.47	109	12.47	3100	12.47	2671	12.47	2616	12.47	7710	12.47	1252
12.475	31	12.475	45	12.475	105	12.475	2941	12.475	2528	12.475	2395	12.475	8278	12.475	1281
12.48	82	12.48	47	12.48	96	12.48	2868	12.48	2477	12.48	2268	12.48	8981	12.48	1296
12.485	102	12.485	50	12.485	84	12.485	2885	12.485	2497	12.485	2248	12.485	9702	12.485	1301
12.49	111	12.49	54	12.49	73	12.49	2953	12.49	2541	12.49	2306	12.49	10288	12.49	1302
12.495	42	12.495	59	12.495	69	12.495	3018	12.495	2553	12.495	2389	12.495	10592	12.495	1300
12.5	140	12.5	65	12.5	74	12.5	3028	12.5	2496	12.5	2445	12.5	10528	12.5	1294
12.505	44	12.505	71	12.505	88	12.505	2970	12.505	2375	12.505	2444	12.505	10115	12.505	1292
12.51	94	12.51	75	12.51	106	12.51	2853	12.51	2239	12.51	2395	12.51	9458	12.51	1316
12.515	143	12.515	78	12.515	120	12.515	2719	12.515	2157	12.515	2337	12.515	8709	12.515	1397
12.52	103	12.52	77	12.52	125	12.52	2620	12.52	2196	12.52	2318	12.52	8036	12.52	1571
12.525	114	12.525	72	12.525	118	12.525	2627	12.525	2409	12.525	2400	12.525	7547	12.525	1873
12.53	172	12.53	63	12.53	107	12.53	2826	12.53	2816	12.53	2642	12.53	7295	12.53	2313
12.535	81	12.535	54	12.535	96	12.535	3297	12.535	3395	12.535	3099	12.535	7259	12.535	2856
12.54	54	12.54	46	12.54	92	12.54	4091	12.54	4071	12.54	3794	12.54	7392	12.54	3405
12.545	153	12.545	43	12.545	93	12.545	5159	12.545	4719	12.545	4668	12.545	7651	12.545	3821
12.55	66	12.55	43	12.55	97	12.55	6329	12.55	5209	12.55	5562	12.55	8000	12.55	3994
12.555	134	12.555	45	12.555	103	12.555	7336	12.555	5435	12.555	6261	12.555	8410	12.555	3882
12.56	135	12.56	46	12.56	109	12.56	7904	12.56	5367	12.56	6571	12.56	8813	12.56	3541
12.565	78	12.565	47	12.565	116	12.565	7897	12.565	5041	12.565	6412	12.565	9132	12.565	3072
12.57	98	12.57	48	12.57	125	12.57	7349	12.57	4547	12.57	5856	12.57	9300	12.57	2591
12.575	74	12.575	49	12.575	135	12.575	6459	12.575	4007	12.575	5080	12.575	9299	12.575	2176
12.58	111	12.58	53	12.58	141	12.58	5490	12.58	3529	12.58	4302	12.58	9171	12.58	1863
12.585	121	12.585	59	12.585	143	12.585	4661	12.585	3185	12.585	3670	12.585	9003	12.585	1654
12.59	87	12.59	67	12.59	139	12.59	4094	12.59	2990	12.59	3248	12.59	8929	12.59	1533
12.595	126	12.595	75	12.595	129	12.595	3790	12.595	2921	12.595	3017	12.595	9154	12.595	1477
12.6	70	12.6	79	12.6	118	12.6	3684	12.6	2938	12.6	2925	12.6	9988	12.6	1465
12.605	82	12.605	82	12.605	107	12.605	3687	12.605	2999	12.605	2918	12.605	11829	12.605	1480
12.61	76	12.61	84	12.61	102	12.61	3736	12.61	3070	12.61	2958	12.61	15049	12.61	1506
12.615	116	12.615	87	12.615	101	12.615	3798	12.615	3135	12.615	3020	12.615	19824	12.615	1534
12.62	49	12.62	92	12.62	106	12.62	3869	12.62	3195	12.62	3094	12.62	25868	12.62	1557
12.625	138	12.625	96	12.625	114	12.625	3948	12.625	3265	12.625	3180	12.625	32357	12.625	1573
12.63	71	12.63	98	12.63	125	12.63	4040	12.63	3361	12.63	3278	12.63	38023	12.63	1579
12.635	137	12.635	97	12.635	133	12.635	4137	12.635	3482	12.635	3397	12.635	41546	12.635	1569
12.64	62	12.64	93	12.64	137	12.64	4238	12.64	3636	12.64	3566	12.64	42160	12.64	1542
12.645	81	12.645	85	12.645	136	12.645	4357	12.645	3890	12.645	3873	12.645	39973	12.645	1499
12.65	113	12.65	76	12.65	129	12.65	4579	12.65	4406	12.65	4500	12.65	36048	12.65	1447
12.655	118	12.655	67	12.655	118	12.655	5046	12.655	5426	12.655	5717	12.655	31892	12.655	1397
12.66	84	12.66	61	12.66	107	12.66	5958	12.66	7140	12.66	7783	12.66	28797	12.66	1359
12.665	95	12.665	59	12.665	97	12.665	7445	12.665	9521	12.665	10759	12.665	27364	12.665	1338
12.67	50	12.67	59	12.67	91	12.67	9429	12.67	12204	12.67	14317	12.67	27348	12.67	1332
12.675	41	12.675	60	12.675	89	12.675	11572	12.675	14571	12.675	17743	12.675	27909	12.675	1336
12.68	66	12.68	58	12.68	89	12.68	13319	12.68	15959	12.68	20156	12.68	28057	12.68	1339
12.685	92	12.685	55	12.685	91	12.685	14165	12.685	16006	12.685	20898	12.685	27128	12.685	1336
12.69	13	12.69	53	12.69	95	12.69	13871	12.69	14786	12.69	19852	12.69	25002	12.69	1328
12.695	89	12.695	54	12.695	97	12.695	12596	12.695	12744	12.695	17450	12.695	22102	12.695	1321
12.7	161	12.7	59	12.7	96	12.7	10782	12.7	10491	12.7	14437	12.7	19082	12.7	1326
12.705	79	12.705	65	12.705	94	12.705	8937	12.705	8497	12.705	11538	12.705	16513	12.705	1340
12.71	119	12.71	69	12.71	96	12.71	7447	12.71	7029	12.71	9247	12.71	14712	12.71	1356
12.715	73	12.715	69	12.715	104	12.715	6482	12.715	6148	12.715	7769	12.715	13769	12.715	1365
12.72	92	12.72	67	12.72	116	12.72	6059	12.72	5831	12.72	7122	12.72	13621	12.72	1367
12.725	34	12.725	67	12.725	126	12.725	6134	12.725	6085	12.725	7254	12.725	14175	12.725	1372
12.73	66	12.73	71	12.73	126	12.73	6681	12.73	6948	12.73	8129	12.73	15277	12.73	1393
12.735	30	12.735	76	12.735	117	12.735	7723	12.735	8479	12.735	9742	12.735	16699	12.735	1437
12.74	26	12.74	82	12.74	103	12.74	9315	12.74	10726	12.74	12103	12.74	18141	12.74	1513
12.745	92	12.745	87	12.745	90	12.745	11507	12.745	13727	12.745	15225	12.745	19243	12.745	1626
12.75	150	12.75	91	12.75	83	12.75	14331	12.75	17491	12.75	19107	12.75	19704	12.75	1783
12.755	102	12.755	95	12.755	81	12.755	17725	12.755	21930	12.755	23643	12.755	19367	12.755	1987
12.76	66	12.76	98	12.76	84	12.76	21467	12.76	26684	12.76	28485	12.76	18301	12.76	2225
12.765	38	12.765	99	12.765	90	12.765	25109	12.765	31061	12.765	32975	12.765	16789	12.765	2474
12.77	138	12.77	98	12.77	98	12.77	28036	12.77	34177	12.77	36236	12.77	15242	12.77	2707
12.775	57	12.775	94	12.775	106	12.775	29670	12.775	35328	12.775	37573	12.775	14059	12.775	2914
12.78	210	12.78	87	12.78	111	12.78	29761	12.78	34376	12.78	36746	12.78	13495	12.78	3107
12.785	138	12.785	79	12.785	113	12.785	28500	12.785	31821	12.785	34162	12.785	13596	12.785	3302
12.79	145	12.79	71	12.79	114	12.79	26410	12.79	28477	12.79	30589	12.79	14226	12.79	3507
12.795	172	12.795	65	12.795	114	12.795	24039	12.795	25085	12.795	26799	12.795	15084	12.795	3701
12.8	252	12.8	63	12.8	116	12.8	21676	12.8	21982	12.8	23243	12.8	15846	12.8	3847
12.805	146	12.805	65	12.805	122	12.805	19368	12.805	19161	12.805	20001	12.805	16217	12.805	3914
12.81	50	12.81	70	12.81	127	12.81	17005	12.81	16476	12.81	16987	12.81	16014	12.81	3883
12.815	84	12.815	74	12.815	130	12.815	14565	12.815	13831	12.815	14134	12.815	15260	12.815	3766
12.82	24	12.82	76	12.82	128	12.82	12154	12.82	11298	12.82	11509	12.82	14128	12.82	3594
12.825	158	12.825	75	12.825	120	12.825	9951	12.825	9033	12.825	9240	12.825	12901	12.825	3406
12.83	111	12.83	72	12.83	110	12.83	8100	12.83	7188	12.83	7431	12.83	11837	12.83	3235
12.835	106	12.835	71	12.835	102	12.835	6659	12.835	5826	12.835	6098	12.835	11068	12.835	3106
12.84	140	12.84	72	12.84	99	12.84	5598	12.84	4906	12.84	5180	12.84	10590	12.84	3020
12.845	66	12.845	74	12.845	100	12.845	4860	12.845	4326	12.845	4577	12.845	10327	12.845	2972
12.85	90	12.85	77	12.85	103	12.85	4376	12.85	3971	12.85	4194	12.85	10174	12.85	2955
12.855	119	12.855	77	12.855	106	12.855	4076	12.855	3750	12.855	3945	12.855	10069	12.855	2962
12.86	34	12.86	76	12.86	109	12.86	3896	12.86	3608	12.86	3779	12.86	10004	12.86	2995
12.865	89	12.865	76	12.865	108	12.865	3792	12.865	3534	12.865	3687	12.865	9973	12.865	3050
12.87	110	12.87	78	12.87	105	12.87	3763	12.87	3559	12.87	3738	12.87	9973	12.87	3124
12.875	113	12.875	84	12.875	100	12.875	3864	12.875	3747	12.875	4063	12.875	10002	12.875	3220
12.88	142	12.88	91	12.88	96	12.88	4200	12.88	4190	12.88	4826	12.88	10073	12.88	3349
12.885	31	12.885	95	12.885	95	12.885	4888	12.885	4961	12.885	6138	12.885	10276	12.885	3524
12.89	29	12.89	94	12.89	99	12.89	5985	12.89	6070	12.89	7946	12.89	10725	12.89	3747
12.895	2	12.895	89	12.895	105	12.895	7422	12.895	7393	12.895	10002	12.895	11497	12.895	3981
12.9	89	12.9	84	12.9	110	12.9	8953	12.9	8683	12.9	11884	12.9	12534	12.9	4157
12.905	65	12.905	81	12.905	111	12.905	10219	12.905	9612	12.905	13149	12.905	13634	12.905	4198
12.91	57	12.91	80	12.91	108	12.91	10877	12.91	9940	12.91	13498	12.91	14515	12.91	4069
12.915	18	12.915	81	12.915	103	12.915	10776	12.915	9606	12.915	12916	12.915	14944	12.915	3790
12.92	58	12.92	82	12.92	100	12.92	10046	12.92	8788	12.92	11660	12.92	14880	12.92	3428
12.925	29	12.925	83	12.925	99	12.925	9020	12.925	7811	12.925	10165	12.925	14429	12.925	3077
12.93	87	12.93	84	12.93	103	12.93	8082	12.93	6987	12.93	8843	12.93	13819	12.93	2799
12.935	-10	12.935	85	12.935	110	12.935	7475	12.935	6484	12.935	7939	12.935	13260	12.935	2626
12.94	11	12.94	81	12.94	117	12.94	7248	12.94	6284	12.94	7471	12.94	12868	12.94	2549
12.945	30	12.945	74	12.945	122	12.945	7270	12.945	6242	12.945	7282	12.945	12663	12.945	2527
12.95	42	12.95	64	12.95	123	12.95	7334	12.95	6196	12.95	7155	12.95	12575	12.95	2521
12.955	60	12.955	54	12.955	120	12.955	7262	12.955	6040	12.955	6923	12.955	12528	12.955	2495
12.96	103	12.96	47	12.96	114	12.96	6965	12.96	5747	12.96	6530	12.96	12466	12.96	2449
12.965	185	12.965	46	12.965	107	12.965	6463	12.965	5359	12.965	6018	12.965	12389	12.965	2393
12.97	82	12.97	50	12.97	101	12.97	5856	12.97	4943	12.97	5490	12.97	12353	12.97	2349
12.975	82	12.975	57	12.975	99	12.975	5262	12.975	4568	12.975	5034	12.975	12385	12.975	2329
12.98	84	12.98	63	12.98	99	12.98	4774	12.98	4260	12.98	4682	12.98	12489	12.98	2333
12.985	74	12.985	69	12.985	100	12.985	4419	12.985	4015	12.985	4415	12.985	12592	12.985	2365
[truncated: 2,002 more rows]

## Sheet: Figure 5_right column
Standard 10 (m/z 180)		Ct3 wild type (Mathur's medium) (m/z 180)		Ct3 wild type (MPY medium) (m/z 180)		Ct3 wild type (rice medium) (m/z 180)		Ct3Deltaaba2 (rice medium) (m/z 180)		Ct3Deltaaba3(rice medium) (m/z 180)		Ct3Deltabot5 (rice medium) (m/z 180)		Ct4 wild type(rice medium) (m/z 180)
Ret.Time	Absolute Intensity	Ret.Time	Absolute Intensity	Ret.Time	Absolute Intensity	Ret.Time	Absolute Intensity	Ret.Time	Absolute Intensity	Ret.Time	Absolute Intensity	Ret.Time	Absolute Intensity	Ret.Time	Absolute Intensity
3	32	3	36	3	21	3	13	3	87	3	62	3	126	3	60
3.005	26	3.005	37	3.005	28	3.005	14	3.005	75	3.005	66	3.005	114	3.005	56
3.01	20	3.01	40	3.01	35	3.01	15	3.01	62	3.01	71	3.01	101	3.01	50
3.015	16	3.015	42	3.015	41	3.015	19	3.015	53	3.015	78	3.015	88	3.015	44
3.02	15	3.02	42	3.02	43	3.02	25	3.02	49	3.02	82	3.02	77	3.02	38
3.025	17	3.025	40	3.025	42	3.025	30	3.025	48	3.025	83	3.025	67	3.025	36
3.03	20	3.03	34	3.03	38	3.03	35	3.03	49	3.03	80	3.03	58	3.03	39
3.035	21	3.035	26	3.035	32	3.035	38	3.035	49	3.035	75	3.035	50	3.035	46
3.04	19	3.04	20	3.04	26	3.04	40	3.04	49	3.04	70	3.04	44	3.04	56
3.045	15	3.045	17	3.045	24	3.045	44	3.045	48	3.045	65	3.045	41	3.045	65
3.05	11	3.05	18	3.05	28	3.05	49	3.05	45	3.05	59	3.05	41	3.05	71
3.055	9	3.055	21	3.055	36	3.055	54	3.055	40	3.055	52	3.055	42	3.055	71
3.06	11	3.06	23	3.06	44	3.06	55	3.06	34	3.06	43	3.06	43	3.06	68
3.065	17	3.065	22	3.065	47	3.065	51	3.065	31	3.065	35	3.065	44	3.065	62
3.07	25	3.07	20	3.07	46	3.07	44	3.07	31	3.07	28	3.07	46	3.07	58
3.075	32	3.075	17	3.075	41	3.075	36	3.075	34	3.075	24	3.075	47	3.075	57
3.08	35	3.08	16	3.08	36	3.08	30	3.08	40	3.08	25	3.08	47	3.08	59
3.085	32	3.085	16	3.085	34	3.085	28	3.085	45	3.085	28	3.085	44	3.085	63
3.09	26	3.09	18	3.09	34	3.09	30	3.09	49	3.09	32	3.09	41	3.09	67
3.095	18	3.095	19	3.095	37	3.095	36	3.095	51	3.095	36	3.095	40	3.095	70
3.1	13	3.1	18	3.1	37	3.1	44	3.1	51	3.1	40	3.1	41	3.1	70
3.105	13	3.105	15	3.105	34	3.105	52	3.105	48	3.105	44	3.105	43	3.105	68
3.11	18	3.11	11	3.11	25	3.11	57	3.11	43	3.11	47	3.11	46	3.11	63
3.115	25	3.115	7	3.115	16	3.115	58	3.115	39	3.115	49	3.115	47	3.115	60
3.12	29	3.12	5	3.12	10	3.12	55	3.12	38	3.12	51	3.12	49	3.12	57
3.125	29	3.125	4	3.125	9	3.125	49	3.125	40	3.125	51	3.125	52	3.125	55
3.13	25	3.13	5	3.13	15	3.13	42	3.13	46	3.13	49	3.13	54	3.13	53
3.135	18	3.135	7	3.135	21	3.135	38	3.135	53	3.135	46	3.135	57	3.135	50
3.14	13	3.14	11	3.14	26	3.14	35	3.14	58	3.14	42	3.14	57	3.14	48
3.145	11	3.145	14	3.145	26	3.145	36	3.145	62	3.145	41	3.145	55	3.145	47
3.15	14	3.15	15	3.15	24	3.15	39	3.15	62	3.15	43	3.15	53	3.15	47
3.155	23	3.155	16	3.155	21	3.155	43	3.155	61	3.155	49	3.155	49	3.155	49
3.16	33	3.16	15	3.16	18	3.16	48	3.16	58	3.16	55	3.16	45	3.16	49
3.165	41	3.165	15	3.165	16	3.165	50	3.165	54	3.165	61	3.165	41	3.165	49
3.17	45	3.17	16	3.17	17	3.17	48	3.17	51	3.17	63	3.17	40	3.17	48
3.175	43	3.175	16	3.175	20	3.175	43	3.175	48	3.175	61	3.175	39	3.175	47
3.18	38	3.18	16	3.18	23	3.18	36	3.18	46	3.18	54	3.18	41	3.18	48
3.185	35	3.185	16	3.185	26	3.185	31	3.185	43	3.185	46	3.185	43	3.185	50
3.19	35	3.19	15	3.19	27	3.19	29	3.19	41	3.19	39	3.19	47	3.19	54
3.195	39	3.195	13	3.195	27	3.195	31	3.195	39	3.195	39	3.195	54	3.195	59
3.2	44	3.2	11	3.2	25	3.2	34	3.2	39	3.2	44	3.2	63	3.2	63
3.205	47	3.205	8	3.205	22	3.205	37	3.205	44	3.205	53	3.205	70	3.205	67
3.21	46	3.21	6	3.21	18	3.21	38	3.21	54	3.21	61	3.21	73	3.21	71
3.215	41	3.215	6	3.215	16	3.215	38	3.215	66	3.215	65	3.215	68	3.215	75
3.22	35	3.22	9	3.22	16	3.22	39	3.22	76	3.22	65	3.22	59	3.22	79
3.225	30	3.225	14	3.225	17	3.225	41	3.225	80	3.225	63	3.225	48	3.225	81
3.23	28	3.23	17	3.23	20	3.23	46	3.23	78	3.23	62	3.23	40	3.23	80
3.235	30	3.235	17	3.235	21	3.235	53	3.235	72	3.235	60	3.235	37	3.235	79
3.24	33	3.24	13	3.24	21	3.24	58	3.24	65	3.24	58	3.24	41	3.24	77
3.245	37	3.245	7	3.245	20	3.245	60	3.245	60	3.245	57	3.245	49	3.245	76
3.25	40	3.25	4	3.25	20	3.25	58	3.25	57	3.25	57	3.25	62	3.25	75
3.255	40	3.255	4	3.255	22	3.255	54	3.255	55	3.255	62	3.255	75	3.255	74
3.26	37	3.26	7	3.26	26	3.26	49	3.26	53	3.26	69	3.26	84	3.26	74
3.265	32	3.265	12	3.265	30	3.265	47	3.265	50	3.265	75	3.265	86	3.265	76
3.27	28	3.27	15	3.27	35	3.27	49	3.27	47	3.27	76	3.27	81	3.27	82
3.275	27	3.275	15	3.275	37	3.275	52	3.275	46	3.275	70	3.275	70	3.275	89
3.28	29	3.28	10	3.28	35	3.28	55	3.28	47	3.28	61	3.28	56	3.28	93
3.285	33	3.285	4	3.285	28	3.285	56	3.285	49	3.285	52	3.285	44	3.285	92
3.29	36	3.29	0	3.29	18	3.29	55	3.29	50	3.29	46	3.29	35	3.29	84
3.295	37	3.295	0	3.295	9	3.295	51	3.295	49	3.295	44	3.295	30	3.295	72
3.3	35	3.3	6	3.3	3	3.3	44	3.3	45	3.3	44	3.3	26	3.3	61
3.305	30	3.305	15	3.305	2	3.305	38	3.305	41	3.305	45	3.305	25	3.305	55
3.31	23	3.31	22	3.31	6	3.31	34	3.31	39	3.31	46	3.31	25	3.31	56
3.315	18	3.315	27	3.315	12	3.315	33	3.315	40	3.315	45	3.315	26	3.315	60
3.32	15	3.32	28	3.32	16	3.32	35	3.32	43	3.32	42	3.32	27	3.32	65
3.325	17	3.325	25	3.325	17	3.325	38	3.325	44	3.325	36	3.325	28	3.325	66
3.33	21	3.33	20	3.33	12	3.33	38	3.33	44	3.33	32	3.33	31	3.33	63
3.335	26	3.335	15	3.335	5	3.335	36	3.335	42	3.335	31	3.335	36	3.335	57
3.34	32	3.34	11	3.34	-1	3.34	30	3.34	42	3.34	36	3.34	43	3.34	52
3.345	36	3.345	10	3.345	-5	3.345	23	3.345	44	3.345	46	3.345	52	3.345	49
3.35	37	3.35	11	3.35	-4	3.35	17	3.35	49	3.35	56	3.35	57	3.35	48
3.355	37	3.355	13	3.355	0	3.355	12	3.355	54	3.355	63	3.355	57	3.355	50
3.36	35	3.36	13	3.36	5	3.36	10	3.36	56	3.36	63	3.36	53	3.36	55
3.365	33	3.365	12	3.365	10	3.365	12	3.365	53	3.365	58	3.365	45	3.365	63
3.37	31	3.37	12	3.37	13	3.37	16	3.37	46	3.37	51	3.37	39	3.37	70
3.375	29	3.375	13	3.375	11	3.375	22	3.375	38	3.375	46	3.375	36	3.375	75
3.38	27	3.38	18	3.38	5	3.38	25	3.38	34	3.38	42	3.38	36	3.38	76
3.385	25	3.385	23	3.385	-2	3.385	27	3.385	36	3.385	40	3.385	36	3.385	73
3.39	21	3.39	28	3.39	-8	3.39	27	3.39	42	3.39	39	3.39	35	3.39	68
3.395	16	3.395	31	3.395	-11	3.395	27	3.395	48	3.395	38	3.395	34	3.395	63
3.4	11	3.4	33	3.4	-9	3.4	28	3.4	54	3.4	39	3.4	34	3.4	59
3.405	9	3.405	33	3.405	-3	3.405	29	3.405	59	3.405	40	3.405	34	3.405	58
3.41	10	3.41	31	3.41	4	3.41	30	3.41	60	3.41	41	3.41	33	3.41	60
3.415	13	3.415	28	3.415	11	3.415	29	3.415	61	3.415	39	3.415	32	3.415	65
3.42	16	3.42	26	3.42	16	3.42	26	3.42	60	3.42	37	3.42	33	3.42	70
3.425	19	3.425	25	3.425	18	3.425	22	3.425	59	3.425	36	3.425	37	3.425	72
3.43	21	3.43	26	3.43	17	3.43	17	3.43	58	3.43	37	3.43	44	3.43	70
3.435	21	3.435	27	3.435	14	3.435	11	3.435	58	3.435	41	3.435	52	3.435	66
3.44	18	3.44	26	3.44	11	3.44	8	3.44	59	3.44	45	3.44	58	3.44	63
3.445	15	3.445	24	3.445	9	3.445	7	3.445	60	3.445	50	3.445	59	3.445	62
3.45	14	3.45	23	3.45	9	3.45	11	3.45	58	3.45	54	3.45	58	3.45	63
3.455	16	3.455	25	3.455	10	3.455	17	3.455	53	3.455	59	3.455	54	3.455	65
3.46	21	3.46	28	3.46	11	3.46	25	3.46	46	3.46	65	3.46	49	3.46	65
3.465	27	3.465	32	3.465	10	3.465	33	3.465	38	3.465	73	3.465	45	3.465	66
3.47	34	3.47	34	3.47	10	3.47	39	3.47	33	3.47	79	3.47	42	3.47	66
3.475	36	3.475	35	3.475	10	3.475	41	3.475	31	3.475	82	3.475	40	3.475	66
3.48	35	3.48	32	3.48	11	3.48	40	3.48	33	3.48	79	3.48	41	3.48	67
3.485	31	3.485	28	3.485	14	3.485	37	3.485	37	3.485	70	3.485	43	3.485	68
3.49	27	3.49	22	3.49	19	3.49	34	3.49	41	3.49	59	3.49	46	3.49	69
3.495	27	3.495	18	3.495	22	3.495	33	3.495	44	3.495	51	3.495	46	3.495	69
3.5	31	3.5	17	3.5	23	3.5	33	3.5	45	3.5	46	3.5	45	3.5	69
3.505	37	3.505	19	3.505	22	3.505	34	3.505	44	3.505	46	3.505	43	3.505	69
3.51	42	3.51	24	3.51	20	3.51	37	3.51	44	3.51	48	3.51	44	3.51	67
3.515	44	3.515	27	3.515	19	3.515	40	3.515	44	3.515	49	3.515	47	3.515	65
3.52	41	3.52	28	3.52	19	3.52	42	3.52	45	3.52	49	3.52	52	3.52	62
3.525	35	3.525	28	3.525	21	3.525	43	3.525	45	3.525	48	3.525	57	3.525	60
3.53	30	3.53	28	3.53	23	3.53	42	3.53	45	3.53	49	3.53	61	3.53	59
3.535	27	3.535	29	3.535	25	3.535	41	3.535	44	3.535	49	3.535	63	3.535	60
3.54	28	3.54	30	3.54	26	3.54	40	3.54	40	3.54	49	3.54	63	3.54	63
3.545	33	3.545	30	3.545	26	3.545	41	3.545	35	3.545	46	3.545	59	3.545	67
3.55	38	3.55	30	3.55	24	3.55	41	3.55	29	3.55	40	3.55	51	3.55	73
3.555	42	3.555	31	3.555	24	3.555	41	3.555	25	3.555	34	3.555	40	3.555	77
3.56	43	3.56	31	3.56	24	3.56	42	3.56	23	3.56	29	3.56	31	3.56	80
3.565	41	3.565	30	3.565	26	3.565	43	3.565	25	3.565	28	3.565	27	3.565	78
3.57	37	3.57	26	3.57	29	3.57	44	3.57	28	3.57	30	3.57	29	3.57	74
3.575	35	3.575	21	3.575	32	3.575	42	3.575	32	3.575	34	3.575	35	3.575	69
3.58	36	3.58	17	3.58	35	3.58	38	3.58	36	3.58	39	3.58	40	3.58	66
3.585	38	3.585	16	3.585	38	3.585	32	3.585	40	3.585	43	3.585	42	3.585	65
3.59	42	3.59	16	3.59	39	3.59	24	3.59	43	3.59	46	3.59	41	3.59	65
3.595	44	3.595	18	3.595	40	3.595	18	3.595	44	3.595	47	3.595	37	3.595	64
3.6	44	3.6	20	3.6	40	3.6	14	3.6	43	3.6	49	3.6	34	3.6	60
3.605	40	3.605	22	3.605	39	3.605	13	3.605	41	3.605	52	3.605	33	3.605	55
3.61	35	3.61	25	3.61	39	3.61	14	3.61	41	3.61	55	3.61	34	3.61	50
3.615	30	3.615	29	3.615	38	3.615	15	3.615	46	3.615	58	3.615	34	3.615	47
3.62	28	3.62	34	3.62	37	3.62	17	3.62	54	3.62	60	3.62	33	3.62	45
3.625	31	3.625	38	3.625	34	3.625	18	3.625	61	3.625	59	3.625	32	3.625	47
3.63	36	3.63	40	3.63	32	3.63	20	3.63	63	3.63	57	3.63	30	3.63	51
3.635	41	3.635	41	3.635	28	3.635	26	3.635	59	3.635	57	3.635	28	3.635	58
3.64	43	3.64	41	3.64	25	3.64	32	3.64	51	3.64	57	3.64	27	3.64	63
3.645	39	3.645	41	3.645	23	3.645	38	3.645	43	3.645	57	3.645	25	3.645	64
3.65	32	3.65	42	3.65	24	3.65	40	3.65	38	3.65	55	3.65	22	3.65	60
3.655	25	3.655	41	3.655	28	3.655	38	3.655	37	3.655	52	3.655	20	3.655	53
3.66	20	3.66	38	3.66	33	3.66	34	3.66	40	3.66	48	3.66	19	3.66	47
3.665	19	3.665	33	3.665	37	3.665	31	3.665	45	3.665	46	3.665	21	3.665	43
3.67	22	3.67	28	3.67	35	3.67	30	3.67	51	3.67	45	3.67	25	3.67	42
3.675	27	3.675	26	3.675	29	3.675	31	3.675	54	3.675	46	3.675	30	3.675	43
3.68	33	3.68	28	3.68	21	3.68	31	3.68	57	3.68	46	3.68	35	3.68	46
3.685	35	3.685	33	3.685	16	3.685	31	3.685	57	3.685	45	3.685	38	3.685	50
3.69	33	3.69	42	3.69	15	3.69	29	3.69	56	3.69	41	3.69	38	3.69	55
3.695	27	3.695	50	3.695	18	3.695	27	3.695	54	3.695	37	3.695	35	3.695	59
3.7	22	3.7	56	3.7	23	3.7	25	3.7	51	3.7	34	3.7	29	3.7	62
3.705	20	3.705	56	3.705	25	3.705	24	3.705	50	3.705	33	3.705	24	3.705	61
3.71	24	3.71	51	3.71	25	3.71	26	3.71	51	3.71	36	3.71	23	3.71	58
3.715	33	3.715	42	3.715	22	3.715	31	3.715	52	3.715	39	3.715	25	3.715	53
3.72	45	3.72	30	3.72	18	3.72	37	3.72	55	3.72	40	3.72	29	3.72	48
3.725	54	3.725	19	3.725	15	3.725	43	3.725	55	3.725	37	3.725	32	3.725	45
3.73	57	3.73	11	3.73	13	3.73	44	3.73	54	3.73	32	3.73	32	3.73	46
3.735	52	3.735	6	3.735	11	3.735	40	3.735	51	3.735	26	3.735	31	3.735	50
3.74	40	3.74	5	3.74	8	3.74	32	3.74	46	3.74	25	3.74	28	3.74	56
3.745	25	3.745	5	3.745	5	3.745	24	3.745	40	3.745	29	3.745	24	3.745	62
3.75	13	3.75	5	3.75	2	3.75	19	3.75	34	3.75	39	3.75	23	3.75	67
3.755	10	3.755	7	3.755	0	3.755	18	3.755	30	3.755	51	3.755	23	3.755	71
3.76	14	3.76	8	3.76	0	3.76	19	3.76	27	3.76	62	3.76	25	3.76	71
3.765	23	3.765	11	3.765	2	3.765	22	3.765	27	3.765	66	3.765	29	3.765	70
3.77	32	3.77	15	3.77	7	3.77	26	3.77	29	3.77	64	3.77	32	3.77	67
3.775	38	3.775	21	3.775	14	3.775	31	3.775	31	3.775	57	3.775	35	3.775	63
3.78	39	3.78	28	3.78	20	3.78	36	3.78	31	3.78	50	3.78	34	3.78	58
3.785	36	3.785	33	3.785	24	3.785	40	3.785	30	3.785	46	3.785	31	3.785	54
3.79	32	3.79	34	3.79	24	3.79	42	3.79	30	3.79	46	3.79	25	3.79	52
3.795	29	3.795	32	3.795	21	3.795	41	3.795	32	3.795	49	3.795	21	3.795	51
3.8	27	3.8	26	3.8	16	3.8	39	3.8	38	3.8	55	3.8	21	3.8	51
3.805	27	3.805	19	3.805	11	3.805	36	3.805	44	3.805	62	3.805	25	3.805	52
3.81	30	3.81	14	3.81	9	3.81	32	3.81	47	3.81	66	3.81	33	3.81	55
3.815	33	3.815	13	3.815	11	3.815	29	3.815	44	3.815	67	3.815	41	3.815	58
3.82	36	3.82	15	3.82	16	3.82	28	3.82	36	3.82	65	3.82	47	3.82	61
3.825	37	3.825	18	3.825	23	3.825	30	3.825	28	3.825	62	3.825	50	3.825	65
3.83	36	3.83	20	3.83	28	3.83	32	3.83	24	3.83	60	3.83	50	3.83	68
3.835	33	3.835	21	3.835	29	3.835	33	3.835	24	3.835	60	3.835	49	3.835	68
3.84	32	3.84	22	3.84	26	3.84	32	3.84	27	3.84	59	3.84	46	3.84	66
3.845	35	3.845	23	3.845	21	3.845	28	3.845	32	3.845	56	3.845	45	3.845	62
3.85	40	3.85	24	3.85	14	3.85	24	3.85	35	3.85	52	3.85	44	3.85	59
3.855	46	3.855	26	3.855	9	3.855	22	3.855	37	3.855	47	3.855	44	3.855	59
3.86	49	3.86	27	3.86	8	3.86	24	3.86	38	3.86	42	3.86	43	3.86	62
3.865	47	3.865	28	3.865	11	3.865	27	3.865	36	3.865	38	3.865	42	3.865	67
3.87	41	3.87	28	3.87	17	3.87	30	3.87	33	3.87	34	3.87	41	3.87	69
3.875	32	3.875	26	3.875	24	3.875	31	3.875	31	3.875	32	3.875	41	3.875	67
3.88	24	3.88	23	3.88	30	3.88	32	3.88	30	3.88	32	3.88	41	3.88	60
3.885	20	3.885	20	3.885	34	3.885	34	3.885	32	3.885	34	3.885	42	3.885	51
3.89	19	3.89	19	3.89	34	3.89	37	3.89	34	3.89	39	3.89	41	3.89	40
3.895	23	3.895	21	3.895	33	3.895	40	3.895	37	3.895	44	3.895	39	3.895	32
3.9	29	3.9	23	3.9	31	3.9	44	3.9	38	3.9	47	3.9	39	3.9	26
3.905	34	3.905	25	3.905	28	3.905	47	3.905	38	3.905	49	3.905	39	3.905	25
3.91	37	3.91	26	3.91	25	3.91	49	3.91	39	3.91	50	3.91	40	3.91	29
3.915	36	3.915	25	3.915	23	3.915	48	3.915	39	3.915	54	3.915	40	3.915	36
3.92	34	3.92	21	3.92	21	3.92	43	3.92	39	3.92	60	3.92	37	3.92	44
3.925	33	3.925	17	3.925	20	3.925	37	3.925	37	3.925	68	3.925	34	3.925	52
3.93	33	3.93	14	3.93	17	3.93	30	3.93	36	3.93	73	3.93	33	3.93	57
3.935	36	3.935	15	3.935	12	3.935	25	3.935	34	3.935	74	3.935	35	3.935	58
3.94	39	3.94	19	3.94	5	3.94	25	3.94	33	3.94	70	3.94	38	3.94	54
3.945	41	3.945	25	3.945	-1	3.945	30	3.945	31	3.945	61	3.945	41	3.945	47
3.95	40	3.95	29	3.95	-5	3.95	36	3.95	28	3.95	48	3.95	42	3.95	39
3.955	36	3.955	30	3.955	-6	3.955	39	3.955	26	3.955	35	3.955	40	3.955	34
3.96	30	3.96	28	3.96	-3	3.96	38	3.96	25	3.96	25	3.96	37	3.96	34
3.965	25	3.965	24	3.965	1	3.965	33	3.965	29	3.965	20	3.965	35	3.965	37
3.97	25	3.97	19	3.97	7	3.97	27	3.97	35	3.97	22	3.97	35	3.97	41
3.975	28	3.975	14	3.975	11	3.975	25	3.975	44	3.975	28	3.975	37	3.975	44
3.98	32	3.98	10	3.98	14	3.98	27	3.98	54	3.98	37	3.98	40	3.98	45
3.985	34	3.985	9	3.985	15	3.985	34	3.985	60	3.985	45	3.985	45	3.985	45
3.99	31	3.99	10	3.99	17	3.99	42	3.99	62	3.99	50	3.99	52	3.99	43
3.995	26	3.995	12	3.995	20	3.995	48	3.995	58	3.995	53	3.995	58	3.995	40
4	21	4	13	4	21	4	50	4	48	4	55	4	61	4	37
4.005	19	4.005	11	4.005	21	4.005	47	4.005	38	4.005	56	4.005	58	4.005	35
4.01	23	4.01	7	4.01	17	4.01	42	4.01	32	4.01	57	4.01	51	4.01	36
4.015	31	4.015	2	4.015	11	4.015	36	4.015	34	4.015	60	4.015	41	4.015	39
4.02	41	4.02	-1	4.02	4	4.02	31	4.02	43	4.02	64	4.02	33	4.02	43
4.025	49	4.025	-2	4.025	0	4.025	30	4.025	54	4.025	67	4.025	28	4.025	47
4.03	51	4.03	-1	4.03	-2	4.03	32	4.03	61	4.03	67	4.03	29	4.03	48
4.035	48	4.035	1	4.035	-1	4.035	35	4.035	60	4.035	63	4.035	34	4.035	48
4.04	40	4.04	4	4.04	3	4.04	39	4.04	53	4.04	55	4.04	41	4.04	46
4.045	31	4.045	6	4.045	10	4.045	40	4.045	42	4.045	47	4.045	50	4.045	44
4.05	23	4.05	7	4.05	16	4.05	37	4.05	31	4.05	40	4.05	56	4.05	44
4.055	19	4.055	6	4.055	20	4.055	31	4.055	25	4.055	36	4.055	59	4.055	44
4.06	20	4.06	5	4.06	23	4.06	23	4.06	25	4.06	34	4.06	58	4.06	47
4.065	26	4.065	3	4.065	22	4.065	18	4.065	30	4.065	34	4.065	54	4.065	52
4.07	35	4.07	3	4.07	21	4.07	17	4.07	37	4.07	33	4.07	50	4.07	57
4.075	42	4.075	4	4.075	21	4.075	20	4.075	44	4.075	32	4.075	47	4.075	61
4.08	44	4.08	6	4.08	21	4.08	27	4.08	46	4.08	30	4.08	47	4.08	61
4.085	41	4.085	7	4.085	21	4.085	35	4.085	45	4.085	28	4.085	48	4.085	59
4.09	33	4.09	6	4.09	21	4.09	42	4.09	42	4.09	28	4.09	50	4.09	54
4.095	25	4.095	4	4.095	21	4.095	44	4.095	39	4.095	30	4.095	49	4.095	52
4.1	19	4.1	2	4.1	18	4.1	44	4.1	36	4.1	34	4.1	47	4.1	51
4.105	17	4.105	2	4.105	15	4.105	42	4.105	34	4.105	37	4.105	43	4.105	54
4.11	20	4.11	5	4.11	12	4.11	41	4.11	33	4.11	39	4.11	39	4.11	56
4.115	25	4.115	10	4.115	12	4.115	43	4.115	33	4.115	39	4.115	36	4.115	56
4.12	31	4.12	18	4.12	16	4.12	47	4.12	36	4.12	39	4.12	33	4.12	52
4.125	34	4.125	28	4.125	23	4.125	51	4.125	40	4.125	38	4.125	30	4.125	46
4.13	34	4.13	37	4.13	31	4.13	52	4.13	42	4.13	36	4.13	27	4.13	41
4.135	33	4.135	43	4.135	36	4.135	51	4.135	40	4.135	32	4.135	26	4.135	39
4.14	32	4.14	43	4.14	37	4.14	47	4.14	34	4.14	26	4.14	26	4.14	42
4.145	31	4.145	36	4.145	34	4.145	42	4.145	26	4.145	18	4.145	29	4.145	48
4.15	32	4.15	26	4.15	29	4.15	36	4.15	21	4.15	14	4.15	33	4.15	56
4.155	33	4.155	19	4.155	26	4.155	32	4.155	20	4.155	14	4.155	37	4.155	65
4.16	33	4.16	16	4.16	25	4.16	31	4.16	23	4.16	20	4.16	40	4.16	72
4.165	30	4.165	18	4.165	24	4.165	35	4.165	28	4.165	27	4.165	40	4.165	77
4.17	23	4.17	21	4.17	23	4.17	42	4.17	34	4.17	36	4.17	39	4.17	80
4.175	15	4.175	21	4.175	21	4.175	51	4.175	40	4.175	43	4.175	36	4.175	78
4.18	11	4.18	19	4.18	18	4.18	57	4.18	46	4.18	48	4.18	33	4.18	74
4.185	11	4.185	16	4.185	15	4.185	59	4.185	53	4.185	51	4.185	32	4.185	69
4.19	17	4.19	13	4.19	14	4.19	58	4.19	58	4.19	51	4.19	31	4.19	65
4.195	25	4.195	14	4.195	14	4.195	55	4.195	63	4.195	50	4.195	31	4.195	64
4.2	30	4.2	17	4.2	16	4.2	51	4.2	66	4.2	49	4.2	31	4.2	64
4.205	32	4.205	23	4.205	21	4.205	48	4.205	67	4.205	46	4.205	31	4.205	64
4.21	29	4.21	27	4.21	27	4.21	46	4.21	65	4.21	42	4.21	35	4.21	61
4.215	23	4.215	28	4.215	34	4.215	44	4.215	60	4.215	37	4.215	40	4.215	55
4.22	17	4.22	26	4.22	38	4.22	42	4.22	53	4.22	31	4.22	47	4.22	50
4.225	15	4.225	22	4.225	38	4.225	40	4.225	47	4.225	27	4.225	52	4.225	46
4.23	17	4.23	18	4.23	34	4.23	37	4.23	41	4.23	25	4.23	54	4.23	45
4.235	23	4.235	15	4.235	27	4.235	35	4.235	40	4.235	27	4.235	51	4.235	46
4.24	33	4.24	14	4.24	21	4.24	33	4.24	41	4.24	29	4.24	44	4.24	48
4.245	40	4.245	14	4.245	18	4.245	34	4.245	44	4.245	31	4.245	36	4.245	52
4.25	43	4.25	16	4.25	17	4.25	38	4.25	45	4.25	30	4.25	30	4.25	58
4.255	41	4.255	17	4.255	18	4.255	45	4.255	45	4.255	30	4.255	27	4.255	63
4.26	34	4.26	18	4.26	19	4.26	52	4.26	44	4.26	31	4.26	27	4.26	65
4.265	26	4.265	18	4.265	18	4.265	57	4.265	43	4.265	33	4.265	29	4.265	63
4.27	21	4.27	17	4.27	16	4.27	57	4.27	42	4.27	36	4.27	30	4.27	57
4.275	18	4.275	16	4.275	14	4.275	52	4.275	41	4.275	38	4.275	29	4.275	50
4.28	19	4.28	16	4.28	13	4.28	46	4.28	38	4.28	38	4.28	26	4.28	46
4.285	22	4.285	17	4.285	14	4.285	40	4.285	34	4.285	37	4.285	24	4.285	47
4.29	23	4.29	20	4.29	16	4.29	35	4.29	32	4.29	36	4.29	23	4.29	52
4.295	24	4.295	23	4.295	18	4.295	31	4.295	34	4.295	37	4.295	26	4.295	58
4.3	21	4.3	23	4.3	20	4.3	29	4.3	40	4.3	39	4.3	30	4.3	61
4.305	18	4.305	19	4.305	21	4.305	29	4.305	46	4.305	42	4.305	34	4.305	58
4.31	14	4.31	14	4.31	22	4.31	32	4.31	50	4.31	43	4.31	35	4.31	50
4.315	13	4.315	9	4.315	23	4.315	37	4.315	52	4.315	42	4.315	33	4.315	42
4.32	14	4.32	7	4.32	23	4.32	39	4.32	50	4.32	39	4.32	31	4.32	39
4.325	17	4.325	10	4.325	22	4.325	38	4.325	46	4.325	35	4.325	29	4.325	43
4.33	21	4.33	16	4.33	20	4.33	32	4.33	42	4.33	32	4.33	28	4.33	51
4.335	25	4.335	23	4.335	17	4.335	25	4.335	39	4.335	32	4.335	28	4.335	60
4.34	29	4.34	27	4.34	14	4.34	21	4.34	41	4.34	35	4.34	29	4.34	66
4.345	30	4.345	27	4.345	13	4.345	22	4.345	46	4.345	39	4.345	31	4.345	66
4.35	30	4.35	24	4.35	12	4.35	25	4.35	52	4.35	43	4.35	35	4.35	62
4.355	27	4.355	23	4.355	12	4.355	29	4.355	54	4.355	45	4.355	40	4.355	55
4.36	24	4.36	24	4.36	12	4.36	33	4.36	52	4.36	45	4.36	45	4.36	48
4.365	23	4.365	28	4.365	13	4.365	36	4.365	46	4.365	44	4.365	49	4.365	43
4.37	23	4.37	33	4.37	14	4.37	40	4.37	40	4.37	42	4.37	51	4.37	41
4.375	24	4.375	38	4.375	14	4.375	43	4.375	37	4.375	40	4.375	52	4.375	42
4.38	24	4.38	39	4.38	15	4.38	44	4.38	37	4.38	38	4.38	52	4.38	45
4.385	23	4.385	35	4.385	17	4.385	44	4.385	39	4.385	38	4.385	52	4.385	47
4.39	21	4.39	28	4.39	20	4.39	42	4.39	43	4.39	38	4.39	52	4.39	49
4.395	20	4.395	20	4.395	24	4.395	40	4.395	47	4.395	38	4.395	51	4.395	49
4.4	21	4.4	12	4.4	26	4.4	38	4.4	49	4.4	36	4.4	51	4.4	49
4.405	25	4.405	8	4.405	27	4.405	37	4.405	50	4.405	31	4.405	51	4.405	51
4.41	31	4.41	8	4.41	23	4.41	36	4.41	48	4.41	25	4.41	53	4.41	53
4.415	38	4.415	11	4.415	17	4.415	35	4.415	44	4.415	21	4.415	57	4.415	56
4.42	44	4.42	16	4.42	9	4.42	35	4.42	39	4.42	20	4.42	61	4.42	61
4.425	48	4.425	22	4.425	3	4.425	33	4.425	34	4.425	25	4.425	61	4.425	65
4.43	50	4.43	26	4.43	1	4.43	32	4.43	32	4.43	33	4.43	57	4.43	65
4.435	49	4.435	29	4.435	5	4.435	33	4.435	32	4.435	43	4.435	48	4.435	60
4.44	45	4.44	29	4.44	11	4.44	37	4.44	34	4.44	53	4.44	38	4.44	49
4.445	40	4.445	28	4.445	16	4.445	45	4.445	38	4.445	59	4.445	32	4.445	38
4.45	35	4.45	27	4.45	17	4.45	55	4.45	42	4.45	61	4.45	31	4.45	29
4.455	31	4.455	25	4.455	13	4.455	64	4.455	44	4.455	60	4.455	33	4.455	25
4.46	30	4.46	25	4.46	7	4.46	70	4.46	44	4.46	56	4.46	38	4.46	25
4.465	29	4.465	26	4.465	3	4.465	72	4.465	40	4.465	53	4.465	41	4.465	28
4.47	29	4.47	25	4.47	3	4.47	70	4.47	35	4.47	53	4.47	43	4.47	34
4.475	28	4.475	23	4.475	8	4.475	66	4.475	32	4.475	58	4.475	43	4.475	40
4.48	27	4.48	19	4.48	14	4.48	62	4.48	33	4.48	63	4.48	44	4.48	47
4.485	27	4.485	14	4.485	21	4.485	57	4.485	36	4.485	67	4.485	44	4.485	52
4.49	29	4.49	9	4.49	26	4.49	53	4.49	39	4.49	68	4.49	43	4.49	56
4.495	34	4.495	8	4.495	30	4.495	51	4.495	38	4.495	64	4.495	42	4.495	59
4.5	43	4.5	12	4.5	32	4.5	48	4.5	34	4.5	59	4.5	41	4.5	59
4.505	52	4.505	19	4.505	33	4.505	45	4.505	27	4.505	54	4.505	38	4.505	59
4.51	56	4.51	28	4.51	32	4.51	41	4.51	23	4.51	49	4.51	34	4.51	58
4.515	54	4.515	35	4.515	30	4.515	39	4.515	22	4.515	46	4.515	30	4.515	57
4.52	45	4.52	38	4.52	26	4.52	38	4.52	26	4.52	43	4.52	26	4.52	59
4.525	34	4.525	36	4.525	21	4.525	40	4.525	31	4.525	42	4.525	24	4.525	61
4.53	25	4.53	32	4.53	18	4.53	42	4.53	37	4.53	41	4.53	23	4.53	63
4.535	23	4.535	26	4.535	16	4.535	43	4.535	42	4.535	41	4.535	26	4.535	64
4.54	27	4.54	21	4.54	16	4.54	42	4.54	46	4.54	39	4.54	29	4.54	63
4.545	35	4.545	17	4.545	16	4.545	39	4.545	48	4.545	36	4.545	33	4.545	61
4.55	41	4.55	16	4.55	16	4.55	34	4.55	49	4.55	32	4.55	36	4.55	58
4.555	44	4.555	15	4.555	16	4.555	30	4.555	49	4.555	30	4.555	38	4.555	54
4.56	41	4.56	15	4.56	15	4.56	27	4.56	48	4.56	30	4.56	37	4.56	52
4.565	33	4.565	14	4.565	14	4.565	28	4.565	49	4.565	32	4.565	35	4.565	50
4.57	25	4.57	12	4.57	13	4.57	32	4.57	51	4.57	36	4.57	34	4.57	50
4.575	19	4.575	11	4.575	11	4.575	38	4.575	52	4.575	39	4.575	37	4.575	50
4.58	17	4.58	9	4.58	9	4.58	45	4.58	52	4.58	41	4.58	42	4.58	50
4.585	18	4.585	8	4.585	8	4.585	52	4.585	51	4.585	43	4.585	46	4.585	49
4.59	21	4.59	9	4.59	9	4.59	56	4.59	48	4.59	43	4.59	47	4.59	48
4.595	22	4.595	11	4.595	13	4.595	58	4.595	46	4.595	42	4.595	43	4.595	48
4.6	20	4.6	14	4.6	18	4.6	57	4.6	43	4.6	37	4.6	39	4.6	49
4.605	16	4.605	16	4.605	22	4.605	54	4.605	41	4.605	33	4.605	35	4.605	53
4.61	11	4.61	18	4.61	25	4.61	49	4.61	40	4.61	31	4.61	34	4.61	59
4.615	9	4.615	19	4.615	25	4.615	45	4.615	40	4.615	34	4.615	35	4.615	65
4.62	10	4.62	21	4.62	23	4.62	43	4.62	42	4.62	42	4.62	38	4.62	71
4.625	15	4.625	23	4.625	19	4.625	40	4.625	44	4.625	53	4.625	42	4.625	74
4.63	21	4.63	26	4.63	18	4.63	37	4.63	43	4.63	64	4.63	46	4.63	74
4.635	26	4.635	29	4.635	19	4.635	34	4.635	41	4.635	69	4.635	47	4.635	71
4.64	27	4.64	32	4.64	24	4.64	30	4.64	37	4.64	67	4.64	45	4.64	67
4.645	24	4.645	32	4.645	30	4.645	28	4.645	34	4.645	58	4.645	39	4.645	63
4.65	20	4.65	29	4.65	34	4.65	27	4.65	32	4.65	45	4.65	32	4.65	61
4.655	16	4.655	22	4.655	34	4.655	29	4.655	33	4.655	35	4.655	25	4.655	59
4.66	14	4.66	15	4.66	30	4.66	35	4.66	36	4.66	31	4.66	20	4.66	56
4.665	15	4.665	7	4.665	23	4.665	44	4.665	42	4.665	34	4.665	18	4.665	51
4.67	17	4.67	2	4.67	15	4.67	52	4.67	49	4.67	40	4.67	21	4.67	44
4.675	22	4.675	-1	4.675	9	4.675	55	4.675	58	4.675	45	4.675	29	4.675	40
4.68	28	4.68	-2	4.68	6	4.68	52	4.68	66	4.68	46	4.68	41	4.68	39
4.685	33	4.685	-2	4.685	8	4.685	43	4.685	70	4.685	42	4.685	54	4.685	44
4.69	36	4.69	-1	4.69	11	4.69	31	4.69	70	4.69	37	4.69	64	4.69	50
4.695	34	4.695	1	4.695	15	4.695	21	4.695	68	4.695	32	4.695	69	4.695	57
4.7	30	4.7	3	4.7	17	4.7	15	4.7	65	4.7	32	4.7	67	4.7	61
4.705	26	4.705	5	4.705	17	4.705	15	4.705	64	4.705	36	4.705	61	4.705	62
4.71	25	4.71	7	4.71	17	4.71	19	4.71	62	4.71	43	4.71	53	4.71	59
4.715	28	4.715	8	4.715	18	4.715	24	4.715	59	4.715	50	4.715	46	4.715	53
4.72	34	4.72	8	4.72	20	4.72	27	4.72	55	4.72	54	4.72	43	4.72	46
4.725	39	4.725	8	4.725	24	4.725	27	4.725	48	4.725	52	4.725	41	4.725	42
4.73	40	4.73	9	4.73	31	4.73	27	4.73	42	4.73	47	4.73	42	4.73	42
4.735	39	4.735	10	4.735	37	4.735	29	4.735	36	4.735	40	4.735	43	4.735	47
4.74	36	4.74	12	4.74	41	4.74	34	4.74	34	4.74	35	4.74	45	4.74	55
4.745	33	4.745	13	4.745	40	4.745	41	4.745	34	4.745	33	4.745	47	4.745	61
4.75	32	4.75	14	4.75	33	4.75	49	4.75	38	4.75	33	4.75	50	4.75	64
4.755	33	4.755	16	4.755	26	4.755	54	4.755	44	4.755	35	4.755	52	4.755	63
4.76	36	4.76	20	4.76	20	4.76	56	4.76	50	4.76	37	4.76	55	4.76	59
4.765	39	4.765	28	4.765	20	4.765	53	4.765	54	4.765	40	4.765	56	4.765	56
4.77	38	4.77	38	4.77	24	4.77	47	4.77	54	4.77	43	4.77	57	4.77	56
4.775	32	4.775	46	4.775	30	4.775	40	4.775	50	4.775	46	4.775	56	4.775	60
4.78	22	4.78	51	4.78	35	4.78	34	4.78	45	4.78	50	4.78	53	4.78	67
4.785	13	4.785	53	4.785	38	4.785	29	4.785	42	4.785	54	4.785	47	4.785	72
4.79	8	4.79	51	4.79	38	4.79	26	4.79	43	4.79	60	4.79	41	4.79	75
4.795	9	4.795	48	4.795	33	4.795	24	4.795	47	4.795	66	4.795	35	4.795	73
4.8	14	4.8	43	4.8	26	4.8	24	4.8	52	4.8	73	4.8	30	4.8	71
4.805	21	4.805	37	4.805	19	4.805	27	4.805	53	4.805	77	4.805	28	4.805	67
4.81	25	4.81	29	4.81	14	4.81	30	4.81	50	4.81	77	4.81	28	4.81	64
4.815	26	4.815	20	4.815	13	4.815	35	4.815	42	4.815	72	4.815	32	4.815	61
4.82	22	4.82	11	4.82	19	4.82	38	4.82	33	4.82	64	4.82	38	4.82	60
4.825	17	4.825	3	4.825	28	4.825	40	4.825	25	4.825	56	4.825	45	4.825	59
4.83	13	4.83	0	4.83	37	4.83	40	4.83	20	4.83	49	4.83	50	4.83	57
4.835	11	4.835	-1	4.835	41	4.835	38	4.835	20	4.835	47	4.835	52	4.835	55
4.84	13	4.84	2	4.84	40	4.84	35	4.84	25	4.84	47	4.84	50	4.84	53
4.845	17	4.845	9	4.845	34	4.845	34	4.845	35	4.845	49	4.845	46	4.845	51
4.85	21	4.85	18	4.85	27	4.85	36	4.85	48	4.85	50	4.85	43	4.85	51
4.855	25	4.855	26	4.855	24	4.855	38	4.855	59	4.855	49	4.855	41	4.855	51
4.86	27	4.86	33	4.86	23	4.86	41	4.86	65	4.86	45	4.86	41	4.86	50
4.865	27	4.865	36	4.865	24	4.865	43	4.865	64	4.865	41	4.865	43	4.865	48
4.87	25	4.87	35	4.87	24	4.87	43	4.87	58	4.87	38	4.87	43	4.87	46
4.875	25	4.875	30	4.875	22	4.875	44	4.875	48	4.875	38	4.875	40	4.875	45
4.88	27	4.88	25	4.88	18	4.88	46	4.88	41	4.88	41	4.88	35	4.88	48
4.885	33	4.885	21	4.885	14	4.885	48	4.885	38	4.885	48	4.885	28	4.885	53
4.89	41	4.89	19	4.89	13	4.89	52	4.89	37	4.89	56	4.89	23	4.89	60
4.895	46	4.895	17	4.895	14	4.895	55	4.895	37	4.895	61	4.895	21	4.895	66
4.9	46	4.9	15	4.9	18	4.9	57	4.9	36	4.9	60	4.9	21	4.9	67
4.905	40	4.905	10	4.905	22	4.905	56	4.905	33	4.905	54	4.905	22	4.905	63
4.91	30	4.91	3	4.91	26	4.91	53	4.91	28	4.91	45	4.91	22	4.91	55
4.915	19	4.915	-2	4.915	26	4.915	48	4.915	26	4.915	37	4.915	23	4.915	48
4.92	12	4.92	-7	4.92	24	4.92	44	4.92	27	4.92	32	4.92	25	4.92	43
4.925	10	4.925	-7	4.925	21	4.925	41	4.925	33	4.925	31	4.925	30	4.925	44
4.93	14	4.93	-4	4.93	20	4.93	38	4.93	42	4.93	34	4.93	36	4.93	47
4.935	21	4.935	1	4.935	21	4.935	36	4.935	52	4.935	39	4.935	40	4.935	50
4.94	27	4.94	8	4.94	25	4.94	36	4.94	63	4.94	46	4.94	40	4.94	50
4.945	30	4.945	15	4.945	30	4.945	38	4.945	70	4.945	50	4.945	35	4.945	46
4.95	29	4.95	21	4.95	33	4.95	39	4.95	71	4.95	52	4.95	29	4.95	40
4.955	26	4.955	25	4.955	36	4.955	38	4.955	65	4.955	50	4.955	25	4.955	35
4.96	22	4.96	26	4.96	36	4.96	32	4.96	55	4.96	47	4.96	24	4.96	33
4.965	20	4.965	25	4.965	34	4.965	24	4.965	47	4.965	44	4.965	26	4.965	35
4.97	20	4.97	23	4.97	32	4.97	17	4.97	46	4.97	42	4.97	28	4.97	41
4.975	23	4.975	25	4.975	31	4.975	15	4.975	51	4.975	41	4.975	30	4.975	50
4.98	27	4.98	28	4.98	30	4.98	18	4.98	58	4.98	43	4.98	29	4.98	60
4.985	29	4.985	30	4.985	32	4.985	26	4.985	62	4.985	47	4.985	28	4.985	68
4.99	30	4.99	28	4.99	35	4.99	33	4.99	61	4.99	53	4.99	26	4.99	72
4.995	29	4.995	20	4.995	38	4.995	36	4.995	57	4.995	60	4.995	25	4.995	71
5	27	5	10	5	40	5	35	5	50	5	65	5	27	5	66
5.005	27	5.005	1	5.005	39	5.005	31	5.005	43	5.005	68	5.005	30	5.005	62
5.01	28	5.01	-2	5.01	36	5.01	29	5.01	38	5.01	67	5.01	35	5.01	58
5.015	30	5.015	-1	5.015	31	5.015	30	5.015	35	5.015	64	5.015	38	5.015	55
5.02	33	5.02	2	5.02	27	5.02	35	5.02	34	5.02	58	5.02	39	5.02	52
5.025	36	5.025	8	5.025	24	5.025	43	5.025	34	5.025	55	5.025	36	5.025	50
5.03	37	5.03	14	5.03	23	5.03	52	5.03	34	5.03	54	5.03	32	5.03	47
5.035	35	5.035	17	5.035	23	5.035	61	5.035	35	5.035	57	5.035	29	5.035	45
5.04	29	5.04	16	5.04	22	5.04	66	5.04	36	5.04	62	5.04	28	5.04	43
5.045	23	5.045	14	5.045	19	5.045	66	5.045	38	5.045	66	5.045	32	5.045	43
5.05	19	5.05	12	5.05	13	5.05	62	5.05	40	5.05	67	5.05	39	5.05	44
5.055	18	5.055	11	5.055	7	5.055	56	5.055	42	5.055	65	5.055	48	5.055	46
5.06	19	5.06	13	5.06	2	5.06	48	5.06	45	5.06	62	5.06	54	5.06	48
5.065	22	5.065	15	5.065	0	5.065	39	5.065	47	5.065	60	5.065	57	5.065	51
5.07	24	5.07	19	5.07	1	5.07	32	5.07	51	5.07	57	5.07	57	5.07	54
5.075	26	5.075	22	5.075	4	5.075	30	5.075	54	5.075	52	5.075	54	5.075	57
5.08	28	5.08	26	5.08	7	5.08	31	5.08	57	5.08	47	5.08	52	5.08	58
5.085	29	5.085	29	5.085	11	5.085	35	5.085	58	5.085	41	5.085	51	5.085	56
5.09	31	5.09	31	5.09	15	5.09	39	5.09	58	5.09	36	5.09	51	5.09	52
5.095	33	5.095	32	5.095	17	5.095	41	5.095	58	5.095	33	5.095	53	5.095	48
5.1	37	5.1	32	5.1	17	5.1	40	5.1	58	5.1	32	5.1	55	5.1	48
5.105	42	5.105	32	5.105	16	5.105	38	5.105	56	5.105	33	5.105	55	5.105	55
5.11	47	5.11	31	5.11	15	5.11	35	5.11	54	5.11	35	5.11	54	5.11	69
5.115	48	5.115	28	5.115	15	5.115	30	5.115	52	5.115	38	5.115	51	5.115	86
5.12	45	5.12	22	5.12	17	5.12	27	5.12	51	5.12	43	5.12	47	5.12	101
5.125	38	5.125	14	5.125	19	5.125	27	5.125	50	5.125	48	5.125	43	5.125	109
5.13	30	5.13	6	5.13	20	5.13	33	5.13	50	5.13	53	5.13	38	5.13	109
5.135	26	5.135	0	5.135	20	5.135	41	5.135	48	5.135	56	5.135	35	5.135	104
5.14	27	5.14	-2	5.14	18	5.14	48	5.14	45	5.14	56	5.14	34	5.14	97
5.145	33	5.145	-3	5.145	15	5.145	52	5.145	43	5.145	54	5.145	35	5.145	94
5.15	41	5.15	0	5.15	13	5.15	51	5.15	41	5.15	50	5.15	38	5.15	93
5.155	47	5.155	5	5.155	14	5.155	47	5.155	41	5.155	48	5.155	41	5.155	94
5.16	46	5.16	12	5.16	16	5.16	41	5.16	45	5.16	47	5.16	42	5.16	92
5.165	38	5.165	19	5.165	19	5.165	36	5.165	51	5.165	48	5.165	41	5.165	85
5.17	27	5.17	23	5.17	20	5.17	33	5.17	58	5.17	48	5.17	41	5.17	75
5.175	18	5.175	25	5.175	19	5.175	33	5.175	63	5.175	45	5.175	40	5.175	64
5.18	16	5.18	25	5.18	16	5.18	35	5.18	64	5.18	41	5.18	40	5.18	55
5.185	22	5.185	26	5.185	12	5.185	39	5.185	60	5.185	37	5.185	39	5.185	48
5.19	33	5.19	27	5.19	10	5.19	45	5.19	52	5.19	35	5.19	37	5.19	47
5.195	44	5.195	30	5.195	10	5.195	48	5.195	43	5.195	35	5.195	35	5.195	48
5.2	52	5.2	32	5.2	14	5.2	48	5.2	35	5.2	39	5.2	34	5.2	50
5.205	55	5.205	33	5.205	20	5.205	44	5.205	31	5.205	43	5.205	37	5.205	52
5.21	52	5.21	31	5.21	27	5.21	38	5.21	32	5.21	49	5.21	44	5.21	52
5.215	44	5.215	26	5.215	31	5.215	33	5.215	35	5.215	53	5.215	53	5.215	51
5.22	35	5.22	22	5.22	31	5.22	32	5.22	40	5.22	55	5.22	62	5.22	48
5.225	28	5.225	18	5.225	28	5.225	37	5.225	44	5.225	53	5.225	70	5.225	45
5.23	26	5.23	17	5.23	23	5.23	45	5.23	46	5.23	49	5.23	74	5.23	39
5.235	31	5.235	18	5.235	18	5.235	54	5.235	48	5.235	45	5.235	74	5.235	34
5.24	39	5.24	19	5.24	15	5.24	59	5.24	52	5.24	44	5.24	71	5.24	30
5.245	46	5.245	19	5.245	14	5.245	59	5.245	57	5.245	45	5.245	65	5.245	29
5.25	48	5.25	17	5.25	15	5.25	55	5.25	63	5.25	49	5.25	61	5.25	33
5.255	44	5.255	14	5.255	16	5.255	49	5.255	68	5.255	52	5.255	57	5.255	42
5.26	38	5.26	12	5.26	15	5.26	45	5.26	69	5.26	55	5.26	56	5.26	54
5.265	32	5.265	10	5.265	15	5.265	41	5.265	65	5.265	55	5.265	56	5.265	63
5.27	30	5.27	11	5.27	16	5.27	39	5.27	58	5.27	53	5.27	56	5.27	67
5.275	34	5.275	13	5.275	19	5.275	39	5.275	51	5.275	50	5.275	57	5.275	65
5.28	41	5.28	17	5.28	23	5.28	40	5.28	45	5.28	47	5.28	60	5.28	61
5.285	48	5.285	22	5.285	27	5.285	44	5.285	42	5.285	45	5.285	64	5.285	54
5.29	51	5.29	26	5.29	29	5.29	51	5.29	44	5.29	46	5.29	67	5.29	48
5.295	47	5.295	27	5.295	29	5.295	59	5.295	49	5.295	48	5.295	66	5.295	43
5.3	39	5.3	24	5.3	26	5.3	67	5.3	57	5.3	50	5.3	61	5.3	39
5.305	31	5.305	20	5.305	22	5.305	75	5.305	64	5.305	49	5.305	53	5.305	37
5.31	25	5.31	17	5.31	18	5.31	78	5.31	66	5.31	47	5.31	45	5.31	39
5.315	25	5.315	16	5.315	15	5.315	76	5.315	63	5.315	44	5.315	40	5.315	42
5.32	29	5.32	19	5.32	14	5.32	68	5.32	56	5.32	41	5.32	38	5.32	44
5.325	34	5.325	24	5.325	15	5.325	58	5.325	48	5.325	38	5.325	42	5.325	45
5.33	38	5.33	30	5.33	19	5.33	46	5.33	42	5.33	35	5.33	48	5.33	46
5.335	39	5.335	35	5.335	25	5.335	37	5.335	39	5.335	33	5.335	55	5.335	47
5.34	38	5.34	37	5.34	29	5.34	33	5.34	40	5.34	33	5.34	59	5.34	50
5.345	36	5.345	36	5.345	30	5.345	33	5.345	42	5.345	34	5.345	58	5.345	57
5.35	34	5.35	32	5.35	25	5.35	38	5.35	44	5.35	37	5.35	55	5.35	64
5.355	34	5.355	28	5.355	18	5.355	44	5.355	46	5.355	39	5.355	50	5.355	71
5.36	36	5.36	24	5.36	11	5.36	49	5.36	48	5.36	37	5.36	47	5.36	74
5.365	41	5.365	23	5.365	7	5.365	51	5.365	52	5.365	33	5.365	45	5.365	74
5.37	44	5.37	24	5.37	9	5.37	51	5.37	56	5.37	28	5.37	44	5.37	72
5.375	45	5.375	28	5.375	15	5.375	50	5.375	59	5.375	26	5.375	44	5.375	69
5.38	42	5.38	31	5.38	23	5.38	50	5.38	57	5.38	27	5.38	45	5.38	69
5.385	36	5.385	32	5.385	30	5.385	53	5.385	54	5.385	33	5.385	46	5.385	70
5.39	30	5.39	32	5.39	35	5.39	58	5.39	51	5.39	42	5.39	44	5.39	73
5.395	25	5.395	30	5.395	36	5.395	63	5.395	51	5.395	50	5.395	42	5.395	75
5.4	25	5.4	26	5.4	36	5.4	65	5.4	54	5.4	54	5.4	40	5.4	77
5.405	30	5.405	21	5.405	36	5.405	63	5.405	59	5.405	53	5.405	39	5.405	78
5.41	37	5.41	15	5.41	36	5.41	61	5.41	64	5.41	46	5.41	40	5.41	77
5.415	43	5.415	10	5.415	36	5.415	60	5.415	68	5.415	38	5.415	42	5.415	75
5.42	46	5.42	7	5.42	36	5.42	61	5.42	68	5.42	31	5.42	44	5.42	72
5.425	45	5.425	6	5.425	37	5.425	64	5.425	67	5.425	30	5.425	46	5.425	68
5.43	40	5.43	8	5.43	38	5.43	65	5.43	65	5.43	37	5.43	46	5.43	64
5.435	34	5.435	11	5.435	39	5.435	63	5.435	61	5.435	49	5.435	46	5.435	60
5.44	32	5.44	16	5.44	39	5.44	59	5.44	58	5.44	62	5.44	44	5.44	56
5.445	33	5.445	21	5.445	37	5.445	51	5.445	53	5.445	72	5.445	43	5.445	53
5.45	38	5.45	26	5.45	33	5.45	43	5.45	47	5.45	76	5.45	44	5.45	51
5.455	44	5.455	30	5.455	28	5.455	35	5.455	42	5.455	72	5.455	48	5.455	52
5.46	47	5.46	33	5.46	25	5.46	30	5.46	39	5.46	65	5.46	54	5.46	56
5.465	49	5.465	36	5.465	24	5.465	29	5.465	38	5.465	57	5.465	59	5.465	62
5.47	47	5.47	39	5.47	24	5.47	30	5.47	40	5.47	50	5.47	63	5.47	71
5.475	44	5.475	42	5.475	25	5.475	33	5.475	42	5.475	47	5.475	63	5.475	79
5.48	40	5.48	45	5.48	26	5.48	38	5.48	43	5.48	47	5.48	60	5.48	85
5.485	37	5.485	46	5.485	28	5.485	45	5.485	44	5.485	50	5.485	54	5.485	86
5.49	35	5.49	44	5.49	29	5.49	53	5.49	43	5.49	53	5.49	47	5.49	82
5.495	34	5.495	41	5.495	30	5.495	59	5.495	41	5.495	55	5.495	40	5.495	75
5.5	33	5.5	35	5.5	32	5.5	61	5.5	40	5.5	56	5.5	35	5.5	68
5.505	30	5.505	28	5.505	34	5.505	57	5.505	40	5.505	54	5.505	35	5.505	64
5.51	26	5.51	20	5.51	37	5.51	50	5.51	42	5.51	52	5.51	39	5.51	63
5.515	22	5.515	15	5.515	37	5.515	44	5.515	48	5.515	49	5.515	44	5.515	64
5.52	20	5.52	12	5.52	33	5.52	41	5.52	55	5.52	47	5.52	49	5.52	67
5.525	20	5.525	13	5.525	26	5.525	42	5.525	60	5.525	46	5.525	52	5.525	70
5.53	23	5.53	18	5.53	17	5.53	45	5.53	60	5.53	46	5.53	54	5.53	73
5.535	28	5.535	23	5.535	8	5.535	48	5.535	54	5.535	47	5.535	56	5.535	73
5.54	34	5.54	27	5.54	3	5.54	48	5.54	45	5.54	47	5.54	57	5.54	71
5.545	41	5.545	29	5.545	2	5.545	46	5.545	36	5.545	47	5.545	58	5.545	66
5.55	45	5.55	26	5.55	4	5.55	43	5.55	31	5.55	49	5.55	59	5.55	61
5.555	45	5.555	21	5.555	8	5.555	40	5.555	33	5.555	54	5.555	59	5.555	58
5.56	43	5.56	15	5.56	9	5.56	38	5.56	40	5.56	60	5.56	61	5.56	58
5.565	39	5.565	11	5.565	8	5.565	40	5.565	49	5.565	67	5.565	64	5.565	60
5.57	38	5.57	9	5.57	3	5.57	44	5.57	56	5.57	72	5.57	66	5.57	65
5.575	39	5.575	11	5.575	-3	5.575	50	5.575	58	5.575	73	5.575	67	5.575	70
5.58	42	5.58	14	5.58	-8	5.58	56	5.58	54	5.58	68	5.58	65	5.58	75
5.585	45	5.585	17	5.585	-10	5.585	62	5.585	47	5.585	60	5.585	61	5.585	77
5.59	46	5.59	17	5.59	-7	5.59	63	5.59	41	5.59	50	5.59	58	5.59	74
5.595	43	5.595	13	5.595	0	5.595	60	5.595	39	5.595	42	5.595	55	5.595	67
5.6	37	5.6	8	5.6	6	5.6	54	5.6	41	5.6	36	5.6	53	5.6	58
5.605	28	5.605	3	5.605	14	5.605	49	5.605	48	5.605	36	5.605	50	5.605	50
5.61	20	5.61	2	5.61	19	5.61	46	5.61	57	5.61	41	5.61	49	5.61	45
5.615	17	5.615	5	5.615	23	5.615	49	5.615	66	5.615	49	5.615	52	5.615	43
5.62	21	5.62	11	5.62	26	5.62	54	5.62	71	5.62	58	5.62	58	5.62	45
5.625	31	5.625	16	5.625	29	5.625	61	5.625	71	5.625	64	5.625	65	5.625	50
5.63	42	5.63	20	5.63	33	5.63	66	5.63	64	5.63	67	5.63	71	5.63	57
5.635	50	5.635	20	5.635	36	5.635	67	5.635	55	5.635	66	5.635	75	5.635	65
5.64	53	5.64	17	5.64	37	5.64	64	5.64	48	5.64	62	5.64	77	5.64	69
5.645	50	5.645	12	5.645	37	5.645	58	5.645	45	5.645	57	5.645	78	5.645	69
5.65	44	5.65	7	5.65	33	5.65	53	5.65	48	5.65	52	5.65	79	5.65	65
5.655	37	5.655	5	5.655	28	5.655	49	5.655	54	5.655	49	5.655	79	5.655	59
5.66	33	5.66	5	5.66	22	5.66	48	5.66	61	5.66	49	5.66	76	5.66	56
5.665	31	5.665	7	5.665	17	5.665	49	5.665	65	5.665	53	5.665	70	5.665	56
5.67	32	5.67	9	5.67	15	5.67	50	5.67	64	5.67	57	5.67	62	5.67	58
5.675	36	5.675	10	5.675	18	5.675	49	5.675	59	5.675	61	5.675	53	5.675	61
5.68	40	5.68	9	5.68	23	5.68	46	5.68	52	5.68	63	5.68	46	5.68	62
5.685	44	5.685	7	5.685	28	5.685	43	5.685	49	5.685	64	5.685	42	5.685	60
5.69	47	5.69	6	5.69	30	5.69	41	5.69	51	5.69	64	5.69	43	5.69	57
5.695	46	5.695	7	5.695	28	5.695	41	5.695	58	5.695	64	5.695	46	5.695	55
5.7	45	5.7	10	5.7	23	5.7	42	5.7	66	5.7	64	5.7	49	5.7	56
5.705	44	5.705	15	5.705	16	5.705	42	5.705	71	5.705	63	5.705	52	5.705	60
5.71	44	5.71	19	5.71	9	5.71	42	5.71	71	5.71	63	5.71	53	5.71	65
5.715	46	5.715	20	5.715	4	5.715	40	5.715	69	5.715	62	5.715	54	5.715	68
5.72	47	5.72	17	5.72	2	5.72	41	5.72	68	5.72	61	5.72	56	5.72	68
5.725	45	5.725	14	5.725	1	5.725	43	5.725	70	5.725	58	5.725	57	5.725	63
5.73	42	5.73	10	5.73	1	5.73	48	5.73	74	5.73	55	5.73	57	5.73	56
5.735	37	5.735	8	5.735	1	5.735	54	5.735	77	5.735	52	5.735	57	5.735	49
5.74	36	5.74	7	5.74	0	5.74	58	5.74	76	5.74	53	5.74	57	5.74	44
5.745	39	5.745	6	5.745	-1	5.745	59	5.745	74	5.745	58	5.745	59	5.745	42
5.75	45	5.75	3	5.75	-2	5.75	56	5.75	73	5.75	66	5.75	62	5.75	43
5.755	53	5.755	1	5.755	-1	5.755	50	5.755	74	5.755	73	5.755	64	5.755	47
5.76	58	5.76	1	5.76	2	5.76	45	5.76	76	5.76	76	5.76	63	5.76	52
5.765	59	5.765	2	5.765	10	5.765	41	5.765	78	5.765	73	5.765	62	5.765	57
5.77	56	5.77	4	5.77	19	5.77	40	5.77	79	5.77	66	5.77	61	5.77	61
5.775	50	5.775	6	5.775	25	5.775	41	5.775	78	5.775	58	5.775	61	5.775	62
5.78	44	5.78	6	5.78	27	5.78	44	5.78	76	5.78	52	5.78	62	5.78	61
5.785	40	5.785	5	5.785	25	5.785	49	5.785	73	5.785	48	5.785	62	5.785	58
5.79	40	5.79	6	5.79	21	5.79	56	5.79	69	5.79	45	5.79	63	5.79	55
5.795	43	5.795	8	5.795	19	5.795	65	5.795	66	5.795	45	5.795	61	5.795	52
5.8	47	5.8	12	5.8	19	5.8	73	5.8	64	5.8	47	5.8	59	5.8	54
5.805	48	5.805	16	5.805	22	5.805	78	5.805	63	5.805	53	5.805	57	5.805	60
5.81	46	5.81	16	5.81	27	5.81	79	5.81	62	5.81	60	5.81	55	5.81	69
5.815	41	5.815	14	5.815	33	5.815	77	5.815	60	5.815	66	5.815	51	5.815	76
5.82	36	5.82	11	5.82	36	5.82	74	5.82	58	5.82	67	5.82	46	5.82	80
5.825	32	5.825	9	5.825	35	5.825	69	5.825	56	5.825	64	5.825	41	5.825	79
5.83	29	5.83	12	5.83	29	5.83	64	5.83	56	5.83	58	5.83	36	5.83	75
5.835	28	5.835	18	5.835	21	5.835	61	5.835	59	5.835	54	5.835	35	5.835	71
5.84	27	5.84	24	5.84	14	5.84	60	5.84	61	5.84	51	5.84	38	5.84	68
5.845	27	5.845	27	5.845	8	5.845	61	5.845	63	5.845	49	5.845	45	5.845	66
5.85	27	5.85	28	5.85	7	5.85	62	5.85	62	5.85	47	5.85	53	5.85	64
5.855	25	5.855	25	5.855	10	5.855	62	5.855	60	5.855	46	5.855	57	5.855	59
5.86	22	5.86	20	5.86	16	5.86	60	5.86	57	5.86	45	5.86	55	5.86	53
5.865	20	5.865	15	5.865	22	5.865	56	5.865	55	5.865	44	5.865	48	5.865	47
5.87	18	5.87	13	5.87	28	5.87	52	5.87	53	5.87	42	5.87	39	5.87	41
5.875	19	5.875	13	5.875	31	5.875	47	5.875	53	5.875	40	5.875	32	5.875	36
5.88	21	5.88	15	5.88	33	5.88	41	5.88	55	5.88	37	5.88	29	5.88	34
5.885	24	5.885	17	5.885	33	5.885	38	5.885	61	5.885	34	5.885	32	5.885	34
5.89	26	5.89	18	5.89	34	5.89	37	5.89	68	5.89	33	5.89	38	5.89	37
5.895	28	5.895	18	5.895	34	5.895	40	5.895	76	5.895	33	5.895	46	5.895	41
5.9	28	5.9	17	5.9	34	5.9	46	5.9	82	5.9	34	5.9	52	5.9	43
5.905	27	5.905	17	5.905	35	5.905	52	5.905	85	5.905	34	5.905	58	5.905	43
5.91	27	5.91	18	5.91	35	5.91	54	5.91	86	5.91	33	5.91	64	5.91	43
5.915	27	5.915	19	5.915	34	5.915	52	5.915	84	5.915	33	5.915	68	5.915	44
5.92	29	5.92	19	5.92	31	5.92	48	5.92	81	5.92	36	5.92	71	5.92	50
5.925	32	5.925	20	5.925	27	5.925	46	5.925	78	5.925	43	5.925	72	5.925	60
5.93	36	5.93	21	5.93	24	5.93	47	5.93	76	5.93	52	5.93	70	5.93	73
5.935	38	5.935	21	5.935	25	5.935	52	5.935	74	5.935	60	5.935	67	5.935	84
5.94	38	5.94	19	5.94	29	5.94	60	5.94	71	5.94	64	5.94	61	5.94	89
5.945	34	5.945	17	5.945	34	5.945	68	5.945	65	5.945	64	5.945	54	5.945	87
5.95	28	5.95	16	5.95	35	5.95	74	5.95	59	5.95	60	5.95	46	5.95	80
5.955	21	5.955	17	5.955	32	5.955	78	5.955	53	5.955	55	5.955	41	5.955	72
5.96	18	5.96	20	5.96	25	5.96	79	5.96	50	5.96	51	5.96	38	5.96	66
5.965	19	5.965	25	5.965	18	5.965	81	5.965	50	5.965	48	5.965	38	5.965	63
5.97	23	5.97	29	5.97	13	5.97	84	5.97	53	5.97	47	5.97	38	5.97	63
5.975	28	5.975	29	5.975	11	5.975	84	5.975	58	5.975	46	5.975	38	5.975	66
5.98	31	5.98	25	5.98	11	5.98	81	5.98	62	5.98	47	5.98	39	5.98	69
5.985	30	5.985	18	5.985	12	5.985	74	5.985	65	5.985	48	5.985	40	5.985	69
5.99	28	5.99	11	5.99	10	5.99	66	5.99	65	5.99	49	5.99	42	5.99	65
5.995	25	5.995	7	5.995	6	5.995	59	5.995	61	5.995	49	5.995	43	5.995	59
6	23	6	7	6	2	6	56	6	56	6	49	6	43	6	52
6.005	24	6.005	10	6.005	0	6.005	56	6.005	49	6.005	48	6.005	41	6.005	48
6.01	29	6.01	14	6.01	2	6.01	56	6.01	45	6.01	46	6.01	40	6.01	45
6.015	36	6.015	18	6.015	6	6.015	56	6.015	44	6.015	44	6.015	41	6.015	43
6.02	44	6.02	20	6.02	10	6.02	55	6.02	46	6.02	41	6.02	43	6.02	43
6.025	48	6.025	20	6.025	12	6.025	54	6.025	49	6.025	41	6.025	46	6.025	44
6.03	48	6.03	20	6.03	13	6.03	55	6.03	52	6.03	43	6.03	50	6.03	47
6.035	43	6.035	21	6.035	15	6.035	59	6.035	53	6.035	46	6.035	55	6.035	49
6.04	37	6.04	22	6.04	16	6.04	64	6.04	53	6.04	50	6.04	59	6.04	48
6.045	32	6.045	23	6.045	15	6.045	69	6.045	52	6.045	52	6.045	62	6.045	45
6.05	33	6.05	25	6.05	13	6.05	72	6.05	50	6.05	52	6.05	63	6.05	43
6.055	39	6.055	27	6.055	9	6.055	72	6.055	49	6.055	50	6.055	62	6.055	44
6.06	47	6.06	29	6.06	5	6.06	72	6.06	51	6.06	49	6.06	60	6.06	47
6.065	55	6.065	30	6.065	6	6.065	72	6.065	57	6.065	49	6.065	59	6.065	53
6.07	58	6.07	29	6.07	11	6.07	74	6.07	66	6.07	50	6.07	58	6.07	58
6.075	57	6.075	28	6.075	18	6.075	76	6.075	75	6.075	52	6.075	58	6.075	61
6.08	53	6.08	27	6.08	25	6.08	79	6.08	80	6.08	53	6.08	57	6.08	63
6.085	49	6.085	28	6.085	26	6.085	80	6.085	83	6.085	52	6.085	53	6.085	62
6.09	45	6.09	30	6.09	22	6.09	79	6.09	84	6.09	49	6.09	46	6.09	60
6.095	43	6.095	32	6.095	15	6.095	77	6.095	86	6.095	44	6.095	39	6.095	56
6.1	43	6.1	34	6.1	11	6.1	74	6.1	87	6.1	39	6.1	34	6.1	53
6.105	45	6.105	34	6.105	11	6.105	73	6.105	84	6.105	35	6.105	35	6.105	52
6.11	47	6.11	34	6.11	14	6.11	73	6.11	77	6.11	32	6.11	40	6.11	53
6.115	48	6.115	32	6.115	16	6.115	73	6.115	67	6.115	29	6.115	47	6.115	56
6.12	48	6.12	30	6.12	16	6.12	73	6.12	60	6.12	25	6.12	53	6.12	59
6.125	46	6.125	29	6.125	13	6.125	72	6.125	57	6.125	23	6.125	55	6.125	61
6.13	44	6.13	29	6.13	8	6.13	71	6.13	58	6.13	23	6.13	54	6.13	62
6.135	43	6.135	30	6.135	4	6.135	71	6.135	61	6.135	24	6.135	49	6.135	62
6.14	45	6.14	31	6.14	3	6.14	76	6.14	63	6.14	26	6.14	42	6.14	61
6.145	48	6.145	33	6.145	5	6.145	84	6.145	65	6.145	30	6.145	35	6.145	61
6.15	51	6.15	35	6.15	10	6.15	93	6.15	66	6.15	36	6.15	30	6.15	61
6.155	52	6.155	36	6.155	15	6.155	99	6.155	70	6.155	44	6.155	28	6.155	62
6.16	51	6.16	35	6.16	18	6.16	99	6.16	74	6.16	53	6.16	27	6.16	63
6.165	48	6.165	31	6.165	19	6.165	93	6.165	77	6.165	61	6.165	28	6.165	63
6.17	45	6.17	27	6.17	17	6.17	82	6.17	78	6.17	64	6.17	27	6.17	63
6.175	42	6.175	26	6.175	16	6.175	70	6.175	75	6.175	61	6.175	26	6.175	60
6.18	41	6.18	29	6.18	15	6.18	60	6.18	72	6.18	55	6.18	24	6.18	58
6.185	42	6.185	33	6.185	15	6.185	57	6.185	70	6.185	49	6.185	25	6.185	56
6.19	43	6.19	35	6.19	16	6.19	60	6.19	71	6.19	47	6.19	29	6.19	58
6.195	46	6.195	34	6.195	15	6.195	67	6.195	73	6.195	48	6.195	37	6.195	62
6.2	47	6.2	30	6.2	15	6.2	74	6.2	76	6.2	53	6.2	45	6.2	69
6.205	45	6.205	26	6.205	16	6.205	77	6.205	79	6.205	59	6.205	50	6.205	77
6.21	41	6.21	23	6.21	17	6.21	76	6.21	80	6.21	66	6.21	53	6.21	86
6.215	35	6.215	23	6.215	17	6.215	73	6.215	80	6.215	71	6.215	55	6.215	93
6.22	29	6.22	24	6.22	14	6.22	72	6.22	80	6.22	74	6.22	55	6.22	97
6.225	26	6.225	27	6.225	9	6.225	73	6.225	80	6.225	74	6.225	54	6.225	95
6.23	26	6.23	29	6.23	6	6.23	79	6.23	80	6.23	70	6.23	50	6.23	86
6.235	30	6.235	31	6.235	6	6.235	87	6.235	79	6.235	66	6.235	43	6.235	73
6.24	35	6.24	32	6.24	9	6.24	95	6.24	77	6.24	62	6.24	36	6.24	61
6.245	40	6.245	32	6.245	12	6.245	101	6.245	74	6.245	60	6.245	31	6.245	54
6.25	42	6.25	30	6.25	13	6.25	101	6.25	71	6.25	60	6.25	29	6.25	54
6.255	41	6.255	28	6.255	10	6.255	97	6.255	66	6.255	61	6.255	30	6.255	57
6.26	39	6.26	26	6.26	5	6.26	89	6.26	60	6.26	61	6.26	33	6.26	63
6.265	40	6.265	26	6.265	1	6.265	82	6.265	55	6.265	60	6.265	35	6.265	70
6.27	43	6.27	27	6.27	0	6.27	77	6.27	50	6.27	59	6.27	32	6.27	77
6.275	48	6.275	29	6.275	3	6.275	76	6.275	49	6.275	58	6.275	26	6.275	82
6.28	53	6.28	29	6.28	9	6.28	77	6.28	51	6.28	59	6.28	21	6.28	86
6.285	54	6.285	27	6.285	16	6.285	76	6.285	55	6.285	63	6.285	21	6.285	87
6.29	50	6.29	24	6.29	21	6.29	72	6.29	57	6.29	68	6.29	26	6.29	86
6.295	44	6.295	22	6.295	23	6.295	67	6.295	58	6.295	72	6.295	34	6.295	86
6.3	37	6.3	24	6.3	20	6.3	60	6.3	57	6.3	75	6.3	43	6.3	84
6.305	31	6.305	30	6.305	14	6.305	55	6.305	57	6.305	73	6.305	47	6.305	81
6.31	30	6.31	37	6.31	8	6.31	53	6.31	61	6.31	67	6.31	48	6.31	78
6.315	33	6.315	41	6.315	5	6.315	55	6.315	68	6.315	58	6.315	45	6.315	73
6.32	39	6.32	40	6.32	5	6.32	60	6.32	76	6.32	48	6.32	41	6.32	68
6.325	47	6.325	35	6.325	8	6.325	68	6.325	83	6.325	41	6.325	38	6.325	64
6.33	55	6.33	30	6.33	13	6.33	74	6.33	87	6.33	37	6.33	38	6.33	62
6.335	59	6.335	27	6.335	15	6.335	76	6.335	87	6.335	39	6.335	40	6.335	63
6.34	59	6.34	27	6.34	15	6.34	74	6.34	85	6.34	46	6.34	46	6.34	67
6.345	55	6.345	28	6.345	12	6.345	69	6.345	81	6.345	54	6.345	55	6.345	71
6.35	48	6.35	29	6.35	10	6.35	61	6.35	75	6.35	61	6.35	65	6.35	76
6.355	41	6.355	28	6.355	11	6.355	53	6.355	69	6.355	64	6.355	76	6.355	80
6.36	36	6.36	25	6.36	16	6.36	48	6.36	64	6.36	62	6.36	82	6.36	80
6.365	35	6.365	21	6.365	24	6.365	47	6.365	61	6.365	59	6.365	83	6.365	75
6.37	35	6.37	17	6.37	32	6.37	48	6.37	61	6.37	56	6.37	80	6.37	64
6.375	34	6.375	13	6.375	35	6.375	50	6.375	64	6.375	54	6.375	75	6.375	52
6.38	32	6.38	11	6.38	34	6.38	49	6.38	67	6.38	55	6.38	72	6.38	41
6.385	28	6.385	12	6.385	27	6.385	48	6.385	67	6.385	58	6.385	70	6.385	37
6.39	23	6.39	16	6.39	18	6.39	47	6.39	65	6.39	63	6.39	72	6.39	39
6.395	21	6.395	21	6.395	10	6.395	48	6.395	64	6.395	69	6.395	75	6.395	47
6.4	24	6.4	26	6.4	4	6.4	51	6.4	64	6.4	73	6.4	77	6.4	57
6.405	30	6.405	30	6.405	1	6.405	55	6.405	66	6.405	73	6.405	77	6.405	67
6.41	37	6.41	33	6.41	3	6.41	60	6.41	67	6.41	69	6.41	73	6.41	73
6.415	42	6.415	35	6.415	6	6.415	66	6.415	68	6.415	64	6.415	66	6.415	75
6.42	43	6.42	36	6.42	11	6.42	73	6.42	70	6.42	59	6.42	58	6.42	73
6.425	38	6.425	36	6.425	14	6.425	77	6.425	73	6.425	58	6.425	52	6.425	67
6.43	31	6.43	36	6.43	16	6.43	78	6.43	78	6.43	59	6.43	49	6.43	61
6.435	25	6.435	35	6.435	15	6.435	74	6.435	82	6.435	62	6.435	51	6.435	56
6.44	23	6.44	34	6.44	13	6.44	68	6.44	84	6.44	62	6.44	54	6.44	55
6.445	26	6.445	33	6.445	10	6.445	62	6.445	84	6.445	57	6.445	55	6.445	57
6.45	33	6.45	31	6.45	9	6.45	59	6.45	82	6.45	48	6.45	53	6.45	64
6.455	39	6.455	27	6.455	11	6.455	59	6.455	79	6.455	39	6.455	48	6.455	71
6.46	43	6.46	24	6.46	17	6.46	60	6.46	75	6.46	33	6.46	42	6.46	77
6.465	41	6.465	22	6.465	26	6.465	61	6.465	73	6.465	33	6.465	38	6.465	81
6.47	35	6.47	23	6.47	34	6.47	59	6.47	73	6.47	38	6.47	39	6.47	82
6.475	28	6.475	26	6.475	39	6.475	56	6.475	76	6.475	45	6.475	44	6.475	81
6.48	23	6.48	32	6.48	38	6.48	50	6.48	80	6.48	51	6.48	52	6.48	78
6.485	21	6.485	37	6.485	34	6.485	45	6.485	83	6.485	53	6.485	59	6.485	75
6.49	22	6.49	40	6.49	28	6.49	41	6.49	84	6.49	51	6.49	63	6.49	73
6.495	25	6.495	42	6.495	25	6.495	40	6.495	85	6.495	46	6.495	63	6.495	70
6.5	29	6.5	42	6.5	24	6.5	39	6.5	86	6.5	40	6.5	57	6.5	67
6.505	31	6.505	41	6.505	23	6.505	40	6.505	88	6.505	35	6.505	52	6.505	65
6.51	31	6.51	39	6.51	21	6.51	41	6.51	90	6.51	33	6.51	48	6.51	66
6.515	28	6.515	37	6.515	17	6.515	43	6.515	91	6.515	33	6.515	45	6.515	71
6.52	25	6.52	35	6.52	11	6.52	46	6.52	93	6.52	35	6.52	44	6.52	78
6.525	25	6.525	34	6.525	7	6.525	48	6.525	94	6.525	37	6.525	43	6.525	86
6.53	30	6.53	32	6.53	5	6.53	46	6.53	94	6.53	38	6.53	42	6.53	93
6.535	36	6.535	28	6.535	6	6.535	42	6.535	93	6.535	39	6.535	42	6.535	98
6.54	42	6.54	24	6.54	11	6.54	39	6.54	92	6.54	39	6.54	46	6.54	102
6.545	45	6.545	20	6.545	17	6.545	42	6.545	90	6.545	39	6.545	53	6.545	103
6.55	45	6.55	19	6.55	23	6.55	50	6.55	87	6.55	38	6.55	62	6.55	101
6.555	42	6.555	22	6.555	28	6.555	63	6.555	83	6.555	39	6.555	72	6.555	96
6.56	37	6.56	31	6.56	29	6.56	75	6.56	79	6.56	41	6.56	80	6.56	89
6.565	32	6.565	42	6.565	26	6.565	82	6.565	71	6.565	47	6.565	86	6.565	83
6.57	27	6.57	52	6.57	22	6.57	83	6.57	62	6.57	53	6.57	89	6.57	80
6.575	23	6.575	57	6.575	19	6.575	78	6.575	53	6.575	58	6.575	89	6.575	78
6.58	23	6.58	55	6.58	19	6.58	71	6.58	45	6.58	60	6.58	84	6.58	77
6.585	25	6.585	47	6.585	19	6.585	63	6.585	41	6.585	61	6.585	76	6.585	77
6.59	29	6.59	37	6.59	19	6.59	59	6.59	42	6.59	60	6.59	65	6.59	75
6.595	33	6.595	28	6.595	17	6.595	61	6.595	48	6.595	59	6.595	55	6.595	73
6.6	37	6.6	22	6.6	15	6.6	70	6.6	56	6.6	58	6.6	47	6.6	71
6.605	40	6.605	20	6.605	14	6.605	86	6.605	64	6.605	58	6.605	43	6.605	70
6.61	45	6.61	21	6.61	16	6.61	103	6.61	70	6.61	60	6.61	43	6.61	69
6.615	49	6.615	24	6.615	20	6.615	115	6.615	75	6.615	65	6.615	48	6.615	68
6.62	53	6.62	29	6.62	24	6.62	120	6.62	78	6.62	71	6.62	56	6.62	70
6.625	55	6.625	30	6.625	27	6.625	116	6.625	80	6.625	76	6.625	66	6.625	74
6.63	54	6.63	27	6.63	27	6.63	107	6.63	80	6.63	78	6.63	75	6.63	82
6.635	49	6.635	21	6.635	26	6.635	97	6.635	79	6.635	75	6.635	81	6.635	89
6.64	41	6.64	12	6.64	22	6.64	89	6.64	78	6.64	69	6.64	82	6.64	94
6.645	33	6.645	7	6.645	17	6.645	83	6.645	78	6.645	61	6.645	80	6.645	94
6.65	26	6.65	6	6.65	13	6.65	77	6.65	80	6.65	54	6.65	78	6.65	91
6.655	21	6.655	9	6.655	10	6.655	73	6.655	83	6.655	50	6.655	77	6.655	87
6.66	18	6.66	12	6.66	10	6.66	70	6.66	86	6.66	50	6.66	76	6.66	82
6.665	19	6.665	14	6.665	10	6.665	69	6.665	86	6.665	53	6.665	76	6.665	79
6.67	22	6.67	12	6.67	12	6.67	68	6.67	81	6.67	55	6.67	74	6.67	77
6.675	26	6.675	10	6.675	13	6.675	66	6.675	72	6.675	55	6.675	72	6.675	76
6.68	29	6.68	9	6.68	14	6.68	62	6.68	61	6.68	54	6.68	68	6.68	78
6.685	30	6.685	10	6.685	14	6.685	59	6.685	52	6.685	52	6.685	63	6.685	81
6.69	29	6.69	15	6.69	15	6.69	59	6.69	49	6.69	53	6.69	59	6.69	83
6.695	28	6.695	21	6.695	14	6.695	62	6.695	51	6.695	57	6.695	56	6.695	81
6.7	29	6.7	27	6.7	13	6.7	63	6.7	58	6.7	63	6.7	55	6.7	73
6.705	32	6.705	32	6.705	13	6.705	59	6.705	69	6.705	68	6.705	55	6.705	63
6.71	38	6.71	33	6.71	15	6.71	52	6.71	81	6.71	70	6.71	55	6.71	54
6.715	45	6.715	32	6.715	19	6.715	43	6.715	90	6.715	68	6.715	53	6.715	49
6.72	49	6.72	30	6.72	22	6.72	39	6.72	94	6.72	62	6.72	51	6.72	49
6.725	50	6.725	28	6.725	24	6.725	42	6.725	95	6.725	55	6.725	47	6.725	53
6.73	47	6.73	28	6.73	24	6.73	49	6.73	94	6.73	47	6.73	45	6.73	58
6.735	43	6.735	28	6.735	23	6.735	59	6.735	94	6.735	42	6.735	44	6.735	63
6.74	40	6.74	27	6.74	22	6.74	65	6.74	95	6.74	38	6.74	47	6.74	65
6.745	40	6.745	24	6.745	23	6.745	68	6.745	96	6.745	37	6.745	51	6.745	64
6.75	43	6.75	21	6.75	24	6.75	68	6.75	96	6.75	38	6.75	56	6.75	62
6.755	48	6.755	19	6.755	25	6.755	68	6.755	92	6.755	41	6.755	62	6.755	62
6.76	52	6.76	19	6.76	24	6.76	71	6.76	85	6.76	44	6.76	68	6.76	63
6.765	54	6.765	23	6.765	21	6.765	77	6.765	77	6.765	46	6.765	72	6.765	67
6.77	54	6.77	28	6.77	16	6.77	85	6.77	69	6.77	45	6.77	73	6.77	69
6.775	51	6.775	33	6.775	10	6.775	92	6.775	62	6.775	41	6.775	71	6.775	70
6.78	48	6.78	38	6.78	6	6.78	96	6.78	58	6.78	37	6.78	66	6.78	71
6.785	46	6.785	41	6.785	5	6.785	98	6.785	55	6.785	37	6.785	61	6.785	75
6.79	45	6.79	43	6.79	6	6.79	97	6.79	56	6.79	43	6.79	58	6.79	84
6.795	44	6.795	42	6.795	10	6.795	95	6.795	58	6.795	55	6.795	57	6.795	96
6.8	41	6.8	38	6.8	16	6.8	90	6.8	61	6.8	71	6.8	60	6.8	106
6.805	38	6.805	33	6.805	23	6.805	83	6.805	62	6.805	88	6.805	64	6.805	110
6.81	35	6.81	27	6.81	29	6.81	75	6.81	60	6.81	100	6.81	69	6.81	105
6.815	32	6.815	23	6.815	33	6.815	69	6.815	57	6.815	104	6.815	72	6.815	94
6.82	29	6.82	20	6.82	33	6.82	66	6.82	56	6.82	97	6.82	74	6.82	81
6.825	29	6.825	19	6.825	28	6.825	66	6.825	59	6.825	83	6.825	73	6.825	69
6.83	33	6.83	19	6.83	22	6.83	68	6.83	67	6.83	66	6.83	71	6.83	60
6.835	40	6.835	19	6.835	17	6.835	70	6.835	78	6.835	53	6.835	69	6.835	54
6.84	48	6.84	19	6.84	16	6.84	69	6.84	87	6.84	47	6.84	69	6.84	53
6.845	54	6.845	19	6.845	19	6.845	66	6.845	90	6.845	49	6.845	72	6.845	56
6.85	55	6.85	19	6.85	23	6.85	61	6.85	87	6.85	55	6.85	77	6.85	62
6.855	50	6.855	19	6.855	26	6.855	56	6.855	79	6.855	62	6.855	83	6.855	69
6.86	42	6.86	21	6.86	22	6.86	53	6.86	71	6.86	67	6.86	87	6.86	76
6.865	35	6.865	23	6.865	15	6.865	51	6.865	66	6.865	68	6.865	87	6.865	83
6.87	31	6.87	26	6.87	6	6.87	50	6.87	66	6.87	65	6.87	84	6.87	88
6.875	31	6.875	28	6.875	0	6.875	51	6.875	68	6.875	61	6.875	79	6.875	92
6.88	34	6.88	29	6.88	0	6.88	53	6.88	71	6.88	58	6.88	73	6.88	91
6.885	37	6.885	27	6.885	4	6.885	55	6.885	72	6.885	57	6.885	65	6.885	86
6.89	39	6.89	24	6.89	11	6.89	56	6.89	72	6.89	58	6.89	58	6.89	79
6.895	36	6.895	20	6.895	17	6.895	56	6.895	74	6.895	60	6.895	52	6.895	74
6.9	32	6.9	17	6.9	19	6.9	56	6.9	76	6.9	61	6.9	49	6.9	71
6.905	27	6.905	15	6.905	18	6.905	55	6.905	80	6.905	62	6.905	47	6.905	69
6.91	23	6.91	15	6.91	15	6.91	55	6.91	83	6.91	61	6.91	45	6.91	67
6.915	23	6.915	15	6.915	14	6.915	56	6.915	84	6.915	61	6.915	42	6.915	64
6.92	26	6.92	15	6.92	16	6.92	60	6.92	81	6.92	62	6.92	38	6.92	60
6.925	30	6.925	13	6.925	21	6.925	65	6.925	77	6.925	66	6.925	35	6.925	57
6.93	31	6.93	11	6.93	29	6.93	71	6.93	73	6.93	73	6.93	33	6.93	55
6.935	31	6.935	8	6.935	38	6.935	74	6.935	66	6.935	79	6.935	33	6.935	57
6.94	27	6.94	7	6.94	45	6.94	72	6.94	59	6.94	83	6.94	34	6.94	62
6.945	23	6.945	9	6.945	47	6.945	66	6.945	54	6.945	83	6.945	37	6.945	69
6.95	20	6.95	13	6.95	43	6.95	59	6.95	52	6.95	78	6.95	42	6.95	75
6.955	20	6.955	17	6.955	33	6.955	58	6.955	55	6.955	71	6.955	46	6.955	77
6.96	23	6.96	19	6.96	19	6.96	61	6.96	61	6.96	65	6.96	49	6.96	76
6.965	29	6.965	17	6.965	6	6.965	65	6.965	69	6.965	62	6.965	48	6.965	73
6.97	35	6.97	13	6.97	-2	6.97	68	6.97	74	6.97	61	6.97	47	6.97	70
6.975	38	6.975	8	6.975	-4	6.975	65	6.975	76	6.975	60	6.975	46	6.975	69
6.98	36	6.98	5	6.98	-1	6.98	61	6.98	77	6.98	60	6.98	48	6.98	71
6.985	30	6.985	6	6.985	5	6.985	58	6.985	76	6.985	60	6.985	53	6.985	76
6.99	22	6.99	8	6.99	11	6.99	57	6.99	78	6.99	61	6.99	59	6.99	82
6.995	17	6.995	11	6.995	14	6.995	57	6.995	80	6.995	62	6.995	65	6.995	90
7	19	7	14	7	13	7	58	7	84	7	65	7	71	7	97
7.005	27	7.005	15	7.005	10	7.005	59	7.005	86	7.005	69	7.005	77	7.005	100
7.01	37	7.01	14	7.01	8	7.01	62	7.01	86	7.01	75	7.01	81	7.01	101
7.015	45	7.015	12	7.015	8	7.015	65	7.015	82	7.015	81	7.015	82	7.015	98
7.02	48	7.02	9	7.02	10	7.02	67	7.02	75	7.02	85	7.02	77	7.02	93
7.025	46	7.025	9	7.025	13	7.025	66	7.025	66	7.025	88	7.025	67	7.025	87
7.03	40	7.03	12	7.03	14	7.03	62	7.03	58	7.03	90	7.03	57	7.03	82
7.035	35	7.035	18	7.035	14	7.035	57	7.035	54	7.035	92	7.035	50	7.035	79
7.04	32	7.04	24	7.04	13	7.04	53	7.04	55	7.04	91	7.04	48	7.04	79
7.045	33	7.045	28	7.045	13	7.045	49	7.045	58	7.045	87	7.045	48	7.045	81
7.05	36	7.05	28	7.05	15	7.05	47	7.05	63	7.05	78	7.05	48	7.05	83
7.055	41	7.055	24	7.055	18	7.055	46	7.055	66	7.055	68	7.055	48	7.055	82
7.06	45	7.06	19	7.06	23	7.06	46	7.06	68	7.06	61	7.06	49	7.06	78
7.065	47	7.065	13	7.065	26	7.065	47	7.065	68	7.065	58	7.065	53	7.065	72
7.07	47	7.07	10	7.07	26	7.07	50	7.07	68	7.07	58	7.07	61	7.07	68
7.075	45	7.075	10	7.075	24	7.075	54	7.075	69	7.075	59	7.075	70	7.075	69
7.08	41	7.08	13	7.08	20	7.08	61	7.08	72	7.08	58	7.08	77	7.08	77
7.085	36	7.085	16	7.085	17	7.085	70	7.085	78	7.085	54	7.085	80	7.085	90
7.09	33	7.09	18	7.09	16	7.09	79	7.09	84	7.09	48	7.09	79	7.09	103
7.095	33	7.095	17	7.095	17	7.095	86	7.095	89	7.095	45	7.095	75	7.095	111
7.1	38	7.1	14	7.1	20	7.1	88	7.1	90	7.1	45	7.1	72	7.1	113
7.105	42	7.105	11	7.105	23	7.105	85	7.105	86	7.105	50	7.105	70	7.105	109
7.11	43	7.11	11	7.11	27	7.11	78	7.11	82	7.11	56	7.11	69	7.11	101
7.115	40	7.115	15	7.115	29	7.115	72	7.115	78	7.115	61	7.115	67	7.115	94
7.12	34	7.12	21	7.12	29	7.12	67	7.12	75	7.12	63	7.12	64	7.12	90
7.125	28	7.125	28	7.125	26	7.125	66	7.125	73	7.125	64	7.125	60	7.125	89
7.13	27	7.13	31	7.13	21	7.13	71	7.13	71	7.13	64	7.13	59	7.13	91
7.135	31	7.135	32	7.135	16	7.135	81	7.135	69	7.135	65	7.135	60	7.135	92
7.14	38	7.14	28	7.14	13	7.14	92	7.14	68	7.14	66	7.14	63	7.14	89
7.145	45	7.145	23	7.145	13	7.145	100	7.145	69	7.145	65	7.145	67	7.145	83
7.15	48	7.15	19	7.15	14	7.15	104	7.15	70	7.15	62	7.15	68	7.15	75
7.155	49	7.155	18	7.155	14	7.155	104	7.155	72	7.155	58	7.155	65	7.155	70
7.16	49	7.16	21	7.16	13	7.16	99	7.16	75	7.16	53	7.16	59	7.16	70
7.165	48	7.165	27	7.165	10	7.165	94	7.165	79	7.165	49	7.165	54	7.165	75
7.17	47	7.17	34	7.17	8	7.17	90	7.17	85	7.17	47	7.17	51	7.17	81
7.175	46	7.175	36	7.175	9	7.175	88	7.175	92	7.175	45	7.175	54	7.175	87
7.18	47	7.18	33	7.18	11	7.18	87	7.18	99	7.18	44	7.18	60	7.18	89
7.185	49	7.185	26	7.185	15	7.185	86	7.185	106	7.185	43	7.185	67	7.185	88
7.19	52	7.19	18	7.19	18	7.19	87	7.19	114	7.19	44	7.19	72	7.19	84
7.195	53	7.195	12	7.195	19	7.195	88	7.195	119	7.195	49	7.195	71	7.195	80
7.2	50	7.2	12	7.2	19	7.2	90	7.2	120	7.2	56	7.2	67	7.2	78
7.205	45	7.205	16	7.205	17	7.205	92	7.205	117	7.205	65	7.205	61	7.205	79
7.21	39	7.21	22	7.21	13	7.21	92	7.21	108	7.21	74	7.21	55	7.21	84
7.215	34	7.215	27	7.215	10	7.215	92	7.215	96	7.215	80	7.215	51	7.215	90
7.22	33	7.22	29	7.22	8	7.22	92	7.22	82	7.22	84	7.22	49	7.22	95
7.225	34	7.225	27	7.225	9	7.225	93	7.225	70	7.225	86	7.225	49	7.225	97
7.23	36	7.23	24	7.23	14	7.23	93	7.23	60	7.23	85	7.23	50	7.23	96
7.235	39	7.235	23	7.235	21	7.235	91	7.235	54	7.235	83	7.235	50	7.235	95
7.24	41	7.24	25	7.24	28	7.24	86	7.24	52	7.24	77	7.24	50	7.24	97
7.245	42	7.245	30	7.245	31	7.245	82	7.245	56	7.245	70	7.245	49	7.245	104
7.25	41	7.25	34	7.25	30	7.25	80	7.25	65	7.25	65	7.25	48	7.25	113
7.255	41	7.255	32	7.255	26	7.255	82	7.255	78	7.255	65	7.255	48	7.255	120
7.26	42	7.26	26	7.26	22	7.26	87	7.26	92	7.26	68	7.26	48	7.26	122
7.265	46	7.265	19	7.265	20	7.265	92	7.265	105	7.265	74	7.265	50	7.265	117
7.27	50	7.27	16	7.27	20	7.27	95	7.27	116	7.27	79	7.27	53	7.27	109
7.275	52	7.275	19	7.275	19	7.275	95	7.275	121	7.275	83	7.275	58	7.275	99
7.28	51	7.28	25	7.28	18	7.28	93	7.28	122	7.28	86	7.28	64	7.28	92
7.285	47	7.285	30	7.285	16	7.285	89	7.285	118	7.285	92	7.285	69	7.285	87
7.29	42	7.29	33	7.29	13	7.29	84	7.29	116	7.29	99	7.29	72	7.29	84
7.295	37	7.295	34	7.295	9	7.295	79	7.295	115	7.295	106	7.295	71	7.295	85
7.3	35	7.3	33	7.3	4	7.3	74	7.3	118	7.3	109	7.3	68	7.3	87
7.305	33	7.305	33	7.305	1	7.305	70	7.305	122	7.305	107	7.305	65	7.305	91
7.31	33	7.31	34	7.31	1	7.31	68	7.31	124	7.31	101	7.31	62	7.31	95
7.315	34	7.315	32	7.315	4	7.315	71	7.315	120	7.315	93	7.315	61	7.315	100
7.32	35	7.32	28	7.32	9	7.32	78	7.32	110	7.32	84	7.32	59	7.32	103
7.325	35	7.325	22	7.325	15	7.325	86	7.325	99	7.325	74	7.325	55	7.325	105
7.33	33	7.33	15	7.33	19	7.33	91	7.33	91	7.33	64	7.33	50	7.33	104
7.335	29	7.335	10	7.335	20	7.335	93	7.335	87	7.335	57	7.335	44	7.335	99
7.34	25	7.34	10	7.34	20	7.34	90	7.34	88	7.34	57	7.34	41	7.34	93
7.345	23	7.345	16	7.345	19	7.345	87	7.345	91	7.345	63	7.345	39	7.345	86
7.35	23	7.35	25	7.35	19	7.35	85	7.35	94	7.35	72	7.35	40	7.35	84
7.355	27	7.355	34	7.355	22	7.355	86	7.355	97	7.355	82	7.355	44	7.355	86
7.36	33	7.36	40	7.36	27	7.36	92	7.36	100	7.36	89	7.36	52	7.36	93
7.365	40	7.365	43	7.365	32	7.365	100	7.365	105	7.365	93	7.365	63	7.365	102
7.37	45	7.37	43	7.37	34	7.37	104	7.37	109	7.37	92	7.37	76	7.37	110
7.375	45	7.375	42	7.375	35	7.375	103	7.375	114	7.375	88	7.375	85	7.375	114
7.38	41	7.38	40	7.38	33	7.38	94	7.38	118	7.38	82	7.38	86	7.38	114
7.385	35	7.385	38	7.385	29	7.385	81	7.385	118	7.385	79	7.385	81	7.385	115
7.39	31	7.39	36	7.39	26	7.39	68	7.39	114	7.39	80	7.39	72	7.39	115
7.395	32	7.395	35	7.395	22	7.395	58	7.395	109	7.395	85	7.395	64	7.395	116
7.4	36	7.4	34	7.4	20	7.4	53	7.4	104	7.4	90	7.4	59	7.4	116
7.405	42	7.405	33	7.405	20	7.405	53	7.405	102	7.405	91	7.405	57	7.405	113
7.41	45	7.41	31	7.41	20	7.41	58	7.41	105	7.41	87	7.41	56	7.41	108
7.415	43	7.415	30	7.415	18	7.415	64	7.415	110	7.415	77	7.415	54	7.415	103
7.42	39	7.42	29	7.42	15	7.42	70	7.42	117	7.42	67	7.42	51	7.42	100
7.425	35	7.425	29	7.425	11	7.425	74	7.425	121	7.425	62	7.425	49	7.425	101
7.43	33	7.43	29	7.43	8	7.43	74	7.43	120	7.43	61	7.43	48	7.43	103
7.435	36	7.435	28	7.435	8	7.435	71	7.435	113	7.435	66	7.435	49	7.435	105
7.44	41	7.44	26	7.44	10	7.44	66	7.44	103	7.44	74	7.44	53	7.44	105
7.445	48	7.445	23	7.445	15	7.445	63	7.445	91	7.445	84	7.445	58	7.445	105
7.45	53	7.45	19	7.45	21	7.45	61	7.45	81	7.45	93	7.45	64	7.45	106
7.455	54	7.455	16	7.455	28	7.455	61	7.455	74	7.455	99	7.455	68	7.455	107
7.46	50	7.46	14	7.46	35	7.46	60	7.46	73	7.46	100	7.46	71	7.46	108
7.465	44	7.465	15	7.465	40	7.465	59	7.465	78	7.465	96	7.465	72	7.465	108
7.47	37	7.47	17	7.47	41	7.47	57	7.47	88	7.47	93	7.47	68	7.47	107
7.475	33	7.475	19	7.475	38	7.475	57	7.475	98	7.475	93	7.475	64	7.475	109
7.48	35	7.48	20	7.48	33	7.48	60	7.48	106	7.48	96	7.48	61	7.48	113
7.485	40	7.485	19	7.485	27	7.485	67	7.485	112	7.485	98	7.485	63	7.485	119
7.49	44	7.49	19	7.49	23	7.49	76	7.49	116	7.49	96	7.49	68	7.49	123
7.495	46	7.495	21	7.495	22	7.495	85	7.495	120	7.495	90	7.495	72	7.495	122
7.5	42	7.5	24	7.5	21	7.5	92	7.5	123	7.5	83	7.5	73	7.5	119
7.505	36	7.505	30	7.505	20	7.505	96	7.505	125	7.505	79	7.505	70	7.505	116
7.51	29	7.51	34	7.51	17	7.51	96	7.51	120	7.51	79	7.51	65	7.51	114
7.515	26	7.515	36	7.515	15	7.515	93	7.515	109	7.515	82	7.515	59	7.515	114
7.52	26	7.52	35	7.52	16	7.52	88	7.52	97	7.52	88	7.52	53	7.52	115
7.525	29	7.525	32	7.525	20	7.525	81	7.525	87	7.525	92	7.525	49	7.525	118
7.53	33	7.53	29	7.53	27	7.53	76	7.53	82	7.53	94	7.53	48	7.53	121
7.535	35	7.535	27	7.535	38	7.535	72	7.535	80	7.535	89	7.535	50	7.535	124
7.54	36	7.54	28	7.54	48	7.54	71	7.54	79	7.54	80	7.54	53	7.54	123
7.545	35	7.545	31	7.545	55	7.545	72	7.545	75	7.545	69	7.545	57	7.545	117
7.55	34	7.55	33	7.55	57	7.55	72	7.55	71	7.55	58	7.55	61	7.55	106
7.555	32	7.555	34	7.555	52	7.555	72	7.555	68	7.555	52	7.555	65	7.555	94
7.56	30	7.56	34	7.56	43	7.56	71	7.56	68	7.56	51	7.56	70	7.56	85
7.565	29	7.565	30	7.565	33	7.565	71	7.565	71	7.565	55	7.565	74	7.565	83
7.57	29	7.57	24	7.57	26	7.57	72	7.57	74	7.57	62	7.57	76	7.57	86
7.575	32	7.575	16	7.575	23	7.575	74	7.575	79	7.575	70	7.575	76	7.575	94
7.58	35	7.58	8	7.58	22	7.58	78	7.58	84	7.58	78	7.58	74	7.58	103
7.585	37	7.585	4	7.585	21	7.585	82	7.585	89	7.585	85	7.585	72	7.585	112
7.59	37	7.59	5	7.59	21	7.59	86	7.59	94	7.59	91	7.59	72	7.59	121
7.595	35	7.595	10	7.595	20	7.595	88	7.595	97	7.595	95	7.595	75	7.595	129
7.6	34	7.6	17	7.6	20	7.6	85	7.6	97	7.6	95	7.6	80	7.6	134
7.605	33	7.605	22	7.605	23	7.605	78	7.605	92	7.605	91	7.605	84	7.605	131
7.61	34	7.61	21	7.61	26	7.61	72	7.61	85	7.61	85	7.61	87	7.61	120
7.615	34	7.615	16	7.615	30	7.615	71	7.615	79	7.615	78	7.615	88	7.615	105
7.62	34	7.62	10	7.62	32	7.62	78	7.62	79	7.62	72	7.62	87	7.62	90
7.625	31	7.625	6	7.625	34	7.625	87	7.625	86	7.625	69	7.625	86	7.625	82
7.63	27	7.63	6	7.63	35	7.63	95	7.63	96	7.63	69	7.63	87	7.63	83
7.635	22	7.635	9	7.635	34	7.635	97	7.635	104	7.635	70	7.635	86	7.635	89
7.64	18	7.64	13	7.64	32	7.64	94	7.64	110	7.64	71	7.64	84	7.64	96
7.645	16	7.645	16	7.645	30	7.645	90	7.645	113	7.645	72	7.645	82	7.645	99
7.65	18	7.65	17	7.65	30	7.65	88	7.65	115	7.65	75	7.65	79	7.65	95
7.655	22	7.655	19	7.655	32	7.655	88	7.655	118	7.655	78	7.655	75	7.655	86
7.66	28	7.66	21	7.66	35	7.66	90	7.66	122	7.66	83	7.66	72	7.66	77
7.665	33	7.665	24	7.665	38	7.665	94	7.665	125	7.665	87	7.665	68	7.665	72
7.67	36	7.67	26	7.67	38	7.67	96	7.67	129	7.67	88	7.67	66	7.67	74
7.675	35	7.675	27	7.675	35	7.675	95	7.675	134	7.675	88	7.675	66	7.675	81
7.68	32	7.68	26	7.68	29	7.68	90	7.68	137	7.68	85	7.68	69	7.68	92
7.685	30	7.685	25	7.685	22	7.685	84	7.685	139	7.685	83	7.685	71	7.685	103
7.69	31	7.69	26	7.69	16	7.69	82	7.69	137	7.69	82	7.69	73	7.69	112
7.695	36	7.695	28	7.695	13	7.695	85	7.695	132	7.695	82	7.695	72	7.695	119
7.7	44	7.7	29	7.7	13	7.7	92	7.7	123	7.7	82	7.7	69	7.7	126
7.705	50	7.705	28	7.705	14	7.705	97	7.705	113	7.705	80	7.705	65	7.705	134
7.71	52	7.71	23	7.71	16	7.71	100	7.71	104	7.71	78	7.71	60	7.71	143
7.715	49	7.715	20	7.715	20	7.715	97	7.715	101	7.715	76	7.715	55	7.715	150
7.72	41	7.72	20	7.72	26	7.72	94	7.72	104	7.72	74	7.72	52	7.72	153
7.725	31	7.725	24	7.725	33	7.725	91	7.725	112	7.725	73	7.725	51	7.725	152
7.73	23	7.73	30	7.73	36	7.73	91	7.73	125	7.73	70	7.73	51	7.73	146
7.735	18	7.735	32	7.735	36	7.735	93	7.735	138	7.735	68	7.735	53	7.735	137
7.74	18	7.74	29	7.74	32	7.74	95	7.74	147	7.74	66	7.74	56	7.74	123
7.745	23	7.745	22	7.745	28	7.745	97	7.745	150	7.745	69	7.745	58	7.745	108
7.75	32	7.75	14	7.75	25	7.75	99	7.75	145	7.75	74	7.75	58	7.75	96
7.755	41	7.755	10	7.755	25	7.755	102	7.755	135	7.755	82	7.755	57	7.755	92
7.76	47	7.76	11	7.76	26	7.76	105	7.76	124	7.76	90	7.76	55	7.76	95
7.765	49	7.765	15	7.765	25	7.765	105	7.765	117	7.765	94	7.765	55	7.765	106
7.77	46	7.77	21	7.77	22	7.77	102	7.77	115	7.77	96	7.77	60	7.77	119
7.775	40	7.775	24	7.775	17	7.775	97	7.775	117	7.775	96	7.775	69	7.775	128
7.78	37	7.78	24	7.78	11	7.78	92	7.78	121	7.78	96	7.78	80	7.78	131
7.785	36	7.785	24	7.785	10	7.785	87	7.785	122	7.785	95	7.785	90	7.785	125
7.79	37	7.79	24	7.79	12	7.79	83	7.79	122	7.79	95	7.79	94	7.79	116
7.795	38	7.795	26	7.795	17	7.795	79	7.795	122	7.795	98	7.795	93	7.795	108
7.8	37	7.8	30	7.8	21	7.8	75	7.8	120	7.8	103	7.8	86	7.8	103
7.805	33	7.805	34	7.805	23	7.805	73	7.805	115	7.805	109	7.805	78	7.805	101
7.81	27	7.81	37	7.81	23	7.81	76	7.81	109	7.81	112	7.81	74	7.81	100
7.815	22	7.815	37	7.815	24	7.815	83	7.815	100	7.815	110	7.815	73	7.815	101
7.82	20	7.82	34	7.82	28	7.82	91	7.82	92	7.82	102	7.82	76	7.82	103
7.825	21	7.825	29	7.825	34	7.825	98	7.825	84	7.825	94	7.825	79	7.825	105
7.83	27	7.83	23	7.83	41	7.83	104	7.83	77	7.83	89	7.83	79	7.83	106
7.835	35	7.835	16	7.835	47	7.835	108	7.835	73	7.835	86	7.835	75	7.835	106
7.84	41	7.84	11	7.84	48	7.84	111	7.84	72	7.84	85	7.84	68	7.84	104
7.845	43	7.845	9	7.845	45	7.845	113	7.845	77	7.845	84	7.845	59	7.845	102
7.85	41	7.85	11	7.85	39	7.85	113	7.85	85	7.85	81	7.85	53	7.85	103
7.855	37	7.855	16	7.855	32	7.855	114	7.855	96	7.855	77	7.855	49	7.855	106
7.86	32	7.86	23	7.86	26	7.86	116	7.86	106	7.86	73	7.86	47	7.86	112
7.865	29	7.865	30	7.865	21	7.865	120	7.865	113	7.865	70	7.865	46	7.865	119
7.87	28	7.87	36	7.87	17	7.87	127	7.87	116	7.87	69	7.87	46	7.87	124
7.875	29	7.875	40	7.875	16	7.875	135	7.875	113	7.875	70	7.875	45	7.875	125
7.88	32	7.88	40	7.88	16	7.88	145	7.88	107	7.88	75	7.88	45	7.88	122
7.885	34	7.885	40	7.885	17	7.885	153	7.885	100	7.885	82	7.885	46	7.885	116
7.89	35	7.89	40	7.89	18	7.89	159	7.89	93	7.89	89	7.89	48	7.89	110
7.895	33	7.895	41	7.895	20	7.895	161	7.895	89	7.895	95	7.895	48	7.895	105
7.9	32	7.9	42	7.9	21	7.9	157	7.9	87	7.9	97	7.9	46	7.9	104
7.905	32	7.905	42	7.905	21	7.905	148	7.905	88	7.905	94	7.905	43	7.905	105
7.91	37	7.91	38	7.91	21	7.91	137	7.91	93	7.91	87	7.91	40	7.91	108
7.915	46	7.915	32	7.915	21	7.915	126	7.915	101	7.915	78	7.915	41	7.915	111
7.92	57	7.92	25	7.92	23	7.92	117	7.92	110	7.92	70	7.92	46	7.92	113
7.925	65	7.925	21	7.925	28	7.925	111	7.925	116	7.925	67	7.925	53	7.925	115
7.93	69	7.93	21	7.93	34	7.93	110	7.93	119	7.93	71	7.93	60	7.93	115
7.935	69	7.935	25	7.935	39	7.935	115	7.935	115	7.935	80	7.935	64	7.935	117
7.94	64	7.94	29	7.94	40	7.94	124	7.94	110	7.94	92	7.94	62	7.94	122
7.945	58	7.945	32	7.945	36	7.945	134	7.945	106	7.945	101	7.945	59	7.945	128
7.95	52	7.95	30	7.95	29	7.95	140	7.95	106	7.95	103	7.95	57	7.95	132
7.955	48	7.955	25	7.955	24	7.955	138	7.955	108	7.955	98	7.955	58	7.955	132
7.96	46	7.96	20	7.96	23	7.96	129	7.96	111	7.96	89	7.96	64	7.96	127
7.965	46	7.965	16	7.965	26	7.965	117	7.965	114	7.965	81	7.965	72	7.965	120
7.97	46	7.97	14	7.97	30	7.97	105	7.97	117	7.97	78	7.97	79	7.97	115
7.975	45	7.975	15	7.975	30	7.975	97	7.975	124	7.975	82	7.975	84	7.975	115
7.98	44	7.98	19	7.98	27	7.98	95	7.98	135	7.98	91	7.98	84	7.98	120
7.985	42	7.985	26	7.985	22	7.985	97	7.985	149	7.985	101	7.985	81	7.985	129
7.99	41	7.99	32	7.99	17	7.99	101	7.99	162	7.99	109	7.99	75	7.99	139
7.995	41	7.995	36	7.995	15	7.995	103	7.995	170	7.995	112	7.995	70	7.995	147
8	40	8	36	8	16	8	101	8	172	8	109	8	68	8	153
8.005	38	8.005	33	8.005	19	8.005	96	8.005	169	8.005	104	8.005	69	8.005	156
8.01	36	8.01	29	8.01	22	8.01	91	8.01	165	8.01	99	8.01	71	8.01	154
8.015	35	8.015	24	8.015	23	8.015	90	8.015	160	8.015	95	8.015	73	8.015	149
8.02	35	8.02	21	8.02	22	8.02	94	8.02	152	8.02	93	8.02	72	8.02	141
8.025	35	8.025	21	8.025	18	8.025	103	8.025	137	8.025	93	8.025	68	8.025	134
8.03	36	8.03	22	8.03	13	8.03	114	8.03	119	8.03	94	8.03	64	8.03	131
8.035	37	8.035	24	8.035	10	8.035	122	8.035	104	8.035	97	8.035	61	8.035	132
8.04	39	8.04	25	8.04	11	8.04	123	8.04	97	8.04	102	8.04	61	8.04	135
8.045	42	8.045	25	8.045	17	8.045	117	8.045	101	8.045	110	8.045	64	8.045	138
8.05	45	8.05	24	8.05	26	8.05	107	8.05	110	8.05	118	8.05	68	8.05	135
8.055	48	8.055	23	8.055	38	8.055	98	8.055	120	8.055	124	8.055	73	8.055	130
8.06	48	8.06	24	8.06	49	8.06	92	8.06	128	8.06	126	8.06	78	8.06	125
8.065	45	8.065	26	8.065	56	8.065	89	8.065	134	8.065	125	8.065	81	8.065	122
8.07	38	8.07	30	8.07	57	8.07	90	8.07	138	8.07	123	8.07	82	8.07	124
8.075	29	8.075	32	8.075	51	8.075	96	8.075	138	8.075	120	8.075	80	8.075	128
8.08	21	8.08	31	8.08	39	8.08	105	8.08	137	8.08	117	8.08	80	8.08	131
8.085	17	8.085	25	8.085	26	8.085	117	8.085	135	8.085	111	8.085	81	8.085	133
8.09	19	8.09	17	8.09	17	8.09	127	8.09	132	8.09	105	8.09	85	8.09	137
8.095	26	8.095	11	8.095	12	8.095	131	8.095	132	8.095	98	8.095	89	8.095	141
8.1	33	8.1	9	8.1	11	8.1	128	8.1	133	8.1	93	8.1	90	8.1	146
8.105	39	8.105	12	8.105	12	8.105	118	8.105	138	8.105	90	8.105	87	8.105	148
8.11	40	8.11	18	8.11	12	8.11	106	8.11	144	8.11	89	8.11	79	8.11	146
8.115	39	8.115	22	8.115	11	8.115	97	8.115	147	8.115	88	8.115	70	8.115	143
8.12	37	8.12	21	8.12	9	8.12	95	8.12	147	8.12	91	8.12	63	8.12	139
8.125	37	8.125	17	8.125	9	8.125	101	8.125	142	8.125	95	8.125	60	8.125	140
8.13	41	8.13	10	8.13	14	8.13	112	8.13	136	8.13	101	8.13	62	8.13	146
8.135	48	8.135	4	8.135	23	8.135	123	8.135	132	8.135	104	8.135	67	8.135	156
8.14	56	8.14	0	8.14	35	8.14	132	8.14	129	8.14	103	8.14	73	8.14	167
8.145	62	8.145	2	8.145	44	8.145	136	8.145	125	8.145	98	8.145	77	8.145	174
8.15	63	8.15	10	8.15	48	8.15	134	8.15	118	8.15	95	8.15	79	8.15	173
8.155	60	8.155	20	8.155	46	8.155	128	8.155	111	8.155	95	8.155	77	8.155	166
8.16	52	8.16	28	8.16	40	8.16	121	8.16	109	8.16	100	8.16	75	8.16	157
8.165	45	8.165	30	8.165	35	8.165	118	8.165	114	8.165	108	8.165	72	8.165	150
8.17	43	8.17	27	8.17	33	8.17	120	8.17	124	8.17	117	8.17	71	8.17	148
8.175	48	8.175	19	8.175	36	8.175	125	8.175	134	8.175	123	8.175	70	8.175	151
8.18	57	8.18	13	8.18	39	8.18	129	8.18	139	8.18	123	8.18	70	8.18	156
8.185	65	8.185	11	8.185	41	8.185	130	8.185	138	8.185	116	8.185	72	8.185	160
8.19	68	8.19	13	8.19	38	8.19	129	8.19	136	8.19	105	8.19	75	8.19	160
8.195	65	8.195	18	8.195	32	8.195	127	8.195	137	8.195	97	8.195	79	8.195	154
8.2	57	8.2	22	8.2	25	8.2	127	8.2	141	8.2	96	8.2	82	8.2	144
8.205	49	8.205	24	8.205	18	8.205	130	8.205	145	8.205	102	8.205	84	8.205	133
8.21	43	8.21	25	8.21	13	8.21	134	8.21	144	8.21	110	8.21	82	8.21	122
8.215	41	8.215	25	8.215	12	8.215	137	8.215	138	8.215	116	8.215	78	8.215	113
8.22	42	8.22	25	8.22	13	8.22	136	8.22	130	8.22	117	8.22	74	8.22	108
8.225	44	8.225	27	8.225	14	8.225	131	8.225	127	8.225	114	8.225	71	8.225	106
8.23	47	8.23	29	8.23	15	8.23	126	8.23	133	8.23	108	8.23	69	8.23	107
8.235	47	8.235	31	8.235	15	8.235	122	8.235	147	8.235	104	8.235	69	8.235	109
8.24	46	8.24	34	8.24	16	8.24	120	8.24	163	8.24	104	8.24	69	8.24	110
8.245	45	8.245	37	8.245	17	8.245	118	8.245	174	8.245	106	8.245	68	8.245	110
8.25	44	8.25	38	8.25	20	8.25	119	8.25	179	8.25	111	8.25	65	8.25	112
8.255	43	8.255	37	8.255	27	8.255	123	8.255	177	8.255	114	8.255	60	8.255	118
8.26	43	8.26	34	8.26	36	8.26	131	8.26	171	8.26	115	8.26	54	8.26	127
8.265	43	8.265	29	8.265	44	8.265	139	8.265	162	8.265	113	8.265	51	8.265	137
8.27	42	8.27	24	8.27	48	8.27	142	8.27	151	8.27	111	8.27	52	8.27	142
8.275	41	8.275	20	8.275	47	8.275	139	8.275	142	8.275	109	8.275	60	8.275	141
8.28	39	8.28	19	8.28	42	8.28	132	8.28	136	8.28	110	8.28	74	8.28	134
8.285	36	8.285	20	8.285	34	8.285	125	8.285	134	8.285	112	8.285	88	8.285	127
8.29	34	8.29	21	8.29	25	8.29	122	8.29	137	8.29	116	8.29	100	8.29	125
8.295	36	8.295	22	8.295	18	8.295	123	8.295	142	8.295	122	8.295	105	8.295	129
8.3	41	8.3	22	8.3	15	8.3	128	8.3	148	8.3	130	8.3	108	8.3	138
8.305	47	8.305	21	8.305	16	8.305	133	8.305	151	8.305	137	8.305	110	8.305	152
8.31	52	8.31	20	8.31	20	8.31	137	8.31	151	8.31	142	8.31	112	8.31	167
8.315	52	8.315	21	8.315	26	8.315	138	8.315	148	8.315	142	8.315	113	8.315	178
8.32	48	8.32	25	8.32	32	8.32	134	8.32	144	8.32	137	8.32	111	8.32	183
8.325	41	8.325	32	8.325	35	8.325	127	8.325	140	8.325	129	8.325	107	8.325	180
8.33	35	8.33	39	8.33	38	8.33	120	8.33	133	8.33	120	8.33	102	8.33	167
8.335	34	8.335	43	8.335	39	8.335	114	8.335	125	8.335	110	8.335	99	8.335	148
8.34	38	8.34	43	8.34	41	8.34	114	8.34	117	8.34	100	8.34	98	8.34	129
8.345	45	8.345	40	8.345	42	8.345	121	8.345	109	8.345	89	8.345	97	8.345	113
8.35	53	8.35	37	8.35	43	8.35	133	8.35	103	8.35	80	8.35	93	8.35	103
8.355	58	8.355	36	8.355	45	8.355	147	8.355	101	8.355	73	8.355	87	8.355	101
8.36	60	8.36	38	8.36	48	8.36	155	8.36	102	8.36	70	8.36	79	8.36	106
8.365	59	8.365	41	8.365	49	8.365	155	8.365	105	8.365	69	8.365	72	8.365	119
8.37	57	8.37	43	8.37	50	8.37	146	8.37	108	8.37	72	8.37	67	8.37	140
8.375	55	8.375	41	8.375	48	8.375	131	8.375	111	8.375	79	8.375	65	8.375	162
8.38	52	8.38	35	8.38	44	8.38	115	8.38	111	8.38	90	8.38	65	8.38	178
8.385	50	8.385	24	8.385	40	8.385	103	8.385	112	8.385	104	8.385	67	8.385	183
8.39	48	8.39	11	8.39	36	8.39	99	8.39	115	8.39	118	8.39	71	8.39	178
8.395	49	8.395	-2	8.395	35	8.395	98	8.395	121	8.395	125	8.395	75	8.395	168
8.4	51	8.4	-11	8.4	34	8.4	101	8.4	130	8.4	126	8.4	80	8.4	157
8.405	53	8.405	-13	8.405	33	8.405	102	8.405	139	8.405	122	8.405	84	8.405	150
8.41	51	8.41	-7	8.41	31	8.41	101	8.41	146	8.41	118	8.41	89	8.41	146
8.415	46	8.415	1	8.415	28	8.415	101	8.415	151	8.415	116	8.415	96	8.415	146
8.42	41	8.42	9	8.42	26	8.42	102	8.42	153	8.42	114	8.42	103	8.42	149
8.425	38	8.425	15	8.425	26	8.425	108	8.425	152	8.425	111	8.425	108	8.425	153
8.43	39	8.43	17	8.43	27	8.43	118	8.43	149	8.43	106	8.43	109	8.43	155
8.435	46	8.435	19	8.435	27	8.435	130	8.435	145	8.435	101	8.435	105	8.435	150
8.44	53	8.44	22	8.44	25	8.44	142	8.44	143	8.44	98	8.44	97	8.44	140
8.445	59	8.445	26	8.445	22	8.445	151	8.445	146	8.445	99	8.445	88	8.445	130
8.45	59	8.45	30	8.45	20	8.45	155	8.45	154	8.45	102	8.45	82	8.45	124
8.455	55	8.455	34	8.455	19	8.455	154	8.455	165	8.455	104	8.455	80	8.455	122
8.46	47	8.46	37	8.46	22	8.46	147	8.46	173	8.46	104	8.46	83	8.46	123
8.465	39	8.465	37	8.465	28	8.465	138	8.465	178	8.465	101	8.465	88	8.465	125
8.47	35	8.47	34	8.47	36	8.47	131	8.47	178	8.47	97	8.47	93	8.47	127
8.475	36	8.475	29	8.475	45	8.475	128	8.475	175	8.475	94	8.475	97	8.475	130
8.48	39	8.48	23	8.48	52	8.48	134	8.48	171	8.48	92	8.48	98	8.48	135
8.485	43	8.485	18	8.485	58	8.485	148	8.485	168	8.485	93	8.485	98	8.485	140
8.49	47	8.49	17	8.49	60	8.49	167	8.49	165	8.49	94	8.49	94	8.49	142
8.495	49	8.495	19	8.495	58	8.495	184	8.495	163	8.495	95	8.495	90	8.495	142
8.5	49	8.5	25	8.5	51	8.5	193	8.5	160	8.5	96	8.5	83	8.5	141
8.505	48	8.505	30	8.505	40	8.505	191	8.505	157	8.505	98	8.505	76	8.505	142
8.51	47	8.51	34	8.51	29	8.51	178	8.51	152	8.51	102	8.51	70	8.51	147
8.515	47	8.515	33	8.515	22	8.515	162	8.515	145	8.515	108	8.515	69	8.515	155
8.52	48	8.52	30	8.52	19	8.52	148	8.52	138	8.52	113	8.52	73	8.52	161
8.525	50	8.525	27	8.525	20	8.525	141	8.525	132	8.525	118	8.525	84	8.525	163
8.53	49	8.53	23	8.53	22	8.53	139	8.53	128	8.53	120	8.53	99	8.53	159
8.535	43	8.535	22	8.535	23	8.535	138	8.535	127	8.535	121	8.535	115	8.535	153
8.54	32	8.54	22	8.54	25	8.54	136	8.54	126	8.54	119	8.54	125	8.54	150
8.545	20	8.545	23	8.545	27	8.545	132	8.545	124	8.545	113	8.545	125	8.545	152
8.55	11	8.55	24	8.55	30	8.55	126	8.55	122	8.55	103	8.55	116	8.55	159
8.555	9	8.555	23	8.555	33	8.555	123	8.555	122	8.555	93	8.555	103	8.555	167
8.56	13	8.56	20	8.56	36	8.56	123	8.56	123	8.56	86	8.56	93	8.56	173
8.565	23	8.565	16	8.565	38	8.565	129	8.565	125	8.565	86	8.565	90	8.565	173
8.57	35	8.57	15	8.57	40	8.57	140	8.57	129	8.57	94	8.57	91	8.57	166
8.575	44	8.575	17	8.575	40	8.575	150	8.575	134	8.575	104	8.575	91	8.575	155
8.58	47	8.58	23	8.58	38	8.58	157	8.58	138	8.58	115	8.58	88	8.58	142
8.585	44	8.585	30	8.585	34	8.585	157	8.585	142	8.585	123	8.585	80	8.585	129
8.59	38	8.59	34	8.59	29	8.59	155	8.59	146	8.59	125	8.59	73	8.59	120
8.595	34	8.595	36	8.595	25	8.595	150	8.595	150	8.595	122	8.595	70	8.595	118
8.6	33	8.6	33	8.6	23	8.6	143	8.6	156	8.6	112	8.6	72	8.6	122
8.605	37	8.605	29	8.605	25	8.605	133	8.605	165	8.605	100	8.605	78	8.605	131
8.61	42	8.61	24	8.61	30	8.61	123	8.61	171	8.61	92	8.61	83	8.61	139
8.615	48	8.615	21	8.615	36	8.615	116	8.615	172	8.615	93	8.615	85	8.615	143
8.62	50	8.62	21	8.62	39	8.62	116	8.62	168	8.62	100	8.62	82	8.62	144
8.625	47	8.625	24	8.625	38	8.625	119	8.625	160	8.625	109	8.625	77	8.625	144
8.63	40	8.63	29	8.63	33	8.63	126	8.63	153	8.63	116	8.63	74	8.63	148
8.635	31	8.635	33	8.635	25	8.635	131	8.635	149	8.635	119	8.635	73	8.635	154
8.64	23	8.64	36	8.64	17	8.64	134	8.64	146	8.64	124	8.64	75	8.64	160
8.645	20	8.645	35	8.645	14	8.645	135	8.645	144	8.645	133	8.645	77	8.645	161
8.65	22	8.65	30	8.65	16	8.65	137	8.65	141	8.65	145	8.65	78	8.65	157
8.655	28	8.655	24	8.655	23	8.655	139	8.655	139	8.655	157	8.655	78	8.655	153
8.66	36	8.66	19	8.66	32	8.66	144	8.66	139	8.66	163	8.66	81	8.66	152
8.665	43	8.665	16	8.665	40	8.665	149	8.665	144	8.665	166	8.665	87	8.665	155
8.67	48	8.67	15	8.67	46	8.67	155	8.67	153	8.67	168	8.67	96	8.67	158
8.675	49	8.675	16	8.675	50	8.675	161	8.675	168	8.675	170	8.675	105	8.675	156
8.68	47	8.68	16	8.68	51	8.68	167	8.68	185	8.68	172	8.68	111	8.68	150
8.685	45	8.685	15	8.685	49	8.685	172	8.685	203	8.685	169	8.685	112	8.685	142
8.69	44	8.69	14	8.69	46	8.69	174	8.69	217	8.69	161	8.69	109	8.69	136
8.695	45	8.695	13	8.695	42	8.695	175	8.695	223	8.695	148	8.695	100	8.695	134
8.7	46	8.7	13	8.7	37	8.7	175	8.7	219	8.7	136	8.7	89	8.7	136
8.705	48	8.705	12	8.705	33	8.705	175	8.705	205	8.705	131	8.705	80	8.705	136
8.71	50	8.71	11	8.71	30	8.71	177	8.71	188	8.71	135	8.71	77	8.71	135
8.715	50	8.715	7	8.715	25	8.715	182	8.715	173	8.715	145	8.715	81	8.715	132
8.72	50	8.72	4	8.72	19	8.72	187	8.72	165	8.72	154	8.72	89	8.72	131
8.725	50	8.725	1	8.725	14	8.725	189	8.725	166	8.725	157	8.725	97	8.725	133
8.73	50	8.73	0	8.73	12	8.73	186	8.73	171	8.73	150	8.73	100	8.73	137
8.735	51	8.735	1	8.735	15	8.735	177	8.735	179	8.735	140	8.735	99	8.735	140
8.74	51	8.74	5	8.74	23	8.74	169	8.74	185	8.74	129	8.74	97	8.74	143
8.745	49	8.745	12	8.745	35	8.745	167	8.745	191	8.745	124	8.745	97	8.745	150
8.75	45	8.75	18	8.75	46	8.75	171	8.75	194	8.75	123	8.75	99	8.75	159
8.755	36	8.755	24	8.755	55	8.755	174	8.755	197	8.755	125	8.755	103	8.755	170
8.76	26	8.76	28	8.76	60	8.76	171	8.76	201	8.76	127	8.76	104	8.76	178
8.765	17	8.765	29	8.765	60	8.765	156	8.765	204	8.765	126	8.765	102	8.765	185
8.77	13	8.77	30	8.77	58	8.77	137	8.77	206	8.77	123	8.77	98	8.77	188
8.775	14	8.775	30	8.775	56	8.775	118	8.775	202	8.775	118	8.775	94	8.775	188
8.78	21	8.78	30	8.78	54	8.78	104	8.78	190	8.78	114	8.78	93	8.78	182
8.785	29	8.785	29	8.785	53	8.785	98	8.785	171	8.785	112	8.785	93	8.785	169
8.79	36	8.79	27	8.79	51	8.79	98	8.79	151	8.79	114	8.79	94	8.79	152
8.795	40	8.795	24	8.795	47	8.795	106	8.795	136	8.795	119	8.795	96	8.795	134
8.8	41	8.8	20	8.8	41	8.8	119	8.8	127	8.8	125	8.8	99	8.8	120
8.805	38	8.805	16	8.805	36	8.805	133	8.805	124	8.805	128	8.805	103	8.805	111
8.81	33	8.81	12	8.81	33	8.81	142	8.81	123	8.81	128	8.81	106	8.81	110
8.815	31	8.815	11	8.815	33	8.815	144	8.815	125	8.815	126	8.815	107	8.815	117
8.82	31	8.82	12	8.82	36	8.82	140	8.82	131	8.82	123	8.82	103	8.82	129
8.825	33	8.825	15	8.825	39	8.825	135	8.825	139	8.825	121	8.825	97	8.825	142
8.83	36	8.83	18	8.83	41	8.83	133	8.83	148	8.83	119	8.83	90	8.83	151
8.835	36	8.835	18	8.835	42	8.835	136	8.835	156	8.835	118	8.835	86	8.835	152
8.84	34	8.84	19	8.84	42	8.84	142	8.84	160	8.84	118	8.84	86	8.84	146
8.845	31	8.845	20	8.845	43	8.845	148	8.845	162	8.845	119	8.845	91	8.845	137
8.85	29	8.85	25	8.85	44	8.85	150	8.85	166	8.85	119	8.85	99	8.85	132
8.855	29	8.855	31	8.855	44	8.855	146	8.855	174	8.855	117	8.855	107	8.855	135
8.86	33	8.86	36	8.86	43	8.86	140	8.86	189	8.86	113	8.86	113	8.86	145
8.865	40	8.865	38	8.865	43	8.865	133	8.865	207	8.865	108	8.865	116	8.865	159
8.87	47	8.87	36	8.87	45	8.87	129	8.87	221	8.87	104	8.87	115	8.87	169
8.875	51	8.875	31	8.875	49	8.875	129	8.875	224	8.875	101	8.875	112	8.875	172
8.88	49	8.88	26	8.88	53	8.88	132	8.88	216	8.88	101	8.88	106	8.88	166
8.885	42	8.885	23	8.885	54	8.885	137	8.885	203	8.885	103	8.885	99	8.885	156
8.89	33	8.89	25	8.89	51	8.89	142	8.89	191	8.89	108	8.89	93	8.89	144
8.895	25	8.895	29	8.895	48	8.895	145	8.895	188	8.895	117	8.895	89	8.895	136
8.9	21	8.9	34	8.9	45	8.9	147	8.9	194	8.9	129	8.9	88	8.9	135
8.905	21	8.905	36	8.905	45	8.905	152	8.905	204	8.905	143	8.905	90	8.905	139
8.91	24	8.91	33	8.91	45	8.91	161	8.91	212	8.91	155	8.91	92	8.91	146
8.915	29	8.915	27	8.915	44	8.915	177	8.915	216	8.915	164	8.915	92	8.915	151
8.92	32	8.92	22	8.92	41	8.92	195	8.92	216	8.92	169	8.92	91	8.92	154
8.925	33	8.925	19	8.925	37	8.925	209	8.925	215	8.925	174	8.925	90	8.925	153
8.93	33	8.93	18	8.93	35	8.93	214	8.93	213	8.93	180	8.93	88	8.93	148
8.935	30	8.935	17	8.935	34	8.935	210	8.935	211	8.935	189	8.935	84	8.935	144
8.94	28	8.94	15	8.94	34	8.94	199	8.94	210	8.94	197	8.94	77	8.94	145
8.945	28	8.945	12	8.945	36	8.945	189	8.945	208	8.945	199	8.945	68	8.945	153
8.95	32	8.95	10	8.95	38	8.95	182	8.95	205	8.95	193	8.95	61	8.95	169
8.955	39	8.955	9	8.955	44	8.955	183	8.955	202	8.955	181	8.955	58	8.955	188
8.96	45	8.96	11	8.96	53	8.96	191	8.96	199	8.96	167	8.96	58	8.96	205
8.965	48	8.965	15	8.965	62	8.965	206	8.965	198	8.965	154	8.965	64	8.965	218
8.97	45	8.97	19	8.97	67	8.97	219	8.97	197	8.97	146	8.97	73	8.97	225
8.975	39	8.975	23	8.975	65	8.975	225	8.975	195	8.975	142	8.975	83	8.975	227
8.98	32	8.98	25	8.98	58	8.98	219	8.98	189	8.98	144	8.98	91	8.98	223
8.985	29	8.985	25	8.985	47	8.985	206	8.985	181	8.985	149	8.985	96	8.985	213
8.99	29	8.99	22	8.99	38	8.99	191	8.99	174	8.99	155	8.99	97	8.99	196
8.995	32	8.995	17	8.995	30	8.995	181	8.995	170	8.995	158	8.995	95	8.995	175
9	36	9	13	9	26	9	175	9	171	9	157	9	93	9	159
9.005	38	9.005	13	9.005	23	9.005	170	9.005	177	9.005	151	9.005	90	9.005	151
9.01	39	9.01	19	9.01	21	9.01	162	9.01	183	9.01	144	9.01	87	9.01	155
9.015	40	9.015	26	9.015	19	9.015	151	9.015	187	9.015	136	9.015	84	9.015	166
9.02	41	9.02	31	9.02	16	9.02	141	9.02	189	9.02	133	9.02	85	9.02	180
9.025	45	9.025	29	9.025	15	9.025	135	9.025	191	9.025	136	9.025	89	9.025	194
9.03	50	9.03	20	9.03	15	9.03	134	9.03	196	9.03	145	9.03	94	9.03	206
9.035	55	9.035	8	9.035	17	9.035	138	9.035	202	9.035	159	9.035	95	9.035	217
9.04	59	9.04	0	9.04	19	9.04	145	9.04	204	9.04	172	9.04	92	9.04	224
9.045	61	9.045	-4	9.045	19	9.045	152	9.045	200	9.045	179	9.045	85	9.045	227
9.05	62	9.05	0	9.05	16	9.05	159	9.05	189	9.05	180	9.05	81	9.05	226
9.055	61	9.055	8	9.055	11	9.055	166	9.055	176	9.055	176	9.055	85	9.055	224
9.06	60	9.06	17	9.06	6	9.06	171	9.06	165	9.06	172	9.06	96	9.06	222
9.065	57	9.065	22	9.065	2	9.065	175	9.065	160	9.065	170	9.065	110	9.065	225
9.07	54	9.07	22	9.07	0	9.07	177	9.07	161	9.07	167	9.07	122	9.07	229
9.075	52	9.075	20	9.075	-3	9.075	177	9.075	167	9.075	162	9.075	127	9.075	233
9.08	54	9.08	18	9.08	-4	9.08	177	9.08	175	9.08	153	9.08	127	9.08	232
9.085	59	9.085	17	9.085	-4	9.085	180	9.085	184	9.085	142	9.085	124	9.085	228
9.09	62	9.09	18	9.09	-3	9.09	184	9.09	193	9.09	133	9.09	119	9.09	220
9.095	61	9.095	19	9.095	-2	9.095	186	9.095	202	9.095	125	9.095	115	9.095	210
9.1	54	9.1	22	9.1	-1	9.1	185	9.1	210	9.1	121	9.1	110	9.1	200
9.105	44	9.105	25	9.105	0	9.105	183	9.105	216	9.105	120	9.105	107	9.105	192
9.11	35	9.11	28	9.11	1	9.11	182	9.11	219	9.11	122	9.11	105	9.11	185
9.115	31	9.115	30	9.115	6	9.115	185	9.115	219	9.115	128	9.115	105	9.115	180
9.12	32	9.12	30	9.12	11	9.12	187	9.12	216	9.12	136	9.12	106	9.12	174
9.125	36	9.125	29	9.125	17	9.125	189	9.125	212	9.125	144	9.125	107	9.125	170
9.13	40	9.13	28	9.13	22	9.13	185	9.13	209	9.13	148	9.13	106	9.13	169
9.135	43	9.135	29	9.135	26	9.135	175	9.135	206	9.135	147	9.135	102	9.135	168
9.14	45	9.14	33	9.14	27	9.14	161	9.14	201	9.14	142	9.14	99	9.14	168
9.145	45	9.145	38	9.145	27	9.145	147	9.145	195	9.145	133	9.145	99	9.145	165
9.15	45	9.15	42	9.15	26	9.15	139	9.15	184	9.15	125	9.15	104	9.15	159
9.155	45	9.155	43	9.155	26	9.155	139	9.155	174	9.155	117	9.155	112	9.155	152
9.16	46	9.16	39	9.16	26	9.16	145	9.16	165	9.16	113	9.16	121	9.16	151
9.165	49	9.165	35	9.165	28	9.165	156	9.165	162	9.165	111	9.165	129	9.165	158
9.17	55	9.17	32	9.17	31	9.17	165	9.17	164	9.17	109	9.17	134	9.17	172
9.175	64	9.175	32	9.175	34	9.175	171	9.175	166	9.175	105	9.175	135	9.175	189
9.18	71	9.18	33	9.18	36	9.18	171	9.18	168	9.18	100	9.18	131	9.18	200
9.185	73	9.185	32	9.185	36	9.185	166	9.185	165	9.185	96	9.185	123	9.185	201
9.19	70	9.19	30	9.19	34	9.19	160	9.19	159	9.19	94	9.19	116	9.19	192
9.195	60	9.195	26	9.195	30	9.195	158	9.195	150	9.195	96	9.195	113	9.195	178
9.2	50	9.2	22	9.2	27	9.2	162	9.2	140	9.2	100	9.2	117	9.2	164
9.205	44	9.205	20	9.205	26	9.205	173	9.205	134	9.205	109	9.205	124	9.205	153
9.21	46	9.21	20	9.21	25	9.21	188	9.21	136	9.21	121	9.21	128	9.21	145
9.215	53	9.215	21	9.215	25	9.215	199	9.215	148	9.215	137	9.215	127	9.215	142
9.22	62	9.22	21	9.22	24	9.22	204	9.22	170	9.22	152	9.22	118	9.22	143
9.225	67	9.225	21	9.225	24	9.225	203	9.225	195	9.225	165	9.225	108	9.225	151
9.23	65	9.23	21	9.23	25	9.23	198	9.23	214	9.23	171	9.23	101	9.23	163
9.235	56	9.235	20	9.235	25	9.235	197	9.235	221	9.235	170	9.235	104	9.235	176
9.24	43	9.24	18	9.24	23	9.24	199	9.24	214	9.24	164	9.24	121	9.24	183
9.245	31	9.245	16	9.245	19	9.245	204	9.245	199	9.245	155	9.245	157	9.245	182
9.25	24	9.25	14	9.25	15	9.25	209	9.25	180	9.25	146	9.25	216	9.25	175
9.255	23	9.255	13	9.255	12	9.255	210	9.255	164	9.255	140	9.255	299	9.255	165
9.26	29	9.26	13	9.26	12	9.26	208	9.26	157	9.26	138	9.26	400	9.26	157
9.265	35	9.265	14	9.265	16	9.265	204	9.265	163	9.265	139	9.265	499	9.265	151
9.27	39	9.27	17	9.27	23	9.27	200	9.27	186	9.27	141	9.27	571	9.27	147
9.275	39	9.275	20	9.275	30	9.275	200	9.275	221	9.275	140	9.275	593	9.275	145
9.28	37	9.28	22	9.28	37	9.28	205	9.28	257	9.28	138	9.28	560	9.28	145
9.285	35	9.285	21	9.285	40	9.285	215	9.285	281	9.285	136	9.285	489	9.285	150
9.29	37	9.29	17	9.29	42	9.29	228	9.29	285	9.29	138	9.29	405	9.29	160
9.295	40	9.295	11	9.295	43	9.295	238	9.295	276	9.295	145	9.295	327	9.295	173
9.3	45	9.3	6	9.3	44	9.3	246	9.3	268	9.3	152	9.3	264	9.3	187
9.305	48	9.305	3	9.305	45	9.305	249	9.305	271	9.305	155	9.305	214	9.305	196
9.31	49	9.31	6	9.31	44	9.31	249	9.31	282	9.31	150	9.31	173	9.31	197
9.315	47	9.315	12	9.315	40	9.315	247	9.315	291	9.315	140	9.315	139	9.315	192
9.32	46	9.32	19	9.32	35	9.32	242	9.32	285	9.32	128	9.32	115	9.32	183
9.325	45	9.325	24	9.325	31	9.325	236	9.325	265	9.325	120	9.325	101	9.325	177
9.33	47	9.33	25	9.33	31	9.33	230	9.33	238	9.33	119	9.33	97	9.33	178
9.335	53	9.335	23	9.335	34	9.335	227	9.335	215	9.335	123	9.335	101	9.335	185
9.34	63	9.34	21	9.34	39	9.34	228	9.34	202	9.34	131	9.34	111	9.34	193
9.345	72	9.345	21	9.345	43	9.345	232	9.345	203	9.345	140	9.345	122	9.345	198
9.35	79	9.35	23	9.35	44	9.35	236	9.35	216	9.35	147	9.35	129	9.35	201
9.355	80	9.355	27	9.355	41	9.355	238	9.355	238	9.355	151	9.355	130	9.355	205
9.36	73	9.36	30	9.36	35	9.36	238	9.36	260	9.36	153	9.36	124	9.36	215
9.365	62	9.365	33	9.365	30	9.365	237	9.365	277	9.365	153	9.365	116	9.365	232
9.37	48	9.37	33	9.37	27	9.37	236	9.37	283	9.37	152	9.37	110	9.37	255
9.375	36	9.375	29	9.375	28	9.375	236	9.375	278	9.375	148	9.375	107	9.375	279
9.38	28	9.38	23	9.38	33	9.38	237	9.38	264	9.38	141	9.38	108	9.38	297
9.385	25	9.385	15	9.385	41	9.385	240	9.385	246	9.385	133	9.385	112	9.385	305
9.39	28	9.39	9	9.39	50	9.39	242	9.39	231	9.39	131	9.39	121	9.39	304
9.395	35	9.395	8	9.395	56	9.395	241	9.395	220	9.395	139	9.395	132	9.395	297
9.4	40	9.4	9	9.4	55	9.4	236	9.4	214	9.4	158	9.4	141	9.4	293
9.405	42	9.405	13	9.405	46	9.405	227	9.405	210	9.405	180	9.405	144	9.405	296
9.41	41	9.41	16	9.41	33	9.41	216	9.41	203	9.41	199	9.41	139	9.41	309
9.415	40	9.415	16	9.415	21	9.415	209	9.415	196	9.415	207	9.415	128	9.415	331
9.42	42	9.42	14	9.42	15	9.42	210	9.42	191	9.42	202	9.42	117	9.42	356
9.425	48	9.425	12	9.425	16	9.425	220	9.425	189	9.425	189	9.425	108	9.425	379
9.43	58	9.43	13	9.43	20	9.43	236	9.43	191	9.43	173	9.43	106	9.43	395
9.435	68	9.435	16	9.435	24	9.435	248	9.435	193	9.435	161	9.435	109	9.435	402
9.44	77	9.44	21	9.44	28	9.44	251	9.44	194	9.44	158	9.44	118	9.44	398
9.445	80	9.445	27	9.445	31	9.445	247	9.445	195	9.445	162	9.445	131	9.445	383
9.45	78	9.45	31	9.45	35	9.45	239	9.45	197	9.45	173	9.45	147	9.45	362
9.455	71	9.455	32	9.455	37	9.455	236	9.455	205	9.455	183	9.455	162	9.455	338
9.46	60	9.46	32	9.46	39	9.46	241	9.46	216	9.46	190	9.46	174	9.46	317
9.465	51	9.465	31	9.465	38	9.465	251	9.465	230	9.465	190	9.465	179	9.465	300
9.47	47	9.47	32	9.47	36	9.47	262	9.47	243	9.47	184	9.47	178	9.47	288
9.475	48	9.475	34	9.475	33	9.475	271	9.475	251	9.475	177	9.475	174	9.475	278
9.48	52	9.48	38	9.48	30	9.48	278	9.48	251	9.48	169	9.48	169	9.48	269
9.485	58	9.485	40	9.485	27	9.485	283	9.485	244	9.485	164	9.485	163	9.485	258
9.49	62	9.49	41	9.49	23	9.49	287	9.49	231	9.49	159	9.49	160	9.49	247
9.495	62	9.495	40	9.495	20	9.495	290	9.495	219	9.495	154	9.495	159	9.495	234
9.5	59	9.5	37	9.5	18	9.5	292	9.5	212	9.5	151	9.5	161	9.5	221
9.505	55	9.505	34	9.505	18	9.505	297	9.505	214	9.505	153	9.505	165	9.505	208
9.51	53	9.51	32	9.51	21	9.51	306	9.51	227	9.51	167	9.51	173	9.51	196
9.515	51	9.515	30	9.515	26	9.515	315	9.515	245	9.515	192	9.515	183	9.515	187
9.52	51	9.52	29	9.52	32	9.52	319	9.52	265	9.52	222	9.52	195	9.52	181
9.525	50	9.525	30	9.525	35	9.525	311	9.525	279	9.525	248	9.525	204	9.525	179
9.53	49	9.53	32	9.53	36	9.53	290	9.53	282	9.53	261	9.53	208	9.53	181
9.535	48	9.535	36	9.535	34	9.535	263	9.535	276	9.535	259	9.535	205	9.535	186
9.54	48	9.54	38	9.54	32	9.54	240	9.54	266	9.54	247	9.54	197	9.54	192
9.545	49	9.545	40	9.545	34	9.545	229	9.545	257	9.545	236	9.545	186	9.545	197
9.55	50	9.55	41	9.55	38	9.55	233	9.55	255	9.55	232	9.55	177	9.55	198
9.555	52	9.555	41	9.555	42	9.555	248	9.555	262	9.555	235	9.555	170	9.555	196
9.56	52	9.56	42	9.56	44	9.56	266	9.56	277	9.56	236	9.56	166	9.56	192
9.565	52	9.565	43	9.565	43	9.565	276	9.565	295	9.565	229	9.565	164	9.565	189
9.57	48	9.57	45	9.57	41	9.57	273	9.57	309	9.57	216	9.57	165	9.57	186
9.575	43	9.575	50	9.575	39	9.575	262	9.575	315	9.575	205	9.575	167	9.575	186
9.58	36	9.58	55	9.58	37	9.58	247	9.58	310	9.58	202	9.58	170	9.58	189
9.585	29	9.585	59	9.585	34	9.585	239	9.585	301	9.585	210	9.585	171	9.585	198
9.59	26	9.59	58	9.59	29	9.59	240	9.59	291	9.59	221	9.59	170	9.59	212
9.595	26	9.595	54	9.595	25	9.595	249	9.595	284	9.595	228	9.595	166	9.595	230
9.6	31	9.6	46	9.6	22	9.6	262	9.6	279	9.6	227	9.6	163	9.6	247
9.605	39	9.605	38	9.605	22	9.605	275	9.605	276	9.605	219	9.605	161	9.605	260
9.61	47	9.61	33	9.61	25	9.61	285	9.61	272	9.61	209	9.61	164	9.61	268
9.615	51	9.615	32	9.615	27	9.615	290	9.615	270	9.615	200	9.615	173	9.615	269
9.62	51	9.62	34	9.62	29	9.62	291	9.62	270	9.62	193	9.62	184	9.62	263
9.625	48	9.625	37	9.625	30	9.625	287	9.625	274	9.625	189	9.625	193	9.625	254
9.63	43	9.63	41	9.63	31	9.63	280	9.63	279	9.63	183	9.63	195	9.63	246
9.635	39	9.635	45	9.635	35	9.635	272	9.635	284	9.635	174	9.635	193	9.635	245
9.64	37	9.64	50	9.64	40	9.64	265	9.64	287	9.64	162	9.64	191	9.64	254
9.645	36	9.645	54	9.645	46	9.645	259	9.645	288	9.645	150	9.645	194	9.645	267
9.65	36	9.65	54	9.65	52	9.65	253	9.65	287	9.65	140	9.65	200	9.65	281
9.655	36	9.655	51	9.655	56	9.655	243	9.655	285	9.655	136	9.655	204	9.655	290
9.66	33	9.66	46	9.66	56	9.66	232	9.66	282	9.66	140	9.66	202	9.66	293
9.665	30	9.665	39	9.665	51	9.665	222	9.665	278	9.665	148	9.665	192	9.665	292
9.67	27	9.67	32	9.67	43	9.67	216	9.67	273	9.67	158	9.67	178	9.67	289
9.675	26	9.675	26	9.675	36	9.675	217	9.675	267	9.675	167	9.675	164	9.675	289
9.68	28	9.68	21	9.68	31	9.68	224	9.68	260	9.68	176	9.68	157	9.68	294
9.685	33	9.685	20	9.685	30	9.685	231	9.685	254	9.685	189	9.685	155	9.685	302
9.69	40	9.69	22	9.69	32	9.69	236	9.69	250	9.69	203	9.69	157	9.69	310
9.695	47	9.695	28	9.695	35	9.695	236	9.695	251	9.695	216	9.695	157	9.695	313
9.7	50	9.7	34	9.7	38	9.7	236	9.7	257	9.7	224	9.7	151	9.7	311
9.705	51	9.705	39	9.705	39	9.705	238	9.705	267	9.705	226	9.705	140	9.705	307
9.71	49	9.71	42	9.71	39	9.71	245	9.71	279	9.71	222	9.71	128	9.71	303
9.715	45	9.715	43	9.715	36	9.715	254	9.715	289	9.715	215	9.715	121	9.715	300
9.72	43	9.72	43	9.72	31	9.72	260	9.72	295	9.72	206	9.72	122	9.72	297
9.725	42	9.725	43	9.725	26	9.725	262	9.725	295	9.725	197	9.725	128	9.725	288
9.73	43	9.73	44	9.73	24	9.73	259	9.73	290	9.73	188	9.73	136	9.73	275
9.735	47	9.735	44	9.735	27	9.735	254	9.735	284	9.735	182	9.735	143	9.735	262
9.74	53	9.74	43	9.74	32	9.74	248	9.74	279	9.74	183	9.74	150	9.74	254
9.745	59	9.745	41	9.745	37	9.745	246	9.745	278	9.745	190	9.745	160	9.745	253
9.75	61	9.75	38	9.75	38	9.75	247	9.75	279	9.75	202	9.75	175	9.75	256
9.755	58	9.755	36	9.755	33	9.755	249	9.755	283	9.755	214	9.755	191	9.755	258
9.76	50	9.76	34	9.76	22	9.76	248	9.76	286	9.76	223	9.76	204	9.76	257
9.765	43	9.765	34	9.765	13	9.765	244	9.765	287	9.765	226	9.765	210	9.765	250
9.77	40	9.77	35	9.77	8	9.77	239	9.77	283	9.77	223	9.77	210	9.77	240
9.775	45	9.775	39	9.775	11	9.775	236	9.775	276	9.775	216	9.775	203	9.775	229
9.78	54	9.78	46	9.78	19	9.78	238	9.78	266	9.78	210	9.78	192	9.78	222
9.785	65	9.785	54	9.785	30	9.785	241	9.785	258	9.785	207	9.785	179	9.785	223
9.79	71	9.79	59	9.79	39	9.79	246	9.79	252	9.79	210	9.79	165	9.79	232
9.795	71	9.795	60	9.795	45	9.795	247	9.795	249	9.795	212	9.795	154	9.795	246
9.8	66	9.8	56	9.8	46	9.8	244	9.8	248	9.8	214	9.8	148	9.8	259
9.805	58	9.805	52	9.805	45	9.805	240	9.805	246	9.805	212	9.805	148	9.805	268
9.81	52	9.81	48	9.81	44	9.81	237	9.81	247	9.81	208	9.81	155	9.81	269
9.815	50	9.815	47	9.815	44	9.815	240	9.815	252	9.815	206	9.815	166	9.815	264
9.82	53	9.82	46	9.82	47	9.82	247	9.82	259	9.82	207	9.82	173	9.82	256
9.825	58	9.825	44	9.825	50	9.825	257	9.825	270	9.825	213	9.825	171	9.825	251
9.83	62	9.83	42	9.83	50	9.83	265	9.83	280	9.83	225	9.83	160	9.83	248
9.835	61	9.835	40	9.835	47	9.835	270	9.835	284	9.835	243	9.835	144	9.835	250
9.84	57	9.84	38	9.84	40	9.84	274	9.84	287	9.84	265	9.84	131	9.84	256
9.845	52	9.845	35	9.845	33	9.845	283	9.845	292	9.845	284	9.845	125	9.845	265
9.85	48	9.85	30	9.85	28	9.85	296	9.85	309	9.85	296	9.85	128	9.85	273
9.855	49	9.855	23	9.855	25	9.855	312	9.855	335	9.855	300	9.855	137	9.855	279
9.86	53	9.86	15	9.86	25	9.86	322	9.86	365	9.86	298	9.86	151	9.86	283
9.865	60	9.865	11	9.865	27	9.865	326	9.865	387	9.865	298	9.865	167	9.865	290
9.87	64	9.87	12	9.87	31	9.87	327	9.87	399	9.87	307	9.87	181	9.87	308
9.875	64	9.875	20	9.875	38	9.875	330	9.875	405	9.875	330	9.875	192	9.875	341
9.88	62	9.88	29	9.88	43	9.88	348	9.88	415	9.88	368	9.88	198	9.88	388
9.885	58	9.885	38	9.885	46	9.885	383	9.885	437	9.885	417	9.885	202	9.885	443
9.89	57	9.89	45	9.89	46	9.89	438	9.89	467	9.89	467	9.89	209	9.89	495
9.895	58	9.895	48	9.895	44	9.895	502	9.895	495	9.895	508	9.895	217	9.895	538
9.9	60	9.9	49	9.9	42	9.9	559	9.9	513	9.9	530	9.9	221	9.9	560
9.905	61	9.905	48	9.905	41	9.905	594	9.905	514	9.905	525	9.905	217	9.905	564
9.91	63	9.91	48	9.91	42	9.91	597	9.91	500	9.91	492	9.91	207	9.91	550
9.915	64	9.915	48	9.915	45	9.915	572	9.915	476	9.915	437	9.915	197	9.915	529
9.92	64	9.92	50	9.92	48	9.92	530	9.92	447	9.92	374	9.92	190	9.92	510
9.925	63	9.925	51	9.925	51	9.925	481	9.925	425	9.925	315	9.925	189	9.925	497
9.93	58	9.93	50	9.93	51	9.93	435	9.93	415	9.93	267	9.93	186	9.93	489
9.935	53	9.935	46	9.935	49	9.935	395	9.935	417	9.935	233	9.935	180	9.935	478
9.94	49	9.94	41	9.94	47	9.94	364	9.94	425	9.94	210	9.94	167	9.94	458
9.945	51	9.945	38	9.945	47	9.945	346	9.945	431	9.945	195	9.945	150	9.945	424
9.95	57	9.95	38	9.95	50	9.95	342	9.95	431	9.95	186	9.95	137	9.95	378
9.955	65	9.955	41	9.955	54	9.955	348	9.955	424	9.955	182	9.955	130	9.955	332
9.96	72	9.96	45	9.96	58	9.96	357	9.96	416	9.96	182	9.96	130	9.96	296
9.965	74	9.965	47	9.965	58	9.965	363	9.965	411	9.965	188	9.965	138	9.965	277
9.97	73	9.97	45	9.97	53	9.97	361	9.97	406	9.97	199	9.97	151	9.97	271
9.975	70	9.975	40	9.975	46	9.975	350	9.975	400	9.975	215	9.975	168	9.975	273
9.98	66	9.98	34	9.98	39	9.98	337	9.98	391	9.98	233	9.98	185	9.98	277
9.985	64	9.985	27	9.985	35	9.985	328	9.985	380	9.985	248	9.985	198	9.985	281
9.99	63	9.99	22	9.99	34	9.99	329	9.99	371	9.99	256	9.99	204	9.99	283
9.995	63	9.995	19	9.995	36	9.995	339	9.995	366	9.995	253	9.995	204	9.995	279
10	61	10	18	10	39	10	351	10	365	10	245	10	201	10	268
10.005	55	10.005	19	10.005	42	10.005	361	10.005	369	10.005	239	10.005	195	10.005	252
10.01	47	10.01	19	10.01	45	10.01	366	10.01	376	10.01	239	10.01	187	10.01	241
10.015	38	10.015	18	10.015	48	10.015	365	10.015	380	10.015	244	10.015	176	10.015	240
10.02	34	10.02	16	10.02	52	10.02	359	10.02	380	10.02	251	10.02	163	10.02	252
10.025	37	10.025	15	10.025	55	10.025	350	10.025	369	10.025	258	10.025	151	10.025	268
10.03	48	10.03	16	10.03	57	10.03	342	10.03	346	10.03	264	10.03	142	10.03	283
10.035	62	10.035	19	10.035	58	10.035	337	10.035	317	10.035	273	10.035	141	10.035	289
10.04	75	10.04	23	10.04	58	10.04	340	10.04	291	10.04	288	10.04	147	10.04	287
10.045	82	10.045	27	10.045	55	10.045	351	10.045	279	10.045	308	10.045	158	10.045	284
10.05	82	10.05	28	10.05	50	10.05	370	10.05	286	10.05	328	10.05	171	10.05	286
10.055	77	10.055	27	10.055	45	10.055	397	10.055	309	10.055	345	10.055	182	10.055	295
10.06	70	10.06	28	10.06	41	10.06	425	10.06	337	10.06	360	10.06	191	10.06	306
10.065	64	10.065	30	10.065	41	10.065	447	10.065	356	10.065	373	10.065	197	10.065	314
10.07	60	10.07	35	10.07	48	10.07	452	10.07	363	10.07	384	10.07	200	10.07	313
10.075	57	10.075	39	10.075	59	10.075	439	10.075	361	10.075	391	10.075	200	10.075	301
10.08	57	10.08	43	10.08	71	10.08	410	10.08	358	10.08	389	10.08	197	10.08	284
10.085	57	10.085	46	10.085	79	10.085	380	10.085	362	10.085	381	10.085	191	10.085	266
10.09	58	10.09	48	10.09	80	10.09	359	10.09	377	10.09	371	10.09	183	10.09	254
10.095	56	10.095	48	10.095	73	10.095	353	10.095	396	10.095	364	10.095	175	10.095	252
10.1	52	10.1	46	10.1	64	10.1	355	10.1	411	10.1	361	10.1	170	10.1	261
10.105	47	10.105	41	10.105	55	10.105	359	10.105	412	10.105	359	10.105	167	10.105	277
10.11	44	10.11	36	10.11	50	10.11	360	10.11	400	10.11	354	10.11	167	10.11	297
10.115	43	10.115	34	10.115	51	10.115	363	10.115	387	10.115	343	10.115	168	10.115	313
10.12	46	10.12	36	10.12	57	10.12	369	10.12	384	10.12	328	10.12	172	10.12	321
10.125	50	10.125	42	10.125	64	10.125	382	10.125	397	10.125	309	10.125	179	10.125	321
10.13	54	10.13	48	10.13	68	10.13	395	10.13	417	10.13	289	10.13	190	10.13	318
10.135	56	10.135	52	10.135	66	10.135	404	10.135	433	10.135	268	10.135	200	10.135	318
10.14	57	10.14	51	10.14	58	10.14	406	10.14	435	10.14	248	10.14	207	10.14	323
10.145	55	10.145	47	10.145	47	10.145	403	10.145	421	10.145	232	10.145	207	10.145	332
10.15	51	10.15	42	10.15	37	10.15	397	10.15	393	10.15	220	10.15	201	10.15	341
10.155	46	10.155	38	10.155	28	10.155	391	10.155	361	10.155	211	10.155	195	10.155	347
10.16	44	10.16	38	10.16	24	10.16	385	10.16	334	10.16	206	10.16	200	10.16	347
10.165	48	10.165	39	10.165	24	10.165	377	10.165	322	10.165	205	10.165	230	10.165	341
10.17	55	10.17	41	10.17	28	10.17	364	10.17	328	10.17	208	10.17	296	10.17	330
10.175	64	10.175	42	10.175	32	10.175	346	10.175	344	10.175	211	10.175	401	10.175	316
10.18	69	10.18	40	10.18	34	10.18	322	10.18	356	10.18	212	10.18	535	10.18	301
10.185	69	10.185	37	10.185	33	10.185	297	10.185	356	10.185	207	10.185	671	10.185	292
10.19	64	10.19	35	10.19	29	10.19	273	10.19	343	10.19	201	10.19	778	10.19	291
10.195	57	10.195	34	10.195	23	10.195	260	10.195	326	10.195	200	10.195	829	10.195	299
10.2	51	10.2	33	10.2	18	10.2	260	10.2	320	10.2	213	10.2	810	10.2	312
10.205	50	10.205	32	10.205	16	10.205	273	10.205	329	10.205	240	10.205	733	10.205	325
10.21	52	10.21	32	10.21	19	10.21	293	10.21	353	10.21	273	10.21	624	10.21	329
10.215	58	10.215	32	10.215	25	10.215	318	10.215	383	10.215	304	10.215	512	10.215	322
10.22	62	10.22	34	10.22	32	10.22	350	10.22	409	10.22	324	10.22	417	10.22	308
10.225	61	10.225	35	10.225	37	10.225	387	10.225	428	10.225	331	10.225	346	10.225	294
10.23	56	10.23	34	10.23	37	10.23	422	10.23	439	10.23	326	10.23	296	10.23	285
10.235	50	10.235	34	10.235	32	10.235	444	10.235	442	10.235	314	10.235	261	10.235	284
10.24	48	10.24	35	10.24	24	10.24	441	10.24	435	10.24	298	10.24	238	10.24	287
10.245	50	10.245	41	10.245	17	10.245	419	10.245	420	10.245	283	10.245	225	10.245	296
10.25	54	10.25	48	10.25	14	10.25	390	10.25	398	10.25	273	10.25	221	10.25	306
10.255	57	10.255	54	10.255	16	10.255	368	10.255	372	10.255	274	10.255	222	10.255	316
10.26	56	10.26	56	10.26	22	10.26	356	10.26	351	10.26	284	10.26	224	10.26	322
10.265	53	10.265	53	10.265	28	10.265	351	10.265	337	10.265	298	10.265	224	10.265	322
10.27	51	10.27	48	10.27	31	10.27	347	10.27	334	10.27	309	10.27	222	10.27	321
10.275	52	10.275	41	10.275	30	10.275	344	10.275	337	10.275	308	10.275	220	10.275	324
10.28	54	10.28	35	10.28	26	10.28	348	10.28	348	10.28	295	10.28	218	10.28	336
10.285	56	10.285	29	10.285	23	10.285	362	10.285	364	10.285	275	10.285	216	10.285	360
10.29	57	10.29	25	10.29	23	10.29	386	10.29	387	10.29	255	10.29	214	10.29	395
10.295	57	10.295	22	10.295	29	10.295	412	10.295	415	10.295	240	10.295	212	10.295	428
10.3	56	10.3	21	10.3	36	10.3	433	10.3	441	10.3	232	10.3	214	10.3	450
10.305	54	10.305	21	10.305	41	10.305	443	10.305	459	10.305	230	10.305	222	10.305	453
10.31	53	10.31	21	10.31	41	10.31	443	10.31	468	10.31	233	10.31	234	10.31	442
10.315	51	10.315	21	10.315	37	10.315	432	10.315	470	10.315	238	10.315	246	10.315	427
10.32	49	10.32	21	10.32	33	10.32	417	10.32	466	10.32	244	10.32	255	10.32	417
10.325	47	10.325	22	10.325	31	10.325	399	10.325	459	10.325	249	10.325	256	10.325	417
10.33	47	10.33	26	10.33	33	10.33	381	10.33	448	10.33	255	10.33	249	10.33	425
10.335	48	10.335	33	10.335	40	10.335	362	10.335	439	10.335	258	10.335	237	10.335	433
10.34	50	10.34	41	10.34	49	10.34	342	10.34	433	10.34	259	10.34	225	10.34	439
10.345	53	10.345	49	10.345	58	10.345	326	10.345	431	10.345	257	10.345	218	10.345	445
10.35	54	10.35	53	10.35	64	10.35	321	10.35	432	10.35	252	10.35	218	10.35	451
10.355	54	10.355	53	10.355	64	10.355	333	10.355	433	10.355	243	10.355	223	10.355	461
10.36	50	10.36	51	10.36	58	10.36	358	10.36	433	10.36	232	10.36	228	10.36	471
10.365	46	10.365	49	10.365	49	10.365	388	10.365	436	10.365	223	10.365	226	10.365	481
10.37	43	10.37	50	10.37	41	10.37	414	10.37	443	10.37	219	10.37	217	10.37	488
10.375	44	10.375	52	10.375	36	10.375	429	10.375	456	10.375	224	10.375	205	10.375	491
10.38	51	10.38	52	10.38	37	10.38	434	10.38	476	10.38	234	10.38	194	10.38	490
10.385	59	10.385	51	10.385	40	10.385	433	10.385	500	10.385	246	10.385	188	10.385	482
10.39	65	10.39	49	10.39	43	10.39	431	10.39	526	10.39	257	10.39	186	10.39	471
10.395	66	10.395	46	10.395	44	10.395	431	10.395	552	10.395	265	10.395	185	10.395	460
10.4	60	10.4	46	10.4	42	10.4	434	10.4	578	10.4	271	10.4	182	10.4	454
10.405	53	10.405	47	10.405	37	10.405	445	10.405	605	10.405	277	10.405	176	10.405	459
10.41	47	10.41	48	10.41	31	10.41	467	10.41	632	10.41	283	10.41	171	10.41	472
10.415	45	10.415	46	10.415	26	10.415	499	10.415	649	10.415	289	10.415	167	10.415	492
10.42	48	10.42	42	10.42	26	10.42	533	10.42	652	10.42	291	10.42	163	10.42	510
10.425	53	10.425	35	10.425	32	10.425	559	10.425	638	10.425	291	10.425	159	10.425	519
10.43	55	10.43	31	10.43	44	10.43	569	10.43	615	10.43	291	10.43	158	10.43	515
10.435	55	10.435	30	10.435	56	10.435	561	10.435	589	10.435	290	10.435	163	10.435	495
10.44	52	10.44	34	10.44	65	10.44	544	10.44	567	10.44	287	10.44	180	10.44	467
10.445	48	10.445	39	10.445	69	10.445	524	10.445	552	10.445	280	10.445	209	10.445	440
10.45	46	10.45	43	10.45	66	10.45	504	10.45	545	10.45	273	10.45	244	10.45	424
10.455	46	10.455	43	10.455	59	10.455	484	10.455	545	10.455	269	10.455	281	10.455	421
10.46	51	10.46	41	10.46	51	10.46	463	10.46	547	10.46	273	10.46	311	10.46	426
10.465	59	10.465	39	10.465	46	10.465	444	10.465	549	10.465	284	10.465	330	10.465	430
10.47	68	10.47	39	10.47	43	10.47	439	10.47	547	10.47	298	10.47	336	10.47	429
10.475	75	10.475	42	10.475	44	10.475	449	10.475	541	10.475	315	10.475	328	10.475	427
10.48	80	10.48	46	10.48	45	10.48	473	10.48	534	10.48	333	10.48	313	10.48	427
10.485	80	10.485	47	10.485	46	10.485	507	10.485	535	10.485	362	10.485	297	10.485	431
10.49	78	10.49	44	10.49	45	10.49	545	10.49	550	10.49	402	10.49	287	10.49	439
10.495	75	10.495	38	10.495	44	10.495	591	10.495	581	10.495	454	10.495	284	10.495	445
10.5	71	10.5	33	10.5	41	10.5	650	10.5	616	10.5	509	10.5	288	10.5	447
10.505	68	10.505	31	10.505	38	10.505	720	10.505	645	10.505	556	10.505	294	10.505	446
10.51	66	10.51	36	10.51	36	10.51	786	10.51	656	10.51	585	10.51	297	10.51	441
10.515	64	10.515	44	10.515	34	10.515	825	10.515	651	10.515	592	10.515	297	10.515	437
10.52	61	10.52	52	10.52	33	10.52	821	10.52	636	10.52	580	10.52	294	10.52	433
10.525	58	10.525	57	10.525	33	10.525	778	10.525	622	10.525	564	10.525	293	10.525	430
10.53	55	10.53	56	10.53	32	10.53	725	10.53	623	10.53	562	10.53	296	10.53	430
10.535	55	10.535	49	10.535	30	10.535	701	10.535	650	10.535	599	10.535	306	10.535	432
10.54	56	10.54	39	10.54	28	10.54	743	10.54	711	10.54	689	10.54	325	10.54	437
10.545	58	10.545	32	10.545	24	10.545	866	10.545	804	10.545	833	10.545	356	10.545	442
10.55	58	10.55	29	10.55	23	10.55	1055	10.55	908	10.55	1014	10.55	399	10.55	446
10.555	58	10.555	32	10.555	24	10.555	1262	10.555	997	10.555	1192	10.555	448	10.555	450
10.56	58	10.56	39	10.56	28	10.56	1422	10.56	1043	10.56	1323	10.56	487	10.56	457
10.565	58	10.565	48	10.565	32	10.565	1486	10.565	1039	10.565	1363	10.565	501	10.565	470
10.57	60	10.57	54	10.57	33	10.57	1438	10.57	994	10.57	1297	10.57	483	10.57	486
10.575	62	10.575	57	10.575	32	10.575	1302	10.575	927	10.575	1142	10.575	435	10.575	499
10.58	62	10.58	55	10.58	29	10.58	1123	10.58	850	10.58	944	10.58	374	10.58	502
10.585	59	10.585	50	10.585	27	10.585	945	10.585	771	10.585	752	10.585	316	10.585	491
10.59	55	10.59	46	10.59	28	10.59	793	10.59	695	10.59	602	10.59	274	10.59	470
10.595	54	10.595	43	10.595	30	10.595	678	10.595	627	10.595	508	10.595	252	10.595	445
10.6	57	10.6	42	10.6	32	10.6	599	10.6	573	10.6	460	10.6	246	10.6	425
10.605	62	10.605	40	10.605	33	10.605	549	10.605	535	10.605	441	10.605	248	10.605	411
10.61	69	10.61	39	10.61	32	10.61	525	10.61	514	10.61	437	10.61	252	10.61	405
10.615	73	10.615	37	10.615	30	10.615	521	10.615	511	10.615	439	10.615	258	10.615	404
10.62	76	10.62	36	10.62	28	10.62	534	10.62	528	10.62	451	10.62	268	10.62	407
10.625	77	10.625	38	10.625	28	10.625	555	10.625	561	10.625	475	10.625	285	10.625	412
10.63	78	10.63	41	10.63	32	10.63	578	10.63	600	10.63	508	10.63	311	10.63	414
10.635	80	10.635	44	10.635	41	10.635	601	10.635	634	10.635	543	10.635	350	10.635	413
10.64	83	10.64	45	10.64	51	10.64	630	10.64	655	10.64	575	10.64	406	10.64	412
10.645	85	10.645	44	10.645	60	10.645	673	10.645	663	10.645	600	10.645	479	10.645	410
10.65	84	10.65	42	10.65	65	10.65	740	10.65	665	10.65	623	10.65	565	10.65	412
10.655	80	10.655	38	10.655	64	10.655	825	10.655	666	10.655	647	10.655	646	10.655	418
10.66	73	10.66	33	10.66	59	10.66	911	10.66	669	10.66	670	10.66	702	10.66	429
10.665	66	10.665	29	10.665	51	10.665	968	10.665	670	10.665	685	10.665	719	10.665	440
10.67	62	10.67	29	10.67	43	10.67	973	10.67	663	10.67	684	10.67	694	10.67	449
10.675	62	10.675	34	10.675	37	10.675	923	10.675	646	10.675	661	10.675	638	10.675	457
10.68	65	10.68	45	10.68	34	10.68	832	10.68	620	10.68	618	10.68	563	10.68	468
10.685	71	10.685	59	10.685	33	10.685	728	10.685	590	10.685	560	10.685	483	10.685	485
10.69	76	10.69	71	10.69	32	10.69	633	10.69	563	10.69	502	10.69	408	10.69	505
10.695	78	10.695	77	10.695	32	10.695	560	10.695	539	10.695	454	10.695	350	10.695	521
10.7	76	10.7	75	10.7	31	10.7	509	10.7	521	10.7	421	10.7	312	10.7	526
10.705	73	10.705	68	10.705	33	10.705	481	10.705	508	10.705	403	10.705	292	10.705	521
10.71	70	10.71	59	10.71	38	10.71	470	10.71	498	10.71	393	10.71	284	10.71	511
10.715	69	10.715	51	10.715	48	10.715	471	10.715	491	10.715	387	10.715	281	10.715	502
10.72	71	10.72	47	10.72	59	10.72	476	10.72	490	10.72	385	10.72	277	10.72	496
10.725	74	10.725	47	10.725	67	10.725	479	10.725	495	10.725	387	10.725	272	10.725	491
10.73	77	10.73	48	10.73	69	10.73	476	10.73	503	10.73	392	10.73	264	10.73	486
10.735	78	10.735	49	10.735	64	10.735	472	10.735	511	10.735	395	10.735	257	10.735	478
10.74	78	10.74	48	10.74	56	10.74	472	10.74	514	10.74	390	10.74	252	10.74	466
10.745	73	10.745	46	10.745	48	10.745	476	10.745	510	10.745	379	10.745	249	10.745	451
10.75	68	10.75	43	10.75	43	10.75	486	10.75	505	10.75	367	10.75	250	10.75	436
10.755	62	10.755	40	10.755	40	10.755	497	10.755	500	10.755	361	10.755	254	10.755	427
10.76	58	10.76	37	10.76	41	10.76	507	10.76	495	10.76	360	10.76	259	10.76	423
10.765	57	10.765	33	10.765	44	10.765	518	10.765	484	10.765	360	10.765	264	10.765	423
10.77	58	10.77	32	10.77	47	10.77	527	10.77	461	10.77	360	10.77	267	10.77	423
10.775	59	10.775	33	10.775	50	10.775	534	10.775	433	10.775	361	10.775	268	10.775	422
10.78	58	10.78	36	10.78	50	10.78	533	10.78	409	10.78	364	10.78	266	10.78	421
10.785	57	10.785	38	10.785	46	10.785	520	10.785	399	10.785	365	10.785	262	10.785	425
10.79	56	10.79	37	10.79	39	10.79	501	10.79	406	10.79	362	10.79	258	10.79	432
10.795	58	10.795	34	10.795	31	10.795	481	10.795	422	10.795	353	10.795	261	10.795	439
10.8	61	10.8	31	10.8	26	10.8	466	10.8	440	10.8	346	10.8	275	10.8	445
10.805	67	10.805	32	10.805	26	10.805	455	10.805	456	10.805	346	10.805	305	10.805	447
10.81	71	10.81	37	10.81	31	10.81	448	10.81	470	10.81	352	10.81	358	10.81	448
10.815	72	10.815	46	10.815	38	10.815	445	10.815	482	10.815	360	10.815	427	10.815	448
10.82	70	10.82	55	10.82	43	10.82	446	10.82	490	10.82	363	10.82	502	10.82	448
10.825	68	10.825	61	10.825	47	10.825	453	10.825	492	10.825	363	10.825	567	10.825	448
10.83	67	10.83	61	10.83	47	10.83	462	10.83	488	10.83	363	10.83	604	10.83	445
10.835	69	10.835	54	10.835	48	10.835	468	10.835	483	10.835	369	10.835	610	10.835	439
10.84	71	10.84	42	10.84	50	10.84	468	10.84	485	10.84	385	10.84	587	10.84	434
10.845	72	10.845	31	10.845	54	10.845	461	10.845	496	10.845	404	10.845	548	10.845	435
10.85	72	10.85	25	10.85	56	10.85	451	10.85	515	10.85	417	10.85	502	10.85	444
10.855	70	10.855	25	10.855	56	10.855	442	10.855	539	10.855	413	10.855	452	10.855	454
10.86	66	10.86	29	10.86	51	10.86	439	10.86	564	10.86	395	10.86	403	10.86	457
10.865	61	10.865	35	10.865	44	10.865	446	10.865	584	10.865	367	10.865	357	10.865	445
10.87	55	10.87	38	10.87	35	10.87	462	10.87	593	10.87	345	10.87	318	10.87	420
10.875	50	10.875	41	10.875	28	10.875	481	10.875	589	10.875	334	10.875	291	10.875	391
10.88	48	10.88	44	10.88	23	10.88	498	10.88	573	10.88	334	10.88	276	10.88	367
10.885	51	10.885	49	10.885	21	10.885	505	10.885	548	10.885	337	10.885	272	10.885	353
10.89	57	10.89	56	10.89	22	10.89	507	10.89	521	10.89	339	10.89	273	10.89	353
10.895	67	10.895	60	10.895	26	10.895	507	10.895	499	10.895	345	10.895	274	10.895	362
10.9	77	10.9	60	10.9	31	10.9	508	10.9	486	10.9	361	10.9	272	10.9	373
10.905	84	10.905	56	10.905	35	10.905	514	10.905	484	10.905	383	10.905	271	10.905	380
10.91	86	10.91	48	10.91	37	10.91	521	10.91	489	10.91	404	10.91	277	10.91	383
10.915	80	10.915	37	10.915	39	10.915	531	10.915	496	10.915	409	10.915	292	10.915	385
10.92	70	10.92	27	10.92	42	10.92	545	10.92	501	10.92	400	10.92	314	10.92	393
10.925	60	10.925	21	10.925	46	10.925	564	10.925	504	10.925	385	10.925	334	10.925	403
10.93	55	10.93	19	10.93	51	10.93	589	10.93	506	10.93	380	10.93	347	10.93	410
10.935	57	10.935	22	10.935	54	10.935	619	10.935	512	10.935	392	10.935	349	10.935	408
10.94	66	10.94	30	10.94	55	10.94	651	10.94	525	10.94	418	10.94	342	10.94	399
10.945	78	10.945	38	10.945	54	10.945	683	10.945	544	10.945	449	10.945	332	10.945	391
10.95	89	10.95	43	10.95	51	10.95	706	10.95	567	10.95	480	10.95	323	10.95	387
10.955	92	10.955	44	10.955	46	10.955	710	10.955	589	10.955	504	10.955	320	10.955	388
10.96	88	10.96	42	10.96	39	10.96	693	10.96	606	10.96	518	10.96	323	10.96	393
10.965	78	10.965	39	10.965	33	10.965	657	10.965	618	10.965	521	10.965	334	10.965	401
10.97	68	10.97	38	10.97	30	10.97	618	10.97	625	10.97	515	10.97	356	10.97	414
10.975	62	10.975	41	10.975	31	10.975	597	10.975	631	10.975	508	10.975	400	10.975	431
10.98	62	10.98	46	10.98	36	10.98	616	10.98	647	10.98	515	10.98	483	10.98	454
10.985	67	10.985	51	10.985	40	10.985	696	10.985	686	10.985	548	10.985	621	10.985	477
10.99	75	10.99	53	10.99	45	10.99	842	10.99	756	10.99	613	10.99	809	10.99	496
10.995	82	10.995	52	10.995	50	10.995	1039	10.995	849	10.995	700	10.995	1014	10.995	507
11	88	11	48	11	56	11	1240	11	942	11	781	11	1180	11	511
11.005	89	11.005	42	11.005	60	11.005	1387	11.005	1006	11.005	823	11.005	1256	11.005	510
11.01	87	11.01	37	11.01	61	11.01	1437	11.01	1017	11.01	812	11.01	1229	11.01	506
11.015	84	11.015	35	11.015	57	11.015	1381	11.015	974	11.015	755	11.015	1125	11.015	497
11.02	83	11.02	36	11.02	51	11.02	1250	11.02	897	11.02	684	11.02	999	11.02	486
11.025	86	11.025	39	11.025	44	11.025	1091	11.025	811	11.025	629	11.025	894	11.025	475
11.03	92	11.03	41	11.03	39	11.03	942	11.03	741	11.03	596	11.03	841	11.03	464
11.035	98	11.035	41	11.035	36	11.035	826	11.035	691	11.035	580	11.035	847	11.035	455
11.04	97	11.04	40	11.04	30	11.04	743	11.04	659	11.04	562	11.04	906	11.04	446
11.045	89	11.045	40	11.045	24	11.045	685	11.045	639	11.045	535	11.045	1010	11.045	440
11.05	76	11.05	40	11.05	19	11.05	643	11.05	627	11.05	506	11.05	1147	11.05	439
11.055	62	11.055	40	11.055	18	11.055	608	11.055	621	11.055	478	11.055	1300	11.055	448
11.06	53	11.06	40	11.06	25	11.06	576	11.06	612	11.06	457	11.06	1444	11.06	467
11.065	50	11.065	39	11.065	38	11.065	550	11.065	599	11.065	440	11.065	1550	11.065	492
11.07	54	11.07	37	11.07	56	11.07	528	11.07	580	11.07	428	11.07	1595	11.07	514
11.075	61	11.075	36	11.075	73	11.075	514	11.075	566	11.075	425	11.075	1568	11.075	532
11.08	69	11.08	37	11.08	81	11.08	506	11.08	559	11.08	430	11.08	1475	11.08	546
11.085	72	11.085	40	11.085	79	11.085	509	11.085	558	11.085	446	11.085	1335	11.085	557
11.09	71	11.09	42	11.09	70	11.09	523	11.09	559	11.09	470	11.09	1171	11.09	565
11.095	65	11.095	43	11.095	60	11.095	542	11.095	555	11.095	498	11.095	1013	11.095	566
11.1	57	11.1	42	11.1	55	11.1	562	11.1	543	11.1	522	11.1	885	11.1	561
11.105	51	11.105	41	11.105	56	11.105	573	11.105	523	11.105	535	11.105	805	11.105	554
11.11	48	11.11	42	11.11	61	11.11	574	11.11	501	11.11	529	11.11	777	11.11	554
11.115	49	11.115	45	11.115	63	11.115	564	11.115	482	11.115	512	11.115	794	11.115	563
11.12	53	11.12	47	11.12	62	11.12	553	11.12	473	11.12	495	11.12	843	11.12	581
11.125	56	11.125	46	11.125	59	11.125	548	11.125	481	11.125	489	11.125	908	11.125	600
11.13	58	11.13	40	11.13	57	11.13	552	11.13	509	11.13	499	11.13	974	11.13	619
11.135	56	11.135	31	11.135	59	11.135	569	11.135	552	11.135	519	11.135	1032	11.135	637
11.14	51	11.14	22	11.14	65	11.14	593	11.14	600	11.14	543	11.14	1076	11.14	653
11.145	45	11.145	15	11.145	74	11.145	619	11.145	641	11.145	562	11.145	1108	11.145	664
11.15	42	11.15	13	11.15	82	11.15	640	11.15	666	11.15	572	11.15	1137	11.15	669
11.155	43	11.155	17	11.155	88	11.155	651	11.155	672	11.155	575	11.155	1165	11.155	668
11.16	46	11.16	24	11.16	91	11.16	648	11.16	664	11.16	572	11.16	1190	11.16	669
11.165	47	11.165	33	11.165	88	11.165	632	11.165	648	11.165	567	11.165	1208	11.165	676
11.17	45	11.17	42	11.17	81	11.17	610	11.17	627	11.17	558	11.17	1217	11.17	694
11.175	41	11.175	49	11.175	70	11.175	589	11.175	605	11.175	542	11.175	1218	11.175	721
11.18	37	11.18	53	11.18	60	11.18	582	11.18	588	11.18	520	11.18	1216	11.18	756
11.185	35	11.185	54	11.185	56	11.185	594	11.185	587	11.185	500	11.185	1211	11.185	795
11.19	38	11.19	54	11.19	57	11.19	628	11.19	607	11.19	497	11.19	1201	11.19	831
11.195	45	11.195	55	11.195	60	11.195	672	11.195	646	11.195	521	11.195	1187	11.195	857
11.2	55	11.2	57	11.2	62	11.2	713	11.2	693	11.2	566	11.2	1171	11.2	870
11.205	65	11.205	62	11.205	58	11.205	740	11.205	738	11.205	615	11.205	1160	11.205	875
11.21	72	11.21	68	11.21	50	11.21	746	11.21	767	11.21	645	11.21	1160	11.21	882
11.215	76	11.215	73	11.215	40	11.215	741	11.215	770	11.215	647	11.215	1183	11.215	905
11.22	77	11.22	74	11.22	32	11.22	734	11.22	746	11.22	622	11.22	1235	11.22	955
11.225	75	11.225	70	11.225	27	11.225	733	11.225	702	11.225	584	11.225	1325	11.225	1036
11.23	70	11.23	63	11.23	25	11.23	741	11.23	654	11.23	546	11.23	1455	11.23	1144
11.235	66	11.235	57	11.235	27	11.235	753	11.235	616	11.235	519	11.235	1616	11.235	1269
11.24	66	11.24	53	11.24	33	11.24	766	11.24	595	11.24	508	11.24	1792	11.24	1390
11.245	72	11.245	52	11.245	41	11.245	771	11.245	590	11.245	515	11.245	1952	11.245	1492
11.25	86	11.25	52	11.25	49	11.25	763	11.25	589	11.25	535	11.25	2061	11.25	1554
11.255	101	11.255	50	11.255	54	11.255	741	11.255	583	11.255	558	11.255	2085	11.255	1573
11.26	113	11.26	44	11.26	56	11.26	706	11.26	570	11.26	571	11.26	2012	11.26	1549
11.265	115	11.265	38	11.265	55	11.265	667	11.265	551	11.265	564	11.265	1858	11.265	1491
11.27	109	11.27	35	11.27	57	11.27	627	11.27	536	11.27	539	11.27	1653	11.27	1417
11.275	99	11.275	36	11.275	60	11.275	593	11.275	531	11.275	505	11.275	1433	11.275	1342
11.28	91	11.28	41	11.28	65	11.28	572	11.28	536	11.28	474	11.28	1227	11.28	1280
11.285	87	11.285	48	11.285	70	11.285	566	11.285	547	11.285	453	11.285	1051	11.285	1237
11.29	87	11.29	54	11.29	72	11.29	572	11.29	559	11.29	445	11.29	914	11.29	1207
11.295	87	11.295	54	11.295	69	11.295	585	11.295	565	11.295	450	11.295	816	11.295	1176
11.3	87	11.3	50	11.3	64	11.3	597	11.3	564	11.3	463	11.3	750	11.3	1133
11.305	84	11.305	42	11.305	58	11.305	605	11.305	561	11.305	476	11.305	705	11.305	1075
11.31	81	11.31	37	11.31	52	11.31	609	11.31	563	11.31	482	11.31	672	11.31	1008
11.315	77	11.315	38	11.315	50	11.315	609	11.315	579	11.315	477	11.315	650	11.315	945
11.32	76	11.32	44	11.32	50	11.32	606	11.32	606	11.32	465	11.32	640	11.32	896
11.325	77	11.325	54	11.325	53	11.325	602	11.325	637	11.325	453	11.325	645	11.325	872
11.33	80	11.33	63	11.33	57	11.33	602	11.33	657	11.33	455	11.33	663	11.33	871
11.335	84	11.335	68	11.335	62	11.335	613	11.335	665	11.335	478	11.335	687	11.335	886
11.34	87	11.34	68	11.34	65	11.34	635	11.34	661	11.34	520	11.34	709	11.34	904
11.345	88	11.345	65	11.345	67	11.345	660	11.345	649	11.345	575	11.345	724	11.345	912
11.35	89	11.35	62	11.35	67	11.35	679	11.35	635	11.35	627	11.35	732	11.35	905
11.355	90	11.355	59	11.355	64	11.355	685	11.355	623	11.355	667	11.355	737	11.355	889
11.36	91	11.36	57	11.36	61	11.36	680	11.36	615	11.36	689	11.36	739	11.36	881
11.365	91	11.365	56	11.365	58	11.365	668	11.365	614	11.365	690	11.365	737	11.365	890
11.37	90	11.37	56	11.37	57	11.37	649	11.37	617	11.37	679	11.37	725	11.37	915
11.375	88	11.375	57	11.375	58	11.375	629	11.375	620	11.375	662	11.375	703	11.375	943
11.38	84	11.38	60	11.38	58	11.38	611	11.38	618	11.38	651	11.38	673	11.38	960
11.385	79	11.385	62	11.385	56	11.385	599	11.385	611	11.385	649	11.385	643	11.385	968
11.39	74	11.39	64	11.39	51	11.39	595	11.39	606	11.39	654	11.39	621	11.39	977
11.395	68	11.395	64	11.395	44	11.395	596	11.395	606	11.395	658	11.395	604	11.395	1000
11.4	63	11.4	65	11.4	41	11.4	597	11.4	614	11.4	654	11.4	592	11.4	1042
11.405	58	11.405	66	11.405	43	11.405	593	11.405	623	11.405	637	11.405	582	11.405	1094
11.41	55	11.41	68	11.41	51	11.41	585	11.41	627	11.41	612	11.41	576	11.41	1141
11.415	55	11.415	69	11.415	62	11.415	579	11.415	628	11.415	590	11.415	580	11.415	1175
11.42	57	11.42	67	11.42	71	11.42	581	11.42	635	11.42	589	11.42	595	11.42	1195
11.425	59	11.425	62	11.425	73	11.425	599	11.425	660	11.425	618	11.425	615	11.425	1209
11.43	62	11.43	57	11.43	69	11.43	633	11.43	704	11.43	671	11.43	633	11.43	1218
11.435	65	11.435	53	11.435	60	11.435	678	11.435	761	11.435	737	11.435	637	11.435	1220
11.44	67	11.44	52	11.44	52	11.44	725	11.44	814	11.44	795	11.44	626	11.44	1211
11.445	70	11.445	54	11.445	47	11.445	759	11.445	850	11.445	833	11.445	599	11.445	1187
11.45	74	11.45	59	11.45	47	11.45	774	11.45	860	11.45	846	11.45	561	11.45	1154
11.455	79	11.455	64	11.455	52	11.455	771	11.455	847	11.455	830	11.455	525	11.455	1117
11.46	83	11.46	69	11.46	60	11.46	761	11.46	821	11.46	798	11.46	499	11.46	1080
11.465	85	11.465	71	11.465	69	11.465	758	11.465	797	11.465	757	11.465	492	11.465	1045
11.47	86	11.47	70	11.47	77	11.47	773	11.47	787	11.47	720	11.47	504	11.47	1011
11.475	85	11.475	65	11.475	82	11.475	806	11.475	794	11.475	695	11.475	527	11.475	977
11.48	83	11.48	59	11.48	83	11.48	845	11.48	812	11.48	681	11.48	551	11.48	946
11.485	81	11.485	54	11.485	81	11.485	875	11.485	832	11.485	682	11.485	568	11.485	923
11.49	79	11.49	52	11.49	78	11.49	884	11.49	843	11.49	693	11.49	576	11.49	910
11.495	76	11.495	55	11.495	76	11.495	874	11.495	844	11.495	705	11.495	575	11.495	907
11.5	74	11.5	60	11.5	75	11.5	858	11.5	833	11.5	711	11.5	570	11.5	910
11.505	75	11.505	65	11.505	74	11.505	848	11.505	819	11.505	709	11.505	561	11.505	912
11.51	80	11.51	69	11.51	71	11.51	853	11.51	804	11.51	705	11.51	554	11.51	911
11.515	87	11.515	69	11.515	67	11.515	875	11.515	793	11.515	708	11.515	554	11.515	905
11.52	94	11.52	67	11.52	62	11.52	904	11.52	787	11.52	723	11.52	567	11.52	895
11.525	98	11.525	63	11.525	60	11.525	933	11.525	787	11.525	749	11.525	599	11.525	888
11.53	97	11.53	60	11.53	62	11.53	949	11.53	796	11.53	778	11.53	654	11.53	884
11.535	94	11.535	58	11.535	68	11.535	946	11.535	808	11.535	800	11.535	738	11.535	885
11.54	91	11.54	59	11.54	74	11.54	931	11.54	815	11.54	809	11.54	855	11.54	884
11.545	91	11.545	60	11.545	79	11.545	909	11.545	812	11.545	808	11.545	1014	11.545	877
11.55	91	11.55	62	11.55	80	11.55	888	11.55	797	11.55	802	11.55	1215	11.55	868
11.555	89	11.555	63	11.555	78	11.555	866	11.555	775	11.555	801	11.555	1436	11.555	856
11.56	85	11.56	63	11.56	75	11.56	841	11.56	753	11.56	808	11.56	1648	11.56	847
11.565	78	11.565	62	11.565	73	11.565	814	11.565	740	11.565	816	11.565	1803	11.565	842
11.57	70	11.57	59	11.57	72	11.57	793	11.57	735	11.57	817	11.57	1863	11.57	839
11.575	64	11.575	57	11.575	72	11.575	780	11.575	732	11.575	799	11.575	1812	11.575	837
11.58	61	11.58	55	11.58	74	11.58	771	11.58	726	11.58	762	11.58	1663	11.58	831
11.585	63	11.585	55	11.585	75	11.585	756	11.585	708	11.585	710	11.585	1457	11.585	818
11.59	71	11.59	56	11.59	74	11.59	728	11.59	679	11.59	656	11.59	1243	11.59	795
11.595	82	11.595	55	11.595	70	11.595	694	11.595	647	11.595	611	11.595	1055	11.595	767
11.6	92	11.6	54	11.6	63	11.6	669	11.6	618	11.6	582	11.6	913	11.6	739
11.605	98	11.605	52	11.605	55	11.605	664	11.605	602	11.605	574	11.605	821	11.605	718
11.61	99	11.61	50	11.61	49	11.61	685	11.61	600	11.61	581	11.61	776	11.61	705
11.615	95	11.615	48	11.615	49	11.615	724	11.615	611	11.615	596	11.615	772	11.615	701
11.62	89	11.62	45	11.62	51	11.62	767	11.62	630	11.62	608	11.62	795	11.62	697
11.625	84	11.625	43	11.625	55	11.625	801	11.625	650	11.625	612	11.625	826	11.625	691
11.63	82	11.63	41	11.63	59	11.63	816	11.63	666	11.63	603	11.63	851	11.63	678
11.635	84	11.635	40	11.635	63	11.635	816	11.635	675	11.635	589	11.635	866	11.635	659
11.64	86	11.64	41	11.64	66	11.64	809	11.64	682	11.64	575	11.64	885	11.64	638
11.645	86	11.645	42	11.645	69	11.645	800	11.645	695	11.645	570	11.645	930	11.645	622
11.65	85	11.65	41	11.65	69	11.65	794	11.65	717	11.65	575	11.65	1020	11.65	613
11.655	80	11.655	40	11.655	67	11.655	786	11.655	744	11.655	586	11.655	1152	11.655	611
11.66	74	11.66	39	11.66	62	11.66	776	11.66	764	11.66	593	11.66	1299	11.66	615
11.665	68	11.665	42	11.665	55	11.665	768	11.665	763	11.665	593	11.665	1420	11.665	619
11.67	64	11.67	48	11.67	47	11.67	763	11.67	742	11.67	586	11.67	1471	11.67	621
11.675	64	11.675	56	11.675	40	11.675	767	11.675	708	11.675	577	11.675	1439	11.675	621
11.68	67	11.68	64	11.68	34	11.68	775	11.68	673	11.68	568	11.68	1339	11.68	621
11.685	71	11.685	68	11.685	31	11.685	783	11.685	648	11.685	560	11.685	1209	11.685	625
11.69	74	11.69	65	11.69	30	11.69	786	11.69	636	11.69	552	11.69	1088	11.69	634
11.695	74	11.695	58	11.695	32	11.695	778	11.695	634	11.695	551	11.695	995	11.695	646
11.7	74	11.7	50	11.7	35	11.7	765	11.7	636	11.7	565	11.7	935	11.7	659
11.705	73	11.705	44	11.705	39	11.705	754	11.705	639	11.705	598	11.705	896	11.705	672
11.71	74	11.71	43	11.71	42	11.71	753	11.71	645	11.71	649	11.71	865	11.71	688
11.715	76	11.715	46	11.715	44	11.715	763	11.715	656	11.715	711	11.715	836	11.715	709
11.72	80	11.72	51	11.72	45	11.72	783	11.72	671	11.72	769	11.72	805	11.72	731
11.725	84	11.725	56	11.725	46	11.725	805	11.725	688	11.725	813	11.725	773	11.725	749
11.73	86	11.73	61	11.73	48	11.73	827	11.73	704	11.73	838	11.73	740	11.73	751
11.735	85	11.735	65	11.735	53	11.735	842	11.735	719	11.735	844	11.735	711	11.735	737
11.74	82	11.74	68	11.74	59	11.74	846	11.74	736	11.74	842	11.74	699	11.74	714
11.745	78	11.745	70	11.745	68	11.745	837	11.745	753	11.745	841	11.745	734	11.745	695
11.75	76	11.75	72	11.75	76	11.75	820	11.75	768	11.75	848	11.75	879	11.75	690
11.755	75	11.755	74	11.755	82	11.755	799	11.755	773	11.755	865	11.755	1236	11.755	697
11.76	76	11.76	77	11.76	85	11.76	778	11.76	769	11.76	886	11.76	1945	11.76	709
11.765	78	11.765	80	11.765	85	11.765	757	11.765	755	11.765	905	11.765	3129	11.765	717
11.77	81	11.77	84	11.77	82	11.77	733	11.77	738	11.77	912	11.77	4827	11.77	715
11.775	83	11.775	85	11.775	80	11.775	710	11.775	719	11.775	902	11.775	6899	11.775	715
11.78	83	11.78	85	11.78	80	11.78	689	11.78	704	11.78	872	11.78	8986	11.78	725
11.785	81	11.785	81	11.785	82	11.785	676	11.785	696	11.785	823	11.785	10590	11.785	748
11.79	79	11.79	75	11.79	85	11.79	671	11.79	697	11.79	767	11.79	11265	11.79	774
11.795	83	11.795	70	11.795	88	11.795	676	11.795	707	11.795	719	11.795	10838	11.795	787
11.8	93	11.8	65	11.8	93	11.8	690	11.8	722	11.8	688	11.8	9517	11.8	775
11.805	109	11.805	62	11.805	97	11.805	711	11.805	739	11.805	680	11.805	7780	11.805	742
11.81	126	11.81	60	11.81	99	11.81	734	11.81	757	11.81	688	11.81	6107	11.81	700
11.815	139	11.815	59	11.815	99	11.815	752	11.815	771	11.815	702	11.815	4797	11.815	667
11.82	142	11.82	59	11.82	94	11.82	760	11.82	780	11.82	705	11.82	3917	11.82	653
11.825	137	11.825	58	11.825	89	11.825	756	11.825	780	11.825	692	11.825	3380	11.825	661
11.83	124	11.83	56	11.83	85	11.83	743	11.83	771	11.83	667	11.83	3082	11.83	683
11.835	107	11.835	52	11.835	84	11.835	727	11.835	758	11.835	648	11.835	2938	11.835	704
11.84	90	11.84	49	11.84	85	11.84	716	11.84	747	11.84	651	11.84	2900	11.84	713
11.845	77	11.845	48	11.845	84	11.845	716	11.845	743	11.845	680	11.845	2936	11.845	701
11.85	71	11.85	51	11.85	78	11.85	727	11.85	748	11.85	726	11.85	3015	11.85	675
11.855	70	11.855	56	11.855	68	11.855	747	11.855	758	11.855	776	11.855	3113	11.855	643
11.86	73	11.86	62	11.86	57	11.86	771	11.86	775	11.86	816	11.86	3214	11.86	618
11.865	74	11.865	66	11.865	48	11.865	796	11.865	803	11.865	848	11.865	3305	11.865	608
11.87	73	11.87	68	11.87	43	11.87	819	11.87	846	11.87	873	11.87	3371	11.87	610
11.875	69	11.875	67	11.875	42	11.875	838	11.875	897	11.875	896	11.875	3389	11.875	624
11.88	67	11.88	67	11.88	45	11.88	853	11.88	942	11.88	919	11.88	3331	11.88	645
11.885	69	11.885	72	11.885	49	11.885	865	11.885	964	11.885	941	11.885	3198	11.885	667
11.89	76	11.89	80	11.89	54	11.89	879	11.89	959	11.89	955	11.89	3011	11.89	686
11.895	85	11.895	88	11.895	57	11.895	890	11.895	930	11.895	953	11.895	2818	11.895	691
11.9	91	11.9	92	11.9	58	11.9	900	11.9	890	11.9	927	11.9	2652	11.9	675
11.905	93	11.905	87	11.905	57	11.905	899	11.905	852	11.905	882	11.905	2522	11.905	639
11.91	90	11.91	76	11.91	56	11.91	886	11.91	821	11.91	829	11.91	2421	11.91	590
11.915	84	11.915	61	11.915	56	11.915	859	11.915	800	11.915	781	11.915	2346	11.915	544
11.92	76	11.92	49	11.92	56	11.92	824	11.92	785	11.92	748	11.92	2311	11.92	514
11.925	68	11.925	41	11.925	56	11.925	794	11.925	772	11.925	730	11.925	2328	11.925	506
11.93	63	11.93	40	11.93	54	11.93	778	11.93	759	11.93	719	11.93	2389	11.93	517
11.935	62	11.935	44	11.935	51	11.935	781	11.935	744	11.935	714	11.935	2464	11.935	535
11.94	66	11.94	52	11.94	48	11.94	797	11.94	726	11.94	711	11.94	2529	11.94	549
11.945	72	11.945	62	11.945	48	11.945	817	11.945	706	11.945	713	11.945	2579	11.945	555
11.95	80	11.95	73	11.95	52	11.95	834	11.95	689	11.95	717	11.95	2641	11.95	559
11.955	86	11.955	84	11.955	58	11.955	846	11.955	686	11.955	721	11.955	2737	11.955	567
11.96	88	11.96	95	11.96	63	11.96	856	11.96	706	11.96	724	11.96	2874	11.96	585
11.965	85	11.965	102	11.965	66	11.965	869	11.965	750	11.965	735	11.965	3034	11.965	607
11.97	79	11.97	103	11.97	66	11.97	898	11.97	812	11.97	758	11.97	3180	11.97	625
11.975	74	11.975	99	11.975	68	11.975	950	11.975	878	11.975	799	11.975	3286	11.975	631
11.98	72	11.98	92	11.98	69	11.98	1022	11.98	934	11.98	854	11.98	3330	11.98	628
11.985	74	11.985	84	11.985	71	11.985	1100	11.985	975	11.985	912	11.985	3315	11.985	622
11.99	77	11.99	78	11.99	70	11.99	1162	11.99	1002	11.99	965	11.99	3251	11.99	619
11.995	79	11.995	76	11.995	70	11.995	1192	11.995	1020	11.995	1004	11.995	3158	11.995	620
12	79	12	78	12	70	12	1199	12	1042	12	1033	12	3066	12	622
12.005	76	12.005	81	12.005	71	12.005	1214	12.005	1086	12.005	1060	12.005	3000	12.005	623
12.01	71	12.01	82	12.01	72	12.01	1273	12.01	1168	12.01	1102	12.01	2980	12.01	625
12.015	64	12.015	80	12.015	73	12.015	1404	12.015	1301	12.015	1172	12.015	3012	12.015	633
12.02	55	12.02	75	12.02	74	12.02	1598	12.02	1476	12.02	1284	12.02	3084	12.02	646
12.025	47	12.025	68	12.025	77	12.025	1824	12.025	1665	12.025	1433	12.025	3174	12.025	665
12.03	40	12.03	61	12.03	81	12.03	2024	12.03	1824	12.03	1593	12.03	3259	12.03	684
12.035	37	12.035	53	12.035	85	12.035	2142	12.035	1911	12.035	1726	12.035	3316	12.035	698
12.04	40	12.04	46	12.04	89	12.04	2142	12.04	1904	12.04	1782	12.04	3336	12.04	704
12.045	49	12.045	41	12.045	93	12.045	2026	12.045	1810	12.045	1740	12.045	3311	12.045	701
12.05	61	12.05	40	12.05	99	12.05	1835	12.05	1658	12.05	1610	12.05	3236	12.05	691
12.055	74	12.055	45	12.055	107	12.055	1619	12.055	1485	12.055	1435	12.055	3123	12.055	676
12.06	84	12.06	54	12.06	117	12.06	1422	12.06	1321	12.06	1263	12.06	2989	12.06	661
12.065	90	12.065	63	12.065	122	12.065	1266	12.065	1191	12.065	1123	12.065	2870	12.065	649
12.07	90	12.07	68	12.07	120	12.07	1161	12.07	1109	12.07	1029	12.07	2791	12.07	644
12.075	87	12.075	69	12.075	108	12.075	1117	12.075	1087	12.075	985	12.075	2761	12.075	646
12.08	83	12.08	66	12.08	93	12.08	1142	12.08	1137	12.08	995	12.08	2767	12.08	653
12.085	80	12.085	63	12.085	80	12.085	1248	12.085	1278	12.085	1071	12.085	2780	12.085	669
12.09	78	12.09	64	12.09	73	12.09	1436	12.09	1520	12.09	1222	12.09	2776	12.09	692
12.095	76	12.095	70	12.095	71	12.095	1693	12.095	1852	12.095	1448	12.095	2739	12.095	721
12.1	74	12.1	78	12.1	72	12.1	1984	12.1	2233	12.1	1728	12.1	2669	12.1	750
12.105	72	12.105	85	12.105	73	12.105	2251	12.105	2583	12.105	2019	12.105	2570	12.105	768
12.11	71	12.11	88	12.11	74	12.11	2438	12.11	2813	12.11	2257	12.11	2457	12.11	768
12.115	72	12.115	87	12.115	75	12.115	2501	12.115	2859	12.115	2379	12.115	2350	12.115	751
12.12	75	12.12	83	12.12	77	12.12	2442	12.12	2715	12.12	2346	12.12	2273	12.12	725
12.125	79	12.125	77	12.125	78	12.125	2284	12.125	2430	12.125	2169	12.125	2242	12.125	703
12.13	82	12.13	72	12.13	77	12.13	2071	12.13	2089	12.13	1901	12.13	2253	12.13	691
12.135	84	12.135	73	12.135	75	12.135	1843	12.135	1763	12.135	1617	12.135	2288	12.135	688
12.14	85	12.14	79	12.14	73	12.14	1626	12.14	1495	12.14	1371	12.14	2320	12.14	686
12.145	87	12.145	89	12.145	73	12.145	1435	12.145	1295	12.145	1187	12.145	2334	12.145	678
12.15	92	12.15	96	12.15	75	12.15	1275	12.15	1155	12.15	1061	12.15	2317	12.15	667
12.155	100	12.155	96	12.155	78	12.155	1146	12.155	1062	12.155	974	12.155	2262	12.155	656
12.16	106	12.16	90	12.16	79	12.16	1051	12.16	1004	12.16	910	12.16	2171	12.16	648
12.165	108	12.165	80	12.165	76	12.165	988	12.165	968	12.165	859	12.165	2053	12.165	640
12.17	104	12.17	73	12.17	70	12.17	954	12.17	944	12.17	821	12.17	1937	12.17	632
12.175	95	12.175	69	12.175	65	12.175	941	12.175	927	12.175	799	12.175	1850	12.175	625
12.18	88	12.18	70	12.18	65	12.18	940	12.18	916	12.18	795	12.18	1807	12.18	625
12.185	85	12.185	71	12.185	70	12.185	941	12.185	912	12.185	812	12.185	1809	12.185	635
12.19	89	12.19	72	12.19	77	12.19	942	12.19	924	12.19	850	12.19	1846	12.19	651
12.195	97	12.195	71	12.195	84	12.195	945	12.195	951	12.195	904	12.195	1903	12.195	664
12.2	104	12.2	68	12.2	86	12.2	956	12.2	998	12.2	965	12.2	1970	12.2	670
12.205	106	12.205	64	12.205	85	12.205	981	12.205	1058	12.205	1022	12.205	2036	12.205	670
12.21	100	12.21	61	12.21	79	12.21	1028	12.21	1129	12.21	1072	12.21	2094	12.21	668
12.215	90	12.215	58	12.215	72	12.215	1096	12.215	1203	12.215	1111	12.215	2147	12.215	666
12.22	80	12.22	57	12.22	65	12.22	1183	12.22	1268	12.22	1143	12.22	2193	12.22	664
12.225	77	12.225	58	12.225	61	12.225	1280	12.225	1317	12.225	1170	12.225	2242	12.225	664
12.23	81	12.23	63	12.23	63	12.23	1368	12.23	1344	12.23	1190	12.23	2294	12.23	668
12.235	92	12.235	71	12.235	69	12.235	1439	12.235	1359	12.235	1204	12.235	2355	12.235	678
12.24	106	12.24	80	12.24	79	12.24	1493	12.24	1382	12.24	1205	12.24	2440	12.24	695
12.245	118	12.245	86	12.245	90	12.245	1542	12.245	1431	12.245	1204	12.245	2574	12.245	718
12.25	125	12.25	86	12.25	99	12.25	1604	12.25	1508	12.25	1209	12.25	2802	12.25	747
12.255	125	12.255	80	12.255	103	12.255	1675	12.255	1594	12.255	1230	12.255	3187	12.255	778
12.26	121	12.26	71	12.26	100	12.26	1743	12.26	1659	12.26	1264	12.26	3768	12.26	804
12.265	114	12.265	64	12.265	92	12.265	1786	12.265	1674	12.265	1300	12.265	4537	12.265	816
12.27	105	12.27	62	12.27	81	12.27	1793	12.27	1634	12.27	1330	12.27	5434	12.27	812
12.275	98	12.275	65	12.275	73	12.275	1771	12.275	1557	12.275	1355	12.275	6371	12.275	799
12.28	92	12.28	71	12.28	68	12.28	1744	12.28	1476	12.28	1385	12.28	7327	12.28	800
12.285	88	12.285	77	12.285	67	12.285	1739	12.285	1426	12.285	1435	12.285	8379	12.285	838
12.29	86	12.29	80	12.29	67	12.29	1776	12.29	1426	12.29	1511	12.29	9649	12.29	923
12.295	84	12.295	79	12.295	67	12.295	1850	12.295	1473	12.295	1611	12.295	11195	12.295	1041
12.3	83	12.3	78	12.3	70	12.3	1943	12.3	1550	12.3	1720	12.3	12852	12.3	1159
12.305	81	12.305	76	12.305	76	12.305	2027	12.305	1618	12.305	1816	12.305	14251	12.305	1238
12.31	78	12.31	74	12.31	86	12.31	2078	12.31	1652	12.31	1882	12.31	14955	12.31	1253
12.315	77	12.315	73	12.315	96	12.315	2079	12.315	1635	12.315	1908	12.315	14681	12.315	1207
12.32	80	12.32	70	12.32	103	12.32	2023	12.32	1579	12.32	1896	12.32	13454	12.32	1120
12.325	86	12.325	67	12.325	106	12.325	1916	12.325	1508	12.325	1848	12.325	11574	12.325	1018
12.33	93	12.33	62	12.33	106	12.33	1777	12.33	1452	12.33	1773	12.33	9463	12.33	921
12.335	98	12.335	57	12.335	107	12.335	1636	12.335	1425	12.335	1680	12.335	7509	12.335	842
12.34	98	12.34	53	12.34	110	12.34	1529	12.34	1437	12.34	1580	12.34	5942	12.34	784
12.345	93	12.345	52	12.345	116	12.345	1471	12.345	1480	12.345	1483	12.345	4831	12.345	749
12.35	86	12.35	55	12.35	120	12.35	1457	12.35	1533	12.35	1396	12.35	4115	12.35	733
12.355	81	12.355	61	12.355	122	12.355	1456	12.355	1571	12.355	1320	12.355	3672	12.355	733
12.36	81	12.36	66	12.36	119	12.36	1441	12.36	1567	12.36	1253	12.36	3373	12.36	742
12.365	89	12.365	68	12.365	114	12.365	1393	12.365	1520	12.365	1200	12.365	3133	12.365	747
12.37	102	12.37	65	12.37	107	12.37	1322	12.37	1444	12.37	1154	12.37	2915	12.37	741
12.375	114	12.375	58	12.375	101	12.375	1241	12.375	1362	12.375	1114	12.375	2718	12.375	722
12.38	121	12.38	50	12.38	96	12.38	1166	12.38	1283	12.38	1071	12.38	2558	12.38	697
12.385	120	12.385	47	12.385	89	12.385	1103	12.385	1212	12.385	1026	12.385	2442	12.385	676
12.39	113	12.39	51	12.39	82	12.39	1053	12.39	1145	12.39	987	12.39	2362	12.39	664
12.395	105	12.395	62	12.395	75	12.395	1024	12.395	1098	12.395	969	12.395	2306	12.395	660
12.4	100	12.4	75	12.4	69	12.4	1031	12.4	1099	12.4	989	12.4	2261	12.4	660
12.405	102	12.405	84	12.405	66	12.405	1088	12.405	1174	12.405	1059	12.405	2229	12.405	661
12.41	111	12.41	87	12.41	65	12.41	1200	12.41	1337	12.41	1190	12.41	2213	12.41	668
12.415	120	12.415	85	12.415	67	12.415	1360	12.415	1573	12.415	1372	12.415	2211	12.415	688
12.42	125	12.42	79	12.42	71	12.42	1553	12.42	1844	12.42	1583	12.42	2215	12.42	725
12.425	122	12.425	75	12.425	76	12.425	1758	12.425	2107	12.425	1793	12.425	2213	12.425	775
12.43	111	12.43	74	12.43	82	12.43	1961	12.43	2328	12.43	1972	12.43	2211	12.43	824
12.435	99	12.435	74	12.435	86	12.435	2150	12.435	2490	12.435	2112	12.435	2215	12.435	855
12.44	90	12.44	76	12.44	88	12.44	2322	12.44	2588	12.44	2217	12.44	2239	12.44	857
12.445	87	12.445	78	12.445	90	12.445	2461	12.445	2608	12.445	2293	12.445	2280	12.445	832
12.45	89	12.45	78	12.45	90	12.45	2546	12.45	2546	12.45	2335	12.45	2335	12.45	797
12.455	93	12.455	78	12.455	90	12.455	2550	12.455	2402	12.455	2314	12.455	2398	12.455	771
12.46	98	12.46	77	12.46	91	12.46	2461	12.46	2206	12.46	2208	12.46	2480	12.46	767
12.465	102	12.465	76	12.465	93	12.465	2293	12.465	2005	12.465	2021	12.465	2609	12.465	786
12.47	106	12.47	79	12.47	99	12.47	2087	12.47	1840	12.47	1791	12.47	2828	12.47	825
12.475	112	12.475	83	12.475	106	12.475	1890	12.475	1741	12.475	1576	12.475	3177	12.475	874
12.48	117	12.48	87	12.48	115	12.48	1753	12.48	1723	12.48	1433	12.48	3666	12.48	930
12.485	119	12.485	88	12.485	124	12.485	1714	12.485	1796	12.485	1411	12.485	4261	12.485	992
12.49	118	12.49	85	12.49	130	12.49	1802	12.49	1955	12.49	1538	12.49	4875	12.49	1053
12.495	116	12.495	80	12.495	130	12.495	2024	12.495	2174	12.495	1824	12.495	5398	12.495	1107
12.5	115	12.5	77	12.5	122	12.5	2349	12.5	2401	12.5	2235	12.5	5721	12.5	1139
12.505	116	12.505	76	12.505	106	12.505	2711	12.505	2572	12.505	2692	12.505	5781	12.505	1145
12.51	117	12.51	79	12.51	90	12.51	3018	12.51	2643	12.51	3082	12.51	5561	12.51	1124
12.515	119	12.515	84	12.515	81	12.515	3189	12.515	2602	12.515	3299	12.515	5118	12.515	1085
12.52	120	12.52	91	12.52	84	12.52	3185	12.52	2468	12.52	3289	12.52	4546	12.52	1038
12.525	119	12.525	96	12.525	99	12.525	3029	12.525	2285	12.525	3078	12.525	3961	12.525	993
12.53	115	12.53	98	12.53	119	12.53	2803	12.53	2117	12.53	2762	12.53	3456	12.53	960
12.535	106	12.535	96	12.535	137	12.535	2616	12.535	2023	12.535	2461	12.535	3072	12.535	945
12.54	96	12.54	91	12.54	146	12.54	2572	12.54	2050	12.54	2274	12.54	2808	12.54	943
12.545	85	12.545	84	12.545	144	12.545	2736	12.545	2197	12.545	2231	12.545	2635	12.545	948
12.55	76	12.55	77	12.55	134	12.55	3094	12.55	2407	12.55	2298	12.55	2533	12.55	944
12.555	72	12.555	73	12.555	121	12.555	3560	12.555	2587	12.555	2389	12.555	2494	12.555	924
12.56	73	12.56	72	12.56	109	12.56	3981	12.56	2645	12.56	2417	12.56	2520	12.56	890
12.565	80	12.565	73	12.565	102	12.565	4189	12.565	2542	12.565	2331	12.565	2599	12.565	852
12.57	91	12.57	75	12.57	100	12.57	4090	12.57	2299	12.57	2134	12.57	2708	12.57	818
12.575	101	12.575	77	12.575	102	12.575	3691	12.575	1982	12.575	1876	12.575	2810	12.575	787
12.58	109	12.58	79	12.58	106	12.58	3112	12.58	1666	12.58	1614	12.58	2879	12.58	754
12.585	113	12.585	83	12.585	109	12.585	2513	12.585	1407	12.585	1396	12.585	2901	12.585	716
12.59	112	12.59	90	12.59	110	12.59	2017	12.59	1231	12.59	1238	12.59	2879	12.59	680
12.595	107	12.595	100	12.595	108	12.595	1678	12.595	1140	12.595	1137	12.595	2830	12.595	662
12.6	101	12.6	113	12.6	104	12.6	1484	12.6	1117	12.6	1074	12.6	2777	12.6	671
12.605	97	12.605	125	12.605	96	12.605	1391	12.605	1143	12.605	1036	12.605	2739	12.605	708
12.61	97	12.61	131	12.61	88	12.61	1354	12.61	1199	12.61	1014	12.61	2731	12.61	762
12.615	98	12.615	129	12.615	82	12.615	1348	12.615	1270	12.615	1008	12.615	2765	12.615	812
12.62	101	12.62	117	12.62	82	12.62	1378	12.62	1355	12.62	1024	12.62	2850	12.62	844
12.625	104	12.625	102	12.625	89	12.625	1456	12.625	1450	12.625	1064	12.625	2988	12.625	849
12.63	107	12.63	86	12.63	98	12.63	1590	12.63	1552	12.63	1131	12.63	3170	12.63	826
12.635	108	12.635	73	12.635	105	12.635	1761	12.635	1650	12.635	1218	12.635	3378	12.635	789
12.64	106	12.64	66	12.64	106	12.64	1925	12.64	1733	12.64	1318	12.64	3582	12.64	747
12.645	99	12.645	65	12.645	103	12.645	2040	12.645	1789	12.645	1412	12.645	3751	12.645	710
12.65	90	12.65	74	12.65	98	12.65	2076	12.65	1807	12.65	1477	12.65	3869	12.65	677
12.655	81	12.655	87	12.655	96	12.655	2030	12.655	1786	12.655	1491	12.655	3924	12.655	649
12.66	77	12.66	101	12.66	98	12.66	1922	12.66	1732	12.66	1448	12.66	3924	12.66	630
12.665	79	12.665	107	12.665	104	12.665	1781	12.665	1665	12.665	1365	12.665	3877	12.665	625
12.67	86	12.67	103	12.67	111	12.67	1633	12.67	1608	12.67	1272	12.67	3790	12.67	633
12.675	95	12.675	89	12.675	118	12.675	1504	12.675	1573	12.675	1200	12.675	3673	12.675	647
12.68	102	12.68	70	12.68	124	12.68	1404	12.68	1558	12.68	1163	12.68	3526	12.68	656
12.685	108	12.685	52	12.685	130	12.685	1347	12.685	1550	12.685	1164	12.685	3354	12.685	658
12.69	110	12.69	41	12.69	135	12.69	1340	12.69	1545	12.69	1196	12.69	3156	12.69	653
12.695	111	12.695	38	12.695	136	12.695	1380	12.695	1551	12.695	1256	12.695	2952	12.695	646
12.7	115	12.7	42	12.7	133	12.7	1456	12.7	1581	12.7	1341	12.7	2767	12.7	636
12.705	121	12.705	51	12.705	126	12.705	1554	12.705	1636	12.705	1440	12.705	2629	12.705	626
12.71	130	12.71	59	12.71	118	12.71	1654	12.71	1697	12.71	1531	12.71	2558	12.71	622
12.715	138	12.715	62	12.715	112	12.715	1735	12.715	1734	12.715	1588	12.715	2563	12.715	630
12.72	141	12.72	58	12.72	108	12.72	1779	12.72	1720	12.72	1604	12.72	2655	12.72	651
12.725	139	12.725	53	12.725	106	12.725	1776	12.725	1657	12.725	1585	12.725	2857	12.725	675
12.73	132	12.73	50	12.73	105	12.73	1743	12.73	1578	12.73	1553	12.73	3217	12.73	687
12.735	123	12.735	52	12.735	106	12.735	1702	12.735	1524	12.735	1524	12.735	3819	12.735	681
12.74	113	12.74	61	12.74	107	12.74	1678	12.74	1527	12.74	1508	12.74	4763	12.74	662
12.745	104	12.745	72	12.745	108	12.745	1681	12.745	1592	12.745	1504	12.745	6123	12.745	642
12.75	99	12.75	79	12.75	107	12.75	1706	12.75	1701	12.75	1513	12.75	7849	12.75	637
12.755	96	12.755	80	12.755	105	12.755	1744	12.755	1830	12.755	1528	12.755	9737	12.755	650
12.76	94	12.76	74	12.76	102	12.76	1789	12.76	1954	12.76	1546	12.76	11440	12.76	681
12.765	89	12.765	65	12.765	99	12.765	1834	12.765	2049	12.765	1563	12.765	12584	12.765	724
12.77	81	12.77	56	12.77	99	12.77	1870	12.77	2095	12.77	1571	12.77	12930	12.77	772
12.775	71	12.775	53	12.775	103	12.775	1875	12.775	2074	12.775	1565	12.775	12431	12.775	821
12.78	63	12.78	55	12.78	110	12.78	1833	12.78	1985	12.78	1545	12.78	11292	12.78	866
12.785	62	12.785	62	12.785	117	12.785	1750	12.785	1854	12.785	1509	12.785	9849	12.785	905
12.79	68	12.79	70	12.79	123	12.79	1649	12.79	1718	12.79	1470	12.79	8433	12.79	937
12.795	77	12.795	75	12.795	128	12.795	1566	12.795	1620	12.795	1440	12.795	7251	12.795	963
12.8	83	12.8	77	12.8	130	12.8	1525	12.8	1583	12.8	1429	12.8	6346	12.8	988
12.805	83	12.805	75	12.805	129	12.805	1528	12.805	1605	12.805	1447	12.805	5669	12.805	1011
12.81	78	12.81	74	12.81	123	12.81	1561	12.81	1667	12.81	1486	12.81	5142	12.81	1031
12.815	71	12.815	76	12.815	113	12.815	1603	12.815	1730	12.815	1535	12.815	4718	12.815	1047
12.82	67	12.82	82	12.82	102	12.82	1633	12.82	1760	12.82	1574	12.82	4364	12.82	1054
12.825	67	12.825	93	12.825	92	12.825	1639	12.825	1738	12.825	1579	12.825	4066	12.825	1046
12.83	72	12.83	105	12.83	86	12.83	1617	12.83	1670	12.83	1546	12.83	3818	12.83	1018
12.835	81	12.835	115	12.835	85	12.835	1579	12.835	1580	12.835	1485	12.835	3623	12.835	972
12.84	91	12.84	122	12.84	90	12.84	1536	12.84	1496	12.84	1420	12.84	3492	12.84	918
12.845	97	12.845	123	12.845	96	12.845	1501	12.845	1433	12.845	1372	12.845	3415	12.845	867
12.85	97	12.85	119	12.85	102	12.85	1477	12.85	1399	12.85	1346	12.85	3383	12.85	829
12.855	91	12.855	109	12.855	105	12.855	1462	12.855	1395	12.855	1335	12.855	3371	12.855	806
12.86	81	12.86	97	12.86	105	12.86	1448	12.86	1415	12.86	1329	12.86	3379	12.86	792
12.865	71	12.865	86	12.865	101	12.865	1429	12.865	1458	12.865	1319	12.865	3418	12.865	784
12.87	67	12.87	79	12.87	96	12.87	1407	12.87	1502	12.87	1300	12.87	3492	12.87	783
12.875	70	12.875	79	12.875	95	12.875	1387	12.875	1528	12.875	1276	12.875	3603	12.875	790
12.88	79	12.88	83	12.88	98	12.88	1377	12.88	1524	12.88	1252	12.88	3736	12.88	812
12.885	91	12.885	88	12.885	107	12.885	1378	12.885	1498	12.885	1241	12.885	3883	12.885	848
12.89	100	12.89	92	12.89	116	12.89	1385	12.89	1472	12.89	1253	12.89	4053	12.89	890
12.895	101	12.895	91	12.895	125	12.895	1393	12.895	1467	12.895	1285	12.895	4260	12.895	923
12.9	95	12.9	88	12.9	132	12.9	1399	12.9	1480	12.9	1331	12.9	4496	12.9	934
12.905	85	12.905	83	12.905	135	12.905	1406	12.905	1502	12.905	1375	12.905	4727	12.905	918
12.91	77	12.91	81	12.91	133	12.91	1416	12.91	1516	12.91	1408	12.91	4903	12.91	887
12.915	74	12.915	82	12.915	127	12.915	1429	12.915	1516	12.915	1423	12.915	4980	12.915	852
12.92	79	12.92	85	12.92	117	12.92	1446	12.92	1507	12.92	1421	12.92	4951	12.92	824
12.925	90	12.925	89	12.925	104	12.925	1465	12.925	1494	12.925	1403	12.925	4826	12.925	810
12.93	99	12.93	89	12.93	91	12.93	1492	12.93	1479	12.93	1377	12.93	4646	12.93	809
12.935	102	12.935	86	12.935	82	12.935	1532	12.935	1463	12.935	1351	12.935	4443	12.935	817
12.94	95	12.94	81	12.94	76	12.94	1585	12.94	1443	12.94	1336	12.94	4259	12.94	831
12.945	84	12.945	75	12.945	75	12.945	1648	12.945	1424	12.945	1340	12.945	4102	12.945	844
12.95	73	12.95	73	12.95	79	12.95	1711	12.95	1406	12.95	1363	12.95	3969	12.95	854
12.955	67	12.955	72	12.955	89	12.955	1764	12.955	1397	12.955	1403	12.955	3841	12.955	853
12.96	64	12.96	73	12.96	102	12.96	1795	12.96	1396	12.96	1447	12.96	3701	12.96	844
12.965	66	12.965	73	12.965	113	12.965	1796	12.965	1406	12.965	1477	12.965	3561	12.965	827
12.97	69	12.97	72	12.97	120	12.97	1766	12.97	1420	12.97	1485	12.97	3436	12.97	808
12.975	75	12.975	71	12.975	121	12.975	1713	12.975	1432	12.975	1462	12.975	3350	12.975	790
12.98	82	12.98	71	12.98	116	12.98	1647	12.98	1436	12.98	1418	12.98	3293	12.98	778
12.985	89	12.985	72	12.985	109	12.985	1572	12.985	1423	12.985	1359	12.985	3247	12.985	773
[truncated: 2,002 more rows]

## Sheet: Figure 6
Fig.6a		colony diameter (cm)									Fig.6b	AtMAPKKK18	qRTPCR										Fig.6b-c	ACT_CT value	MAPKKK_CT value
	Ct3		Ct3Δaba2		Ct3Δaba3		Ct3Δbot5																Mock 1	20.91	29.82
	Normal Pi	Low Pi	Normal Pi	Low Pi	Normal Pi	Low Pi	Normal Pi	Low Pi				Mock	Ct3	Ct3Δaba2	Ct3Δaba3	Ct3Δbot5	Ct4	Treatment					Mock 2	20.8	29.47
1	0.7446	0.7337	0.8271	0.8416	0.8674	0.7866	0.8294	0.8205				0.00207885	0.00684848	0.00164238	0.0030861	0.00210787	0.00192624						Mock 3	21.11	29.87
2	0.7779	0.6877	0.8607	0.7618	0.809	0.791	0.7665	0.7753				0.0024551	0.00575886	0.00230663	0.00372124	0.00153239	0.00126206						Ct3 1	21.28	28.47
3	0.7439	0.7735	0.8495	0.8318	0.8249	0.7618	0.7377	0.7326				0.00230663	0.00634572	0.00274306	0.00186062	0.00247218	0.00145981						Ct3 2	21.3	28.74
4	0.7802	0.832	0.7882	0.8473	0.8141	0.7754	0.7449	0.7805			AV	0.00228019	0.00631769	0.00223069	0.00288932	0.00203748	0.00154937						Ct3 3	21.58	28.88
5	0.8186	0.798	0.8227	0.8329	0.8046	0.7911	0.7191	0.841			SD	0.000189516	0.00054535	0.000554256	0.00094579	0.000473832	0.000341023						Ct3Δaba2_ 1	20.71	29.96
6	0.7598	0.8135	0.8004	0.8342	0.7823	0.7869	0.6876	0.8557			Two-tailed T-test (Ct3 vs mutant)			p=0.000809	p=0.005543	p=0.000509							Ct3Δaba2_ 2	20.99	29.75
7	0.8527	0.7169	0.7978	0.7581	0.8384	0.7147	0.7866	0.8136															Ct3Δaba2_3	21.09	29.6
8	0.8147	0.6944	0.7955	0.7239	0.8337	0.7506	0.7462	0.8092			Fig.6c	CtACT	qRTPCR										Ct3Δaba3_1	21.2	29.54
9	0.8007	0.8655	0.7687	0.8225	0.83	0.7259	0.849	0.8361					Ct3	Ct3Δaba2	Ct3Δaba3	Ct3Δbot5	Ct4	Treatment					Ct3Δaba3_2	21.26	29.33
10	0.8226	0.8071	0.8045	0.8747	0.7847	0.8091	0.7528	0.8113					0.00319493	0.000488281	0.000372622	0.000671651	0.00189972						Ct3Δaba3_ 3	20.76	29.83
11	0.8113	0.7663	0.7978	0.8171	0.827	0.839	0.8023	0.8206					0.00638986	0.00026902	0.000362433	0.000787736	0.00579892						Ct3Δbot5_1	20.5	29.39
12	0.7889	0.7969	0.789	0.8299	0.8068	0.8259	0.791	0.8339					0.0105253	0.00132481	0.00106865	0.000760903	0.00439476						Ct3Δbot5_2	20.85	30.2
13	0.7958	0.8005	0.8698	0.845	0.8405	0.827	0.7528	0.8292				AV	0.00670335	0.000694037	0.000601234	0.000740097	0.00403113						Ct3Δbot5_3	20.98	29.64
14	0.8294	0.8263	0.8338	0.8833	0.8225	0.9056	0.7775	0.8024				SD	0.00367521	0.000557157	0.000404824	6.07752e-05	0.00197487						Ct4 1	20.78	29.8
15	0.7961	0.807	0.8607	0.8569	0.7798	0.9259	0.7195	0.8069			Two-tailed T-test (Ct3 vs mutant)			p=0.048812	p=0.045929	p=0.048317							Ct4 2	20.88	30.51
16	0.823	0.8585	0.816	0.8306	0.8181	0.8405	0.8002	0.834															Ct4 3	21.2	30.62
17	0.8529	0.7957	0.8659	0.7721	0.8339	0.8024	0.7499	0.8157			Fig.6d	SFW (g)	Boxplot
18	0.7573	0.7467	0.8166	0.7361	0.8047	0.7753	0.7147	0.8056				Col-0			abi1-1C			aba2			Plant
19	0.809	0.7776	0.8292	0.771	0.764	0.7148	0.7105	0.7438				Mock	Ct3	Ct3Δaba3	Mock	Ct3	Ct3Δaba3	Mock	Ct3	Ct3Δaba3	Treatment
20	0.9019	0.8433	0.7753	0.852	0.8429	0.7289	0.7619	0.7777			1	0.0183	0.0018	0.0073	0.012	0.0042	0.007	0.006	0.0051	0.0059
21	0.8791	0.859	0.8607	0.9045	0.845	0.7166	0.7528	0.7574			2	0.0186	0.0012	0.0041	0.0106	0.0024	0.0052	0.01	0.0052	0.0058
22	0.8225	0.7236	0.7685	0.8363	0.836	0.7529	0.753	0.7394			3	0.0214	0.004	0.008	0.0068	0.0034	0.0037	0.0106	0.0047	0.0064
23	0.8069	0.8024	0.8225	0.8765	0.8877	0.6944	0.7563	0.8427			4	0.017	0.0016	0.0078	0.0072	0.0051	0.0053	0.0107	0.0057	0.0075
24	0.8472	0.7596	0.7775	0.8083	0.8338	0.7914	0.7371	0.7933			5	0.0131	0.0035	0.0086	0.0072	0.0041	0.0054	0.0064	0.0055	0.0075
25	0.8162	0.7775	0.8493	0.8428	0.8091	0.7394	0.7641	0.8205			6	0.0238	0.0016	0.0143	0.0085	0.0036	0.0059	0.0128	0.0033	0.0086
	0.810128	0.786528	0.817908	0.823648	0.821636	0.782924	0.758536	0.803956	A V		7	0.0123	0.0019	0.0047	0.0077	0.0057	0.0073	0.0103	0.0049	0.0093
	0.0387639	0.0494917	0.032154	0.0461269	0.0274022	0.0574243	0.0370496	0.0337829	SD		8	0.0112	0.0031	0.0048	0.0086	0.0021	0.0053	0.0097	0.0046	0.0064
											9	0.0106	0.0021	0.0076	0.0113	0.0047	0.0044	0.0088	0.0031	0.009
											10	0.0091	0.0024	0.0048	0.0093	0.0033	0.005	0.0116	0.0048	0.0056
											11	0.009	0.0017	0.0058	0.0088	0.0039	0.0038	0.009	0.0033	0.006
											12	0.0155	0.0018	0.0062	0.007	0.0034	0.0059	0.0083	0.0038	0.0059
											13	0.0143	0.0023	0.0047	0.0085	0.0022	0.0085	0.0084	0.0043	0.0049
											14	0.0142	0.0017	0.0061	0.0071	0.0022	0.0057	0.0101	0.0034	0.0055
											15	0.0169	0.0014	0.0083	0.0134	0.0044	0.0081	0.0079	0.0039	0.0054
											16	0.0143	0.0018	0.0074	0.0108	0.0023	0.0086	0.0089	0.003	0.0044
											17	0.0143	0.0001	0.0094	0.0127	0.0026	0.0076	0.0064	0.0025	0.0044
											18	0.0084						0.0083	0.0036
												0.0145722	0.002	0.00705294	0.00926471	0.00350588	0.00604118	0.00912222	0.00415	0.00638235	AV
											Fig.6e	SFW (g)	Boxplot
												Col-0
												Mock	Ct3	Ct3Δaba2	Ct3Δaba3	Ct3Δbot5	Ct4	Treatment
											1	0.0014	0.0006	0.0017	0.0024	0.0023	0.0029
											2	0.0018	0.0009	0.0012	0.0011	0.0023	0.0022
											3	0.0011	0.0009	0.0014	0.0016	0.0016	0.0016
											4	0.0014	0.0005	0.0014	0.0018	0.0018	0.002
											5	0.0018	0.0011	0.0008	0.0019	0.0019	0.0018
											6	0.0018	0.001	0.0012	0.0016	0.003	0.0018
											7	0.0022	0.0014	0.0014	0.0014	0.0014	0.0028
											8	0.0015	0.0003	0.0016	0.0015	0.0024	0.0013
											9	0.0014	0.0006	0.0016	0.0018	0.0018	0.0014
											10	0.0011	0.0008	0.0023	0.0017	0.0024	0.0013
											11	0.0013	0.0008	0.0012	0.0016	0.0023	0.0021
											12	0.0018	0.001	0.0008	0.0019	0.0021	0.0021
											13	0.0009	0.001	0.001	0.0017	0.0012	0.0022
											14	0.0017	0.0014	0.0013	0.0009	0.0011	0.0017
											15	0.0017	0.001	0.0011	0.0009	0.0017	0.0021
											16	0.0018	0.0011	0.0012	0.0013	0.0013	0.0008
											17	0.0013	0.0007	0.0014	0.0015	0.002	0.0015
											18	0.0014	0.0008	0.0008	0.0015	0.0013	0.0013
											19	0.0015	0.0009	0.0006	0.0011	0.0011	0.0019
											20	0.001	0.0008	0.0014	0.0014	0.0024	0.0012
											21	0.0013	0.0008	0.0011	0.0014	0.0029	0.0019
											22	0.0015	0.0011	0.0016	0.0013	0.002	0.0015
											23	0.0009	0.0009	0.0015	0.0017	0.0014	0.002
											24	0.002	0.0007	0.001	0.0013	0.0009	0.0017
											25	0.002	0.0007	0.0008	0.0015	0.0016	0.0013
											26	0.0012	0.0009	0.0011	0.0009	0.0022	0.0018
											27	0.0014	0.001	0.0008	0.001	0.001	0.0014
											28	0.0011	0.0012	0.0012	0.0015	0.0006	0.0019
											29	0.0011	0.0012	0.0015	0.002	0.002	0.0021
											30	0.0016	0.0011	0.0012	0.0015	0.001	0.002
											31	0.0016	0.0007	0.0007	0.0018	0.0016	0.0019
											32	0.0017	0.0008	0.0012	0.0013	0.0017	0.0016
											33	0.0013	0.0008	0.0009	0.0013	0.0026	0.0014
											34	0.001	0.0014	0.0013	0.0015	0.001	0.001
											35	0.0011	0.001	0.0006	0.002	0.0016	0.0023
											36	0.0013	0.0008	0.0015	0.0009	0.0024	0.0017
											37	0.0017	0.0014	0.0014	0.001	0.0021	0.0013
											38	0.0015	0.0014	0.0007	0.0014	0.0017	0.0013
											39	0.0014	0.0014	0.001	0.002	0.0022	0.0011
											40	0.0015	0.0011	0.0009	0.0015	0.0023	0.0028
											41	0.0015	0.0008	0.0009	0.0024	0.0028	0.0026
											42	0.0011	0.001	0.0016	0.0015	0.002	0.0024
											43	0.0014	0.001	0.001	0.0014	0.0018	0.0019
											44	0.0012	0.0011	0.0009	0.0011	0.0004	0.001
											45	0.001	0.0012	0.001	0.0026	0.0026	0.0014
											46	0.0015	0.0012	0.0014	0.0008	0.0023	0.001
											47	0.001	0.0008	0.0012	0.0012	0.0027	0.0024
											48	0.0013	0.0005	0.0017	0.0025	0.0027	0.002
											49	0.0014	0.0014	0.0013	0.0016	0.0027	0.0013
											50	0.001	0.0009	0.0007	0.0007	0.0019	0.0013
											51	0.0007	0.0009	0.0008	0.0011	0.0023	0.0014
											52	0.0007	0.0009	0.001	0.0015	0.0017	0.0022
											53	0.0012	0.0011	0.0012	0.0014	0.0018	0.0023
											54	0.0014	0.0006	0.0012	0.0019	0.0014	0.0023
											55	0.0016	0.001	0.0011	0.0021	0.0011	0.0014
											56	0.0009	0.001	0.0007	0.001	0.0011	0.0016
											57	0.001	0.001	0.0013		0.0015	0.0011
											58	0.0009	0.0012	0.0009		0.0016	0.0013
											59	0.0011	0.0005	0.0008		0.0023	0.0022
											60	0.0014	0.0009	0.0013		0.0013	0.0018
											61	0.001	0.0006	0.0009
											62	0.0011	0.001
											63	0.002	0.0005
											64	0.0017	0.0008
											65	0.0014	0.0009
											66	0.0017	0.0008
											67		0.0011
											68		0.0007
												0.00136818	0.000932353	0.00115246	0.00150357	0.00183667	0.00174833	AV

## Sheet: Figure 7
								Fig.7b																	CT value
Fig.7a	CtACT/Plant ACT		qRTPCR					Ct3ABA3/CtACT		qRTPCR								Fig.7c	Ct3BOT5/CtACT		qRTPCR			Fig.7a-c	Plant ACT	Ct ACT	Ct3ABA3	Ct3BOT5
	26C			22C				26C			22C							26C			22C			Ct3_1	17.15	25.03	32.02	26.62
	Ct3	Ct3Δaba3	Ct3Δbot5	Ct3				Ct3	Ct3Δaba3	Ct3Δbot5	Ct3							Ct3	Ct3Δaba3	Ct3Δbot5	Ct3			Ct3_2	16.3	24.82	No Ct	41.36
1	0.00424506	0.00344806	0.00276214	0.00704102			1	0	0	0	0.0441942						1	0	0	0	0.000286337			Ct3_3	16.17	23.43	32.69	No Ct
2	0.00272411	0.00296038	0.00323953	0.0110485			2	0	0	0.0115978	0.0507658						2	0	0	8.08599e-08	0.000350087			Ct3_4	16.2	24.72	31.57	33.36
3	0.00652412	0.00718897	0.00300171	0.0169802			3	0.00163103	0	0.00349619	0.0387409						3	0	0	0	0.000163321			Δaba3_1	16.24	24.42	No Ct	No Ct
4	0.00272411	0.00504825	0.0044871				4	0.00866851	0	0.00708999							4	6.8285e-06	8.70334e-06	0				Δaba3_2	16.36	24.76	No Ct	No Ct
	0.00405435	0.00466142	0.00337262	0.0116899	AV			0.00257489	0	0.00554601	0.0445669	AV						1.70712e-06	2.17583e-06	2.0215e-08	0.000266582	AV		Δaba3_3	16.15	23.27	No Ct	34.15
								0.00413454	0	0.0049655	0.00602111	SD						3.41425e-06	4.35167e-06	4.043e-08	9.4937e-05	SD		Δaba3_4	16.43	24.06	47.78	33.24
																								Δbot5_1	16.28	24.78	47	22.72
																								Δbot5_2	16.02	24.29	30.72	39.58
																								Δbot5_3	16.34	24.72	32.88	No Ct
																								Δbot5_4	17.69	25.49	32.63	42.43
																								Ct3_22C_1	19.25	26.4	30.9	31.02
																								Ct3_22C_2	18.29	24.79	29.09	29.77
																								Ct3_22C_3	19.08	24.96	29.65	31.66
	Fig.7d
	SFW (g)
		Col-0				phr1 phl1				Plant
		Mock	Ct3	Ct3Δaba3	Ct3Δbot5	Mock	Ct3	Ct3Δaba3	Ct3Δbot5	Treatment
	1	0.0073	0.0049	0.0057	0.008	0.0015	0.0014	0.0074	0.0207
	2	0.0038	0.0052	0.0066	0.0092	0.0056	0.0014	0.0016	0.0095
	3	0.0079	0.0051	0.0033	0.003	0.0065	0.0022	0.0097	0.007
	4	0.004	0.0046	0.0068	0.0051	0.004	0.0008	0.0107	0.0138
	5	0.0058	0.0045	0.0045	0.0077	0.0047	0.0027	0.0127	0.0109
	6	0.0047	0.0052	0.0105	0.0082	0.0033	0.004	0.0075	0.0063
	7	0.0057	0.0055	0.0088	0.015	0.0056	0.0015	0.0046	0.0072
	8	0.0045	0.0054	0.0078	0.0077	0.0036	0.0011	0.0064	0.009
	9	0.004	0.006	0.0086	0.0121	0.0058	0.0085	0.0046	0.0034
	10	0.0032	0.0066	0.0036	0.0168	0.0055	0.0009	0.0125	0.0122
	11	0.0032	0.0074	0.0043	0.0056	0.0035	0.0014	0.0072	0.011
	12	0.0056	0.0076	0.0034	0.0045	0.0049	0.0026	0.0132	0.0023
	13	0.0066	0.006	0.0037	0.007	0.0027	0.0058	0.0038	0.0122
	14	0.0058	0.006	0.0054	0.0069	0.0019	0.0127	0.0076	0.0029
	15	0.0071	0.0041	0.0073	0.0065	0.0035	0.0005	0.004	0.0168
	16	0.0049	0.0071	0.011	0.0047	0.0032	0.0022	0.0068	0.0076
	17	0.0064	0.0085	0.0083	0.0064	0.0037	0.0018	0.0051	0.0085
	18	0.0036	0.0111	0.0037	0.0066	0.0044	0.0029	0.0059	0.0138
	19	0.0045	0.0118	0.0045	0.0061	0.0033	0.0055	0.0058
	20	0.0047	0.0054	0.0042	0.0073	0.0061		0.0068
	21	0.0037	0.0053	0.0097	0.0109			0.0106
	22	0.0069	0.0039	0.0056	0.0044			0.0131
	23	0.0038	0.005	0.0052	0.0066
	24	0.0049	0.0049	0.004	0.0033
	25	0.0086	0.0077	0.0072	0.0033
	26	0.0073	0.0063	0.0121	0.0052
	27	0.0052	0.0081	0.0061	0.0061
	28	0.0055	0.017	0.006	0.0088
	29	0.0054		0.003	0.0066
	30	0.0058		0.0028	0.0061
	31	0.0047			0.0096
	32	0.0037			0.0093
	AV	0.005275	0.00665	0.00612333	0.00733125	0.004165	0.00315263	0.00761818	0.00972778

## Sheet: Figure 8
	Fig.8e	SFW (g)	boxplot
		Normal Pi				Low Pi
		Col-0	nrt1.1_1	nrt1.1_2	nrt2.1 nrt2.2	Col-0	nrt1.1_1	nrt1.1_2	nrt2.1 nrt2.2
	1	0.0167	0.0036	0.0058	0.0219	0.0039	0.0022	0.0036	0.0061
	2	0.023	0.0033	0.0053	0.0121	0.0035	0.0031	0.0042	0.0056
	3	0.0175	0.0041	0.0122	0.0114	0.0048	0.0025	0.0035	0.0041
	4	0.0191	0.0035	0.0085	0.0126	0.0022	0.0031	0.0039	0.0043
	5	0.0136	0.0046	0.0104	0.0124	0.0049	0.0016	0.0024	0.0037
	6	0.0201	0.0039	0.0103	0.0049	0.0048	0.0028	0.0039	0.0068
	7	0.0338	0.0054	0.0116	0.0115	0.0047	0.0035	0.0016	0.0052
	8	0.0298	0.0055	0.0127	0.0113	0.0043	0.0024	0.0032	0.0045
	9	0.0395	0.0055	0.0101	0.0167	0.0047	0.0024	0.0039	0.0064
	10	0.029	0.0044	0.0223	0.0169	0.004	0.0025	0.0043	0.0042
	11	0.0265	0.0024	0.0028	0.0134	0.0035	0.0024	0.0035	0.0049
	12	0.0284	0.004	0.0121	0.0055	0.0055	0.0026	0.0035	0.0082
	13	0.0272	0.0073	0.0209	0.0119	0.005	0.0023	0.0025	0.0082
	14	0.0272	0.0042	0.0143	0.0116	0.003	0.0038	0.0029	0.0089
	15	0.0255	0.0022	0.0121	0.0117	0.0024	0.0033	0.0023	0.0037
	16	0.0231		0.0085	0.0173	0.0037	0.0027	0.0036
	17	0.0212		0.0081	0.0142	0.0038	0.0011
	18	0.0117			0.0105	0.0035
		0.02405	0.00426	0.0110588	0.0126556	0.00401111	0.00260588	0.0033	0.00565333	AV

## Sheet: Supplementary Figure 2
Fig.S2a	Colony diamter (cm)							Fig.S2b	root length (cm)		Boxplot
Number	Ct61	Ct49	Ct127	Ct130	Ct4	Ct3		Number	Mock	Ct61	Ct49	Ct127	Ct130	Ct4	Ct3
1	2.2851	1.9997	2.1622	2.0561	2.4187	2.5642		1	4.6545	8.8595	6.798	8.695	4.958	8.696	6.115
2	2.2784	2.0395	2.2875	2.2286	2.3312	2.4958		2	4.877	9.561	8.9365	8.348	6.122	9.131	5.343
3	2.3285	2.1258	2.3732	2.1513	2.2985	2.5714		3	3.54	9.51	9.543	7.445	6.5795	7.555	4.2745
4	2.3014	1.9752	2.326	1.9846	2.3178	2.5244		4	3.838	8.687	9.3195	2.3915	5.5165	9.811	4.196
5	2.2396	2.147	2.3606	2.0419	2.349	2.5555		5	2.964	8.716	9.0815	7.686	6.863	9.889	4.6585
6	2.1737	2.0522	2.3935	2.1036	2.486	2.4957		6	3.765	7.5215	5.7835	8.278	5.375	8.689	4.214
7	2.2261	1.9536	2.2377	2.1821	2.3055	2.5318		7	4.365	8.815	9.5425	9.157	6.729	6.977	4.9405
8	2.286	2.0824	2.2987	2.2761	2.3256	2.4978		8	3.879	8.3145	6.3605	7.6065	7.953	6.8415	1.587
9	2.3178	2.1103	2.3348	2.3329	2.4758	2.6157		9	4.158	9.1195	5.304	6.953	8.4795	8.0665	4.833
10	2.332	2.0753	2.333	2.1882	2.2864	2.5404		10	1.9245	8.602	8.3995	9.843	7.81	6.6125	6.2845
	2.27686	2.0561	2.31072	2.15454	2.35945	2.53927		11	3.6175	0.392	3.5965	8.309	7.672	7.3805	5.8195
	0.0502727	0.0646715	0.0688217	0.109458	0.0736451	0.038794		12	3.6515	7.739	5.624	7.413	7.5125	7.71	5.004
								13	4.6315	7.965	5.624		6.6335	4.1035	4.9375
								14	5.7695	5.2065	7.86		7.4835	9.177	5.822
								15	5.4155	7.0295	8.348		7.538	5.691
								16	3.8405	6.2975			6.7075	7.8305
								17	4.267					7.236
								18						7.8305
									4.06812	7.64597	7.3414	7.67708	6.87078	7.73486	4.85921
												Fig.S2g							Fig.S2h
Fig.S2d					Fig.S2f	Brassica rapa var. perviridis							SFW Fold Change (FC) (Ct3/ Mock)							Colony diameter (cm)
		CtACT/ Plant ACT	SFW Fold Change (Ct3/Mock)		SFW (g)
Number		Biomass	FC											Normal Pi	Low Pi	Normal Pi	Low Pi			Normal Pi and Suc		Normal Pi		Low Pi
1	C24	0.00198678	0.38199		Number	M	Ct3	Number	M	Ct4			Number	10 dpi	10 dpi	24 dpi	24 dpi		Number	Ct3	Ct4	Ct3	Ct4	Ct3	Ct4
2	Aist-1	0.00404401	0.2754		1	0.132	0.175	1	0.2039	0.3487			1	0	0	0.425414	0.030303		1	0.75	0.4	0.18	0.35	0.2	0.31
3	Bg-2	0.00347204	0.3677		2	0.149	0.177	2	0.1611	0.3673			2	0	0	0.57377	0.540541		2	0.7	0.35	0.18	0.32	0.19	0.35
4	Go-0	0.00786684	0.28954		3	0.197	0.216	3	0.1972	0.2794			3	0	0	0.597938	0.723404		3	0.6	0.34	0.17	0.28	0.18	0.34
5	Hovdala-2	0.00333061	0.1939		4	0.232	0.188	4	0.3038	0.3584			4	0	0	0.541667	0.698113		4	0.75	0.32			0.12	0.3
6	NZ-1	0.000760904	0.3218		5	0.165	0.143	5	0.2175	0.4771			5	0.103448	0	0.54955	0.677966		5	0.7	0.3			0.16	0.29
7	Mh-0	0.00149049	0.3789		6	0.267	0.226	6	0.1702	0.3372			6	0.121212	0	0.503937	0.791045		6	0.6	0.36			0.14	0.28
8	UK-2	0.00621513	0.24778		7	0.242	0.133	7	0.2891	0.2853			7	0.151515	0	0.509506	0.911765		7	0.7
9	Col-0	0.000286337	0.421289		8	0.197	0.168	8	0.264	0.2412			8	0.138889	0	0.520599	0.797468		8	0.85
10	Ler-1	0.000936782	0.377193		9	0.058	0.169	9	0.2183	0.2655			9	0.135135	0	0.531365	0.680851		9	0.92
11	Hey-1	0.000892413	0.674817		10	0.3	0.096	10	0.3055	0.383			10	0.189189	0.136364	0.496689	0.676768		AV	0.73	0.345	0.176667	0.316667	0.165	0.311667
12	Ws--0	0.000488281	0.534694		11	0.306	0.175	11	0.2591	0.3868			11	0.216216	0.130435	0.569659	0.69		SD	0.104762	0.0344964	0.0057735	0.0351188	0.0308221	0.0278687
13	Di-1	0.000681027	0.72527		12	0.22	0.188	12	0.2129	0.3628			12	0.205128	0.130435	0.507895	0.74
14	Bay-0	0.000821188	0.385113		13	0.202	0.112	13	0.0878	0.2212			13	0.214286	0.192308	0.548148	0.721154
15	Shakdara	0.00158643	0.511322		14	0.184	0.203	14	0.2726	0.3559			14	0.209302	0.178571	0.478873	0.675676
					15	0.367	0.139	15	0.1735	0.3028			15	0.204545	0.172414	0.501002	0.792793
					16	0.288	0.134	16	0.1755	0.3839			16	0.25	0.2	0.496047	0.762712
					17	0.315	0.238	17	0.2236	0.4058			17	0.266667	0.233333	0.578947	0.783333
					18	0.297	0.231	18	0.188	0.2419			18	0.304348	0.205882	0.628405	0.827869
					19	0.276	0.16	19	0.1685	0.3991			19	0.291667	0.222222	0.540541	0.816
					20	0.38	0.192	20	0.1566	0.2096			20	0.3	0.236842	0.444156	0.849624
					21	0.291	0.163	21	0.1976	0.5117			21	0.339623	0.25		0.832117
					22	0.314	0.153	22	0.2383	0.316			22	0.327273			1.24818
					23	0.274	0.16	23	0.1656	0.2661			AV	0.180384	0.108991	0.527205	0.73944
					24	0.312	0.209	24		0.4351			SD	0.10911	0.101629	0.0495713	0.206634
					25	0.377	0.197							Normal Pi			Low Pi			Normal Pi			Low Pi
					26	0.304	0.218					M_Plus	Ct3_Plus	FC	Mock_m	Ct3_m	FC	Mock	Ct2333	FC	Mock	Ct2333	FC
					27	0.176	0.231					0.0016	0	0	0.0006	0	0	0.0181	0.0077	0.425414	0.0033	0.0001	0.030303
					28	0.321	0.14					0.0021	0	0	0.0007	0	0	0.0183	0.0105	0.57377	0.0037	0.002	0.540541
					29	0.245	0.093					0.0023	0	0	0.0008	0	0	0.0194	0.0116	0.597938	0.0047	0.0034	0.723404
					30	0.122	0.156					0.0027	0	0	0.0011	0	0	0.0216	0.0117	0.541667	0.0053	0.0037	0.698113
					31	0.179	0.162					0.0029	0.0003	0.103448	0.0015	0	0	0.0222	0.0122	0.54955	0.0059	0.004	0.677966
					32	0.228	0.19					0.0033	0.0004	0.121212	0.0015	0	0	0.0254	0.0128	0.503937	0.0067	0.0053	0.791045
					33	0.18	0.214					0.0033	0.0005	0.151515	0.0017	0	0	0.0263	0.0134	0.509506	0.0068	0.0062	0.911765
					34	0.195	0.082					0.0036	0.0005	0.138889	0.0018	0	0	0.0267	0.0139	0.520599	0.0079	0.0063	0.797468
					35		0.158					0.0037	0.0005	0.135135	0.0021	0	0	0.0271	0.0144	0.531365	0.0094	0.0064	0.680851
					36		0.191					0.0037	0.0007	0.189189	0.0022	0.0003	0.136364	0.0302	0.015	0.496689	0.0099	0.0067	0.676768
					AV	0.243882	0.171667		0.210878	0.339242		0.0037	0.0008	0.216216	0.0023	0.0003	0.130435	0.0323	0.0184	0.569659	0.01	0.0069	0.69
												0.0039	0.0008	0.205128	0.0023	0.0003	0.130435	0.038	0.0193	0.507895	0.01	0.0074	0.74
												0.0042	0.0009	0.214286	0.0026	0.0005	0.192308	0.0405	0.0222	0.548148	0.0104	0.0075	0.721154
												0.0043	0.0009	0.209302	0.0028	0.0005	0.178571	0.0497	0.0238	0.478873	0.0111	0.0075	0.675676
												0.0044	0.0009	0.204545	0.0029	0.0005	0.172414	0.0499	0.025	0.501002	0.0111	0.0088	0.792793
												0.0044	0.0011	0.25	0.003	0.0006	0.2	0.0506	0.0251	0.496047	0.0118	0.009	0.762712
												0.0045	0.0012	0.266667	0.003	0.0007	0.233333	0.0513	0.0297	0.578947	0.012	0.0094	0.783333
												0.0046	0.0014	0.304348	0.0034	0.0007	0.205882	0.0514	0.0323	0.628405	0.0122	0.0101	0.827869
												0.0048	0.0014	0.291667	0.0036	0.0008	0.222222	0.0629	0.034	0.540541	0.0125	0.0102	0.816
												0.005	0.0015	0.3	0.0038	0.0009	0.236842	0.077	0.0342	0.444156	0.0133	0.0113	0.849624
												0.0053	0.0018	0.339623	0.004	0.001	0.25	0.0776			0.0137	0.0114	0.832117
												0.0055	0.0018	0.327273		0.001		0.0889			0.0137	0.0171	1.24818
														0.180384							0.014
																					0.014
																					0.0157
	Fig.S2d	SFW
	Col-0		Ws-0		Sha		Ler		Hey		Di		Bay-0		C24		Aist		Bg-2		Mh-0		Go-0		UK-2		Nz-1		Hordala-2
	Mock	Ct3	Mock	Ct3	Mock	Ct3	Mock	Ct3	Mock	Ct3	Mock	Ct3	Mock	Ct3	Mock	Ct3	Mock	Ct3	Mock	Ct3	Mock	Ct3	Mock	Ct3	Mock	Ct3	Mock	Ct3	Mock	Ct3
	0.0035	0.0009	0.0032	0.0034	0.0049	0.0037	0.0076	0.001	0.0082	0.0043	0.0085	0.0049	0.0137	0.0035	0.0144	0.0028	0.0132	0.0033	0.0128	0.0114	0.0186	0.0021	0.0134	0.0044	0.0132	0.0008	0.0053	0.0033	0.01	0.0031
	0.0113	0.008	0.0061	0.0035	0.0064	0.0021	0.0073	0.0035	0.0072	0.0046	0.0091	0.007	0.0049	0.0052	0.0151	0.0057	0.0095	0.0068	0.0186	0.0075	0.0177	0.0065	0.0123	0.0044	0.0082	0.002	0.0126	0.0032	0.0115	0.0048
	0.0132	0.0044	0.0086	0.0035	0.0061	0.0035	0.0096	0.0036	0.0062	0.005	0.0084	0.0082	0.014	0.002	0.0169	0.0067	0.0119	0.0057	0.0146	0.0082	0.0232	0.0077	0.0157	0.0049	0.0146	0.002	0.0166	0.0052	0.0304	0.0042
	0.0077	0.0041	0.0066	0.0027	0.0064	0.0033	0.0059	0.0042	0.0059	0.0052	0.0053	0.0081	0.011	0.0042	0.0145	0.0041	0.0177	0.0045	0.0225	0.0039	0.0104	0.0043	0.0191	0.0044	0.0099	0.003	0.02	0.0061	0.009	0.0034
		0.0014			0.0065	0.002		0.0034	0.0066	0.0052	0.0088	0.0049	0.0095	0.005	0.0144	0.0052	0.0156	0.0025	0.0109	0.0071	0.0176	0.0051	0.012	0.0024	0.0138	0.0036	0.0134	0.0059	0.0344	0.0043
					0.0044	0.0033		0.0015	0.0068	0.0033		0.0018	0.0087	0.0039	0.0162	0.0046	0.0138	0.0034	0.016	0.004	0.0202	0.0079	0.016	0.0051	0.0092	0.0067	0.0137	0.0048	0.0159	0.0048
															0.016	0.0081	0.0132	0.0035	0.0144	0.0056	0.0188	0.0064	0.0142	0.0049	0.0135	0.0044	0.0187	0.0059	0.022	0.0043
															0.0065	0.0042	0.0159	0.0022	0.014	0.0049	0.0187	0.008	0.0131	0.0034	0.0142	0.0014	0.0145	0.0041	0.0231	0.0044
															0.0174	0.0081	0.0123	0.0043	0.0174	0.0061	0.013	0.007	0.0132	0.0044	0.0098	0.0039	0.0128	0.0047	0.0142	0.0043
															0.015	0.0069	0.018	0.0031	0.0126	0.0057	0.0212	0.0092	0.0159	0.0032	0.0153	0.004	0.0175	0.0073	0.0152	0.0037
															0.0111	0.0047	0.0137	0.0043	0.0169	0.0053	0.015	0.01	0.0143	0.0049	0.0123	0.0024	0.0148	0.0041	0.0274	0.0033
															0.0158	0.0051	0.0158	0.0034	0.0191	0.0001	0.0191	0.0067	0.0159	0.0043	0.0125	0.0021	0.0194	0.0031	0.0225	0.0011

## Sheet: Supplementary Figure 3
	Fig.S3a											Fig.S3b	SFW (g)	Boxplot
	SFW (g)	Boxplot										Plus Pi					Low PI						Fig.S3c
	Mock		Ct61		Ct3		Ct4		KHC			Mock	Ct61	Ct3	Ct4	KHC	Mock	Ct61	Ct3	Ct4	KHC			SFW (g)	Boxplot
	PlusPi	LowPi	PlusPi	LowPi	PlusPi	LowPi	PlusPi	LowPi	PlusPi	LowPi	1	0.0263	0.0412	0.0238	0.0793	0.0193	0.0133	0.0282	0.0001	0.0145	0.0152			Col-0		abi1-1c
1	0.0046	0.0015	0.0024	0.0005	0	0	0.0027	0.0015	0.0008	0.0006	2	0.0267	0.0175	0.0134	0.0419	0.0212	0.0094	0.0153	0.0171	0.0147	0.0133			M	Ct4	M	Ct4
2	0.0048	0.0017	0.0021	0.0033	0.0005	0	0.0033	0.0011	0.0025	0.0016	3	0.0222	0.0184	0.0193	0.0271	0.0152	0.0099	0.0142	0.0101	0.0146	0.0137		1	0.0132	0.0147	0.0067	0.0091
3	0.0045	0.0018	0.0028	0.0011	0.0005	0	0.0038	0.0017	0.0022	0.0014	4	0.038	0.0506	0.0222	0.0074	0.0091	0.0053	0.0175	0.002	0.0169	0.0066		2	0.0129	0.0181	0.014	0.0148
4	0.0039	0.0029	0.0025	0.0019	0.0008	0.001	0.0037	0.001	0.0016	0.0015	5	0.0323	0.0189	0.0184	0.0263	0.0254	0.0122	0.0161	0.009	0.018	0.0341		3	0.0133	0.0162	0.0073	0.0169
5	0.0016	0.0021	0.0024	0.0033	0.0003	0.0005	0.0032	0.003	0.0032	0.0024	6	0.0183	0.0125	0.0144	0.0363	0.0354	0.0137	0.0162	0.0114	0.0165	0.0138		4	0.0105	0.0142	0.0084	0.0209
6	0.0023	0.0023	0.0008	0.0019	0.0012	0.0008	0.0013	0.0015	0.0022	0.002	7	0.0271	0.0503	0.025	0.0527	0.0291	0.0059	0.0134	0.0034	0.0193	0.0092		5	0.0121	0.0173	0.0132	0.0135
7	0.0033	0.0036	0.0018	0.0023	0.0004	0	0.001	0.0009	0.0019	0.0026	8	0.0629	0.0333	0.0077	0.062	0.0318	0.014	0.0142	0.0037	0.023	0.0235		6	0.0112	0.0156	0.0126	0.0202
8	0.0037	0.0028	0.0016	0.0013	0	0	0.002	0.0024	0.0019	0.0022	9	0.0405	0.0422	0.0128	0.0573	0.0123	0.01	0.0165	0.0067	0.008	0.0064		7	0.02	0.0113	0.0167	0.0195
9	0.005	0.0011	0.0026	0.0027	0	0	0.0037	0.0024	0.0022	0.0006	10	0.0513	0.015	0.015	0.0179	0.0124	0.0111	0.0099	0.0075	0.026	0.0084		8	0.0088	0.0161	0.012	0.017
10	0.0036	0.0008	0.0032	0.0027	0	0	0.0031	0.0028	0.0017	0.0009	11	0.0497	0.0174	0.0105	0.0203	0.0325	0.0137	0.0167	0.0088	0.0106	0.0092		9	0.0136	0.0145	0.0116	0.0133
11	0.0053	0.0026	0.004	0.0031	0.0015	0	0.0037	0.0036	0.0027	0.0013	12	0.0499	0.0113	0.0117	0.0328	0.0276	0.0125	0.0156	0.0113	0.0121	0.0066		10	0.0131	0.019	0.0133	0.0136
12	0.0037	0.003	0.0036	0.0031	0.0009	0.001	0.0039	0.0007	0.0021	0.0014	13	0.0506	0.0272	0.0251	0.0353	0.0264	0.0047	0.0161	0.0063	0.0063	0.0098		11	0.0122	0.017	0.0116	0.0143
13	0.0042	0.0034	0.003	0.0031	0.0011	0	0.0022	0.0016	0.0015	0.003	14	0.0514	0.0145	0.0342	0.038	0.0214	0.0104	0.0085	0.0074	0.0172	0.0189		12	0.0068	0.019	0.0097	0.017
14	0.0029	0.004	0.0033	0.0022	0.0018	0.0005	0.0045	0.0013	0.0017	0.0015	15	0.077	0.0193	0.0139	0.0347	0.0335	0.014	0.0161	0.0094	0.0154	0.0204		13	0.0164	0.0136	0.0069	0.0186
15	0.0044	0.0038	0.0012	0.0019	0.0014	0.0007	0.0031	0.0032	0.0023	0.0026	16	0.0889	0.0145	0.0122	0.0194	0.034	0.012	0.0175	0.0075	0.011	0.0144		14	0.012	0.0122	0.0128	0.0099
16	0.0027	0.0015	0.0016	0.0051	0.0014	0.0009	0	0.0011	0.0019	0.0022	17	0.0302	0.0361	0.034	0.0572	0.0153	0.0111	0.0209	0.0062	0.0111	0.021		15	0.0087	0.0165	0.013	0.0123
17	0.0043	0.0006	0.0024	0.0029	0.0005	0.0005	0.0013	0.0008	0.0034	0.0015	18	0.0194	0.048	0.0323	0.0846	0.0182	0.0037	0.0116	0.0069	0.0166	0.0127		16	0.0109	0.0131	0.0176	0.0121
18	0.0055	0.0007	0.0004	0.0036	0.0009	0.0006	0.0012	0.0028	0.0038	0.0022	19	0.0776	0.0432	0.0297	0.0684	0.0119	0.0157	0.0116	0.0053	0.0095	0.0077		17	0.0092	0.0166		0.0178
19	0.0044	0.003	0.0026	0.0034	0.0008	0	0.002	0.0013	0.0028	0.0015	20	0.0181		0.0116	0.0779	0.0257	0.0079	0.0231	0.0064	0.0175			18	0.0116	0.0157		0.0193
20	0.0037	0.0023	0.0038	0.0028	0.0018	0.0003	0.0013	0.0007	0.0037	0.0024	21	0.0216				0.0248	0.0033	0.0125	0.0102	0.0231			19	0.0151	0.0172
21	0.0021	0.0022	0.004		0.0009	0.0003	0.0007	0.0014	0.0035	0.0013	22	0.0254				0.0088	0.0068	0.0208	0.004	0.0234			20	0.0052	0.0194
22	0.0033		0.0033		0.0007	0.0007	0.0025	0.0007		0.002	23					0.0374	0.0067	0.0229		0.0163			21	0.0138	0.0126
23			0.0021		0.0008	0.0004	0.0029	0.0013		0.0023	24					0.0147	0.0118	0.0109		0.0163			22	0.0136	0.0169
24			0.0021		0.0009	0.0008	0.0018	0.0024		0.0013	25						0.01	0.0209		0.0142			23	0.011	0.0125
25			0.0018			0.0006	0.0023	0.0011		0.0013	26									0.0205			24	0.0116	0.0128
26			0.0022			0.0004	0.0026	0.0017		0.0009	27									0.0143			AV	0.01195	0.0155042	0.0117125	0.0155611
27			0.0032			0.0004	0.0029	0.0029			28									0.024
28						0.0004		0.0026			29									0.0085
29						0.0002		0.002			30									0.0126
30								0.0017			31									0.0159
	0.00380909	0.00227143	0.00247407	0.00261	0.000795833	0.00037931	0.00247037	0.00177333	0.0023619	0.00171154	32									0.0142
												0.0411545	0.0279684	0.01936	0.04384	0.0226417	0.009964	0.016288	0.00730455	0.0156906	0.0139421	AV
												0.020891	0.0142111	0.00839476	0.0224349	0.00889469	0.00354211	0.00458933	0.00365975	0.00486166	0.00712635	SD
	Fig.S3f	P μg / gDW								Fig.S3g
											SFW (g)	Boxplot
			Mock	Ct61	Ct4	Ct3	KHC				Col-0		phf1		phr1 phl1
		1	20.5027	3200.54	1450.32	3874.96	10696.9				Mock	Ct3	Mock	Ct3	Mock	Ct3
		2	3084.85	3284.12	1436.59	6173.13	3521.64			1	0.0119	0.0111	0.0048	0.0032	0.0029	0.002
		3	3067.45	1734.55	1740.86	1649.94	1542.08			2	0.0079	0.0067	0.006	0.0026	0.0079	0
		4	1687.06	1791.9	1291.06	4710.97	7117.3			3	0.0127	0.0098	0.0048	0.0044	0.0083	0
		5	1017.8	664.382	3461.27	1849.61	6203.98			4	0.008	0.0074	0.0061	0.0023	0.0092	0
		6	1312.46	1677.95	2473.98	2947.58	2572.79			5	0.0137	0.0082	0.0075	0.0047	0.0102	0
		7	1420.22	1774.74	1947.55	2976.74	1959.09			6	0.0136	0.0046	0.0052	0.0025	0.0113	0
		8	1927.82	2651.44	1905.9	2293.89	3501.04			7	0.0121	0.0108	0.0044	0.0035	0.0037	0
		9	699.24	2431.99	1096.56	4523.89	4024.1			8	0.0092	0.013	0.0031	0.0026	0.0084	0
		10	1373.98	962.224	1653.42	2067.02				9	0.0159	0.0078	0.0059	0.0047	0.0104	0
		11	4261.79	1746.98	1873.96					10	0.0144	0.0134	0.0057	0.0055	0.0117	0
		12	2851.05	3224.35	1520.45					11	0.0081	0.0088	0.0056	0.0023		0
		13			1893.41					12	0.0125	0.0094	0.0055	0.0032		0
			1893.69	2095.43	1826.56	3306.77	4570.99	AV		13		0.0097	0.0046	0.0023		0
			1202.26	867.814	603.007	1478.03	2941.32	SD		14		0.0173	0.0064	0.0079		0
										15		0.0123	0.0046	0.0044		0
										16		0.0073	0.0057	0.0017		0
										17		0.0073				0.0005
																0.0013
											0.0116667	0.0097	0.00536875	0.0036125	0.0084	0.000211111	AV

## Sheet: Supplementary Figure 4
	Fig. S4a
			qRT-PCR
				CiABA3		CiBOT5
				Ci_PlusPi	Ci_minusPi	Ci_PlusPi	Ci_minusPi
				0.0235195	0.0665231	0.026278	0.0337259
				0.0432847	0.123279	0.046714	0.0575117
				0.0483614	0.169576	0.0504151	0.108067
				0.0383885	0.119793	0.0411357	0.0664349	AV
				0.0131248	0.0516146	0.0129995	0.0379654	SD
				CiACT_Ct valuce	CiABA3_Ct value	CiACT_Ct value	CiABA3_Ct value
				23.29	28.7	23.29	28.54
				23.84	28.37	23.84	28.26
				23.71	28.08	23.71	28.02
				23.03	26.94	23.03	27.92
				23.08	26.1	23.08	27.2
				23.74	26.3	23.74	26.95

[truncated: 2 more sheets: Supplementary Figure 7, Supplementary Figure 8]
